# Supplementary material for: African Americans and European Americans exhibit distinct gene expression patterns across tissues and tumors associated with immunologic functions and environmental exposures
Source: Sci Rep. 2021 May 10;11:9905. doi: 10.1038/s41598-021-89224-1 (PMC8110974; doi:10.1038/s41598-021-89224-1)
Supplement: Supplementary file 1 — Supplementary material 1 [file 41598_2021_89224_MOESM1_ESM.xlsx]

## Sheet: Breast_limmaOut
Name

## Sheet: COAD_limmaOut
Name

## Sheet: Colon_limmaOut
Name

## Sheet: ESCA_limmaOut
Name

## Sheet: Esophagus_limmaOut
Name

## Sheet: GTEX_limmaOut
Name

## Sheet: Kidney_limmaOut
Name

## Sheet: KIRP_limmaOut
Name

## Sheet: LIHC_limmaOut
Name

## Sheet: Liver_limmaOut
Name

[truncated: 8 more sheets: Lung_limmaOut, Prostate_limmaOut, Stomach_limmaOut, TCGA_limmaOut, Thyroid_limmaOut, UCEC_limmaOut, UCS_limmaOut, Uterus_limmaOut]
