# Supplementary material for: African Americans and European Americans exhibit distinct gene expression patterns across tissues and tumors associated with immunologic functions and environmental exposures
Source: Sci Rep. 2021 May 10;11:9905. doi: 10.1038/s41598-021-89224-1 (PMC8110974; doi:10.1038/s41598-021-89224-1)
Supplement: Supplementary file 4 — Supplementary material 4 [file 41598_2021_89224_MOESM4_ESM.xlsx]

## Sheet: BRCA_MW_kegg
ID

## Sheet: Breast_MW_kegg
ID

## Sheet: COAD_MW_kegg
ID

## Sheet: Colon_MW_kegg
ID

## Sheet: ESCA_MW_kegg
ID

## Sheet: Esophagus_MW_kegg
ID

## Sheet: GTEX_MW_kegg
ID

## Sheet: KICH_MW_kegg
ID

## Sheet: Kidney_MW_kegg
ID

## Sheet: KIRC_MW_kegg
ID

[truncated: 16 more sheets: KIRP_MW_kegg, LIHC_MW_kegg, Liver_MW_kegg, LUAD_MW_kegg, Lung_MW_kegg, LUSC_MW_kegg, PRAD_MW_kegg, Prostate_MW_kegg, STAD_MW_kegg, Stomach_MW_kegg, TCGA_MW_kegg, THCA_MW_kegg, Thyroid_MW_kegg, UCEC_MW_kegg, UCS_MW_kegg, Uterus_MW_kegg]
