# Supplementary material for: African Americans and European Americans exhibit distinct gene expression patterns across tissues and tumors associated with immunologic functions and environmental exposures
Source: Sci Rep. 2021 May 10;11:9905. doi: 10.1038/s41598-021-89224-1 (PMC8110974; doi:10.1038/s41598-021-89224-1)
Supplement: Supplementary file 5 — Supplementary material 5 [file 41598_2021_89224_MOESM5_ESM.xlsx]

## Sheet: ST1 Data stats
Data Stats											DE analysis stats								clinical.disease	clinical.race	clinical.gender	n
Tumor/Tissue	Full Name	AA	EA	american indian alaska native	asian	not reported	native hawaian or pacific islander	Unknown			Project	Condition	#AA	#EA	#Upregulated	Downregulated			BRCA	american indian or alaska native	female	1
BRCA	Breast invasive carcinoma	142	674	1	54	94	0	0			TCGA	Breast invasive carcinoma (BRCA)	142	674	83	164			BRCA	asian	female	54
COAD	Colon adenocarcinoma	54	188	1	11	23	0	0			TCGA	Colon adenocarcinoma (COAD)	54	188	30	21			BRCA	black or african american	female	141
ESCA	Esophageal carcinoma	5	112	0	45	20	0	0			TCGA	Esophageal carcinoma (ESCA)	5	112	0	0			BRCA	black or african american	male	1
KICH	Kidney Chromophobe	4	52	0	2	2	0	0			TCGA	Kidney Chromophobe (KICH)	4	52	0	0			BRCA	not reported	female	93
KIRC	Kidney renal clear cell carcinoma	46	410	0	7	7	0	0			TCGA	Kidney renal clear cell carcinoma (KIRC)	46	410	68	94			BRCA	not reported	male	1
KIRP	Kidney renal papillary cell carcinoma	49	166	2	5	14	0	0			TCGA	Kidney renal papillary cell carcinoma (KIRP)	49	166	19	13			BRCA	white	female	668
LIHC	Liver hepatocellular carcinoma	15	159	1	114	6	0	0			TCGA	Liver hepatocellular carcinoma (LIHC)	15	159	0	0			BRCA	white	male	6
LUAD	Lung adenocarcinoma	48	368	1	8	66	0	0			TCGA	Lung adenocarcinoma (LUAD)	48	368	16	5			Breast_normal	asian	female	2
LUSC	Lung squamous cell carcinoma	28	337	0	8	113	0	0			TCGA	Lung squamous cell carcinoma (LUSC)	28	337	2	0			Breast_normal	black or african american	female	12
PRAD	Prostate adenocarcinoma	7	139	0	2	278	0	0			TCGA	Prostate adenocarcinoma (PRAD)	7	139	0	0			Breast_normal	white	female	75
STAD	Stomach adenocarcinoma	12	236	1	76	55	0	0			TCGA	Stomach adenocarcinoma (STAD)	12	236	1	107			COAD	american indian or alaska native	male	1
THCA	Thyroid carcinoma	25	292	1	44	79	0	0			TCGA	Thyroid carcinoma (THCA)	25	292	3	3			COAD	asian	female	3
UCEC	Uterine Corpus Endometrial Carcinoma	54	70	1	1	13	2	0			TCGA	Uterine Corpus Endometrial Carcinoma (UCEC)	54	70	28	5			COAD	asian	male	8
UCS	Uterine Carcinosarcoma	8	35	0	3	1	0	0			TCGA	Uterine Carcinosarcoma (UCS)	8	35	0	0			COAD	black or african american	female	29
Breast		12	75	0	2	0	0	0			GTEx	Breast	12	75	0	0			COAD	black or african american	male	25
Colon		41	292	0	4	0	0	2			GTEx	Colon	41	292	13	9			COAD	not reported	female	7
Esophagus		80	564	3	10	0	0	2			GTEx	Esophagus	80	564	19	11			COAD	not reported	male	16
Kidney		7	25	0	0	0	0	0			GTEx	Kidney	7	25	0	0			COAD	white	female	86
Liver		15	97	0	3	0	0				GTEx	Liver	15	97	0	0			COAD	white	male	102
Lung		39	269	1	3	0	0	1			GTEx	Lung	39	269	45	20			Colon_normal	asian	female	1
Prostate		13	89	1	2	0	0	1			GTEx	Prostate	13	89	0	0			Colon_normal	asian	male	3
Stomach		29	159	1	2	0	0	1			GTEx	Stomach	29	159	4	6			Colon_normal	black or african american	female	16
Thyroid		43	267	1	6	0	0	1			GTEx	Thyroid	43	267	25	30			Colon_normal	black or african american	male	25
Uterus		13	68	0	1	0	0	0			GTEx	Uterus	13	68	0	0			Colon_normal	unknown	male	2
											ALL	ALL	789	5,143	7	6			Colon_normal	white	female	123
Legend	Color										GTEx	ALL GTEx	292	1,905	12	11			Colon_normal	white	male	169
Low sample size											TCGA	ALL TCGA	497	3,238	13	21			ESCA	asian	female	3
Upregulated genes in AA (logFC>=1 & FDR<0.05)																			ESCA	asian	male	42
Downregulate genes in AA (logFC<=-1&FDR<0.05)																			ESCA	black or african american	male	5
																			ESCA	not reported	female	3
																			ESCA	not reported	male	17
																			ESCA	white	female	20
																			ESCA	white	male	92
																			Esophagus_normal	american indian or alaska native	male	3
																			Esophagus_normal	asian	female	4
																			Esophagus_normal	asian	male	6
																			Esophagus_normal	black or african american	female	26
																			Esophagus_normal	black or african american	male	54
																			Esophagus_normal	unknown	male	2
																			Esophagus_normal	white	female	218
																			Esophagus_normal	white	male	346
																			KICH	asian	female	1
																			KICH	asian	male	1
																			KICH	black or african american	female	1
																			KICH	black or african american	male	3
																			KICH	not reported	female	1
																			KICH	not reported	male	1
																			KICH	white	female	22
																			KICH	white	male	30
																			Kidney_normal	black or african american	female	1
																			Kidney_normal	black or african american	male	6
																			Kidney_normal	white	female	6
																			Kidney_normal	white	male	19
																			KIRC	asian	female	3
																			KIRC	asian	male	4
																			KIRC	black or african american	female	25
																			KIRC	black or african american	male	21
																			KIRC	not reported	female	2
																			KIRC	not reported	male	5
																			KIRC	white	female	136
																			KIRC	white	male	274
																			KIRP	american indian or alaska native	male	2
																			KIRP	asian	female	3
																			KIRP	asian	male	2
																			KIRP	black or african american	female	18
																			KIRP	black or african american	male	31
																			KIRP	not reported	female	1
																			KIRP	not reported	male	13
																			KIRP	white	female	42
																			KIRP	white	male	124
																			LIHC	american indian or alaska native	male	1
																			LIHC	asian	female	21
																			LIHC	asian	male	93
																			LIHC	black or african american	female	3
																			LIHC	black or african american	male	12
																			LIHC	not reported	female	2
																			LIHC	not reported	male	4
																			LIHC	white	female	69
																			LIHC	white	male	90
																			Liver_normal	asian	female	2
																			Liver_normal	asian	male	1
																			Liver_normal	black or african american	female	4
																			Liver_normal	black or african american	male	11
																			Liver_normal	white	female	35
																			Liver_normal	white	male	62
																			LUAD	american indian or alaska native	female	1
																			LUAD	asian	female	4
																			LUAD	asian	male	4
																			LUAD	black or african american	female	27
																			LUAD	black or african american	male	21
																			LUAD	not reported	female	28
																			LUAD	not reported	male	38
																			LUAD	white	female	205
																			LUAD	white	male	163
																			Lung_normal	american indian or alaska native	male	1
																			Lung_normal	asian	male	3
																			Lung_normal	black or african american	female	15
																			Lung_normal	black or african american	male	24
																			Lung_normal	unknown	male	1
																			Lung_normal	white	female	90
																			Lung_normal	white	male	179
																			LUSC	asian	female	2
																			LUSC	asian	male	6
																			LUSC	black or african american	female	12
																			LUSC	black or african american	male	16
																			LUSC	not reported	female	19
																			LUSC	not reported	male	94
																			LUSC	white	female	89
																			LUSC	white	male	248
																			PRAD	asian	male	2
																			PRAD	black or african american	male	7
																			PRAD	not reported	male	278
																			PRAD	white	male	139
																			Prostate_normal	american indian or alaska native	male	1
																			Prostate_normal	asian	male	2
																			Prostate_normal	black or african american	male	13
																			Prostate_normal	unknown	male	1
																			Prostate_normal	white	male	89
																			STAD	asian	female	24
																			STAD	asian	male	52
																			STAD	black or african american	female	3
																			STAD	black or african american	male	9
																			STAD	native hawaiian or other pacific islander	male	1
																			STAD	not reported	female	17
																			STAD	not reported	male	38
																			STAD	white	female	89
																			STAD	white	male	147
																			Stomach_normal	american indian or alaska native	male	1
																			Stomach_normal	asian	male	2
																			Stomach_normal	black or african american	female	11
																			Stomach_normal	black or african american	male	18
																			Stomach_normal	unknown	male	1
																			Stomach_normal	white	female	71
																			Stomach_normal	white	male	88
																			THCA	american indian or alaska native	female	1
																			THCA	asian	female	32
																			THCA	asian	male	12
																			THCA	black or african american	female	19
																			THCA	black or african american	male	6
																			THCA	not reported	female	56
																			THCA	not reported	male	23
																			THCA	white	female	215
																			THCA	white	male	77
																			Thyroid_normal	american indian or alaska native	male	1
																			Thyroid_normal	asian	female	2
																			Thyroid_normal	asian	male	4
																			Thyroid_normal	black or african american	female	14
																			Thyroid_normal	black or african american	male	29
																			Thyroid_normal	unknown	male	1
																			Thyroid_normal	white	female	93
																			Thyroid_normal	white	male	174
																			UCEC	american indian or alaska native	female	1
																			UCEC	asian	female	1
																			UCEC	black or african american	female	54
																			UCEC	native hawaiian or other pacific islander	female	2
																			UCEC	not reported	female	13
																			UCEC	white	female	70
																			UCS	asian	female	3
																			UCS	black or african american	female	8
																			UCS	not reported	female	1
																			UCS	white	female	35
																			Uterus_normal	asian	female	1
																			Uterus_normal	black or african american	female	13
																			Uterus_normal	white	female	68

## Sheet: ST2 BRCA
Name	Mean(log(Black))	Mean(log(White))	logFC	M-W U test pval	Adj pval
F8A2	6.83112	2.71606	4.11506	0	0
F8A3	8.28866	6.04501	2.24365	0	0
NPIPB15	6.62269	4.43107	2.19162	0	0
GSTM1	8.53519	6.56784	1.96735	1.06745e-05	4.11177e-05
RP11-599B13.6	4.82479	2.87493	1.94986	9.52963e-09	7.55238e-08
ART3	4.82305	3.14088	1.68217	1.70396e-07	9.92087e-07
MSLN	5.63632	3.97191	1.6644	6.1316e-08	3.95708e-07
PCSK1N	5.85983	4.22947	1.63036	1.25644e-08	9.65906e-08
KRT81	7.62796	5.99772	1.63024	3.25477e-05	0.000111379
CCL3L3	5.09702	3.48015	1.61687	4.62963e-14	1.74565e-12
GJB5	5.24848	3.71285	1.53564	8.1668e-12	1.44965e-10
LY6D	5.13503	3.65052	1.48451	6.73935e-06	2.70823e-05
ZACN	8.11056	6.64529	1.46527	1.79856e-14	7.85501e-13
ST20-MTHFS	5.37937	3.92183	1.45754	0	0
SLURP1	3.73189	2.28595	1.44594	4.75109e-07	2.51021e-06
FABP7	5.22577	3.78263	1.44313	3.93296e-05	0.000132251
CALML5	8.81354	7.40508	1.40846	0.000131389	0.000397154
GJB3	4.97487	3.58937	1.3855	2.56033e-07	1.43605e-06
EN1	6.22099	4.83625	1.38474	1.36102e-06	6.48531e-06
KRT16	7.73073	6.35422	1.37651	0.000204361	0.000593213
CXorf61	2.52917	1.15802	1.37114	0.000969968	0.00240178
CRYBB2	3.51891	2.16897	1.34994	0	0
SCXA	5.70073	4.35421	1.34652	0	0
WNT6	4.28469	2.93902	1.34567	4.29705e-08	2.89415e-07
ROPN1	4.47177	3.12612	1.34564	0.000229261	0.000656804
AC103801.2	5.883	4.55069	1.3323	1.20656e-07	7.26168e-07
KRT83	2.95075	1.6483	1.30245	3.2378e-06	1.41069e-05
KCNG1	5.20172	3.90796	1.29376	5.28176e-06	2.17973e-05
ANXA8L1	5.06328	3.79796	1.26532	3.24088e-06	1.41102e-05
VGLL1	5.42917	4.17752	1.25166	0.000616479	0.00159706
PRAME	5.66527	4.4289	1.23637	0.00049943	0.00132512
COL9A3	7.52372	6.29709	1.22663	3.56447e-09	3.11199e-08
PIF1	6.18451	4.95927	1.22524	0	0
FDCSP	7.57241	6.35359	1.21882	0.00556125	0.0115473
SCN1A	1.70393	0.505499	1.19843	9.01493e-10	8.96668e-09
P2RX5	5.88388	4.70269	1.18119	1.8262e-10	2.16528e-09
AL807752.1	4.03582	2.85815	1.17767	4.63021e-09	3.92394e-08
FZD9	3.51837	2.3494	1.16896	1.18613e-05	4.52111e-05
MIA	8.05135	6.8896	1.16175	0.000586941	0.00152705
PNMA6A	1.77056	0.609637	1.16092	2.45096e-10	2.80912e-09
HES4	8.31091	7.15239	1.15853	0	0
SLC6A11	3.96881	2.81052	1.15829	4.6311e-07	2.45536e-06
NKX2-5	2.68685	1.54779	1.13906	3.57255e-05	0.000121273
PPP1R14C	5.69659	4.56433	1.13226	6.64179e-05	0.000212846
ROPN1B	5.57175	4.44038	1.13136	0.000517628	0.00136743
LEMD1	3.67368	2.55562	1.11806	0.00059894	0.00155627
NRTN	4.96717	3.85305	1.11412	8.88608e-11	1.15102e-09
SYCE1L	5.30396	4.20956	1.0944	2.97351e-12	6.02376e-11
TNNT2	4.82749	3.73723	1.09026	1.82901e-08	1.34585e-07
ZIC1	4.42026	3.33698	1.08328	0.00282208	0.00626623
SYT8	6.03505	4.9587	1.07635	5.67853e-05	0.000184839
HORMAD1	3.59904	2.52374	1.0753	0.00315514	0.00692724
JSRP1	5.2007	4.1352	1.0655	1.18705e-12	2.74e-11
GAL	6.063	4.99922	1.06379	1.52476e-05	5.64409e-05
C1orf106	7.45376	6.39074	1.06303	1.64713e-07	9.65172e-07
MUC16	5.2832	4.22043	1.06276	0.000692015	0.00177083
CDKN2A	9.12789	8.06942	1.05847	6.01852e-08	3.89099e-07
C2orf82	6.35268	5.29627	1.05642	5.94458e-07	3.07215e-06
CRABP1	7.62231	6.56631	1.056	0.00133746	0.00319992
TTYH1	6.23464	5.18109	1.05355	6.87024e-05	0.00021978
RP11-514P8.6	2.98857	1.93953	1.04904	4.88361e-06	2.03664e-05
MKRN3	3.70995	2.66094	1.04901	7.53252e-06	2.99459e-05
COL11A2	4.32184	3.27664	1.0452	1.08908e-09	1.06236e-08
LIME1	7.46246	6.41742	1.04505	2.63123e-14	1.07928e-12
POMC	4.32579	3.28414	1.04165	3.4206e-13	9.48187e-12
SLC15A1	2.74839	1.71093	1.03746	0.000197662	0.00057597
CTB-134H23.2	2.11135	1.07415	1.0372	2.33147e-15	1.40134e-13
LTB	8.10219	7.0688	1.03339	6.03832e-08	3.90241e-07
KRT86	5.47294	4.44715	1.02579	5.49231e-06	2.2569e-05
RETN	3.56698	2.54245	1.02453	2.1111e-06	9.58072e-06
SLC22A16	2.72206	1.69798	1.02408	3.74811e-13	1.02493e-11
COL2A1	5.4427	4.41918	1.02352	0.0112324	0.0215944
GSDMC	5.1072	4.08452	1.02267	9.09138e-07	4.51396e-06
AC020907.1	3.74599	2.72406	1.02193	7.0634e-06	2.82226e-05
NMU	5.29698	4.27722	1.01976	1.65438e-05	6.0733e-05
SPIB	5.49947	4.48011	1.01937	1.79131e-05	6.52075e-05
C4orf48	8.5719	7.55762	1.01428	0	0
AC120194.1	9.29387	8.28277	1.0111	4.75687e-08	3.16291e-07
APOC4-APOC2	3.40435	2.39353	1.01081	0.000108544	0.000334144
MXD3	8.30155	7.29094	1.01061	0	0
PKP1	6.92726	5.92209	1.00517	1.97334e-05	7.1095e-05
RHCG	3.65808	2.65451	1.00357	1.83283e-05	6.64799e-05
LAIR2	3.80528	2.80341	1.00186	3.12989e-08	2.17397e-07
AC026740.1	4.14941	3.15501	0.994399	0	0
UPK3B	4.54551	3.55215	0.993361	1.13354e-13	3.66028e-12
AURKB	8.93352	7.94032	0.993196	1.21014e-14	5.60792e-13
IVL	2.45843	1.46667	0.991765	0.000313745	0.000871024
PGLYRP4	2.33781	1.34693	0.99088	9.4203e-06	3.67765e-05
A2ML1	3.93722	2.94786	0.989366	0.000146802	0.000438863
ADAMDEC1	6.90578	5.92635	0.979433	4.31611e-08	2.90484e-07
VGF	3.20241	2.22603	0.976386	4.76606e-10	5.07896e-09
HPDL	4.93127	3.9565	0.974777	1.21873e-06	5.87183e-06
ENHO	6.84078	5.86669	0.974089	5.45823e-07	2.8434e-06
CLDN23	5.77117	4.80008	0.971084	4.16753e-11	6.06223e-10
BAIAP2L2	4.56136	3.59222	0.969143	3.65447e-09	3.18293e-08
SBSN	3.50801	2.53966	0.968355	2.41668e-05	8.52793e-05
TPGS1	6.97613	6.00871	0.96742	2.37588e-14	9.90148e-13
KRT9	1.9988	1.03696	0.961841	0.000188805	0.000552727
C6orf100	2.74825	1.79204	0.956211	1.18355e-09	1.14775e-08
KIF1A	4.36592	3.41286	0.95306	0.000362102	0.000989438
FGFBP1	3.22924	2.27856	0.950677	0.00154916	0.00364277
TCAP	4.35949	3.40975	0.949745	2.39558e-10	2.75257e-09
EXOC3L4	4.67852	3.7296	0.948922	7.71802e-10	7.78729e-09
MYBL2	9.28641	8.3382	0.948207	2.6955e-10	3.05669e-09
RGR	2.10543	1.16209	0.943335	0.000384072	0.00104212
LMO1	2.52944	1.5914	0.938031	1.74605e-05	6.37384e-05
RP4-583P15.15	5.80676	4.86896	0.937796	0	0
KRT6A	5.33666	4.40047	0.936184	0.0352357	0.0592971
MATN4	2.42567	1.48972	0.935946	2.43019e-11	3.74755e-10
GPC2	6.19106	5.25675	0.934318	8.43586e-11	1.10608e-09
CTC-360G5.1	3.47543	2.54327	0.932158	2.498e-14	1.02927e-12
HRCT1	6.00543	5.07496	0.930471	0.000395078	0.00107007
GABRP	8.07938	7.1579	0.92148	0.00929516	0.0182516
SAP25	5.64423	4.72301	0.921227	5.1304e-10	5.4291e-09
RGS20	3.08448	2.16346	0.921021	5.43052e-07	2.83059e-06
DUSP9	3.40448	2.48705	0.917428	2.81219e-05	9.76092e-05
SAPCD1	5.73305	4.81674	0.916317	5.55112e-16	4.17756e-14
KIF18B	6.89373	5.98228	0.911447	5.04041e-14	1.87339e-12
CCL4L1	7.41669	6.50869	0.907995	4.61926e-11	6.63454e-10
USP41	7.25835	6.35048	0.907868	1.81463e-06	8.37719e-06
PSAT1	6.83403	5.92749	0.906536	4.73195e-05	0.00015646
BARX1	3.72165	2.81605	0.905605	2.68634e-05	9.37233e-05
NPIPA8	4.79722	3.89213	0.905088	0.000547479	0.00143608
FAM131C	3.42432	2.5228	0.901519	6.34932e-07	3.25363e-06
CDT1	7.87578	6.97543	0.900347	0	0
TNNI2	5.94937	5.05055	0.898822	4.8469e-08	3.20988e-07
RASGEF1C	2.75103	1.85502	0.896009	1.74597e-07	1.01395e-06
CXCL13	8.1174	7.22429	0.893109	0.000219417	0.000631982
UPK3BL	10.0238	9.13147	0.892331	0	0
DDC	2.93034	2.03868	0.891661	1.5982e-05	5.88604e-05
KRT4	2.9404	2.05307	0.88733	0.00478496	0.0100733
CHODL	3.86715	2.98145	0.8857	2.70966e-05	9.44648e-05
CALML6	3.88159	2.99694	0.884657	9.09828e-13	2.20343e-11
CCNE1	7.19549	6.312	0.883493	1.16631e-09	1.13164e-08
KRT6C	2.70581	1.82393	0.881878	0.00771107	0.015451
LAD1	9.67893	8.79787	0.881059	4.73045e-10	5.04397e-09
RP11-683L23.1	3.78775	2.90758	0.880171	2.00459e-10	2.35229e-09
GOLGA6L10	1.94631	1.06617	0.880134	1.81111e-12	3.95016e-11
QRICH2	5.974	5.09451	0.879495	0	0
CLEC18A	3.73392	2.85678	0.877132	4.86589e-12	9.20223e-11
PSORS1C2	2.6692	1.7939	0.875295	1.4187e-05	5.29781e-05
CCL18	6.95612	6.08409	0.872031	8.77554e-05	0.000275267
TPRXL	3.70621	2.83546	0.870751	6.24097e-07	3.20803e-06
SPRR1B	2.40244	1.53228	0.870161	0.000868323	0.00217523
PRR7	6.64169	5.77882	0.862862	5.84643e-13	1.50389e-11
CAPS	10.2923	9.42991	0.862414	2.76535e-09	2.47969e-08
C1QL4	2.60843	1.74622	0.862206	3.11014e-05	0.000106932
CDCA7	6.71387	5.85238	0.861488	2.53043e-06	1.1262e-05
DNER	2.85566	1.99584	0.85982	0.000412446	0.00111314
LGALS4	3.97697	3.11864	0.858329	1.23609e-10	1.54295e-09
HIST1H2AH	2.80602	1.94787	0.858152	1.58298e-08	1.18638e-07
DLX4	5.00668	4.14861	0.85807	5.92676e-09	4.91298e-08
PRSS45	3.04015	2.18213	0.858022	1.55475e-09	1.46105e-08
NPW	4.08032	3.22446	0.855864	3.64016e-05	0.000123339
FAM101A	6.43807	5.58307	0.855001	1.82279e-08	1.34236e-07
DNPH1	10.7818	9.92755	0.854208	0	0
CBS	8.00677	7.15303	0.853737	8.05413e-07	4.05535e-06
RBP1	10.45	9.60019	0.849806	9.65792e-08	5.95027e-07
GABBR2	2.05512	1.20587	0.849253	0.000132964	0.000401649
PRSS50	3.88331	3.03551	0.847793	6.63824e-07	3.38833e-06
UBE2C	10.7203	9.87288	0.847403	2.8749e-11	4.33784e-10
CBX2	7.35495	6.50765	0.847299	5.17807e-08	3.40813e-07
NT5DC4	2.09129	1.24533	0.84596	1.74605e-05	6.37384e-05
C11orf71	6.38641	5.54153	0.844884	7.33302e-13	1.83446e-11
ATP6V1C2	6.02993	5.18532	0.844607	1.50815e-07	8.92056e-07
IGLL5	9.29295	8.44918	0.843772	0.000466177	0.00124396
SLC28A1	2.37696	1.53388	0.843083	2.5352e-08	1.80921e-07
AC009065.1	1.23652	0.394054	0.842466	3.08736e-06	1.35258e-05
GLDC	4.60343	3.76251	0.840911	1.50457e-05	5.57841e-05
CCL25	2.44521	1.60643	0.838777	6.03889e-09	4.9991e-08
AC002398.9	4.80192	3.9681	0.833821	1.18477e-07	7.14474e-07
MYLK2	3.1419	2.30918	0.832727	9.99201e-16	6.81552e-14
H2AFB3	2.31679	1.48415	0.832642	6.18283e-13	1.57706e-11
LGALS2	6.33957	5.50714	0.832427	7.18789e-06	2.86634e-05
TUBB8	3.98822	3.15697	0.83125	4.63145e-11	6.64681e-10
RCOR2	5.80182	4.97093	0.830897	9.80904e-09	7.75021e-08
KIAA0125	4.39031	3.56228	0.828025	5.65494e-05	0.000184236
AQP5	5.40683	4.57986	0.826974	0.0250904	0.0438823
AMN	3.19631	2.36944	0.826865	5.37385e-11	7.55741e-10
TNFRSF25	7.62148	6.79469	0.826789	7.77156e-15	3.93155e-13
SLC26A10	4.74817	3.92142	0.826751	2.20157e-12	4.69497e-11
FUT7	3.66595	2.83957	0.826377	6.91357e-10	7.07757e-09
AGER	6.30029	5.47544	0.824857	4.44089e-16	3.4416e-14
TRPV3	3.41295	2.58823	0.824718	7.80645e-09	6.3075e-08
TUBB4A	3.5424	2.71783	0.824565	6.87014e-07	3.49885e-06
CDC20	9.8262	9.00208	0.82412	6.0157e-11	8.31244e-10
HAPLN3	8.7138	7.89049	0.823314	1.06528e-07	6.49946e-07
ATAD3B	8.08739	7.26481	0.822588	0	0
C2CD4D	4.97653	4.15468	0.821854	4.88199e-11	6.96248e-10
FGFBP2	4.18432	3.36337	0.820951	0.000547081	0.00143545
HIST3H2A	8.4935	7.67261	0.820892	4.65963e-07	2.46761e-06
E2F1	8.3881	7.56749	0.820608	2.9976e-15	1.71674e-13
APOE	13.1701	12.3501	0.819966	5.71321e-13	1.47797e-11
TLX1	2.41907	1.59911	0.819959	0.0142474	0.0266976
BOP1	10.0962	9.277	0.819194	0	0
LHX2	3.77713	2.95808	0.819048	2.31177e-05	8.20222e-05
SLC7A5	9.72937	8.91052	0.818846	8.14876e-10	8.19013e-09
CHTF18	8.88803	8.06926	0.818769	0	0
C11orf86	1.67299	0.855842	0.817152	0.00144216	0.00342211
ISG15	12.1246	11.3078	0.816843	8.27521e-07	4.15288e-06
DLL3	2.61599	1.80011	0.815878	7.62985e-06	3.0313e-05
RAET1L	3.19118	2.37655	0.814636	0.00338032	0.00737981
RNF112	3.35924	2.54619	0.813046	1.84852e-13	5.57372e-12
RFPL3S	4.38116	3.57224	0.808918	4.10783e-14	1.58164e-12
S100A7	6.10205	5.29371	0.808337	0.0719723	0.111364
CROCC	8.03099	7.22359	0.807401	0	0
CTD-2545M3.6	1.21089	0.403778	0.807113	5.51278e-06	2.26327e-05
BGLAP	4.50199	3.69556	0.806436	7.2603e-12	1.30915e-10
DDN	2.326	1.52084	0.805168	1.32601e-08	1.01128e-07
GFRA3	3.05795	2.25307	0.804873	3.92035e-06	1.67129e-05
FAM207A	9.28289	8.47939	0.803496	0	0
LRFN4	8.57	7.76781	0.802196	1.02141e-13	3.38215e-12
PTGER1	1.96824	1.16811	0.800129	1.0103e-14	4.88054e-13
CDCA3	8.97535	8.17706	0.798289	2.01528e-12	4.34346e-11
RUFY4	3.85273	3.05574	0.79699	5.15533e-08	3.39562e-07
FSD1	3.50731	2.71032	0.796983	1.23692e-06	5.95318e-06
TSPO	12.3761	11.5798	0.796364	0	0
KIFC2	9.38718	8.59104	0.796144	3.45279e-14	1.35815e-12
UGT8	4.48832	3.69341	0.79491	0.00422143	0.00900876
SOX10	6.08654	5.29226	0.794281	0.0269262	0.0467831
NPIPA7	9.5462	8.75234	0.793853	1.83658e-11	2.92375e-10
RAD54L	7.35106	6.55759	0.793468	2.35367e-14	9.83144e-13
ADAT3	6.16529	5.37366	0.791634	7.19425e-14	2.54906e-12
RECQL4	9.20528	8.41453	0.790756	6.4837e-14	2.32902e-12
SOX11	4.37028	3.58034	0.789935	0.000653936	0.0016857
HGFAC	2.68722	1.89742	0.789796	4.96041e-10	5.26451e-09
GSTT2B	5.98106	5.1913	0.789755	2.07265e-06	9.43206e-06
AP001055.1	3.76622	2.97823	0.787988	8.55644e-08	5.32934e-07
CXCR5	3.60958	2.82402	0.785559	0.00096794	0.0023974
LILRA3	2.74581	1.9605	0.785316	5.64454e-07	2.9304e-06
TNNI3	4.78638	4.00181	0.784566	0.00321368	0.00704302
FTCD	3.36482	2.58133	0.783495	1.4378e-05	5.36032e-05
FKSG62	2.63619	1.85291	0.783274	3.45265e-05	0.000117488
SOX8	4.17135	3.38815	0.783204	0.00241742	0.00544808
TONSL	7.61929	6.83653	0.782765	1.11022e-16	1.04224e-14
DLX6	2.21464	1.43267	0.781969	3.15315e-05	0.000108288
CD79B	7.23204	6.45051	0.78153	1.75383e-06	8.13158e-06
TMPRSS5	3.38431	2.60329	0.781022	3.24086e-05	0.000110965
KRT6B	7.46638	6.68615	0.780227	0.0343098	0.0578779
BRICD5	6.56218	5.78197	0.780216	6.74238e-12	1.2267e-10
ANKS6	6.72943	5.95009	0.779342	1.06925e-09	1.04582e-08
CSNK2B-LY6G5B-1181	5.19791	4.41864	0.779277	4.162e-12	8.021e-11
CD7	6.96324	6.18435	0.778883	8.94718e-07	4.45451e-06
ORC6	7.6224	6.84365	0.77875	2.13762e-12	4.57466e-11
AZI1	8.34317	7.56456	0.778615	0	0
BIRC5	9.26725	8.48927	0.777984	4.3993e-11	6.36379e-10
BCL11A	6.01726	5.24064	0.776616	0.000830035	0.00208937
TROAP	8.73014	7.95366	0.776477	6.82091e-11	9.27033e-10
RP11-178L8.4	3.84666	3.07154	0.77512	2.81406e-10	3.17926e-09
CXCL1	4.85694	4.08237	0.774574	0.000306954	0.000854125
KLK8	5.36959	4.59659	0.773007	0.0815941	0.124372
C1orf61	3.81224	3.03956	0.772681	1.18781e-06	5.73499e-06
RIPPLY2	1.64262	0.870116	0.772499	3.75662e-05	0.000126978
FAM132B	4.06394	3.29251	0.771425	4.86521e-09	4.10019e-08
APBA2	6.08564	5.31452	0.771118	4.80256e-09	4.0549e-08
CD79A	7.45978	6.68902	0.770761	0.000676833	0.00173661
FAM64A	7.5417	6.77434	0.767362	3.29532e-10	3.65496e-09
LCN2	7.86973	7.10501	0.764717	0.0065302	0.0133268
NOTUM	3.42715	2.66311	0.764039	1.50858e-05	5.5899e-05
PAQR6	6.6231	5.86002	0.763078	4.09611e-10	4.45364e-09
ISG20	10.0399	9.27926	0.760601	1.76303e-13	5.33362e-12
GJB6	2.70629	1.94636	0.759932	0.000139335	0.000419086
C11orf89	3.04936	2.28944	0.759922	2.88767e-08	2.0227e-07
TMEM105	4.23908	3.48007	0.759013	3.34728e-06	1.45041e-05
PDCD1	4.83912	4.08135	0.757764	2.00551e-06	9.16086e-06
CENPA	7.94662	7.18963	0.756991	6.16028e-09	5.08342e-08
ZNF695	5.82545	5.06878	0.756679	5.76627e-07	2.98678e-06
LINGO3	3.03681	2.28032	0.756492	7.80428e-10	7.86561e-09
ZBP1	6.02522	5.26911	0.75611	1.6369e-05	6.01639e-05
ZAP70	6.32276	5.56687	0.755896	1.08326e-06	5.27497e-06
OTX1	5.24121	4.48578	0.755426	7.62126e-07	3.85337e-06
ARHGAP40	5.27183	4.5167	0.755137	0.00517559	0.0108168
H2AFB2	2.20764	1.45285	0.754788	3.93209e-11	5.76116e-10
RP11-315D16.2	1.59663	0.842741	0.75389	5.34112e-06	2.20273e-05
CAMKV	1.73924	0.98714	0.752099	4.06113e-07	2.17789e-06
IER5L	8.34747	7.59647	0.750998	2.78666e-14	1.13536e-12
KIFC1	9.02465	8.27432	0.75033	1.64568e-12	3.65057e-11
KRT78	1.47373	0.723913	0.74982	3.41789e-06	1.47784e-05
FAM129C	3.48207	2.73227	0.749805	3.60928e-05	0.000122452
ASIP	2.67688	1.92813	0.748751	2.00491e-08	1.46112e-07
SCAND1	10.6125	9.8639	0.748633	0	0
LIMD2	9.22479	8.47739	0.747401	8.88608e-11	1.15102e-09
SCRIB	10.7019	9.95552	0.746382	0	0
TREML4	1.33237	0.586107	0.74626	0	0
UGT2B17	3.00067	2.25482	0.745856	0.00488822	0.0102622
TCL1A	3.93371	3.189	0.744713	0.00325668	0.00712526
SH2B2	6.68324	5.93948	0.743758	5.07161e-12	9.5319e-11
GJD3	1.19441	0.450987	0.743424	4.14745e-08	2.8048e-07
TTC24	2.33591	1.5927	0.743206	9.02802e-07	4.4874e-06
CDC45	7.81022	7.06886	0.741357	9.91185e-12	1.70942e-10
TNFRSF4	7.11824	6.37705	0.741193	8.63087e-13	2.10704e-11
FANCA	8.20564	7.46448	0.741157	3.27349e-12	6.56573e-11
C6orf223	2.59461	1.85426	0.740349	0.000184446	0.000541184
C8G	4.26447	3.52451	0.73996	2.48858e-10	2.84686e-09
ACSM1	5.55287	4.81323	0.739643	0.000372519	0.00101455
HIST1H3B	2.98688	2.24748	0.739408	9.05916e-06	3.54579e-05
ZBTB32	3.97365	3.23448	0.73917	5.83704e-11	8.09012e-10
TMEM238	7.31155	6.57451	0.737044	1.60473e-10	1.93673e-09
IDO1	7.28795	6.55116	0.736792	0.000325049	0.000898981
YJEFN3	6.1081	5.37237	0.735736	2.43694e-13	7.0897e-12
PRSS53	4.07479	3.33964	0.735149	8.056e-12	1.43473e-10
GTSE1	7.35063	6.61658	0.734045	2.12874e-12	4.56102e-11
FBN3	3.1356	2.40181	0.733784	0.00731199	0.0147471
GP1BB	6.37902	5.64538	0.733636	1.52484e-09	1.43814e-08
CALCB	1.63033	0.896952	0.733381	1.53564e-05	5.68089e-05
SLC1A6	1.90723	1.17573	0.731508	0.00431628	0.00917998
OVOL3	1.6167	0.887775	0.728925	1.47149e-08	1.10922e-07
RP11-5A19.5	4.90175	4.17328	0.728468	6.18919e-09	5.10496e-08
IZUMO1	2.17135	1.44356	0.727796	4.60787e-10	4.9422e-09
MIB2	8.68535	7.95775	0.727608	0	0
TMEM158	7.01866	6.29204	0.72662	4.4554e-06	1.87568e-05
COL9A1	2.13469	1.40815	0.726537	0.0190873	0.0345236
AC008443.1	3.99982	3.2736	0.726217	0.00131666	0.00315554
MFI2	7.9407	7.2165	0.724203	6.80802e-06	2.73341e-05
CA6	1.84484	1.12243	0.72241	0.00603361	0.0124402
UTS2	2.96869	2.24678	0.721906	2.48228e-06	1.10721e-05
UBE2S	10.9734	10.2516	0.721822	2.10942e-15	1.30227e-13
AMY1C	2.35896	1.63754	0.721416	0.0118434	0.0226353
CD19	4.21275	3.49178	0.720966	0.000942583	0.00234129
CRLF1	7.71028	6.99279	0.717492	3.13426e-05	0.00010768
TNFRSF13C	3.79194	3.07445	0.717489	3.51317e-06	1.51329e-05
PADI2	8.65887	7.94148	0.717389	0.000434678	0.00116657
SH2D2A	6.61683	5.90006	0.716761	1.03255e-07	6.32304e-07
FAM72C	4.88004	4.16341	0.716631	6.30993e-05	0.000203212
C18orf56	5.61421	4.89825	0.715969	1.47385e-09	1.39728e-08
WNT10A	4.34877	3.63283	0.715935	4.55615e-05	0.000151169
RLTPR	6.0398	5.32507	0.714737	1.67364e-06	7.80145e-06
CLDN9	4.00684	3.29244	0.714394	5.93777e-06	2.41651e-05
NPM2	5.23508	4.52178	0.713299	3.14073e-06	1.37102e-05
C5orf27	2.7979	2.0849	0.712994	3.03883e-05	0.000104678
SRPK3	5.29945	4.58667	0.712779	0.000671521	0.00172517
MVD	9.39993	8.68791	0.712021	1.11022e-16	1.04224e-14
PRR22	5.8159	5.10495	0.71095	2.41818e-12	5.0972e-11
C19orf60	9.92218	9.21145	0.71073	0	0
RTEL1-TNFRSF6B	5.93091	5.22109	0.709819	4.05387e-12	7.83748e-11
CCDC85B	8.74993	8.04034	0.709589	1.01026e-11	1.73574e-10
TAP2	9.47887	8.76948	0.709393	3.608e-12	7.10367e-11
FOLR3	1.9389	1.22985	0.709051	2.9503e-07	1.63117e-06
PNMA3	2.85941	2.15042	0.708984	6.48456e-05	0.00020821
REC8	7.46106	6.75307	0.707987	1.44257e-10	1.76441e-09
GGT2	2.20885	1.5017	0.707148	2.07155e-07	1.18304e-06
DLX5	4.88927	4.18216	0.707109	8.89573e-06	3.48782e-05
PRSS3	3.00214	2.29531	0.706823	0.00183716	0.00425193
FOXC1	7.12548	6.41883	0.706652	0.00901765	0.0177565
HLA-G	4.26826	3.5626	0.705663	1.44085e-06	6.83531e-06
ADM5	4.77116	4.06572	0.70544	1.94019e-09	1.79638e-08
TSKS	2.30489	1.59951	0.705376	3.0435e-10	3.39842e-09
HMSD	3.16862	2.4643	0.704319	0.000342081	0.000941652
CTLA4	5.12178	4.41766	0.70412	3.78937e-06	1.61962e-05
CPNE7	6.94587	6.24182	0.704046	3.22148e-05	0.000110323
ISL2	1.80664	1.10273	0.70391	1.3776e-07	8.20431e-07
IL12RB2	4.32211	3.61858	0.703534	0.000769502	0.00195048
FOXD3	2.774	2.07073	0.703273	5.95908e-05	0.000193039
KLHDC7B	6.18366	5.48068	0.702974	0.000267995	0.000755296
RTN4R	6.79585	6.09373	0.702114	6.27276e-13	1.59552e-11
ADCK5	8.02711	7.32553	0.70158	0	0
C6orf15	3.24131	2.53979	0.701515	0.0601624	0.0951688
C4BPA	2.78375	2.08228	0.701464	0.00149579	0.00353324
MAMDC4	5.54668	4.84569	0.700994	1.3406e-10	1.6519e-09
PI3	5.01123	4.31078	0.70045	0.0273206	0.0473825
CYP2D6	4.4503	3.74988	0.700423	6.11471e-10	6.34175e-09
AC136297.1	7.24184	6.54205	0.699791	5.9543e-06	2.42215e-05
HOXB13	3.27149	2.57184	0.699657	0.00962946	0.0188187
CENPW	9.30563	8.6061	0.699533	1.93785e-09	1.79513e-08
S100A8	9.15669	8.45753	0.699162	0.00770209	0.0154364
KRT17	10.3335	9.63485	0.698643	0.0099293	0.0193486
RP11-293I14.2	3.17562	2.47721	0.698408	0.000957187	0.00237529
LYG1	4.81886	4.12055	0.698302	3.41616e-13	9.48187e-12
TREX2	3.81093	3.11291	0.698023	1.75522e-10	2.08656e-09
IL1R2	4.88276	4.18503	0.697724	1.68095e-05	6.15963e-05
CTC-479C5.12	5.26008	4.5638	0.696281	1.17695e-12	2.72358e-11
ECEL1	4.29827	3.60291	0.69536	1.16394e-05	4.44957e-05
SCRG1	2.81494	2.11964	0.695306	0.048693	0.0790654
NOXO1	4.15147	3.45622	0.695246	5.97641e-06	2.42898e-05
NPB	2.68608	1.99164	0.694446	1.9441e-05	7.01109e-05
PLK1	9.03331	8.33892	0.694392	1.07846e-09	1.05369e-08
MOG	1.43078	0.736454	0.694323	0.000834145	0.00209827
HIST1H2BO	4.93624	4.24257	0.693661	1.76932e-05	6.45103e-05
FAM132A	4.82202	4.12866	0.693356	1.90605e-07	1.09609e-06
C2orf70	4.37502	3.68206	0.692966	0.000177807	0.000523813
ARL9	4.78621	4.09556	0.690642	5.34765e-05	0.000174944
RP11-552F3.12	3.23814	2.54952	0.688621	5.40368e-12	1.00935e-10
C9orf173	2.38739	1.69879	0.688598	5.64151e-08	3.67728e-07
S100A9	10.9217	10.2342	0.687535	0.00881819	0.0174013
GSTT2	7.36459	6.67737	0.687216	2.89835e-05	0.000100275
LRFN1	6.20337	5.51637	0.687	1.13753e-12	2.64582e-11
ABHD16B	6.72479	6.03802	0.686765	1.69864e-14	7.45437e-13
KCNN4	8.75323	8.06659	0.686644	5.25464e-05	0.000172087
LAG3	6.20554	5.51924	0.686294	8.38382e-06	3.30204e-05
APOBEC3B	8.1541	7.46932	0.684783	8.94718e-07	4.45451e-06
CCL7	3.32259	2.63821	0.684378	0.00105295	0.00258337
KLK6	5.63759	4.95336	0.684225	0.0885824	0.133515
CHST2	6.47824	5.79466	0.683578	4.55137e-08	3.04853e-07
RBBP8NL	6.83639	6.15295	0.683445	1.18461e-13	3.80495e-12
TMEM249	3.72796	3.04609	0.681868	2.73476e-06	1.20799e-05
PKMYT1	9.54317	8.86171	0.681461	5.9257e-12	1.09897e-10
CCDC88B	8.1469	7.46616	0.680745	2.67064e-12	5.49579e-11
HIST1H3A	2.22549	1.54492	0.680577	1.55078e-06	7.29409e-06
LGALS7B	5.67162	4.99215	0.679466	0.00610604	0.0125611
TCTE3	2.23234	1.55337	0.678968	8.1557e-12	1.44909e-10
CLEC18B	3.53426	2.85557	0.678693	9.26551e-07	4.59291e-06
CD38	5.87563	5.19711	0.678513	0.000243219	0.000691893
C15orf37	4.45127	3.77278	0.678489	1.63057e-08	1.21705e-07
CTD-2616J11.11	2.96838	2.29075	0.677625	7.38177e-08	4.67932e-07
PSRC1	8.20683	7.52953	0.677302	5.55112e-16	4.17756e-14
CXCL5	2.62244	1.94529	0.677153	0.00423973	0.0090425
RAB6B	6.56907	5.89215	0.676921	1.05461e-06	5.14644e-06
DOHH	8.09902	7.42282	0.676196	0	0
PLXNB3	8.05894	7.3842	0.674744	3.77791e-09	3.27791e-08
IQGAP3	7.81718	7.14265	0.674525	3.61563e-09	3.15212e-08
DKK1	5.3901	4.71618	0.673915	0.00453679	0.00960745
MIA-RAB4B	1.92145	1.24781	0.673643	0.000566479	0.00148059
NPPC	3.77276	3.09939	0.673366	0.00063495	0.00163955
SLC26A9	1.87546	1.20237	0.673091	4.06862e-05	0.000136084
ABTB2	6.27555	5.60403	0.671516	3.86138e-07	2.08366e-06
LRRC45	8.82887	8.15764	0.671232	0	0
TMCC2	5.14883	4.47785	0.670989	7.00515e-06	2.80268e-05
GSTA1	4.23963	3.56902	0.670614	0.0397745	0.0660683
NCCRP1	5.75421	5.08519	0.669022	0.0130178	0.0246419
SMPX	1.53198	0.864439	0.667541	0.000180041	0.000529625
CCDC154	4.51256	3.84584	0.666718	4.76212e-08	3.16524e-07
E2F2	5.99493	5.32834	0.666595	2.37233e-08	1.70299e-07
MSI1	5.35096	4.68538	0.665587	0.000157097	0.000467035
SPSB2	8.04887	7.38377	0.665104	0	0
C16orf59	7.60641	6.94135	0.665057	9.4813e-14	3.19175e-12
SPEG	8.29134	7.62629	0.665053	2.67267e-08	1.88662e-07
DMRT1	1.31124	0.6472	0.664039	5.76414e-06	2.35426e-05
ITGA2B	4.32899	3.66511	0.663882	1.93858e-06	8.89082e-06
CENPM	8.55042	7.88731	0.663108	1.00919e-13	3.36619e-12
FAM171A2	5.69839	5.03544	0.662953	1.07577e-08	8.41217e-08
FABP5	10.809	10.1464	0.66259	3.80731e-06	1.62652e-05
ESPNL	2.95737	2.29494	0.662428	3.74766e-07	2.02891e-06
MAGED4B	8.11536	7.45298	0.662376	2.48265e-05	8.73702e-05
SLX1A	9.33824	8.67617	0.662065	3.41294e-12	6.77823e-11
C2orf48	2.91306	2.25118	0.661879	2.09686e-06	9.52081e-06
CCL3L1	5.68902	5.02721	0.661816	0.000382361	0.00103825
FOXD1	2.31784	1.65692	0.660926	0.00103197	0.0025377
SPC24	7.64049	6.98016	0.660333	1.5563e-11	2.53065e-10
CCKBR	1.87642	1.21658	0.659844	0.277513	0.356071
MELK	8.2236	7.56386	0.659736	4.15665e-08	2.8079e-07
DMRTA1	2.64358	1.98386	0.659721	0.000281145	0.000788575
RASA4B	7.81486	7.15528	0.659579	4.21277e-09	3.6105e-08
CDC25B	9.68113	9.02159	0.659539	9.77785e-12	1.68951e-10
RPP25	8.19049	7.53111	0.659378	5.53136e-11	7.73711e-10
EMILIN3	3.12129	2.46298	0.658315	0.00185555	0.00429066
FSCN1	10.1413	9.48359	0.657747	7.58529e-08	4.78667e-07
ANO9	8.09725	7.4397	0.657556	5.79891e-11	8.06181e-10
SOCS1	6.64923	5.99187	0.657362	9.76269e-08	6.01075e-07
SYT5	3.44134	2.78576	0.655586	1.24618e-05	4.72035e-05
FOXM1	9.20542	8.54996	0.655468	1.58478e-08	1.18725e-07
GLI4	8.67669	8.02145	0.655234	0	0
MDFI	9.23106	8.5761	0.654962	0.00021111	0.000610371
B4GALNT4	9.33196	8.67711	0.654854	1.03154e-10	1.31649e-09
ANKLE1	3.3415	2.68686	0.654638	1.59384e-08	1.19256e-07
CD1B	3.0778	2.42325	0.654551	0.000549471	0.00144047
AL592284.1	6.31654	5.66225	0.654292	3.40348e-11	5.08067e-10
QPRT	8.67219	8.01849	0.6537	1.8852e-05	6.81891e-05
POLD1	9.31937	8.66605	0.653313	0	0
PANX2	5.68777	5.03471	0.653054	1.22182e-05	4.63483e-05
COMTD1	8.87951	8.2265	0.653008	1.36668e-13	4.2988e-12
GALK1	9.12655	8.47436	0.652187	0	0
OPRK1	1.51048	0.858571	0.651905	0.00112759	0.00274687
KLHL17	7.23747	6.58654	0.650931	3.40061e-13	9.45526e-12
MYEOV	5.46389	4.81338	0.650512	0.0122375	0.0233176
CDH3	9.16021	8.51049	0.649716	3.51511e-05	0.000119435
AC022400.2	2.27357	1.62574	0.647832	2.29972e-05	8.16582e-05
MESP1	6.978	6.33035	0.647647	0.000553477	0.00144972
MSH5-SAPCD1	5.62719	4.97999	0.647207	2.36835e-10	2.72989e-09
SNX22	6.21931	5.57221	0.647095	2.38744e-05	8.44274e-05
ELF5	6.75305	6.10647	0.646579	0.0259157	0.0451739
KIF25	3.24298	2.59666	0.646325	1.77578e-07	1.02897e-06
RAB4B-EGLN2	3.85079	3.20475	0.646042	6.47912e-07	3.31547e-06
HJURP	7.58584	6.94028	0.645566	1.14372e-09	1.11209e-08
HOMER3	10.3717	9.72613	0.645563	3.33067e-16	2.64883e-14
PPP2R3B	7.04501	6.39976	0.645249	0	0
AC174470.1	4.56582	3.92114	0.644677	6.09722e-07	3.14479e-06
PBX4	5.47745	4.83303	0.644421	1.69855e-07	9.89888e-07
COL22A1	5.27922	4.63521	0.644016	0.00900732	0.017738
ATOH7	1.49127	0.847925	0.643345	3.0512e-10	3.40493e-09
IMPA2	9.67782	9.03466	0.643157	4.82557e-08	3.19808e-07
MPST	9.93732	9.29463	0.642695	0	0
PLA2G2D	4.55828	3.91597	0.642309	0.00363367	0.00787532
FXYD2	4.26975	3.62784	0.641911	4.53126e-06	1.90453e-05
TOP1MT	9.65725	9.0157	0.641557	0	0
ATP5EP2	5.18465	4.54332	0.641327	3.82894e-06	1.635e-05
ZIC4	2.62665	1.98571	0.640943	0.0149604	0.0278645
CLIC3	7.03937	6.39897	0.6404	5.5615e-05	0.000181419
C10orf99	1.06901	0.429384	0.639629	4.54848e-05	0.00015097
NUDT8	7.95515	7.31592	0.639228	1.4561e-07	8.63514e-07
C12orf56	1.7527	1.1139	0.638806	2.53043e-06	1.1262e-05
TMSB15A	6.28218	5.64341	0.638762	0.000857996	0.00215113
FLJ00418	2.71378	2.07546	0.638327	8.44538e-10	8.47423e-09
VAX2	5.47721	4.83914	0.638072	4.12498e-06	1.74951e-05
SPAG5	9.21268	8.57463	0.638048	6.05525e-11	8.34808e-10
DNAH11	3.32549	2.6879	0.637586	0.000101119	0.00031362
WDR62	6.74669	6.10971	0.636984	6.1473e-13	1.57683e-11
PRAP1	1.31011	0.673257	0.636857	6.63824e-07	3.38833e-06
MAGED4	6.82348	6.18675	0.636731	9.28871e-05	0.000289916
TK1	10.4485	9.81267	0.635851	3.31846e-13	9.2978e-12
SAPCD2	7.86296	7.22776	0.635199	1.03958e-10	1.32583e-09
POU5F1	3.91701	3.28189	0.635119	5.13612e-06	2.12782e-05
ACOXL	2.86257	2.22823	0.634346	3.44719e-06	1.4891e-05
MIIP	9.25113	8.61721	0.633918	0	0
PGPEP1L	1.36972	0.736044	0.63368	8.24685e-08	5.14884e-07
METRNL	9.96437	9.33076	0.63361	8.08131e-13	1.99427e-11
FAM27B	2.23874	1.60571	0.633026	0.00295125	0.00652046
CIB2	7.16239	6.52942	0.632972	6.14588e-09	5.07613e-08
B3GAT1	3.13405	2.50209	0.631959	0.000108021	0.000332762
HLA-F	11.37	10.7383	0.631677	2.22505e-07	1.26514e-06
ICAM5	3.093	2.46149	0.631514	0.000765688	0.0019427
C9orf142	10.6766	10.0454	0.631189	0	0
PDIA2	2.88166	2.25172	0.629939	6.09104e-07	3.14249e-06
P2RY6	6.71387	6.08426	0.62961	2.98964e-08	2.08451e-07
BCL2L12	9.27049	8.64105	0.629439	0	0
MMP9	9.90317	9.27481	0.628364	0.000239702	0.000683064
RHPN1	9.07451	8.44709	0.627415	1.37011e-09	1.3071e-08
HIST2H3D	2.85627	2.22894	0.62733	0.00110753	0.0027027
SULT1C2	3.78921	3.16227	0.62694	1.48859e-05	5.52707e-05
PLEKHF1	7.48507	6.85879	0.62628	6.27901e-07	3.22395e-06
DOCK3	3.17671	2.55063	0.626083	8.04605e-06	3.17725e-05
TRABD	9.72254	9.09657	0.625962	0	0
CCL17	5.12236	4.49646	0.625898	0.000353278	0.000969398
KRT14	9.61952	8.99383	0.625689	0.0724069	0.111951
CCK	1.61447	0.98923	0.625237	0.000421395	0.00113511
ZBED2	3.58322	2.95799	0.625235	0.000121134	0.00036922
PGBD5	5.68541	5.06077	0.624634	0.0075951	0.0152471
GNB1L	7.11388	6.49077	0.623107	1.88738e-15	1.1812e-13
DNAJC25-GNG10	4.132	3.509	0.623004	0.00568634	0.0117963
TRPM8	2.21291	1.59059	0.622322	0.000292674	0.000817763
C21orf58	6.98232	6.36028	0.622047	8.60534e-13	2.10363e-11
ANKRD18A	4.02402	3.40214	0.621881	0.000989781	0.00244419
TMEM132A	10.6967	10.0758	0.620874	5.6486e-09	4.71027e-08
TACC3	9.5181	8.89723	0.620873	1.26787e-13	4.01575e-12
TSPYL5	8.251	7.63059	0.620407	5.23766e-06	2.16447e-05
KCNQ4	4.29617	3.67598	0.620187	0.00160104	0.00375412
C1orf159	8.20162	7.58249	0.619126	0	0
FCRL5	4.67511	4.0561	0.619014	0.00234926	0.00531487
PRB2	1.53118	0.912227	0.618955	7.10028e-05	0.000226622
CTSV	7.04231	6.42349	0.618823	6.48321e-06	2.61453e-05
IL22RA2	2.35206	1.73325	0.618817	0.000384072	0.00104212
TYMP	11.2017	10.5832	0.618441	3.60277e-09	3.14242e-08
UBALD2	10.5187	9.90042	0.618246	0	0
CYBA	11.8069	11.1887	0.618222	6.85389e-10	7.02042e-09
CTRL	3.57398	2.95589	0.618089	5.75338e-10	6.0288e-09
C2orf54	6.2379	5.6202	0.617699	0.0148073	0.0276246
CCDC64B	8.78697	8.17013	0.616843	1.22174e-09	1.18102e-08
KM-PA-2	3.18441	2.56801	0.616392	0.0722204	0.111701
MUC4	2.97283	2.35674	0.616087	3.43207e-05	0.000116853
MZB1	9.16077	8.54475	0.616012	0.000531777	0.00140054
LOR	1.05945	0.443668	0.615779	3.83256e-06	1.63616e-05
FAM3A	10.0044	9.38877	0.615598	0	0
POU2AF1	5.90823	5.29287	0.615358	0.00241742	0.00544808
MTFR2	6.55274	5.93994	0.612794	3.91028e-10	4.26176e-09
AC062017.1	4.81595	4.20333	0.612623	1.62218e-09	1.52127e-08
HES6	7.77402	7.16141	0.612606	2.3375e-07	1.32248e-06
NTN5	3.4479	2.83538	0.612523	1.21044e-07	7.27784e-07
CCNB2	9.07204	8.46003	0.612013	1.93573e-08	1.41523e-07
KISS1	3.01678	2.40535	0.611426	6.68028e-05	0.000213966
TMSB15B	7.3374	6.72649	0.610916	5.97641e-06	2.42898e-05
AADAT	6.00302	5.39212	0.610897	8.97405e-07	4.46423e-06
FABP6	3.68213	3.07135	0.61078	0.0136166	0.0256475
TSPAN32	4.6502	4.04016	0.610037	3.97842e-07	2.13732e-06
HSPB3	1.02299	0.413445	0.609547	0.000878765	0.00219866
TTLL2	1.41549	0.805964	0.609528	7.79423e-08	4.89309e-07
PTPRCAP	7.86747	7.25823	0.609241	5.25025e-05	0.000171974
SERPINB5	6.78818	6.17973	0.608448	0.0377977	0.0631187
TNFRSF6B	6.0298	5.42152	0.60828	1.58607e-06	7.4275e-06
ALYREF	11.3186	10.7105	0.608087	0	0
AC010327.2	3.93998	3.33222	0.607765	8.82282e-07	4.3962e-06
OCA2	2.03192	1.42418	0.60774	0.150516	0.211089
RBM38	9.20253	8.59527	0.607267	2.76464e-10	3.1273e-09
AL603965.1	2.2211	1.61406	0.607038	0.0105541	0.0204197
S1PR4	5.33887	4.73184	0.607027	6.65276e-05	0.00021316
GZMB	6.36457	5.75803	0.606537	0.000960535	0.00238133
NCAPH	8.10676	7.50029	0.606464	1.21134e-09	1.17283e-08
RLBP1	1.36832	0.761905	0.606411	0.00066577	0.00171209
WIF1	3.35952	2.75466	0.604858	0.0144267	0.0269947
SERPINC1	2.83573	2.23136	0.604373	5.72867e-09	4.76831e-08
MEX3A	7.91211	7.30811	0.603997	5.46175e-06	2.24586e-05
IGSF23	1.51663	0.912755	0.603874	0.000583554	0.00151933
RASAL1	5.35594	4.75213	0.603815	0.00364506	0.00789251
C14orf80	8.56458	7.96108	0.603492	6.66134e-16	4.81414e-14
CTC-260F20.3	4.45484	3.85168	0.603156	3.55271e-15	1.96663e-13
ZDHHC11B	5.10583	4.50285	0.602987	0.000141	0.000423674
IRF7	10.0135	9.41088	0.602646	2.96381e-10	3.32166e-09
PRR18	1.43595	0.833663	0.602284	0.000710549	0.00181494
FAM229A	5.75823	5.15606	0.602173	3.29117e-10	3.65258e-09
C19orf71	4.84757	4.24546	0.602109	6.68563e-09	5.4723e-08
ASIC3	5.84365	5.24175	0.601901	1.38942e-06	6.61372e-06
CXCL10	9.7026	9.10108	0.601523	0.00455353	0.00964177
OLIG1	2.08299	1.48325	0.599744	0.00236921	0.00535535
FAM83D	7.97747	7.37774	0.599726	1.6917e-06	7.87355e-06
TNFRSF17	4.94062	4.34092	0.599706	0.00355702	0.00772668
PHLDA2	8.21549	7.61602	0.599469	1.95369e-06	8.95108e-06
ASGR1	4.75027	4.15101	0.599262	6.52238e-10	6.72625e-09
RASGRP2	6.74105	6.14189	0.599156	8.42582e-07	4.21917e-06
IDO2	1.82972	1.23083	0.598897	6.14685e-07	3.16501e-06
KCNG2	2.43459	1.83585	0.59874	6.16028e-09	5.08342e-08
HSF4	8.75725	8.15915	0.598098	4.11428e-09	3.5344e-08
WBSCR27	6.89803	6.30071	0.597318	7.98007e-06	3.15393e-05
C1orf170	6.0381	5.44117	0.596928	2.72013e-07	1.51821e-06
PILRB	9.7693	9.17292	0.596374	5.35271e-11	7.5335e-10
CDCA5	8.56789	7.97181	0.596077	9.67394e-09	7.65343e-08
EXOSC4	10.2997	9.70384	0.595875	8.65974e-15	4.26246e-13
HIST1H2AM	5.97758	5.38275	0.594829	3.48524e-05	0.000118553
CCDC124	11.0802	10.4856	0.594647	0	0
UGT3A2	2.94217	2.34793	0.594237	0.000185166	0.000543034
ARHGEF39	7.03641	6.44234	0.594067	3.07264e-11	4.61708e-10
PPP1R35	9.66253	9.06884	0.593692	0	0
HIST1H2AE	8.09276	7.49953	0.593231	0.000335976	0.000926109
ESPL1	6.89182	6.29922	0.592595	2.30476e-09	2.10292e-08
PACSIN3	9.74894	9.15635	0.592594	2.58615e-12	5.35825e-11
CA9	4.77633	4.18387	0.592462	0.0299562	0.0514633
REG1A	0.902592	0.310317	0.592275	0.121248	0.175754
RP11-155D18.14	1.06761	0.476127	0.591482	0.00535073	0.011147
MND1	7.19168	6.60183	0.589856	8.63631e-09	6.89542e-08
SHC4	4.5094	3.91969	0.589716	0.0618378	0.0975225
RP11-595B24.2	0.888356	0.29892	0.589436	9.79841e-05	0.000304728
OXLD1	9.91352	9.32432	0.589204	3.33067e-16	2.64883e-14
NTSR1	1.71509	1.12593	0.589162	1.32283e-07	7.917e-07
MRPL12	11.0939	10.5049	0.589003	1.11022e-16	1.04224e-14
ZGPAT	9.18951	8.60086	0.588647	0	0
C19orf68	5.66083	5.07221	0.588621	4.68126e-12	8.88999e-11
AC135048.1	3.51073	2.92239	0.588337	1.62373e-06	7.59017e-06
CEBPA	3.87434	3.28658	0.587758	0.000124565	0.0003786
MMP7	10.0411	9.45372	0.587342	0.0288625	0.0497863
IL23A	4.74112	4.15403	0.587086	1.70273e-09	1.59272e-08
SCT	4.51426	3.92788	0.58638	0.000375586	0.0010223
SMOC1	5.22974	4.64372	0.586019	0.00570686	0.0118335
CKS1B	3.46372	2.87773	0.585994	0.000837093	0.00210365
FAM150B	3.50772	2.92187	0.585846	0.0559115	0.0893839
SLC22A31	2.76822	2.18281	0.585417	0.000527533	0.00139077
HIST1H2BJ	7.25043	6.66562	0.584801	4.90181e-05	0.000161724
CLDN3	10.863	10.2784	0.584669	7.79165e-07	3.93297e-06
FERMT1	4.43273	3.84826	0.584473	0.0258374	0.0450589
KRT79	2.27007	1.6861	0.583977	0.00425809	0.00907423
TBC1D3C	5.39662	4.81289	0.583723	1.26986e-05	4.79609e-05
RP11-481A20.11	2.22156	1.63837	0.583188	8.78982e-05	0.000275668
KCNK5	6.35337	5.77041	0.582957	0.0154781	0.0287346
KLK10	5.86148	5.27871	0.582766	0.156498	0.218218
RP11-108K14.8	2.55786	1.97512	0.582744	1.03609e-05	3.99771e-05
MIF	13.8121	13.2294	0.582736	1.65978e-13	5.11472e-12
UPP1	8.51514	7.93284	0.582302	1.56611e-10	1.89884e-09
FUT3	5.17427	4.592	0.58227	0.0155031	0.0287723
TICRR	5.82248	5.24034	0.582146	3.04704e-08	2.12047e-07
CASC10	4.2849	3.70339	0.581505	3.80484e-05	0.000128369
IL4I1	7.58373	7.00308	0.580648	5.91031e-06	2.40587e-05
HR	6.95702	6.37646	0.580564	0.000230853	0.000660844
CGB7	2.34772	1.76756	0.580157	3.77481e-07	2.04239e-06
COL23A1	4.06396	3.48381	0.58015	6.71921e-07	3.42678e-06
NDC80	7.94246	7.36271	0.57975	1.81374e-07	1.04796e-06
SH3GL3	1.93555	1.3562	0.579343	0.00206653	0.00473523
H2AFX	9.92225	9.34506	0.577194	9.99201e-16	6.81552e-14
SPINK2	3.42589	2.84876	0.577125	5.93931e-05	0.000192468
PTTG1	10.2423	9.66524	0.577016	2.23471e-08	1.61374e-07
ZNF750	6.40553	5.82864	0.576892	4.41254e-05	0.000146779
CDK3	6.87366	6.29686	0.576798	1.07159e-12	2.52795e-11
KIF2C	8.35119	7.77462	0.576578	3.02797e-07	1.66854e-06
ATP2A1	4.4858	3.90937	0.576436	1.23665e-07	7.4207e-07
PFDN2	11.7744	11.198	0.576414	4.38538e-14	1.66389e-12
PHGDH	9.91669	9.34148	0.575205	6.16526e-05	0.00019901
COL27A1	7.23739	6.66236	0.575032	2.38952e-05	8.44845e-05
SOX30	1.99857	1.42359	0.574981	1.55613e-08	1.16771e-07
GPR156	3.31981	2.74485	0.574962	7.41023e-05	0.000235524
TNFRSF18	7.79528	7.22104	0.574236	0.000149373	0.000445819
ZNF276	8.33697	7.76288	0.574094	1.9984e-15	1.23792e-13
VCX3A	1.31301	0.739204	0.573803	0.000124565	0.0003786
CARD9	6.16825	5.59558	0.572667	2.87455e-07	1.59413e-06
KLK7	5.152	4.57942	0.57258	0.205328	0.275668
FAM153A	2.27062	1.69838	0.572238	0.000181593	0.000533672
RSPO4	3.00712	2.43512	0.572004	7.24177e-05	0.000230572
CEBPD	9.27458	8.70301	0.571565	5.19778e-07	2.71861e-06
DNAH17	4.7071	4.13568	0.571425	2.7211e-08	1.91857e-07
MIOX	2.14381	1.57256	0.57125	2.94646e-08	2.05755e-07
CCDC150	5.55768	4.98661	0.571074	3.22941e-09	2.84676e-08
ENO3	7.60282	7.03285	0.569972	1.22656e-10	1.53421e-09
HSD17B2	4.67338	4.10376	0.569621	0.0163146	0.0300944
PPP1R14A	7.05985	6.49045	0.569402	0.000153552	0.000457241
CEACAM19	6.03235	5.46308	0.569265	2.11315e-06	9.58521e-06
CDC42EP5	8.19648	7.62741	0.569072	1.26759e-05	4.78849e-05
ODF3B	9.61028	9.04131	0.568976	5.21502e-09	4.37274e-08
CTU2	8.25021	7.68156	0.56865	1.11022e-16	1.04224e-14
EVPL	8.42564	7.85703	0.5686	1.39536e-09	1.32909e-08
CERS3	2.48789	1.91944	0.568449	0.000562794	0.00147201
TNNC2	4.30039	3.73231	0.568086	1.2109e-05	4.60011e-05
UNC13D	8.00162	7.43355	0.568071	5.63712e-06	2.30548e-05
C9orf53	1.59155	1.02384	0.567707	0.00165675	0.00387375
ABCD1	8.16556	7.59795	0.56761	3.34244e-12	6.67461e-11
ATAD3A	9.07268	8.50512	0.567557	1.37668e-13	4.32276e-12
FAM72A	6.83951	6.27215	0.567358	5.67518e-10	5.95028e-09
SCNN1D	5.72049	5.15328	0.567215	9.71018e-07	4.77821e-06
C11orf21	3.85088	3.28379	0.567089	5.18047e-05	0.000169963
ENTHD2	8.44282	7.87583	0.566986	1.11022e-16	1.04224e-14
TMEM160	8.20345	7.63669	0.566759	9.17044e-14	3.09282e-12
NOTCH2NL	9.88542	9.31866	0.566758	9.46909e-13	2.27809e-11
CALB2	7.08858	6.5225	0.566082	0.00609876	0.0125504
PLA2G4B	6.4914	5.92536	0.566041	5.82348e-09	4.84059e-08
ORC1	6.18332	5.61732	0.565999	2.41547e-08	1.72918e-07
PLAC8L1	2.63665	2.07065	0.565998	1.50815e-07	8.92056e-07
KCNAB3	4.7391	4.17322	0.565883	5.42879e-08	3.55261e-07
EFCAB8	2.06504	1.49933	0.565703	1.71161e-06	7.95405e-06
SERPINB3	1.38023	0.814987	0.565243	0.0144346	0.0270066
PMFBP1	3.74643	3.18124	0.565197	2.41466e-07	1.36359e-06
SPRR2A	1.33334	0.768484	0.564857	0.000331465	0.00091492
RP11-196G11.1	4.87713	4.31229	0.564835	1.27699e-07	7.65016e-07
LAMP3	6.40712	5.84236	0.564756	0.000429572	0.00115457
LSM7	11.5213	10.9566	0.564621	0	0
GSDMB	7.52986	6.96559	0.564269	6.3429e-07	3.25125e-06
SLC9A3	1.55259	0.988324	0.564268	1.21876e-09	1.17876e-08
AKR1B15	3.75592	3.19169	0.564227	0.0719723	0.111364
PRSS27	6.60424	6.04025	0.563983	3.05717e-05	0.00010525
HES7	1.6933	1.12976	0.56354	1.42257e-06	6.75565e-06
RP11-712L6.5	2.88049	2.317	0.563484	9.77468e-05	0.000304094
ANKRD1	2.88412	2.32065	0.563472	0.0287622	0.0496227
CRHR1	3.78438	3.22117	0.563218	0.176715	0.242217
ARHGAP33	7.67691	7.11383	0.563082	1.05368e-08	8.27138e-08
NME2	8.17915	7.61613	0.563025	2.37028e-06	1.06167e-05
AC002985.3	1.12471	0.562638	0.562073	9.29279e-06	3.63099e-05
HIST2H2AC	6.08437	5.52252	0.561859	1.70215e-07	9.91353e-07
TERT	2.23697	1.67579	0.561186	8.61285e-05	0.000270584
AC187652.1	1.48246	0.921343	0.561113	2.28772e-05	8.13115e-05
SLC16A8	4.43731	3.87646	0.560849	1.08111e-06	5.26591e-06
GCGR	1.32519	0.764536	0.560657	0.000147615	0.000440933
TMEM74B	5.11527	4.55466	0.560616	6.71243e-07	3.42428e-06
PLCXD1	6.83352	6.2731	0.560424	8.07132e-14	2.81061e-12
RP11-347C12.3	5.30697	4.74655	0.560418	1.18294e-05	4.51271e-05
ANKRD13B	7.54753	6.9874	0.560128	1.83108e-08	1.34684e-07
CDK10	9.71789	9.15807	0.559816	3.33067e-16	2.64883e-14
PRRX2	7.67332	7.11421	0.559109	2.4248e-07	1.36889e-06
HEXDC	9.18641	8.62737	0.559035	3.88578e-15	2.10619e-13
COL4A3	2.77151	2.21264	0.558872	6.02373e-05	0.000194857
LBP	4.95282	4.39431	0.558506	0.177343	0.24295
ACAP1	7.64845	7.09001	0.558438	1.15193e-06	5.58097e-06
ARHGAP22	6.56423	6.00606	0.558163	8.62413e-10	8.62982e-09
GDPD2	2.14362	1.58547	0.558154	0.0106077	0.0205103
DMRTA2	1.07126	0.51336	0.557897	0.000141447	0.000424807
FGFR4	6.99994	6.44225	0.557696	0.00149276	0.00352838
OXER1	4.4314	3.8738	0.557596	1.43652e-05	5.35774e-05
PAGE2B	1.90662	1.34927	0.557356	0.000528688	0.00139341
DNAH10	3.49277	2.93552	0.557241	2.20349e-05	7.86863e-05
GPR25	1.58948	1.03237	0.557118	3.09914e-06	1.35612e-05
DVL1	9.43775	8.88134	0.55641	3.44169e-15	1.9227e-13
UBBP4	7.64838	7.09214	0.55624	0	0
H1FX	11.661	11.1048	0.556193	3.33067e-15	1.88966e-13
TCIRG1	10.5796	10.0236	0.555972	2.8918e-12	5.89099e-11
RCCD1	7.83965	7.28368	0.555968	2.22045e-16	1.88087e-14
EIF4EBP1	11.0977	10.5421	0.555554	4.93315e-08	3.26107e-07
TIMD4	3.57734	3.02192	0.555412	0.000127071	0.000385125
CAPN10	8.24916	7.69383	0.555326	1.11022e-16	1.04224e-14
SULT1E1	1.71205	1.15675	0.555298	0.00631679	0.0129333
RBFOX3	1.25055	0.695671	0.554875	1.21825e-07	7.32235e-07
INHA	4.56835	4.01354	0.554814	9.25065e-06	3.61763e-05
TYMS	9.97782	9.42358	0.554241	1.485e-08	1.11801e-07
HLA-DOB	6.41422	5.86045	0.55377	0.000361022	0.00098693
PLEKHN1	6.2783	5.72456	0.553737	2.25008e-06	1.01281e-05
CHRM1	4.11963	3.56601	0.553621	0.00456751	0.00966576
HK3	6.09141	5.53821	0.553199	7.21801e-05	0.000229896
KLC3	7.1719	6.6188	0.553101	1.97161e-05	7.10467e-05
IGF2BP2	5.19817	4.64517	0.552997	0.0432572	0.0712233
DDX39A	10.9972	10.4443	0.552865	0	0
TBC1D10C	7.02584	6.47348	0.552365	5.15884e-05	0.000169345
BHLHA15	4.53497	3.98273	0.552238	5.74508e-05	0.000186805
CTU1	5.61453	5.06232	0.552206	4.07008e-13	1.09977e-11
FAM19A3	3.5743	3.02264	0.551659	0.0878516	0.132589
RGS9BP	2.34565	1.79402	0.551623	2.65476e-06	1.17636e-05
SULT1A3	8.18232	7.63094	0.551386	1.29596e-08	9.90849e-08
BCL2L14	4.73853	4.18735	0.551176	0.00315715	0.0069308
CCL20	4.8234	4.27234	0.551065	0.000361022	0.00098693
NUF2	8.24754	7.69668	0.550862	1.21392e-06	5.85177e-06
LRP8	6.65099	6.10022	0.550775	1.04107e-06	5.08857e-06
KRT77	1.1321	0.581498	0.550598	0.00981172	0.01914
B3GNT7	5.90508	5.35449	0.550583	5.22835e-05	0.00017138
NRG2	4.02438	3.47407	0.550309	0.00127683	0.00307059
MCM10	6.71908	6.16879	0.550297	7.07641e-06	2.82684e-05
GIPC1	11.302	10.7519	0.550073	0	0
VSTM5	3.4828	2.93279	0.550003	0.000227505	0.000652182
FAM166A	2.24383	1.6945	0.549325	2.98321e-06	1.31042e-05
PTX3	5.08918	4.54001	0.549166	0.0356464	0.0599052
SIX5	8.36239	7.81346	0.548933	1.04378e-11	1.78491e-10
ABCA13	1.9672	1.41855	0.548652	0.0417793	0.0690144
LHB	2.2704	1.72213	0.548274	9.54948e-06	3.72409e-05
VMO1	6.41345	5.86548	0.54797	1.76309e-05	6.43087e-05
HN1	12.4906	11.9428	0.54783	3.79893e-10	4.16032e-09
S100A2	8.12346	7.57657	0.546887	0.0375813	0.0628034
RP11-182J1.16	2.37501	1.82839	0.546622	0.000104013	0.000321773
IGFLR1	8.68063	8.13404	0.546596	1.53823e-10	1.87011e-09
RPRML	1.06223	0.515946	0.546287	0.0146239	0.0273103
IL20RB	4.21988	3.67379	0.546087	6.28788e-08	4.04646e-07
PLA2G4C	8.37465	7.82909	0.545555	3.29152e-09	2.8987e-08
FBXL15	7.46817	6.92292	0.54525	5.48076e-11	7.67222e-10
IL37	1.19398	0.648898	0.545079	9.71986e-07	4.78039e-06
ARHGEF1	10.5404	9.99715	0.543271	2.22045e-15	1.35701e-13
AC132192.1	4.91558	4.37256	0.543012	1.41997e-05	5.30036e-05
AC104809.3	1.93906	1.39612	0.54294	0.00255423	0.00572665
C1orf186	4.73523	4.19279	0.542437	0.020946	0.0374872
LAMA5	10.6094	10.0672	0.542285	1.77101e-10	2.10396e-09
PWWP2B	8.50401	7.96196	0.542054	4.39648e-14	1.66463e-12
RELT	7.04592	6.50429	0.54163	2.50433e-12	5.24843e-11
AL590708.2	1.80001	1.25861	0.541405	8.12719e-07	4.08648e-06
RNF166	8.31437	7.77297	0.541398	1.21791e-13	3.89134e-12
QRFP	2.63372	2.09241	0.541316	9.26615e-05	0.000289261
SFT2D3	2.51047	1.96974	0.540726	0.0242879	0.042692
CORO1A	9.97676	9.43629	0.54047	2.17742e-06	9.84489e-06
YDJC	9.20211	8.66199	0.540125	0	0
CLDND2	4.15547	3.61548	0.539986	1.41997e-05	5.30036e-05
CCDC137	8.97077	8.4314	0.539379	0	0
ANKRD45	3.1705	2.63139	0.539112	0.000132017	0.00039892
SEC14L4	1.55314	1.01404	0.539097	0.00451734	0.00956849
KLK5	6.24136	5.70251	0.538847	0.249591	0.325892
PTGES3L-AARSD1	3.92847	3.3899	0.538572	1.67649e-05	6.14455e-05
GBP5	7.53028	6.99219	0.538087	0.005755	0.0119197
DLX3	5.45278	4.91478	0.537991	0.0029138	0.00644946
TRMT2A	9.90014	9.36274	0.537396	0	0
HBA1	7.08755	6.5502	0.537345	0.023725	0.0418316
MPZ	4.532	3.99472	0.537281	0.000621833	0.00160978
GOLGA8A	8.01071	7.47389	0.536822	0.000120074	0.000366174
FBXL8	7.35867	6.82193	0.536739	4.41595e-10	4.76441e-09
C7orf61	3.51249	2.97586	0.536627	5.62735e-07	2.92231e-06
TRIM15	1.15018	0.613606	0.536575	2.83871e-06	1.25087e-05
MUC13	2.06809	1.53198	0.536105	0.0158745	0.0293717
KLK14	3.64617	3.11022	0.535954	0.0213848	0.0381973
LLGL2	10.8482	10.3123	0.535939	1.00614e-11	1.73029e-10
BLK	3.57475	3.03912	0.535628	0.00747196	0.0150264
LYPD1	5.92296	5.38745	0.535504	0.000297589	0.000830603
DIRAS1	6.75788	6.22244	0.535444	2.2423e-05	7.99309e-05
TFAP2E	4.13307	3.59767	0.535396	1.88354e-05	6.81427e-05
ST8SIA1	6.58385	6.04847	0.53538	0.000215558	0.000621949
ITM2C	10.0793	9.54402	0.535274	4.12001e-07	2.20557e-06
WNT10B	3.25375	2.71908	0.534673	0.000102597	0.000317827
CD1E	5.37958	4.84533	0.534253	0.00218793	0.00499081
IFI27	13.7006	13.1668	0.533813	0.000765145	0.00194159
TIGD5	7.46163	6.92818	0.533452	1.7616e-11	2.81424e-10
AIM1L	5.56735	5.03425	0.533102	0.000131389	0.000397154
MADCAM1	3.04994	2.51688	0.533062	2.26986e-07	1.28861e-06
SELO	8.69535	8.16237	0.532979	1.77636e-15	1.13115e-13
CDC42EP1	10.3309	9.79816	0.532755	1.23136e-07	7.39143e-07
ADAM11	3.00749	2.47523	0.532262	1.28474e-05	4.84624e-05
RP11-192H23.4	5.02976	4.49761	0.532151	4.08034e-09	3.5069e-08
C15orf52	7.43776	6.90611	0.531644	3.25477e-05	0.000111379
C1orf35	9.21683	8.68531	0.53152	6.66134e-16	4.81414e-14
DNMT3B	6.16556	5.6344	0.531161	7.21966e-10	7.35784e-09
UFSP1	6.00492	5.47376	0.53116	5.10534e-11	7.23005e-10
ITGB1BP2	4.04847	3.51736	0.531105	5.67847e-11	7.93678e-10
HIST2H2AA4	12.1146	11.5839	0.530714	2.82787e-06	1.2467e-05
CACNG6	2.11823	1.58775	0.530475	0.00725652	0.0146579
SYCP2L	3.29324	2.76309	0.530148	0.000527149	0.00138996
CTB-102L5.4	5.7874	5.25728	0.530118	0.00808727	0.016095
VIL1	5.20959	4.67954	0.530047	6.26203e-09	5.15803e-08
DLGAP3	3.15129	2.62138	0.529915	4.68833e-07	2.48137e-06
GPR37	5.62695	5.09722	0.529733	1.25403e-05	4.74711e-05
CDH4	2.31874	1.78914	0.529596	6.13832e-08	3.96001e-07
HSD17B3	3.23299	2.70386	0.529123	0.000159462	0.000473523
SPRR2D	1.12507	0.596233	0.528842	0.0110701	0.021323
MAP3K10	7.74451	7.21611	0.528397	2.77889e-13	7.99512e-12
ZFP57	3.18105	2.65267	0.528381	0.0450931	0.0738521
POLR2F	11.1151	10.587	0.528112	1.88738e-15	1.1812e-13
VASN	8.28986	7.76267	0.52719	1.05729e-07	6.45502e-07
RP11-20I23.1	2.41744	1.89055	0.526891	0.00139979	0.00332979
CDCA8	8.31641	7.78991	0.526499	2.97494e-07	1.64181e-06
KLHL34	1.162	0.635642	0.526361	0.000518006	0.00136823
SLC52A2	10.914	10.3881	0.525928	1.08236e-12	2.55005e-11
DNASE1L2	4.99652	4.47066	0.525861	1.47279e-05	5.47731e-05
BTNL8	1.53755	1.01187	0.525682	9.03446e-06	3.53688e-05
S100A1	10.6234	10.0978	0.525609	0.123571	0.178552
ECE2	8.03127	7.50618	0.525093	2.51277e-09	2.27561e-08
NT5DC2	10.2262	9.70128	0.524921	2.08826e-08	1.5164e-07
SLC2A6	6.45647	5.93232	0.52415	4.85176e-06	2.02429e-05
AD000671.6	4.33621	3.81247	0.523748	1.3186e-07	7.89426e-07
ACAP3	8.8169	8.29331	0.523591	8.80374e-12	1.54762e-10
C17orf82	3.09196	2.56846	0.523503	9.83967e-06	3.81764e-05
THEMIS2	8.69	8.16651	0.523489	4.33709e-07	2.31159e-06
RP11-542C16.2	1.60583	1.08257	0.52326	7.37239e-07	3.73584e-06
C2CD4C	3.52321	2.99997	0.523234	0.00196556	0.00452208
FBXL6	9.30056	8.77737	0.52319	6.22635e-12	1.14656e-10
ARHGAP4	8.90514	8.38217	0.522974	4.82557e-08	3.19808e-07
CYP27C1	2.59065	2.06803	0.52262	0.032235	0.0548351
GABRE	5.80167	5.2797	0.521969	0.021809	0.0388674
RASSF4	8.81493	8.29301	0.521919	2.55484e-06	1.13595e-05
MEF2B	5.68043	5.15867	0.521768	4.78523e-07	2.52678e-06
HAO1	0.865929	0.344239	0.52169	0.000290026	0.000810861
ATXN7L2	6.61718	6.09555	0.521638	2.17604e-14	9.19489e-13
CPA4	5.19637	4.67495	0.521415	0.00140169	0.00333388
POU4F1	1.20597	0.684633	0.521337	0.000191914	0.000561106
JOSD2	9.7162	9.1951	0.521094	1.63403e-12	3.63356e-11
TMEM86B	6.10183	5.58084	0.520991	1.13076e-10	1.42317e-09
RP11-10A14.4	2.94185	2.42091	0.520941	0.00240177	0.0054202
F12	7.75943	7.23861	0.520827	4.44991e-05	0.000147833
TPX2	9.40979	8.88936	0.520428	2.45853e-06	1.09715e-05
RP11-977G19.10	3.31155	2.7919	0.519646	0.00392121	0.00842532
KCNK7	3.46678	2.94713	0.519646	1.8572e-05	6.72969e-05
AKR1E2	5.7219	5.20246	0.519435	0.00055107	0.00144383
ADRM1	11.6813	11.162	0.51928	0	0
KHDC1L	1.9024	1.38353	0.518877	2.83411e-05	9.83326e-05
CPSF1	11.0973	10.5786	0.518633	1.4333e-11	2.35376e-10
GOLGA6L4	4.82123	4.30321	0.518018	2.44556e-08	1.74867e-07
AC116407.2	1.86742	1.35039	0.51703	5.39609e-06	2.22238e-05
HRASLS	5.77512	5.25829	0.516833	0.00287863	0.00637626
CCNA2	8.24634	7.72964	0.516697	3.52255e-07	1.91672e-06
TIMM44	9.7726	9.25675	0.515854	0	0
MT2A	12.7019	12.1865	0.515373	7.24641e-08	4.60152e-07
RP11-1105G2.3	4.45797	3.94289	0.515083	1.04418e-06	5.09966e-06
PCDHB2	6.45762	5.94284	0.514776	0.00399005	0.00856011
SPIRE2	7.19057	6.67586	0.51471	1.44154e-08	1.08935e-07
LPO	2.03911	1.52461	0.514498	0.00184572	0.00427011
RASSF7	9.5219	9.00742	0.514483	7.98948e-10	8.04336e-09
FGF21	0.876147	0.361712	0.514435	0.0176533	0.0322308
C21orf2	8.71613	8.20175	0.514374	5.6799e-13	1.47144e-11
PATL2	4.89164	4.37747	0.514177	2.6609e-05	9.29782e-05
AC006547.14	2.95174	2.43763	0.514107	1.31104e-06	6.27672e-06
MARCO	5.52084	5.00703	0.513811	0.141925	0.200929
OXT	2.48948	1.97587	0.513606	0.000492895	0.00130931
POLR2J3	10.5563	10.0431	0.513167	6.66134e-16	4.81414e-14
SNRPB	12.6322	12.1192	0.513029	0	0
ITGB7	7.25303	6.74003	0.512997	4.35207e-06	1.83557e-05
LTA	4.30591	3.79295	0.512953	0.000673448	0.00172915
ASPSCR1	9.60162	9.08976	0.511857	0	0
FCER2	2.88456	2.37271	0.511848	0.0392863	0.0653646
IFNL1	1.92014	1.40844	0.511701	0.0034275	0.00747207
MS4A1	5.35016	4.83875	0.511417	0.0517722	0.0835068
CTD-2162K18.4	3.27124	2.76011	0.511135	0.0149362	0.0278279
SCEL	1.99897	1.48801	0.510963	0.0753489	0.115929
KREMEN2	4.58456	4.07396	0.510599	0.00295502	0.00652483
GJB4	1.49822	0.987623	0.510594	7.78524e-06	3.08832e-05
NXPH4	5.79649	5.28595	0.51054	0.00968437	0.0189159
CDK1	9.76746	9.25696	0.510505	5.53112e-08	3.61568e-07
IL17C	1.51049	1.00025	0.510241	5.32981e-05	0.000174392
AANAT	1.61671	1.10651	0.510194	1.09327e-08	8.53066e-08
ZNF707	8.60352	8.09359	0.509928	5.08482e-14	1.88604e-12
HIST2H3PS2	1.61931	1.10955	0.509752	0.00225916	0.00513527
HSD11B2	8.07937	7.56979	0.509574	0.000136168	0.000410443
PSTPIP1	6.85548	6.34631	0.509175	1.39238e-05	5.21126e-05
PROM1	7.73769	7.22946	0.508231	0.0479587	0.0779913
CCDC12	10.586	10.0779	0.508077	0	0
SLC16A11	4.16319	3.65527	0.507915	0.00578615	0.0119788
S100A5	2.72073	2.21303	0.507698	3.08885e-05	0.00010626
SLC25A19	8.55768	8.05055	0.507126	3.29847e-13	9.25605e-12
GZMM	5.42099	4.91391	0.507081	0.00289709	0.0064156
DPP10	1.72621	1.21961	0.506593	0.0160286	0.0296268
HPR	1.21135	0.705068	0.506286	0.0241276	0.042443
PRSS46	1.6286	1.1224	0.506203	0.000114538	0.000350701
PUS1	8.89303	8.38715	0.505876	1.11022e-16	1.04224e-14
C21orf37	1.0931	0.587345	0.505755	0.000797259	0.00201327
C10orf111	2.74504	2.23931	0.505724	8.38117e-11	1.10049e-09
TRPV6	6.09645	5.59075	0.5057	0.0123464	0.023493
SMIM5	4.69213	4.18669	0.505434	2.18815e-05	7.81845e-05
LHX8	1.48597	0.980695	0.505276	0.0182711	0.0332221
C19orf73	6.01794	5.5128	0.50515	1.23675e-09	1.19362e-08
TAF7L	2.43327	1.92828	0.504985	3.07232e-07	1.68941e-06
DRD4	3.96677	3.46192	0.50485	4.97637e-05	0.000163946
PIR	8.35908	7.85451	0.504572	8.08652e-07	4.0694e-06
OFCC1	1.06383	0.559262	0.504565	0.00118817	0.00287599
FAM72B	6.11465	5.61016	0.504491	6.37508e-07	3.26591e-06
NFKBIB	8.90338	8.39911	0.50427	2.22045e-16	1.88087e-14
PCDHB17	2.09577	1.59155	0.504218	0.000871382	0.00218169
CEL	4.5616	4.05747	0.504131	0.000203099	0.000590207
EME1	6.62873	6.12468	0.504049	3.93363e-07	2.11575e-06
PPP1R27	1.59175	1.08786	0.503894	8.61649e-06	3.38562e-05
CENPT	8.96831	8.46469	0.503622	3.55271e-15	1.96663e-13
C1orf228	6.28886	5.78531	0.503551	1.68511e-06	7.8509e-06
AIF1L	8.81176	8.3088	0.502958	9.17641e-05	0.000286706
LCTL	2.78484	2.28205	0.502793	8.95613e-07	4.45775e-06
COL7A1	7.61282	7.11003	0.50279	0.000355133	0.000973607
SMCO4	9.70782	9.20546	0.502357	1.17844e-07	7.11125e-07
CNGB1	1.21067	0.708357	0.502317	1.47541e-05	5.48482e-05
KIAA0895L	7.70374	7.20144	0.502297	5.26206e-11	7.42313e-10
TPM2	11.542	11.0398	0.502135	7.32793e-06	2.91835e-05
DCST2	5.3805	4.87848	0.502025	4.09789e-06	1.73843e-05
ICOS	4.32163	3.81965	0.501987	0.00114088	0.00277555
SEMA6C	7.33035	6.82844	0.501909	1.03032e-07	6.31368e-07
B3GNT4	4.36266	3.86078	0.501875	4.67355e-06	1.95711e-05
PTCRA	2.88118	2.37955	0.50163	2.37088e-05	8.38907e-05
FXYD7	3.70726	3.20577	0.501487	6.60351e-05	0.000211656
IL36G	1.291	0.789668	0.501328	4.32407e-05	0.000143993
MBLAC1	5.77824	5.27698	0.501255	2.94464e-12	5.97858e-11
RNASEK-C17orf49	6.02832	5.52746	0.500854	1.6263e-07	9.55116e-07
AC137932.1	3.23253	2.73174	0.500786	8.513e-11	1.11298e-09
CCDC42B	2.71405	2.21352	0.500538	6.19599e-05	0.000199861
ERAS	1.51983	1.01935	0.500479	1.59697e-06	7.47468e-06
C8orf46	4.84997	4.3506	0.499369	0.0273754	0.047473
LY6G5B	6.5269	6.02819	0.498712	1.17214e-07	7.08026e-07
C9orf139	1.94494	1.44626	0.498675	1.39771e-08	1.06107e-07
SLCO4A1	5.67542	5.17697	0.498447	0.00120461	0.00291229
PARP10	10.3002	9.802	0.498207	3.96603e-09	3.41995e-08
AC037459.4	5.86751	5.36941	0.498102	0.0140471	0.0263684
FOXQ1	4.19099	3.69336	0.497628	0.0370094	0.0619728
SIRT7	9.02183	8.52423	0.497602	0	0
CMC2	10.2444	9.74724	0.497196	2.34257e-14	9.80756e-13
EPHB6	6.42098	5.92382	0.497162	0.00078549	0.00198465
AC019171.1	2.50053	2.00354	0.496987	0.00280585	0.00623628
MICALL2	8.99021	8.49334	0.496873	1.27825e-08	9.80189e-08
RTP4	7.48133	6.98455	0.496778	0.000932092	0.00231997
AUNIP	6.17337	5.67661	0.496756	1.95179e-06	8.94465e-06
TRIML2	1.48105	0.984353	0.496699	0.000382076	0.00103763
AMTN	2.03889	1.5423	0.496591	0.0671846	0.104991
RPS26	14.3954	13.8988	0.496554	2.15572e-12	4.60798e-11
H2AFJ	11.9959	11.4996	0.496316	2.78802e-05	9.68812e-05
ZNF787	8.95028	8.4545	0.495784	1.13243e-14	5.35682e-13
FASTK	10.5808	10.0854	0.495389	0	0
LMNB2	9.33458	8.83933	0.495245	5.55112e-15	2.89676e-13
C6orf226	8.56106	8.06592	0.495135	2.55253e-10	2.91087e-09
CTXN1	9.27169	8.77681	0.494881	1.48199e-05	5.50703e-05
DNLZ	8.72486	8.23	0.494859	1.69561e-10	2.02229e-09
PIDD	7.89606	7.40132	0.494731	3.02052e-10	3.3769e-09
TEN1	9.24451	8.74994	0.494567	1.22125e-15	8.11727e-14
GH1	1.40167	0.907351	0.494322	0.000424837	0.00114319
DUS1L	11.747	11.2527	0.494297	3.33067e-16	2.64883e-14
LMNA	12.8764	12.3822	0.494198	1.86393e-11	2.95696e-10
AP5Z1	9.06401	8.57007	0.493939	1.59761e-13	4.93147e-12
HIST1H2BL	3.53891	3.04497	0.493937	0.000145877	0.000436313
DPYSL4	5.16145	4.6677	0.49375	0.00191426	0.00441688
CD164L2	4.6275	4.13379	0.493705	0.00191046	0.0044098
MYCN	4.39069	3.89724	0.493454	0.0125459	0.0238304
B4GALNT1	5.79443	5.30113	0.493302	0.00072695	0.00185138
TMIGD2	2.91219	2.41891	0.493276	0.000520278	0.00137403
CWH43	2.79557	2.30269	0.492879	0.0939896	0.140629
C19orf57	6.80218	6.30951	0.492671	8.30845e-07	4.16612e-06
LAT	7.65176	7.15914	0.492623	1.41618e-05	5.28946e-05
CXXC1	9.95246	9.45987	0.492598	9.99201e-16	6.81552e-14
ARHGEF19	8.91937	8.42686	0.492512	8.26783e-12	1.4633e-10
BPI	4.7135	4.22106	0.492449	0.160955	0.223355
BOLA2	8.58143	8.08903	0.492394	5.73985e-14	2.1033e-12
COL13A1	5.79769	5.30532	0.492364	1.17235e-05	4.47794e-05
EZH2	8.46768	7.97546	0.492213	5.66107e-10	5.93891e-09
KCNJ4	0.936819	0.444614	0.492206	1.05023e-05	4.04886e-05
TNFRSF12A	10.798	10.3058	0.492186	1.23083e-06	5.92699e-06
ZGLP1	5.90774	5.41578	0.491965	1.39292e-08	1.05788e-07
MFSD3	9.38549	8.89355	0.491949	7.91612e-09	6.38478e-08
ANAPC11	12.2775	11.7857	0.491823	5.10703e-15	2.71164e-13
STK32C	8.27901	7.78734	0.491671	3.91587e-12	7.61108e-11
RPS19BP1	11.0224	10.5308	0.491623	1.11022e-16	1.04224e-14
VSTM2L	5.25084	4.75946	0.491387	0.0125597	0.0238542
ALX3	2.05946	1.56868	0.490786	0.0611847	0.096593
GNB3	4.82594	4.33553	0.490414	7.82814e-06	3.10196e-05
RUNX3	7.17288	6.68269	0.490196	0.00056689	0.00148145
MICAL1	8.71169	8.22168	0.490011	8.45783e-11	1.10801e-09
DKFZP779J2370	4.20395	3.71398	0.48997	0.000566069	0.00147972
SFN	10.2844	9.79447	0.489966	7.1707e-05	0.000228549
PODXL2	9.36753	8.87771	0.489813	1.88206e-07	1.08332e-06
FCRL3	3.76783	3.27821	0.489626	0.00580351	0.0120106
OGFR	9.91507	9.42564	0.489432	3.56382e-14	1.39279e-12
ALDH16A1	8.9881	8.49871	0.489391	1.14789e-11	1.9465e-10
IBA57-AS1	2.58089	2.09179	0.489101	1.87927e-06	8.64274e-06
SMOX	7.7043	7.21533	0.488971	2.62807e-07	1.47042e-06
ZNF628	6.4043	5.91545	0.488842	9.96603e-12	1.71551e-10
HUS1B	2.5881	2.09938	0.488718	0.00038694	0.00104865
ETV4	7.10451	6.61591	0.488601	0.00342535	0.00746826
ZNF692	9.8531	9.36467	0.488426	3.09314e-11	4.64404e-10
FDXR	8.37345	7.88505	0.488406	4.31866e-09	3.68909e-08
UBE2T	9.83127	9.34309	0.488181	2.02838e-07	1.16057e-06
BAX	11.5262	11.0384	0.487755	0	0
GALR2	1.41782	0.930142	0.487675	5.16608e-07	2.70436e-06
PUSL1	8.68169	8.19407	0.487622	5.2558e-13	1.37133e-11
GDF5	3.05159	2.56418	0.487407	0.0318426	0.0542943
S100A6	14.3846	13.8973	0.487378	0.000140109	0.000421277
PPP1R12C	10.1087	9.62132	0.487341	4.31877e-14	1.64892e-12
SEPT3	6.80959	6.32227	0.48732	0.000528688	0.00139341
MATK	5.70112	5.21465	0.486467	0.000376988	0.00102581
LY6E	13.353	12.8665	0.486444	2.93604e-05	0.000101405
C1QTNF4	3.18968	2.70324	0.486438	8.81128e-05	0.000276198
MAPK15	7.74199	7.25581	0.486175	0.00704667	0.0142816
KIF15	6.87577	6.38972	0.486056	1.15994e-06	5.61231e-06
ETV7	6.64161	6.15563	0.485982	0.000144272	0.000432222
BRINP3	2.50098	2.01516	0.485821	0.150794	0.211381
DDX51	8.37662	7.89091	0.485713	0	0
PKP3	10.0463	9.56063	0.485639	2.33835e-12	4.95763e-11
SPRR1A	2.32879	1.84345	0.485348	0.023822	0.0419581
KIF4A	7.66253	7.1774	0.485132	6.25952e-06	2.53105e-05
RGMA	7.10983	6.62487	0.484956	0.00828147	0.0164402
SDCBP2	6.75486	6.27012	0.484743	1.38247e-05	5.17737e-05
NPY	1.49798	1.01342	0.484556	0.0277894	0.0481085
IL11	4.62234	4.13804	0.484297	2.34421e-05	8.30437e-05
CPT1B	8.70162	8.21745	0.484174	6.30854e-08	4.05689e-07
S100B	7.13131	6.64724	0.484078	0.0250142	0.04377
RP11-685N3.1	1.83586	1.35187	0.483987	0.0487602	0.0791533
MAT1A	3.62107	3.1374	0.483668	0.0168732	0.0309648
TMEM171	3.14549	2.66204	0.483444	0.00497227	0.0104302
VAX1	0.869017	0.385653	0.483364	0.00030928	0.000859153
TFCP2L1	6.46474	5.98156	0.48318	0.00845541	0.0167453
LBX2	4.54796	4.06485	0.483116	5.03599e-07	2.64921e-06
PPAN	9.68014	9.1972	0.482945	5.55112e-16	4.17756e-14
TMEM52	5.95647	5.47355	0.482924	4.85677e-05	0.000160355
ST20	8.03148	7.54884	0.482634	2.83185e-12	5.78828e-11
RAD51	7.91542	7.43295	0.482473	2.62532e-07	1.46979e-06
RP13-996F3.5	2.19727	1.71481	0.482459	1.14874e-08	8.92151e-08
HAGHL	8.33782	7.85543	0.482389	4.02064e-05	0.000134727
EXOC3L1	6.3383	5.85626	0.482047	1.41025e-11	2.32219e-10
SLC26A6	8.10557	7.62353	0.482032	6.04731e-11	8.34345e-10
CHI3L1	9.80486	9.32285	0.482008	0.0249255	0.0436401
ADA	7.82	7.33803	0.481971	3.19117e-09	2.81988e-08
CD72	6.78578	6.30414	0.481639	2.07466e-06	9.43648e-06
MAPK4	2.74567	2.26408	0.481593	0.0560373	0.0895457
AC020922.1	3.85777	3.37638	0.481396	2.29172e-05	8.14216e-05
GADD45GIP1	11.0723	10.5911	0.481171	2.4869e-14	1.02702e-12
AURKAIP1	11.5665	11.0856	0.480915	2.61013e-13	7.54301e-12
RAB40B	8.6157	8.1349	0.480807	6.74238e-12	1.2267e-10
TRPV4	6.17396	5.6936	0.480359	0.000217396	0.000626755
SLC4A11	6.20082	5.72093	0.479891	0.00400992	0.0085997
SKA1	6.51331	6.0336	0.479707	1.56454e-05	5.77373e-05
TBX1	6.56164	6.08196	0.479677	0.00712995	0.0144327
CNGA1	3.87247	3.39311	0.479358	0.00580004	0.0120048
OR2H2	1.03682	0.557468	0.479354	4.65172e-06	1.94886e-05
C1orf86	10.2494	9.77003	0.479336	2.58182e-10	2.9406e-09
C1orf94	0.859724	0.380437	0.479287	0.24487	0.320602
RP11-295K3.1	6.03268	5.55345	0.479226	0.000349595	0.00096045
STRA13	11.1554	10.6762	0.479135	1.03108e-11	1.7665e-10
ATG9B	5.959	5.48008	0.478929	9.68036e-06	3.76546e-05
MAN2C1	10.1751	9.69622	0.478853	2.32532e-11	3.60414e-10
FGF17	1.51046	1.0319	0.478557	2.88519e-06	1.26921e-05
ABHD17A	9.9293	9.45095	0.478346	1.55098e-13	4.80382e-12
KRTAP5-1	3.94155	3.46326	0.478289	0.000153915	0.000458248
SLC2A14	2.67771	2.19957	0.478146	0.00789716	0.0157857
PAM16	10.2496	9.77144	0.478138	1.86517e-14	8.04942e-13
SRSF12	3.45199	2.97391	0.47808	0.0210768	0.0377027
PQLC1	9.51	9.03208	0.477923	2.22045e-16	1.88087e-14
UBD	9.4331	8.9553	0.477805	0.0280684	0.0485315
UPK1B	1.32142	0.843655	0.477769	0.00687058	0.0139604
BLM	6.98345	6.50595	0.477504	4.02071e-08	2.72922e-07
RP11-201K10.3	1.27277	0.795357	0.477412	0.00767075	0.0153837
RAC3	9.62725	9.14997	0.477284	7.05271e-07	3.58482e-06
LCNL1	1.50653	1.02934	0.477193	0.000109068	0.000335702
CHRM3	3.5157	3.03861	0.477096	0.164494	0.227642
UCKL1	9.7293	9.25237	0.476922	3.10862e-15	1.77474e-13
SLC23A3	4.36046	3.88354	0.476914	5.24743e-06	2.16802e-05
EXD3	8.065	7.58865	0.476349	2.51132e-12	5.251e-11
SOX15	4.86053	4.38423	0.476299	0.00608786	0.0125336
C8orf47	2.57956	2.10328	0.47628	0.0315161	0.0537981
FAM182B	3.79589	3.31975	0.476145	5.00146e-05	0.000164565
IL36RN	1.35877	0.882747	0.476022	0.00161399	0.0037835
SPRN	5.56832	5.09234	0.475977	3.95406e-12	7.67711e-11
TRPM2	7.5862	7.11046	0.475736	2.19855e-06	9.93057e-06
ACOT7	9.70493	9.22933	0.475597	1.06533e-09	1.04254e-08
AC110771.1	2.07685	1.60162	0.475233	1.65092e-06	7.70935e-06
KIF20A	8.2593	7.78421	0.475087	5.75345e-06	2.35095e-05
BBC3	8.19965	7.72472	0.474928	3.99483e-07	2.14424e-06
NUDT1	9.91563	9.44087	0.474759	2.40807e-12	5.08179e-11
C1QL1	4.57369	4.09908	0.474611	0.00767969	0.0154
RP11-571M6.15	4.67828	4.20373	0.474555	3.64016e-05	0.000123339
WDR4	8.00986	7.53546	0.474398	3.10862e-14	1.24154e-12
C20orf201	2.17319	1.6988	0.474391	0.00050383	0.00133563
PRKCDBP	8.96733	8.4931	0.474224	4.59541e-06	1.92793e-05
TNFSF9	4.42787	3.95414	0.473732	4.8977e-05	0.000161618
KHK	7.10043	6.62676	0.473663	1.09666e-07	6.6708e-07
PPT2-EGFL8	5.40577	4.93223	0.473541	5.86072e-07	3.03398e-06
PTMS	13.7295	13.2561	0.473409	1.12003e-08	8.72452e-08
PRSS42	1.0964	0.623014	0.473386	7.96226e-09	6.41631e-08
DUOXA1	4.8932	4.42051	0.472689	0.0364625	0.0612032
PRAM1	5.70803	5.23539	0.472634	1.47085e-06	6.95769e-06
PPP1R14B	11.8919	11.4194	0.47248	1.27075e-11	2.11737e-10
ARFRP1	9.77254	9.3004	0.472135	2.22045e-16	1.88087e-14
BTBD16	1.54252	1.07047	0.472049	2.90389e-08	2.0325e-07
BIN1	8.22387	7.75233	0.471541	5.46497e-05	0.000178462
CHST4	2.2195	1.74829	0.471208	0.0203132	0.0364836
PPP1R16A	10.1525	9.68148	0.471051	6.4629e-09	5.31388e-08
FAM156B	8.25226	7.78134	0.470919	8.30447e-14	2.859e-12
LENG8	10.4336	9.963	0.470595	2.6369e-08	1.86788e-07
KIAA1875	3.54053	3.06996	0.470562	1.19792e-05	4.55744e-05
SLC4A3	6.70809	6.23767	0.470418	2.53636e-07	1.4248e-06
VPS9D1	7.67549	7.20519	0.4703	1.37546e-12	3.11565e-11
NRBP2	8.85599	8.38588	0.470111	2.15375e-07	1.22767e-06
SLC22A1	3.16156	2.69157	0.469989	9.86993e-05	0.00030669
HBQ1	1.15197	0.681998	0.469972	0.00278434	0.00619227
RIPK4	6.78024	6.31075	0.469486	1.21417e-05	4.61059e-05
MZT2B	12.6514	12.1825	0.468886	3.56447e-09	3.11199e-08
BCL2A1	6.95233	6.48354	0.46879	0.00629805	0.0128992
MFSD10	10.8775	10.4091	0.468484	1.99174e-13	5.93675e-12
KIFC3	8.08535	7.61703	0.468318	9.71986e-07	4.78039e-06
MYO15B	9.78838	9.32031	0.468069	2.67706e-05	9.34533e-05
EPS8L2	10.6134	10.1454	0.467965	1.01062e-09	9.94345e-09
TUBB3	9.2719	8.80404	0.467868	0.00609513	0.0125443
ZNF837	5.45597	4.9881	0.467866	7.69325e-08	4.83971e-07
CEBPB	10.1031	9.63543	0.467669	7.33467e-06	2.9204e-05
IL34	7.03527	6.56785	0.467424	0.00939113	0.0184142
TWIST2	5.07092	4.6035	0.467421	0.000318749	0.000883168
RRS1	9.47183	9.00469	0.467143	1.0998e-09	1.07167e-08
MAFK	8.52873	8.0616	0.467131	4.13902e-12	7.98516e-11
HMGA1	11.3545	10.8874	0.467118	9.07141e-08	5.61361e-07
PCDH8	1.43911	0.972066	0.467043	0.0232209	0.0410621
LYNX1	6.93343	6.46665	0.466781	0.000807478	0.00203597
CEP55	8.02486	7.55831	0.466547	2.15966e-05	7.72422e-05
HIST1H3D	6.61336	6.14681	0.466547	0.00310941	0.00683425
SOWAHD	4.40728	3.94087	0.466407	5.58744e-07	2.9049e-06
CLDN4	12.374	11.9077	0.466358	4.09468e-07	2.19395e-06
CD300E	4.23491	3.76879	0.466115	0.000542329	0.00142483
DPM3	11.4587	10.9927	0.466006	1.72139e-09	1.60934e-08
CTD-2510F5.6	6.26645	5.80059	0.465868	1.84092e-05	6.676e-05
RPP21	10.808	10.3423	0.465728	5.55112e-16	4.17756e-14
APOA2	1.15208	0.686537	0.465542	0.119099	0.17297
FOSL1	5.82643	5.36116	0.465277	0.00618662	0.0127053
KLF16	8.19253	7.72727	0.465263	3.66374e-15	2.01583e-13
OIP5	6.96254	6.4973	0.465241	1.65413e-07	9.68341e-07
ODAM	2.57415	2.10896	0.46519	0.179873	0.246046
PLCH1	4.93891	4.47372	0.465184	0.0173744	0.0317822
SIX3	2.948	2.48309	0.464917	0.165508	0.228801
FBRSL1	9.98232	9.51772	0.464608	1.11022e-13	3.60417e-12
CDC25A	6.17443	5.71013	0.464299	8.29245e-06	3.27029e-05
PIEZO1	11.1944	10.7301	0.464292	1.89997e-10	2.24399e-09
ANGPTL6	3.3753	2.91153	0.463762	8.8485e-08	5.49059e-07
MAGEA6	1.67766	1.21428	0.463376	0.150906	0.211456
PIM3	10.3149	9.85165	0.463283	3.01998e-11	4.5417e-10
NT5C	9.93275	9.46954	0.463206	4.67626e-13	1.24146e-11
MMP25	5.59797	5.13479	0.463174	0.000303267	0.000844252
SIX2	6.19838	5.73535	0.463031	0.0216631	0.03863
NCAN	1.22142	0.758553	0.46287	0.000166758	0.000493179
LRRC24	5.08225	4.61948	0.462774	3.12879e-06	1.36614e-05
VNN3	2.21609	1.75365	0.462436	0.00229332	0.00520188
PLCB2	7.86154	7.39914	0.462406	4.91687e-08	3.25149e-07
ZNF593	8.45486	7.99266	0.462201	1.3034e-12	2.97463e-11
CCDC18	6.37085	5.90882	0.462027	1.13397e-09	1.10378e-08
RHBDF2	8.94676	8.48484	0.461923	1.67377e-11	2.69282e-10
PROK2	1.24017	0.778272	0.461897	1.65292e-05	6.07038e-05
TIMM13	11.1854	10.7237	0.461613	6.84486e-12	1.24286e-10
EXO1	7.30571	6.84419	0.461521	4.43493e-05	0.000147415
SPDYC	2.68893	2.22781	0.461126	0.0252051	0.0440659
CLDN6	2.25183	1.79078	0.461053	0.0328394	0.0556916
GUK1	13.0315	12.5707	0.460811	1.77636e-15	1.13115e-13
PUF60	12.0049	11.5441	0.460809	1.2168e-13	3.89134e-12
CCHCR1	8.89042	8.42976	0.460661	7.42117e-12	1.33552e-10
SLC6A16	4.12463	3.66398	0.460659	9.72738e-05	0.000302726
FAM19A4	1.27928	0.818655	0.460627	0.00625326	0.0128205
PKHD1L1	3.16124	2.70075	0.460496	0.0134979	0.0254555
SBF1	9.11387	8.65352	0.460358	4.0945e-13	1.10473e-11
TTLL4	9.34634	8.88604	0.4603	8.02187e-07	4.04022e-06
CD3D	7.75303	7.29332	0.459714	0.00277187	0.00616753
PAX6	4.33095	3.87132	0.459632	0.565897	0.643609
RBL1	1.13464	0.675358	0.459278	8.90054e-09	7.09395e-08
PNOC	4.10323	3.64396	0.459273	0.0140012	0.0262904
CLEC2L	2.38314	1.9241	0.459033	0.0107881	0.0208194
NMB	7.45458	6.99593	0.458644	5.95908e-05	0.000193039
IL2RA	5.33415	4.87553	0.45862	0.00294372	0.00650778
RELL2	6.24508	5.78651	0.458575	1.63321e-07	9.5825e-07
NKX2-3	0.908061	0.449854	0.458208	0.000886829	0.00221762
IL22RA1	3.36653	2.90851	0.458022	0.00165453	0.00386956
HDAC10	8.78542	8.32782	0.457605	7.09349e-11	9.56938e-10
AC004017.1	2.5581	2.10059	0.457509	0.032109	0.0546564
TP53I13	9.84507	9.38786	0.457207	5.08371e-13	1.336e-11
FAM179A	2.96587	2.50876	0.45711	0.000147615	0.000440933
MUTYH	8.43986	7.98297	0.45689	2.9976e-15	1.71674e-13
OXGR1	3.26737	2.81052	0.456858	0.0167566	0.0307942
LIN7B	7.38064	6.92384	0.456792	1.52855e-09	1.44089e-08
FGFBP3	4.45461	3.99838	0.456234	5.13457e-07	2.69096e-06
PHF19	9.00042	8.54426	0.456165	7.87081e-08	4.93606e-07
KCNK9	2.38434	1.92821	0.456121	0.00377495	0.00814856
ACTN2	3.54669	3.09059	0.456094	0.067566	0.105451
AGAP6	7.48578	7.02978	0.456007	3.95818e-11	5.79007e-10
KIAA0101	9.5212	9.06522	0.455976	9.16431e-07	4.54646e-06
FAM195B	11.3903	10.9343	0.455964	4.47253e-12	8.54709e-11
AIM2	5.03392	4.57837	0.455551	0.00340598	0.00743316
XIRP1	3.37839	2.92291	0.455478	0.00809196	0.0160991
TRMU	8.94556	8.49034	0.455222	5.21805e-15	2.76253e-13
SPHK1	9.06697	8.61177	0.455204	3.29054e-06	1.43127e-05
TRAF4	10.858	10.403	0.455076	2.88616e-10	3.24462e-09
PDE9A	7.02965	6.5746	0.455055	0.00096794	0.0023974
TRADD	8.61155	8.15671	0.454842	5.69339e-11	7.94544e-10
C11orf83	8.37317	7.91833	0.454841	1.35419e-11	2.24205e-10
TMUB1	10.3008	9.84593	0.45484	6.59472e-14	2.36423e-12
SRM	10.987	10.5322	0.454817	8.75253e-10	8.75349e-09
AC011484.1	3.75534	3.30091	0.454433	0.0051101	0.0106947
SSTR3	1.63445	1.18007	0.454378	0.00014393	0.00043134
TMC6	9.78782	9.33347	0.454345	3.92862e-09	3.39573e-08
MT1H	3.8187	3.36442	0.454283	0.00473263	0.00997577
GRIN3B	1.34718	0.892951	0.45423	3.54631e-08	2.43534e-07
ZNF775	8.25486	7.80077	0.454087	4.95382e-13	1.30752e-11
RSPH10B	2.40513	1.9511	0.454023	4.10175e-08	2.77699e-07
TNF	5.21906	4.76529	0.453766	0.00169713	0.00395853
DNAJB13	2.80605	2.35253	0.453523	2.217e-05	7.90757e-05
TMPRSS9	2.52686	2.07402	0.45284	0.001037	0.00254903
TGM1	4.67526	4.22257	0.452694	0.000704488	0.00180047
USH1C	2.34575	1.89311	0.45264	0.00441306	0.00937048
C11orf91	1.6037	1.15109	0.452609	0.000365908	0.000998788
AURKA	8.69219	8.23959	0.452602	4.49739e-06	1.89117e-05
GPRIN2	4.511	4.05854	0.452459	0.0118763	0.0226911
CLASRP	9.95775	9.50536	0.45239	9.86766e-13	2.35222e-11
NDUFS6	10.9543	10.5021	0.452174	2.72005e-14	1.11071e-12
NLRC5	8.78254	8.33077	0.451764	1.31735e-05	4.9559e-05
CTRC	1.78178	1.33013	0.451655	0.000260543	0.000735887
C17orf53	6.27936	5.8278	0.451552	4.28815e-09	3.66475e-08
RRP1	9.54479	9.09383	0.450961	2.88369e-12	5.88106e-11
CDCA2	6.50972	6.05932	0.450406	0.000592056	0.00153926
FOXC2	3.96556	3.51537	0.450194	0.0414067	0.0684549
MAFF	8.2731	7.82292	0.450176	1.3285e-07	7.94567e-07
TMEM200C	3.89484	3.44499	0.449856	0.00626816	0.0128481
AP001362.1	2.60224	2.1524	0.449839	0.00665111	0.0135553
SPATA2L	7.55169	7.10186	0.449834	2.62623e-12	5.42278e-11
CASP14	3.70548	3.25567	0.449803	0.299666	0.379759
PNLIPRP3	0.962348	0.512658	0.449689	0.954858	0.966372
SLMO1	6.82902	6.37937	0.449649	7.92227e-08	4.96491e-07
RP11-345J4.3	3.507	3.05737	0.449632	0.00772005	0.0154639
TRMT1	9.33204	8.88249	0.44955	2.27152e-13	6.6724e-12
NDUFB7	12.3463	11.8972	0.449086	2.18381e-13	6.45642e-12
BZRAP1	8.30373	7.85468	0.449057	8.29599e-05	0.000261486
HS3ST6	1.87893	1.42995	0.448975	0.0438689	0.072074
SULT4A1	3.60647	3.15758	0.448892	0.017766	0.032391
MYLPF	5.03477	4.58592	0.448854	0.000395078	0.00107007
NEU4	2.58371	2.13501	0.448705	0.000101119	0.00031362
CCR10	4.1237	3.67506	0.448646	1.48244e-06	7.0034e-06
ZHX1-C8ORF76	5.81353	5.36495	0.448585	6.86957e-08	4.38823e-07
SGSM3	10.2139	9.76537	0.448573	3.91909e-14	1.52184e-12
HTR3A	1.84342	1.39495	0.448474	0.0218203	0.0388799
FAM72D	5.58146	5.13304	0.448425	0.00110676	0.00270192
P2RX1	3.96754	3.51974	0.447796	0.00232189	0.00525949
SLC38A8	1.34581	0.898102	0.447712	0.000173687	0.000512423
CDHR1	2.63999	2.19234	0.447657	0.010342	0.0200499
QTRT1	9.82282	9.37521	0.44761	7.77162e-11	1.03011e-09
TOP2A	10.2442	9.79694	0.447283	4.9889e-05	0.00016424
CRYBB3	2.02209	1.57499	0.447093	4.80002e-05	0.000158596
SLPI	10.3014	9.85439	0.447024	0.0290207	0.0500403
ARID3C	1.54047	1.09381	0.44666	7.13136e-07	3.62176e-06
RBM42	10.6909	10.2446	0.446346	6.66134e-16	4.81414e-14
RPRM	2.35186	1.90587	0.445996	0.10463	0.154168
CDRT1	1.4966	1.05098	0.445614	0.00824325	0.0163697
SLC2A4RG	11.0225	10.577	0.445462	1.24408e-10	1.54975e-09
TRIM73	4.92061	4.47517	0.445448	0.000135737	0.000409346
ABCA7	7.81064	7.36534	0.445296	3.88908e-08	2.64975e-07
DEPDC1B	6.47029	6.02505	0.445234	1.96125e-05	7.06874e-05
BOLA2B	11.6931	11.2479	0.44522	1.14353e-14	5.38139e-13
POPDC3	3.06745	2.6223	0.445152	0.0397179	0.0659924
NCR3	3.91181	3.46666	0.445152	0.00147572	0.00349353
OR2B6	2.83278	2.38763	0.445151	0.00111443	0.00271773
AOC1	3.70343	3.25842	0.445014	0.000578089	0.00150704
POLQ	5.29331	4.8485	0.444813	8.81508e-06	3.45843e-05
HIST1H3F	2.22911	1.78447	0.444636	0.000503094	0.00133387
CTD-2600O9.1	1.82998	1.38547	0.444512	0.00333162	0.0072831
LTK	2.86995	2.4255	0.444456	2.48944e-06	1.10959e-05
PAX5	2.64255	2.19817	0.444383	0.0168822	0.0309782
BUB1	7.95556	7.5112	0.444359	2.56585e-05	8.98987e-05
GNRH1	4.95232	4.50807	0.444256	0.000182302	0.000535325
SHISA8	0.847809	0.403729	0.44408	0.00323409	0.00708094
PLEKHJ1	10.3774	9.93335	0.444041	7.77156e-16	5.50722e-14
IRAK1	10.9149	10.4709	0.444025	1.53786e-09	1.44742e-08
ATP13A5	3.65589	3.21207	0.443818	0.107937	0.158465
RP11-1070N10.3	3.03108	2.58765	0.443434	0.000290026	0.000810861
TRMT61A	7.85183	7.40864	0.443196	5.67324e-14	2.08309e-12
COMT	11.619	11.1758	0.443183	1.16937e-10	1.46671e-09
NOXA1	7.20556	6.76243	0.443131	0.000199665	0.000581528
ESRRA	9.0469	8.60395	0.442955	9.63073e-11	1.23866e-09
ANXA8L2	5.85951	5.41666	0.442851	0.129702	0.186171
PVRIG	5.20638	4.76353	0.44285	0.00118409	0.00286803
MICALL1	8.57887	8.13608	0.44279	5.51966e-07	2.87294e-06
BARX2	8.26867	7.82629	0.442382	0.0212854	0.0380384
PLAC8	6.34989	5.90762	0.442267	0.00816729	0.0162365
SMTN	9.33014	8.88789	0.442248	6.96513e-10	7.12234e-09
CHKB-CPT1B	6.95415	6.51193	0.442222	1.62967e-05	5.99707e-05
PSMB9	10.6027	10.161	0.441768	0.000112446	0.000345224
RHBG	3.78315	3.34146	0.441693	0.00308383	0.00678049
TOMM40	10.5231	10.0815	0.441585	2.86549e-13	8.21432e-12
SLC16A3	9.85239	9.4109	0.441489	1.44036e-05	5.36768e-05
TBC1D3H	5.05817	4.61685	0.441328	0.000627681	0.00162262
FBF1	7.48353	7.04261	0.440915	7.40591e-08	4.69135e-07
DUSP2	7.64057	7.19994	0.440631	6.0538e-05	0.000195586
IRX4	4.52758	4.08707	0.44051	0.0542239	0.0869607
PWP2	9.02127	8.58095	0.440319	1.11022e-16	1.04224e-14
NR2E1	1.06611	0.625893	0.440213	0.000361832	0.000988848
SLC6A17	3.00649	2.56628	0.440206	0.0377074	0.0629852
MSH5	7.62359	7.18352	0.440078	3.6981e-09	3.21478e-08
CD6	6.49345	6.05373	0.439729	0.000421707	0.00113578
LCAT	6.96388	6.52446	0.439418	2.59436e-06	1.15156e-05
RP11-1220K2.2	2.32432	1.88492	0.439407	0.0621116	0.097895
ALOX12B	1.95684	1.51758	0.439258	0.00139032	0.00331073
NCAPG	7.47295	7.03374	0.439217	1.04644e-05	4.03511e-05
ANLN	8.38402	7.94481	0.439208	7.36172e-05	0.000234105
AC016885.1	1.18588	0.746821	0.43906	0.0357325	0.0600443
TRIM6-TRIM34	1.29502	0.855997	0.439027	0.0197796	0.0356308
LCK	6.96733	6.52884	0.438484	0.00210076	0.00481065
C20orf27	9.80289	9.36445	0.438436	5.53053e-09	4.61816e-08
ZNF513	8.50676	8.06856	0.438199	2.44249e-15	1.45845e-13
MAP7D2	3.20329	2.76528	0.43801	0.0116733	0.0223477
SLC16A13	6.45704	6.01914	0.437902	9.9829e-10	9.83813e-09
EMILIN2	7.54071	7.10323	0.437479	8.44272e-07	4.22414e-06
KRT72	0.997014	0.559609	0.437405	0.000755425	0.00191827
PCYT2	9.46662	9.02941	0.437213	8.0469e-13	1.98847e-11
DHDH	4.66435	4.22714	0.437209	0.00333583	0.00729142
NDUFA4L2	8.76134	8.32418	0.437157	0.000208192	0.000602893
MCM2	9.35084	8.91381	0.437032	4.15665e-08	2.8079e-07
RHBDD3	9.26169	8.82481	0.436884	7.99361e-15	4.02153e-13
FOXD4L1	1.97083	1.53396	0.436868	1.08788e-05	4.18339e-05
FKSG63	2.34742	1.91088	0.436534	0.000983592	0.00243154
FOXH1	3.18671	2.75029	0.436423	0.000171661	0.000506774
OBSCN	7.27718	6.84107	0.436114	1.72612e-05	6.30613e-05
TRIP13	8.11514	7.67908	0.436063	2.45052e-05	8.63562e-05
PIM2	8.92042	8.48441	0.436018	0.000251934	0.000714564
KRT5	9.58853	9.15268	0.435851	0.240604	0.31588
MUC3A	2.97916	2.54334	0.435819	0.00877777	0.0173291
FAM203A	9.61345	9.17764	0.43581	1.22652e-08	9.45696e-08
OPLAH	7.96416	7.52871	0.435452	4.01385e-06	1.70635e-05
LRRC3DN	5.41321	4.97787	0.43534	9.26551e-07	4.59291e-06
PITPNM3	4.83912	4.40378	0.435338	0.000532552	0.00140177
IFITM3	14.5683	14.133	0.435268	3.52317e-06	1.51724e-05
HSPBP1	9.85521	9.41997	0.43524	1.1724e-13	3.77238e-12
PPFIA3	8.20514	7.76994	0.435202	2.68032e-06	1.18595e-05
FBXW10	1.51676	1.08168	0.435081	2.75452e-05	9.58817e-05
ZSWIM4	7.73965	7.30461	0.435033	2.51578e-09	2.27721e-08
XK	3.63029	3.19564	0.434649	0.00153876	0.00362206
BUB1B	7.71451	7.28008	0.434432	4.09789e-06	1.73843e-05
MAD1L1	9.04486	8.61045	0.434415	8.78186e-14	2.99504e-12
RTKN	9.99084	9.55654	0.434301	2.88658e-15	1.67422e-13
CD27	7.16606	6.73178	0.434278	0.00483782	0.0101681
PLA2G4E	0.956493	0.522275	0.434217	0.00273299	0.00608922
HRAS	10.593	10.1595	0.433578	4.9357e-10	5.2444e-09
DHX34	8.41725	7.98373	0.433529	2.66454e-15	1.57044e-13
IFI6	13.2244	12.791	0.433357	0.00957482	0.018726
KIF19	3.01408	2.58073	0.433349	0.00636199	0.0130126
GABRA5	1.33668	0.903356	0.433321	0.0761238	0.116983
GLTPD2	2.20875	1.77578	0.432965	3.16942e-05	0.000108744
MRPS12	10.2703	9.83745	0.432834	5.72986e-13	1.47799e-11
CEMP1	7.22423	6.79174	0.432491	2.2857e-08	1.64535e-07
HYAL3	6.85563	6.42346	0.432178	1.78286e-09	1.66254e-08
UPK2	3.48442	3.05247	0.431945	0.0018093	0.00419597
MRPS26	10.6632	10.2315	0.4317	4.74065e-14	1.78014e-12
IFI27L1	8.81662	8.38499	0.431637	2.54612e-09	2.29895e-08
RYR1	5.55809	5.12675	0.431349	0.0228314	0.040444
CKS2	11.2518	10.8205	0.431301	1.34563e-07	8.03495e-07
VPREB3	4.91062	4.47947	0.431148	0.00997442	0.0194303
FOXP3	6.27928	5.84842	0.430859	0.000109419	0.000336612
THOP1	9.49845	9.06807	0.430379	8.02469e-13	1.98568e-11
C6orf141	7.47282	7.04254	0.430279	0.0588914	0.0933853
CALHM3	1.25175	0.821494	0.430253	4.16974e-05	0.000139185
FCRL1	2.6482	2.21797	0.430228	0.0493687	0.0800483
TRPV1	3.76726	3.33712	0.43014	0.00026718	0.000753465
SUV420H2	8.11831	7.68822	0.43009	1.79608e-08	1.32698e-07
FCRL2	2.76898	2.33895	0.430038	0.0131183	0.0248064
ALS2CL	6.74408	6.31407	0.430015	3.11097e-06	1.36064e-05
ALPP	0.737447	0.307698	0.429749	0.000513865	0.00135926
CHST12	8.04711	7.61742	0.429695	1.22815e-10	1.53514e-09
C9orf40	6.55457	6.12509	0.429489	1.09431e-07	6.6587e-07
MMP20	1.16832	0.738875	0.429448	0.765463	0.818463
EME2	7.37106	6.94187	0.429188	8.91936e-05	0.000279393
NUP85	10.3599	9.93079	0.429143	3.33067e-16	2.64883e-14
BFSP2	3.57276	3.14367	0.429091	0.00953675	0.0186676
DSG3	4.84071	4.41176	0.428949	0.430239	0.513906
SHD	1.78461	1.35599	0.428619	0.00721834	0.0145889
ITIH4	5.87085	5.44277	0.428076	0.000159838	0.000474486
SH3BP1	8.43359	8.00555	0.428044	6.50838e-09	5.34403e-08
COTL1	11.2097	10.7817	0.428027	5.18424e-06	2.14629e-05
SIRT6	8.74542	8.31755	0.427873	1.80966e-14	7.88459e-13
DAPK1	7.40739	6.97954	0.427854	2.67706e-05	9.34533e-05
SRD5A1	8.08	7.65227	0.427725	0.000123773	0.000376444
SLC6A2	2.10422	1.67668	0.427538	0.251286	0.327848
SCNN1G	5.28621	4.85869	0.427517	0.0574625	0.0914299
HDGFRP2	10.1888	9.76137	0.427438	8.10463e-15	4.04388e-13
CDH24	6.66753	6.24035	0.427179	5.91982e-09	4.90946e-08
ACSL6	4.18228	3.75538	0.426902	0.0065302	0.0133268
GALT	8.88866	8.46187	0.42679	1.42279e-09	1.35239e-08
SPATA25	3.79507	3.36849	0.426583	2.55254e-05	8.94839e-05
DEFB124	1.42902	1.00246	0.426559	0.0120624	0.0230104
NPM3	9.94739	9.52102	0.426371	1.15467e-07	6.984e-07
PM20D1	2.1257	1.69956	0.426134	4.76387e-05	0.000157458
CALY	2.22974	1.80379	0.425951	0.00363822	0.00788332
SLC15A2	5.52856	5.10289	0.425672	0.00455632	0.00964544
ZNF296	6.74542	6.31978	0.425633	1.82478e-05	6.62536e-05
SLC25A10	10.1469	9.72159	0.425314	3.56447e-09	3.11199e-08
CRIP3	4.02499	3.59985	0.425136	0.0011939	0.00288909
DMPK	9.02915	8.60429	0.424865	9.18985e-08	5.67726e-07
SNAPC4	7.22268	6.79785	0.424829	1.70419e-13	5.20751e-12
AL353354.2	3.04309	2.61852	0.424576	0.219326	0.291943
SPON2	10.0379	9.61344	0.424445	0.000344396	0.000947168
ATP5D	11.3429	10.9185	0.424371	9.95843e-10	9.81932e-09
HIST1H2BE	3.8338	3.40975	0.42405	0.00033724	0.00092945
NFKBIL1	9.20063	8.77663	0.424002	2.05524e-12	4.42436e-11
ACTL10	5.46138	5.03739	0.423993	2.50647e-05	8.81062e-05
ALPL	7.7619	7.338	0.4239	0.00341458	0.00745013
CAMSAP3	8.74035	8.31651	0.423838	1.28418e-06	6.16109e-06
CD70	4.26131	3.83763	0.423682	0.00271549	0.00605689
PRC1	10.0447	9.62111	0.423605	4.50161e-06	1.89251e-05
TRIM74	3.44621	3.02272	0.423482	0.00143534	0.0034077
KLRG2	5.5461	5.12272	0.423386	0.0379063	0.0632826
PIM1	8.88592	8.46255	0.423366	0.000211273	0.000610746
TRAPPC5	11.2849	10.8617	0.423267	9.14646e-12	1.60169e-10
TUBB6	10.5137	10.0905	0.423172	3.39849e-06	1.47015e-05
SLC30A3	2.39909	1.976	0.423086	0.000823033	0.0020726
MAGIX	7.0845	6.66142	0.42308	8.28351e-07	4.1559e-06
ROMO1	12.3561	11.9332	0.422967	6.10767e-12	1.12927e-10
SPTBN2	9.04169	8.61896	0.422728	0.000101364	0.000314327
NSUN5	9.58986	9.16718	0.42268	0	0
RP11-321N4.5	4.80685	4.38426	0.422595	7.53943e-06	2.99669e-05
MYH3	4.10082	3.67855	0.422262	9.79517e-06	3.80362e-05
INA	1.70068	1.27852	0.422169	0.00241428	0.00544371
CAPN15	9.02775	8.60558	0.422168	1.35614e-12	3.08339e-11
MRPL4	10.437	10.0149	0.422161	2.81608e-12	5.76252e-11
CDC7	7.21388	6.79176	0.422112	2.42099e-06	1.08199e-05
KIAA1045	2.35588	1.93377	0.42211	0.0159771	0.0295466
LSMD1	11.4922	11.0706	0.421619	6.14975e-12	1.13474e-10
NAT9	9.63085	9.20926	0.421588	1.50657e-13	4.6822e-12
HIST1H2BK	12.2304	11.8096	0.420868	5.41956e-05	0.000177074
GPR35	5.09449	4.67367	0.420825	3.22921e-07	1.77033e-06
AP001579.1	1.27775	0.857062	0.420684	0.296211	0.375956
QRFPR	2.1225	1.70187	0.420632	0.00700948	0.0142141
CHAC1	5.53472	5.1145	0.420221	0.00107433	0.00263014
PRPH	3.83982	3.41973	0.420085	0.0160286	0.0296268
EGFL8	7.55394	7.13435	0.419596	5.04114e-07	2.65115e-06
GET4	9.75634	9.33693	0.419409	3.45113e-12	6.83917e-11
RASA4	8.95007	8.53068	0.419388	3.24397e-06	1.41202e-05
UCHL1	8.37789	7.95859	0.419304	0.034094	0.0575672
GALNT14	6.73832	6.3192	0.419122	0.00285114	0.00631997
KRT85	0.785629	0.366637	0.418992	0.105091	0.154786
IRX1	6.04744	5.62848	0.418964	0.103836	0.153173
TSNARE1	8.37028	7.95147	0.418813	6.07813e-08	3.92535e-07
HIST1H3J	2.99278	2.57402	0.418761	0.00198774	0.00456907
ZCCHC18	4.31588	3.89714	0.418742	0.000229791	0.00065801
ANKRD9	6.77007	6.35156	0.418507	6.04184e-07	3.11976e-06
CCDC130	9.36155	8.9434	0.418154	3.96866e-11	5.80074e-10
DAPK3	10.5346	10.1165	0.418107	2.66309e-12	5.48645e-11
TELO2	9.58951	9.1718	0.417712	2.73641e-08	1.92787e-07
RRP9	9.01472	8.59746	0.417255	2.66454e-15	1.57044e-13
CTDP1	8.34331	7.92605	0.417255	0	0
KLHDC4	8.71225	8.29513	0.417119	9.80327e-14	3.28798e-12
KEL	3.75133	3.33436	0.416974	0.000210295	0.000608307
DEF6	8.70895	8.2922	0.416749	1.13299e-08	8.81045e-08
MYBBP1A	9.66338	9.24663	0.416749	4.87266e-12	9.20548e-11
FEM1A	7.99063	7.5741	0.416531	0.000232812	0.00066593
TNNT1	8.5497	8.13338	0.416325	0.144656	0.20416
MCM7	10.9925	10.5762	0.416304	3.83449e-11	5.65455e-10
RDH10	8.56859	8.15239	0.416199	0.00291566	0.00645201
GABRG3	1.5414	1.12524	0.416156	0.0232328	0.0410791
ITLN2	1.13432	0.718341	0.415982	0.00113539	0.00276404
RASD2	6.9119	6.49605	0.415852	0.02647	0.0460652
SIVA1	11.0836	10.6683	0.415313	3.48488e-12	6.89106e-11
HYPK	6.48987	6.07468	0.415184	7.2149e-11	9.71158e-10
S1PR5	4.64315	4.22809	0.415062	0.00584539	0.0120904
HIST1H2BH	6.3397	5.92465	0.415044	0.0685123	0.106654
GPR3	3.82923	3.41433	0.414904	2.46547e-05	8.68493e-05
MX1	10.7418	10.3269	0.414886	0.00324024	0.00709355
RP11-322E11.6	1.78937	1.37472	0.414656	0.00548475	0.0114028
LYL1	6.61302	6.19838	0.414635	2.95378e-05	0.00010196
TRIP6	10.2571	9.84255	0.414561	2.46316e-07	1.38883e-06
PFKP	9.44451	9.02996	0.414553	0.000429572	0.00115457
ORM2	4.38882	3.97447	0.414348	0.554291	0.632068
DDA1	10.3785	9.96424	0.414208	0	0
LRRC14	9.19063	8.77672	0.413913	2.50777e-12	5.2496e-11
SKA3	6.85211	6.4384	0.413716	2.63797e-05	9.22656e-05
AC007773.3	0.800616	0.386999	0.413617	0.0114414	0.0219522
AC010642.1	3.27361	2.86003	0.413581	1.5101e-09	1.42645e-08
ZNF488	2.84655	2.43297	0.413579	0.000419839	0.00113175
RNF151	0.952149	0.538571	0.413578	1.73124e-07	1.00604e-06
MRPL38	10.5282	10.1147	0.413536	7.59393e-14	2.66475e-12
RRM2	9.42993	9.01643	0.413502	0.000207549	0.000601222
ZC3H18	9.05493	8.64157	0.413358	3.4639e-14	1.35958e-12
FAM50A	10.9496	10.5363	0.413342	1.12133e-14	5.332e-13
SIRPG	5.3174	4.90415	0.413257	0.00817202	0.0162441
FOXL1	4.12359	3.71038	0.413219	0.0251286	0.0439448
L3MBTL4	5.3222	4.90923	0.412979	0.0066708	0.0135924
TUBA3C	0.967293	0.554468	0.412824	0.0789873	0.120843
LTB4R2	3.99414	3.58131	0.412823	0.000201687	0.000586387
AMT	7.02747	6.61475	0.412723	0.00011509	0.000352331
CSAG1	1.95129	1.53893	0.412363	0.0223094	0.039662
KAT2A	9.54915	9.13684	0.412315	7.6705e-10	7.75223e-09
GATA6	5.89146	5.47941	0.412053	0.000435641	0.00116898
KIF23	8.40549	7.9937	0.411798	4.69987e-06	1.96632e-05
STAP1	4.22253	3.81078	0.411753	0.00345132	0.00751949
ZNF428	9.97141	9.55993	0.411482	1.36849e-10	1.68171e-09
MAD2L1	8.96937	8.55798	0.411385	2.27408e-06	1.0221e-05
HRK	2.60418	2.1932	0.410979	0.0478042	0.0777747
RELB	8.75247	8.34159	0.410878	2.70611e-06	1.19679e-05
CDCA4	8.47613	8.06546	0.410667	3.29948e-10	3.65734e-09
CDC42BPG	7.83042	7.41976	0.41066	7.65967e-07	3.86849e-06
DERL3	8.87408	8.46371	0.410377	0.00153669	0.00361858
CPLX3	1.16242	0.75206	0.410355	2.18796e-06	9.88764e-06
IGF2BP3	2.9261	2.51581	0.410287	0.0558613	0.0893271
CNTFR	5.44212	5.03198	0.410141	0.0887659	0.133769
E2F8	5.85342	5.44347	0.409948	0.00148271	0.0035069
PDAP1	11.8637	11.4538	0.409904	6.66134e-16	4.81414e-14
UGT2B7	1.97296	1.56312	0.409836	0.0235679	0.041587
FAM92B	1.89695	1.48733	0.409611	0.00125518	0.00302172
TAF1C	8.90169	8.49212	0.409567	5.86902e-10	6.1253e-09
NPIPB6	3.50601	3.09653	0.409474	0.00877777	0.0173291
NDUFS7	10.7113	10.3023	0.409024	6.54145e-11	8.9439e-10
CTD-2616J11.4	2.07046	1.66144	0.409022	0.000238419	0.000680365
NOC2L	10.648	10.2392	0.408714	4.75064e-13	1.25937e-11
CCDC102A	7.2831	6.87439	0.408706	2.03052e-07	1.16143e-06
RCC1	9.90204	9.4935	0.40854	7.17514e-10	7.32065e-09
GTPBP3	8.79507	8.38711	0.407965	6.61889e-11	9.03623e-10
POLE	9.06514	8.65757	0.407575	2.39142e-13	6.97958e-12
POP7	10.3501	9.94286	0.407207	0	0
RP11-1055B8.7	6.59493	6.18786	0.407073	3.96647e-05	0.00013323
RHEBL1	5.50607	5.09905	0.407027	5.98195e-06	2.43069e-05
TBX19	5.68873	5.28176	0.406968	0.0002139	0.000617656
DRAP1	11.7041	11.2973	0.406829	6.14312e-11	8.46282e-10
RP11-279O9.4	4.52549	4.11875	0.40674	0.00150592	0.00355394
PARVG	8.05401	7.64733	0.406683	1.91023e-05	6.89577e-05
HIST1H2AG	5.18855	4.78192	0.406623	0.00570001	0.011822
DDT	11.4244	11.0179	0.406529	5.1368e-10	5.43272e-09
SLC7A9	3.34336	2.93685	0.406504	0.000105107	0.000324883
CHMP1A	10.7261	10.3196	0.406486	1.21014e-14	5.60792e-13
USH1G	1.66151	1.2551	0.406411	0.00134019	0.00320436
CXCR3	5.88737	5.48101	0.406362	0.00480252	0.0101067
MRPL41	9.87831	9.47209	0.406218	9.04203e-08	5.59923e-07
DSCC1	7.26098	6.85483	0.406149	1.53564e-05	5.68089e-05
CTD-2210P24.4	2.89304	2.48699	0.40605	0.0110515	0.0212917
GLTPD1	9.11254	8.7065	0.406037	2.69675e-09	2.42295e-08
ETFB	10.6994	10.2934	0.406024	1.07811e-05	4.14931e-05
LRWD1	8.70528	8.29939	0.40589	6.10623e-15	3.15033e-13
DEF8	9.55366	9.14779	0.405872	5.33258e-10	5.61695e-09
CCDC17	3.69884	3.29306	0.405778	1.91986e-06	8.81382e-06
B3GAT3	10.0177	9.61194	0.405733	3.86191e-12	7.52226e-11
TSSC4	9.91958	9.51392	0.40566	5.66214e-15	2.93786e-13
ANXA2R	5.14556	4.74013	0.405432	4.7799e-05	0.00015796
TNFRSF13B	3.50182	3.09645	0.40537	0.0314852	0.0537503
ACSBG1	2.12969	1.72433	0.405361	0.000770048	0.00195159
PTPRU	8.25261	7.8473	0.405306	0.0021908	0.0049961
EMR1	3.96818	3.56325	0.40493	7.84771e-05	0.000248345
AC007952.5	3.45852	3.05371	0.404815	0.000144386	0.000432422
PIN1	10.5223	10.1182	0.404164	1.41981e-11	2.33582e-10
DGCR6	8.59127	8.18749	0.403778	1.90855e-05	6.89107e-05
RAET1G	3.73346	3.32975	0.403713	0.0153866	0.0285822
CCL27	1.85815	1.45444	0.403712	0.00477621	0.0100571
RHOV	8.89451	8.49082	0.40369	0.00218364	0.00498289
MAL	4.70376	4.3002	0.403561	0.0257332	0.044903
EPHB3	9.30493	8.90159	0.403342	0.0036405	0.00788638
CLDN15	7.06943	6.66615	0.40328	7.23267e-07	3.6681e-06
SLC6A13	1.55787	1.15466	0.403204	3.44066e-06	1.48698e-05
LDHB	11.9813	11.5781	0.403152	8.28247e-05	0.000261195
ZNHIT2	8.43275	8.02963	0.403118	2.65473e-08	1.87832e-07
ACY3	3.83649	3.43352	0.402967	0.0133069	0.0251344
APOBEC3A	4.59404	4.19119	0.402847	0.0278172	0.048152
AKAP17A	8.06373	7.66147	0.402264	2.28007e-12	4.84534e-11
CAPN3	6.23282	5.8306	0.402219	0.000221626	0.000637741
NKG7	7.76782	7.36566	0.402161	0.0126851	0.0240647
GPT2	8.53176	8.12961	0.402145	3.08885e-05	0.00010626
CACTIN	8.5488	8.14666	0.402141	8.88178e-16	6.17386e-14
IDH2	12.1767	11.7746	0.40212	1.09515e-06	5.33e-06
ZNF598	9.50028	9.09816	0.40212	8.71747e-13	2.12534e-11
GCNT2	7.34734	6.94534	0.401995	0.00201546	0.0046287
IRF3	10.6137	10.2117	0.401926	1.13021e-13	3.65601e-12
DPYS	2.5264	2.12473	0.401674	0.00466938	0.00985727
MBD3	9.99577	9.59411	0.401665	4.66194e-12	8.86255e-11
GRK6	9.29929	8.89782	0.401477	6.44595e-13	1.63724e-11
NAA10	11.3445	10.9434	0.401139	8.88178e-16	6.17386e-14
FAM209A	2.57835	2.17725	0.401106	1.58972e-05	5.85954e-05
AC022532.1	2.52019	2.11916	0.401033	7.12954e-05	0.000227436
ZC3H12D	4.89199	4.49111	0.400878	0.000384358	0.00104274
ARVCF	8.22422	7.82346	0.400768	1.91427e-06	8.7904e-06
SGOL1	6.56134	6.16058	0.400762	0.00030626	0.000852323
TSC22D4	9.9912	9.59049	0.400708	1.86393e-11	2.95696e-10
KRTDAP	2.78866	2.38798	0.400676	0.147646	0.2078
C1orf122	10.632	10.2314	0.400562	1.92193e-10	2.26552e-09
DCAF15	9.23176	8.83125	0.400515	1.14013e-11	1.93514e-10
MAP4K1	7.20669	6.80641	0.400284	0.000382076	0.00103763
MAPK12	7.08767	6.68748	0.400196	3.13158e-05	0.000107628
RP1-102H19.8	3.35597	2.95598	0.399984	5.36604e-06	2.211e-05
GPSM1	7.84705	7.44735	0.3997	1.80221e-08	1.32936e-07
C7orf50	10.8425	10.4429	0.399587	4.52221e-10	4.87329e-09
PNMT	5.01055	4.61129	0.399257	0.53028	0.609534
PBK	7.76754	7.36844	0.399096	0.00050901	0.00134838
FAM209B	3.18941	2.79035	0.399056	1.13497e-05	4.34886e-05
MRPL2	10.3739	9.97509	0.398854	1.19882e-11	2.02156e-10
SURF2	9.38141	8.98295	0.398456	5.30043e-12	9.91082e-11
INTS1	10.4956	10.0973	0.398378	7.80206e-11	1.03264e-09
NCF1	7.25782	6.85964	0.39818	0.000805766	0.00203306
MAP3K6	9.40422	9.00607	0.398156	5.1872e-07	2.71463e-06
LGALS7	3.53637	3.13849	0.39788	0.146662	0.206591
TAGLN3	1.68608	1.28827	0.397806	0.000730584	0.00185985
CAPN12	5.64189	5.24438	0.397508	0.00115991	0.00281694
NUTM2E	2.31623	1.91873	0.397501	0.00241585	0.00544657
TBC1D26	1.59338	1.1959	0.397478	0.000711564	0.00181702
ARHGAP11B	6.3719	5.97446	0.397436	1.14737e-06	5.56187e-06
TM4SF1	12.1014	11.704	0.397373	0.00362912	0.00786733
DND1	1.83334	1.43617	0.397172	0.000103511	0.00032033
FAM96B	11.1732	10.7762	0.396993	4.50417e-13	1.19752e-11
TNFRSF8	4.13578	3.73882	0.39696	0.000273559	0.000769547
ADAMTS13	5.87259	5.4759	0.396689	2.04739e-05	7.35881e-05
FBXO39	3.08395	2.68729	0.396657	0.00654182	0.0133475
SIT1	5.75983	5.36328	0.39655	0.00844079	0.01672
REEP4	9.35817	8.96168	0.396492	1.02183e-09	1.00322e-08
IGLL1	0.752843	0.356499	0.396345	9.80633e-05	0.000304922
HAUS8	8.11993	7.72375	0.396174	2.66465e-11	4.05757e-10
POR	10.8094	10.4134	0.396013	2.51832e-12	5.25959e-11
KLF5	7.69837	7.30236	0.396005	0.0297346	0.0511164
CCDC28B	7.86627	7.47047	0.395794	6.11074e-06	2.47694e-05
CPB2	1.09607	0.700351	0.395716	0.00542554	0.0112926
SCML2	5.382	4.98629	0.395712	4.02747e-05	0.000134906
CCR7	6.28811	5.8925	0.395614	0.0101913	0.0197998
LPIN3	7.7974	7.40188	0.395511	1.80608e-07	1.0442e-06
NBPF16	6.76513	6.36967	0.395461	1.39078e-06	6.61676e-06
GINS2	8.03887	7.64358	0.395298	2.95633e-05	0.000102029
MED30	8.84408	8.44883	0.395256	1.05489e-08	8.27735e-08
KRTCAP3	10.0905	9.69525	0.395239	4.8527e-05	0.000160249
HIST1H4I	4.15168	3.75646	0.395216	0.00121958	0.00294262
GPR173	4.86192	4.46683	0.395092	0.00053879	0.00141655
CAPG	12.8104	12.4154	0.395066	2.24735e-08	1.62094e-07
ADAT2	6.13915	5.74418	0.394974	3.84946e-07	2.07907e-06
PHOSPHO1	2.78557	2.39061	0.394959	0.00103916	0.00255366
SPERT	1.40969	1.01481	0.39488	0.0218654	0.038945
SAA4	2.94246	2.54771	0.394746	0.0555606	0.0888852
OGFOD2	8.46732	8.07278	0.394547	1.72151e-12	3.79566e-11
IFI44	9.8143	9.42003	0.394267	0.00291939	0.00645948
RENBP	7.74732	7.35309	0.394234	4.00364e-05	0.000134305
RPS6KA4	8.87739	8.48325	0.394145	2.09872e-10	2.44699e-09
PRR5	8.49423	8.10036	0.39387	1.63243e-08	1.21794e-07
C10orf91	2.28229	1.8888	0.393494	0.00383428	0.00825901
PSMA7	12.7558	12.3623	0.39346	2.19536e-12	4.6872e-11
MEF2BNB-MEF2B	7.11993	6.72662	0.393315	1.54384e-07	9.10801e-07
C16orf95	6.46415	6.07093	0.393215	0.000222311	0.000639507
SF3A2	10.531	10.1378	0.393182	1.49547e-13	4.65564e-12
ARMC12	3.49299	3.10007	0.392922	8.81128e-05	0.000276198
HAPLN2	2.06298	1.67007	0.392917	0.00621986	0.0127678
ADAD2	2.31916	1.92638	0.392786	0.00182621	0.0042282
WFDC1	5.68641	5.29378	0.392627	0.00385825	0.00830573
SPOCK2	7.55415	7.1616	0.392552	0.00110066	0.00268919
TAP1	10.9363	10.5437	0.392529	0.000456342	0.0012195
JMJD6	9.32183	8.92941	0.392426	4.7008e-12	8.9178e-11
FAM218A	3.59304	3.2012	0.391834	0.000249251	0.000707505
GTPBP6	8.68324	8.29144	0.3918	1.00386e-10	1.28567e-09
L1TD1	2.61491	2.22322	0.391687	0.00319743	0.00701248
CAD	9.47577	9.08418	0.391589	9.55414e-12	1.6603e-10
GNGT1	1.34154	0.950283	0.391257	0.0184941	0.0335774
FADS6	1.23979	0.848567	0.391218	0.0800623	0.122344
EDAR	1.48692	1.09587	0.391053	0.0912914	0.136952
SLC5A6	10.5938	10.203	0.390792	2.26096e-06	1.01721e-05
STAR	2.65042	2.25968	0.390746	0.00251002	0.00563725
SH2D5	1.81024	1.41958	0.390663	0.000353013	0.000968819
PTP4A3	9.59817	9.20754	0.390631	1.62373e-06	7.59017e-06
SDF2L1	9.81958	9.42895	0.39063	7.71e-08	4.84689e-07
BTG3	8.96106	8.57045	0.390614	0.000100387	0.00031151
CYHR1	10.661	10.2706	0.390422	3.65834e-10	4.01844e-09
IKBKE	7.78775	7.39752	0.390227	3.40789e-07	1.85766e-06
RP1-4G17.5	0.99969	0.609577	0.390113	0.005226	0.0109097
SPANXC	0.822259	0.432515	0.389745	0.0513259	0.0828971
SMAD6	6.45261	6.06288	0.389726	3.1169e-06	1.36258e-05
SLC17A9	6.74183	6.35215	0.389683	0.00244106	0.00549525
MYPN	0.950579	0.560909	0.38967	0.137203	0.195352
FAM127C	8.42092	8.03126	0.389663	2.56099e-08	1.82333e-07
RANGAP1	10.6287	10.2393	0.389388	2.70062e-12	5.5512e-11
HAUS7	9.03951	8.65013	0.389373	4.81996e-10	5.1334e-09
B3GNTL1	7.33514	6.94586	0.389283	9.03714e-10	8.98387e-09
FABP1	0.831426	0.442205	0.389221	0.030569	0.0523876
NOP16	9.52401	9.13503	0.388984	3.04622e-09	2.70359e-08
MT1X	11.5528	11.1642	0.388618	0.00693972	0.0140836
TFPT	9.4812	9.09258	0.388615	1.8111e-06	8.36302e-06
CCL4L2	6.3869	5.99831	0.388599	0.128517	0.184717
GSG2	5.18436	4.79583	0.388536	2.15966e-05	7.72422e-05
C1orf233	7.96542	7.57705	0.388374	0.000119978	0.000365943
LRP5L	6.47099	6.08284	0.388148	7.91787e-07	3.99225e-06
CENPF	9.45289	9.06503	0.387858	0.000125162	0.000380098
GPR55	2.85486	2.46708	0.387779	0.00766181	0.0153675
CHD5	1.69147	1.30373	0.387737	2.5043e-05	8.80638e-05
FCAMR	1.47675	1.08907	0.387675	0.00110371	0.00269591
DLGAP1	4.7111	4.32388	0.387223	0.0686015	0.106738
SLC16A10	4.11494	3.72773	0.387202	0.00100087	0.00246823
TULP1	1.93779	1.55072	0.38707	0.000257577	0.000728755
FOLR4	1.09388	0.706904	0.386976	0.00366566	0.00793239
CCDC107	9.64754	9.26074	0.386793	1.75972e-08	1.30436e-07
EFS	8.74204	8.35535	0.386693	9.60163e-06	3.74043e-05
SMTNL2	2.80011	2.41342	0.386684	0.00517559	0.0108168
AC129492.6	1.87899	1.49249	0.386499	0.00113148	0.00275526
PDLIM7	10.498	10.1115	0.38643	6.28271e-06	2.53986e-05
CCR3	2.1833	1.79707	0.386232	0.0017973	0.00417187
LRCH4	9.75655	9.37045	0.386103	4.01472e-10	4.36775e-09
CDX2	0.686093	0.300093	0.386	0.00261091	0.0058415
AL358113.1	8.31197	7.92601	0.38596	5.28324e-07	2.76014e-06
PTK7	10.7378	10.3521	0.385756	1.71548e-05	6.27354e-05
RPS19	16.1233	15.7376	0.385713	1.05611e-08	8.28333e-08
PLOD3	10.3477	9.96218	0.385495	5.92691e-08	3.83994e-07
NCS1	7.49225	7.10685	0.385399	1.2406e-05	4.70118e-05
C19orf48	10.4125	10.0273	0.385191	1.03571e-09	1.01465e-08
ANKRD20A1	1.73365	1.34857	0.385078	0.00291566	0.00645201
C10orf35	8.7619	8.37687	0.385033	8.64805e-07	4.31857e-06
TMEM108	5.53891	5.15398	0.384932	0.00732485	0.0147681
NPIPA1	10.0666	9.68169	0.384929	3.15446e-08	2.18853e-07
KCNIP3	6.56556	6.18072	0.384847	0.000207068	0.000600019
DOK2	6.87309	6.48838	0.384708	0.0011607	0.0028185
C17orf99	1.40936	1.02476	0.384596	0.00093405	0.0023239
SLFNL1	2.96662	2.58206	0.38456	5.92651e-07	3.06368e-06
FAHD2A	8.81549	8.43111	0.384378	6.04673e-10	6.28915e-09
NOL12	8.90775	8.52349	0.384259	1.07692e-13	3.50855e-12
TCF15	3.30275	2.91859	0.384161	0.0163409	0.0301245
LONP1	10.2434	9.85932	0.384062	5.07705e-13	1.336e-11
SERPINH1	12.1954	11.8113	0.384017	3.37279e-06	1.46077e-05
SHFM1	12.7715	12.3875	0.384001	6.73306e-12	1.2267e-10
SLCO5A1	2.64072	2.25676	0.383961	0.000553879	0.00145057
CDC25C	6.58529	6.20184	0.383448	0.000140665	0.000422739
NCMAP	3.96805	3.58465	0.383391	0.274319	0.352743
RP11-1055B8.6	3.42121	3.03815	0.383054	0.000712072	0.00181781
AL139099.1	2.45832	2.07527	0.383048	1.01819e-07	6.24562e-07
TTK	7.29253	6.90957	0.382958	0.000137035	0.000412578
E4F1	8.91416	8.5312	0.382955	2.90074e-09	2.58456e-08
WASH4P	8.21528	7.83258	0.382701	1.61027e-08	1.20436e-07
ITPA	10.631	10.2483	0.382692	2.45803e-13	7.13967e-12
HMHA1	9.11105	8.72843	0.382628	2.54994e-06	1.13433e-05
OTOS	1.32286	0.940238	0.382622	0.012854	0.0243471
NDUFA11	12.6746	12.2921	0.382571	4.49085e-13	1.19747e-11
PLGLB2	4.34629	3.96389	0.382403	0.0178887	0.032592
PFDN6	11.3924	11.0104	0.382038	1.00375e-12	2.38647e-11
FOXG1	0.868973	0.486966	0.382007	0.343814	0.425839
TMEM211	1.2789	0.896937	0.381968	0.00347092	0.00755677
DECR2	9.28091	8.89896	0.381953	8.24209e-07	4.13854e-06
SCNN1B	7.2	6.81809	0.381905	0.100467	0.149011
CTPS1	9.04296	8.66107	0.38189	8.76273e-08	5.44294e-07
TMOD4	2.98201	2.60033	0.381679	0.000467548	0.00124744
COA6	10.4876	10.1059	0.381671	4.46949e-11	6.45507e-10
PLEKHO1	10.141	9.75948	0.381505	2.82247e-06	1.24462e-05
FAM167B	7.22994	6.84844	0.381494	8.72716e-06	3.42763e-05
GTF3C5	10.1885	9.80705	0.381404	8.10463e-15	4.04388e-13
THEM5	2.93884	2.55769	0.381155	0.0695296	0.108044
UCN	4.84978	4.46876	0.381015	0.000578089	0.00150704
KRTAP2-3	1.41146	1.03066	0.380806	0.0194818	0.0351289
MEGF11	1.90403	1.5233	0.380728	0.000595059	0.00154663
THBS3	9.64796	9.2673	0.380658	1.01551e-06	4.97298e-06
CCDC167	10.2429	9.86248	0.38041	1.27661e-09	1.22431e-08
PCBP4	9.18591	8.80573	0.380188	1.485e-08	1.11801e-07
RFNG	9.69958	9.31947	0.380112	3.94906e-13	1.07184e-11
TMEM74	1.80875	1.42866	0.380092	0.145305	0.204932
CDK18	7.97021	7.59028	0.379932	0.000355398	0.000974189
TGM7	0.798713	0.418866	0.379846	8.60584e-05	0.00027041
UBL4B	2.04283	1.6632	0.379628	0.000100874	0.000312969
DTX2	9.03437	8.65494	0.379425	1.84988e-08	1.35902e-07
ABRACL	10.8651	10.4858	0.379325	1.73391e-08	1.28732e-07
RHOT2	10.6001	10.2208	0.37931	2.54663e-08	1.81595e-07
EFHD2	9.7026	9.32331	0.379296	4.97683e-08	3.28399e-07
SAC3D1	8.68099	8.30178	0.379205	1.7508e-09	1.63516e-08
ZNF280B	2.60131	2.22211	0.379205	0.0155868	0.02891
HIST1H2AJ	2.43081	2.05166	0.379147	0.00581047	0.0120237
MALL	7.92247	7.54334	0.379129	0.00344698	0.00751183
GDPD3	6.86478	6.48608	0.378701	0.00415411	0.00887966
BAI1	3.8121	3.43348	0.378625	0.0338793	0.0572738
STMN1	12.7204	12.342	0.378449	2.01357e-05	7.2444e-05
PAEP	2.5718	2.19346	0.378338	0.0392489	0.0653085
AL359736.1	1.01638	0.638167	0.378213	0.0489174	0.0793872
KRT20	0.878393	0.500295	0.378098	0.0155031	0.0287723
TBC1D29	1.15417	0.776126	0.378047	7.77099e-06	3.08334e-05
ANKRD13D	9.70873	9.33079	0.377946	1.47442e-10	1.79854e-09
HIST1H3G	3.68884	3.3109	0.37794	0.113276	0.16541
RFC4	9.50634	9.12843	0.377912	7.11345e-08	4.52498e-07
LSM4	12.0174	11.6395	0.377899	4.01901e-14	1.55732e-12
PLEKHG5	7.14366	6.76583	0.377829	1.84417e-05	6.68511e-05
RLN3	0.607187	0.229432	0.377755	0.000937979	0.00233081
DAZAP1	11.1313	10.7536	0.377748	0	0
COCH	5.06362	4.68624	0.377383	0.0532753	0.0856581
STAC3	6.46465	6.08728	0.377374	5.07895e-06	2.10653e-05
EFNA4	9.4812	9.10398	0.377222	1.22952e-05	4.6621e-05
TMEM61	5.44113	5.06403	0.377101	0.0162014	0.0299159
CKM	2.22889	1.85191	0.376983	0.000263339	0.000743095
ARHGEF4	5.78068	5.40374	0.376941	0.00616823	0.0126761
TMSB10	16.4582	16.0814	0.376789	3.19259e-07	1.75131e-06
HGS	11.2911	10.9145	0.376676	0	0
MYO1G	6.58979	6.21325	0.376544	0.000394785	0.0010696
TEX40	2.25369	1.8772	0.376497	0.00258409	0.0057872
EHBP1L1	9.10148	8.72498	0.376494	1.40412e-08	1.06505e-07
PITX1	8.44156	8.06537	0.376183	0.199914	0.269452
TRABD2A	4.85221	4.47606	0.376147	0.000798954	0.00201727
ITIH1	1.92633	1.5502	0.376129	0.00194104	0.00447131
EMC6	9.89296	9.51684	0.376119	4.41869e-14	1.66957e-12
GYLTL1B	8.20662	7.83056	0.376056	0.00676204	0.013766
FAM127B	11.0695	10.6937	0.375827	1.65909e-10	1.99048e-09
NYAP1	2.4829	2.10722	0.375681	0.00105076	0.00257834
IGSF9	8.67922	8.30369	0.37553	2.258e-05	8.03648e-05
FES	7.65493	7.27952	0.375405	3.96647e-05	0.00013323
KRBA1	7.26373	6.88849	0.375237	1.18497e-08	9.18716e-08
SERPINB4	1.28106	0.906067	0.374991	0.109796	0.160882
PAX7	1.49649	1.1217	0.374787	0.810221	0.854613
WDR46	10.2497	9.87516	0.374555	5.91749e-14	2.15108e-12
SLC6A7	1.24195	0.867625	0.37433	0.000205312	0.000595785
BCAN	2.80365	2.42944	0.374212	0.0295731	0.0508915
AC144568.2	0.622653	0.248449	0.374204	0.000521417	0.00137684
RP11-1021N1.1	0.962574	0.588504	0.37407	0.0161667	0.0298579
CASP5	2.51987	2.14593	0.373945	0.0040424	0.00865916
PSMC3IP	7.70817	7.33429	0.373882	3.86536e-07	2.08519e-06
KRT23	8.74174	8.36793	0.37381	0.136996	0.195087
AC007461.1	2.79327	2.41951	0.37376	0.132906	0.19005
HIST1H2AK	4.48359	4.10985	0.373741	0.00110906	0.00270607
KRT7	12.4851	12.1115	0.373596	0.000661487	0.00170228
RNF126	9.82789	9.45432	0.37357	3.89955e-12	7.58745e-11
LTB4R	6.82774	6.45418	0.373559	3.63155e-06	1.56022e-05
ASF1B	8.77401	8.40071	0.373299	8.12844e-05	0.000256471
SLC5A11	2.45939	2.08632	0.373068	0.00779228	0.0155965
C1orf234	1.0652	0.692436	0.372763	0.00033927	0.000934339
SLC6A14	4.05921	3.68654	0.372668	0.319623	0.400507
HIST1H4E	4.57157	4.19936	0.372214	0.0114925	0.0220457
RNF207	6.94176	6.56967	0.372087	6.73563e-05	0.000215701
AC117395.1	3.78432	3.41229	0.372031	7.53281e-05	0.000239044
NOC4L	9.02014	8.64813	0.372011	8.74389e-12	1.54008e-10
NBEAL2	9.56556	9.1938	0.371765	8.36999e-09	6.71221e-08
CDKN2D	8.49387	8.12224	0.371632	1.6917e-06	7.87355e-06
DUSP23	11.144	10.7725	0.371551	2.00491e-08	1.46112e-07
DGKZ	10.1568	9.78534	0.371489	6.06177e-10	6.29401e-09
PRKX	7.91	7.53871	0.371295	0.00258743	0.00579325
SEMA7A	6.92331	6.55207	0.371235	2.64254e-05	9.23899e-05
FANCE	6.68669	6.31562	0.371063	2.62943e-06	1.16627e-05
PRSS12	3.99534	3.62441	0.37093	0.142885	0.202004
CD163L1	7.32007	6.94924	0.370833	0.00928456	0.0182347
MFSD12	10.2312	9.86111	0.370085	1.56894e-11	2.54894e-10
CLTB	10.9163	10.5463	0.370007	1.8795e-08	1.37855e-07
ZNF579	7.92711	7.55711	0.370005	3.5857e-09	3.12902e-08
ZNF771	6.59767	6.22789	0.369781	2.63631e-07	1.47413e-06
MRPS25	9.66993	9.3003	0.369633	5.80469e-12	1.07763e-10
ATP6V1B1	7.91409	7.54455	0.369544	0.0511857	0.0826853
CACNB1	6.70133	6.33206	0.369272	2.26194e-05	8.04894e-05
FAM69B	7.17275	6.80351	0.369233	2.20542e-05	7.87396e-05
IKBKG	9.09303	8.72383	0.3692	1.33893e-13	4.21878e-12
TIMM10B	1.33332	0.964124	0.369192	0.035836	0.0602071
SNRNP70	11.9887	11.6196	0.369133	7.32747e-14	2.5862e-12
TRAIP	7.1443	6.77542	0.368884	3.17213e-08	2.19995e-07
ARHGAP39	7.66331	7.29445	0.368858	4.17182e-06	1.76773e-05
PNKP	9.43754	9.06921	0.368322	2.7403e-11	4.15886e-10
CEP72	6.67999	6.31188	0.368106	3.55817e-08	2.44257e-07
MRPL14	10.9244	10.5564	0.368042	1.27165e-10	1.57761e-09
PFKL	11.1906	10.8228	0.367815	2.49034e-12	5.22513e-11
CCNB1	10.2299	9.86214	0.367723	9.98339e-06	3.86681e-05
DTYMK	9.75042	9.38282	0.367603	4.36318e-13	1.17028e-11
GHRHR	1.34172	0.974187	0.367534	0.0828367	0.125991
HIST2H2AB	1.98721	1.61995	0.367258	0.0022023	0.00501793
GGH	9.36556	8.99831	0.367256	0.00145294	0.00344454
C10orf95	4.02345	3.65622	0.367228	6.4952e-06	2.61763e-05
MTSS1L	9.43035	9.06365	0.366702	2.76883e-05	9.62878e-05
ACE2	2.77972	2.41333	0.366394	0.0884725	0.133371
PSMG1	10.2735	9.90714	0.366315	2.32702e-09	2.12005e-08
TIMM17B	10.708	10.3417	0.366307	1.38569e-11	2.28589e-10
CDK11B	9.98063	9.61442	0.366213	2.23155e-14	9.40763e-13
HAAO	6.87655	6.51034	0.366211	0.000676833	0.00173661
NKD2	7.4924	7.12649	0.365905	0.000658174	0.00169543
FOXD4L3	1.68069	1.3148	0.36589	4.36441e-05	0.000145283
GAST	0.608763	0.242898	0.365865	0.0101913	0.0197998
C19orf66	9.21429	8.84847	0.365823	3.06277e-07	1.68466e-06
TDO2	5.96703	5.60122	0.365809	0.00168921	0.00394156
ENKD1	8.28831	7.92254	0.365773	1.70215e-07	9.91353e-07
OBSL1	10.1796	9.81393	0.365717	1.23814e-06	5.95591e-06
MGAT3	4.97876	4.61313	0.365637	0.00755532	0.0151773
APOC4	2.11001	1.74443	0.365575	0.000377832	0.00102733
CDK11A	9.07486	8.70929	0.365571	5.6885e-09	4.7392e-08
FLT3LG	7.96091	7.59552	0.365395	1.31029e-05	4.93344e-05
PYCRL	8.7605	8.39519	0.365303	5.03599e-07	2.64921e-06
AGAP2	5.61397	5.24868	0.365289	0.000171392	0.000506063
CHEK1	8.00204	7.63677	0.365275	6.03203e-06	2.4483e-05
NPEPL1	9.31049	8.94548	0.365018	2.63927e-09	2.376e-08
SLC9A5	4.08953	3.72455	0.364977	0.000959195	0.0023793
NAPRT1	10.0298	9.66521	0.364582	0.000409402	0.00110574
TRAF2	9.01394	8.6497	0.364241	1.28633e-11	2.13941e-10
TIGIT	5.76476	5.40061	0.36415	0.0120892	0.0230567
CTD-2369P2.10	3.88906	3.52495	0.364102	7.92227e-08	4.96491e-07
CRYAB	10.5475	10.1834	0.364093	0.138607	0.197073
FAM58A	9.24922	8.88524	0.363986	3.88093e-10	4.23738e-09
ADM2	6.66155	6.29773	0.363814	0.000902529	0.00225348
GSTP1	12.6462	12.2828	0.363363	0.00435637	0.00925767
PDF	7.36578	7.00263	0.363151	2.66967e-08	1.88523e-07
LZTR1	9.52746	9.16441	0.363059	5.78371e-11	8.05913e-10
LRRC36	3.90996	3.54695	0.363004	0.000781049	0.00197507
AGRN	10.7008	10.338	0.362792	6.07689e-06	2.46431e-05
TKT	11.8684	11.5057	0.362728	6.30165e-08	4.05389e-07
CNNM1	2.51365	2.15121	0.362442	0.0619746	0.0977128
WDR18	9.56845	9.20605	0.362398	1.63798e-10	1.96903e-09
ALKBH6	8.62831	8.26602	0.362285	1.21683e-11	2.04625e-10
SLC25A27	6.09213	5.72989	0.362235	0.00733773	0.0147908
SSNA1	11.0299	10.6677	0.362229	4.34164e-11	6.28537e-10
SNX31	1.99513	1.63296	0.362173	0.00769312	0.0154252
CDC34	10.2011	9.83901	0.36205	4.27341e-11	6.20139e-10
KBTBD12	1.48904	1.12711	0.361933	0.105977	0.155888
PTRH1	8.82958	8.46766	0.361922	1.21994e-06	5.87608e-06
RP1-27O5.3	0.97635	0.614549	0.361801	0.00110066	0.00268919
NKPD1	2.64143	2.27987	0.361561	0.000413976	0.00111694
LPAR2	9.11373	8.7523	0.361432	1.87344e-09	1.74077e-08
ESYT3	3.66512	3.30391	0.361209	0.020946	0.0374872
PSMG3	10.4382	10.0771	0.361177	6.65046e-12	1.21361e-10
TUBA8	5.89936	5.53867	0.360689	8.40493e-05	0.000264645
GRB7	9.53035	9.16968	0.360677	0.0114414	0.0219522
CSTB	11.2944	10.9338	0.360623	1.96891e-06	9.01174e-06
MCOLN2	5.87214	5.51185	0.360296	0.00239709	0.00541032
ANKRD23	5.86275	5.50272	0.36003	6.44714e-05	0.000207082
SLC6A9	8.21085	7.85094	0.35991	0.000157468	0.000467909
DDX49	10.1463	9.78651	0.359825	9.9698e-14	3.33156e-12
BRAT1	9.50528	9.14547	0.359806	4.95422e-10	5.26101e-09
CRYBA2	1.901	1.54123	0.359769	0.0278311	0.0481715
NOP2	9.61204	9.25245	0.359595	2.23666e-10	2.59783e-09
RP4-559A3.7	2.51588	2.15629	0.359587	0.00034543	0.000949868
PLAUR	9.91852	9.55915	0.359366	0.000229791	0.00065801
COX4I1	13.5554	13.1962	0.359176	1.24248e-10	1.54975e-09
ARHGAP27	8.35324	7.99423	0.359011	8.99327e-08	5.57472e-07
FAM150A	0.687559	0.328877	0.358681	0.00311732	0.00684916
GPS1	11.1526	10.794	0.3586	1.12144e-12	2.61841e-11
SLC25A22	8.99394	8.63539	0.358556	9.99472e-07	4.90102e-06
NOTCH1	7.78218	7.42373	0.358453	0.000415819	0.00112158
FAM53A	5.82967	5.47149	0.358178	2.45853e-06	1.09715e-05
L1CAM	4.81088	4.45271	0.358175	0.0899472	0.135303
ACHE	4.26789	3.91036	0.357534	0.0115118	0.0220733
GPR97	3.01067	2.65327	0.357409	0.00115831	0.00281381
MKI67	8.16979	7.81252	0.357262	0.00121207	0.00292723
RP11-219B4.5	1.485	1.12797	0.357029	0.00286577	0.00635164
MYBL1	6.73163	6.37489	0.356735	0.0192584	0.034795
MAGEA4	1.39074	1.03403	0.356715	0.123332	0.178292
FBXW5	10.4765	10.1199	0.356612	2.05374e-10	2.40378e-09
MC1R	6.08852	5.73198	0.356537	0.000203571	0.000591203
FAM25C	1.08332	0.726885	0.356433	0.156555	0.218264
RP11-181C3.1	3.67192	3.31555	0.35637	0.00579656	0.011999
GABRR2	2.28125	1.9249	0.356354	3.32235e-05	0.000113351
EXTL1	4.5564	4.20008	0.356329	0.32364	0.404566
SART1	10.0963	9.73996	0.356312	9.09672e-12	1.59451e-10
HSF1	11.1336	10.7774	0.356217	1.95194e-09	1.80633e-08
LIG1	9.76972	9.4135	0.356217	2.30598e-10	2.66475e-09
UQCRH	13.0483	12.6923	0.356055	5.82175e-11	8.08123e-10
THAP7	9.64218	9.28639	0.355788	1.07546e-11	1.83564e-10
GSTA2	1.77795	1.42219	0.355762	0.100873	0.14954
ZNF524	8.8819	8.52616	0.355744	3.01652e-08	2.10084e-07
BRSK1	6.71633	6.36069	0.355643	0.00121373	0.00292969
DPF3	3.47847	3.1229	0.355567	0.00863758	0.0170801
U2AF1	11.6319	11.2765	0.355448	8.16014e-14	2.83071e-12
TUBGCP6	8.55141	8.19596	0.355447	2.27542e-08	1.63988e-07
CPNE2	8.98584	8.6305	0.35534	5.06003e-06	2.1006e-05
SNAI1	7.02831	6.6732	0.355105	0.00065019	0.00167628
NTNG2	3.86924	3.51418	0.355062	0.000145187	0.000434321
BMP7	5.94298	5.58793	0.355049	0.152528	0.213384
FAM86B2	3.81398	3.45895	0.355029	0.00392609	0.00843481
GDPD5	7.85831	7.50338	0.354927	0.0014189	0.00337175
[truncated: 16,213 more rows]

## Sheet: ST3 COAD
Name	Mean(log(Black))	Mean(log(White))	logFC	M-W U test pval	Adj pval
F8A2	5.58705	2.31749	3.26957	1.2282e-08	1.864e-05
NPIPB15	8.80409	5.77923	3.02486	3.88578e-14	3.53839e-10
CRYBB2	3.69217	1.82737	1.8648	0	0
F8A3	6.98559	5.23052	1.75507	1.08241e-05	0.00137592
CTB-134H23.2	3.46785	1.73908	1.72877	7.37524e-10	2.68636e-06
CAPN8	9.51713	8.1418	1.37534	0.000124237	0.00725195
CYP3A5	9.96055	8.60362	1.35693	2.42854e-07	0.000110571
SPACA4	5.22384	3.92303	1.30081	0.000205713	0.0101255
SLC6A7	4.88367	3.59266	1.29101	0.000766752	0.0240346
AC008443.1	6.98611	5.69856	1.28754	9.17262e-05	0.00598752
COL17A1	8.58194	7.33125	1.25069	0.000699208	0.0227392
GSTM1	6.61966	5.38204	1.23761	0.00786862	0.0996546
KLK3	4.0515	2.82272	1.22878	0.00139442	0.0349315
FKSG63	3.61667	2.39344	1.22323	0.0033772	0.0608363
PPBP	5.43893	4.21587	1.22306	0.0205692	0.16488
PDZD3	6.8126	5.58999	1.22262	0.00708241	0.0947722
ANKDD1B	5.50684	4.29923	1.20761	1.13599e-06	0.00032326
TBC1D3H	6.27743	5.07141	1.20602	1.00763e-09	3.05095e-06
AC114494.1	3.97636	2.77336	1.203	2.88252e-06	0.000564478
CCL3L3	3.87681	2.67466	1.20216	0.000396999	0.0153823
AREGB	5.36407	4.18691	1.17716	0.0144481	0.137404
FGF20	3.15319	1.98554	1.16765	0.000537036	0.0190653
PIGY	6.16591	4.99829	1.16762	0.0256886	0.18654
ABCC3	10.2204	9.06931	1.15106	2.10594e-05	0.00216533
CCDC64B	8.39129	7.27687	1.11442	0.000304379	0.0130125
LRRC36	6.45241	5.34243	1.10998	9.92659e-06	0.00130725
LEFTY2	3.97966	2.87256	1.1071	0.00530703	0.0794832
SPRR1A	4.51539	3.41203	1.10336	0.0492727	0.26832
EPS8L3	10.818	9.72702	1.09097	0.000277113	0.0121026
UGT1A10	5.26557	4.17526	1.09031	0.0146705	0.138651
ANO9	10.4614	9.37202	1.08941	0.00183071	0.0411108
SPINK7	2.33281	1.24542	1.08739	0.000523985	0.0187114
SYTL5	4.67491	3.60175	1.07317	0.000204818	0.0101255
POLR2J2	7.3824	6.31696	1.06544	9.97736e-06	0.00130725
HSD11B2	9.43706	8.37357	1.06349	0.0137985	0.133598
ATP10B	8.28498	7.22684	1.05814	0.00183757	0.041214
MUC4	7.35781	6.30034	1.05747	0.0321399	0.211742
WDR72	6.07907	5.0265	1.05257	0.000360494	0.014522
BTNL3	5.1821	4.13503	1.04707	0.0134627	0.13246
AP001362.1	2.81285	1.78538	1.02746	0.00384827	0.0651951
HMGCS2	8.16853	7.14474	1.02379	0.0833919	0.346901
CFTR	8.28019	7.25984	1.02035	0.0283586	0.196824
CLCA1	5.37433	4.35933	1.015	0.0972058	0.37254
AXDND1	4.53548	3.52262	1.01286	0.00864772	0.104995
SPDYE2	5.39811	4.38737	1.01075	3.4952e-12	1.59137e-08
RETNLB	5.63517	4.62909	1.00608	0.0533547	0.278983
TMC4	10.1507	9.14659	1.00415	0.000118243	0.00699168
EVX1	4.69025	3.68965	1.0006	0.00166043	0.0390191
EXPH5	5.50817	4.5096	0.998569	3.28144e-05	0.00294364
KM-PA-2	4.95131	3.95925	0.992053	0.190916	0.505518
NPIPA8	5.62317	4.63276	0.990405	0.0145367	0.137959
C12orf56	2.44669	1.46294	0.983746	0.0030563	0.0576204
SERPINC1	2.39175	1.40841	0.983338	3.14135e-09	6.24182e-06
CYP2C9	3.4006	2.41915	0.981449	0.00384827	0.0651951
PSORS1C2	4.06427	3.08353	0.980738	4.15001e-05	0.00349907
ADH4	3.58117	2.60506	0.976108	0.000309598	0.0131431
TBC1D3C	6.0687	5.09345	0.975251	1.32004e-06	0.000355503
OSBPL7	8.97444	8.00304	0.97141	1.47121e-08	2.06106e-05
NXNL2	2.9345	1.98424	0.950254	4.98463e-06	0.000825274
MUC17	4.94696	3.99709	0.949875	0.0224471	0.173149
IL33	9.18278	8.2342	0.948582	0.000422638	0.016069
RP11-6L6.2	1.74594	0.800748	0.945189	0.00744172	0.097014
OLFM4	10.135	9.19033	0.94464	0.0572809	0.288177
MT-ND6	15.6241	14.6835	0.940617	3.15717e-05	0.00288884
RIPPLY2	1.76823	0.828158	0.940069	0.0160697	0.144239
AC174470.1	5.34388	4.41297	0.93091	0.000108526	0.00661029
TUBB8	2.12643	1.19876	0.927672	7.92079e-05	0.00538259
MT-ND5	15.2391	14.3129	0.926202	4.62158e-08	4.67601e-05
GOLGA6L10	3.54313	2.61708	0.926056	7.08984e-05	0.00504376
MUCL1	3.52808	2.60302	0.925052	0.0224471	0.173149
TFCP2L1	6.39181	5.46735	0.924455	0.00365053	0.0630175
SAP25	6.24498	5.32564	0.91934	0.00611658	0.0864869
MT-CO1	18.6757	17.7578	0.917975	6.20979e-06	0.000942439
BLOC1S5-TXNDC5	2.0196	1.10401	0.915593	0.00368933	0.0635667
GSTT2	7.28591	6.37155	0.914352	0.000804352	0.0248286
CLDN2	9.40186	8.49123	0.910638	0.00447023	0.0719186
ARHGDIG	6.3363	5.43182	0.904484	0.00159288	0.0379707
ARHGAP40	2.18378	1.28253	0.901253	2.06483e-05	0.00214719
MROH7	5.98535	5.08626	0.899087	1.95566e-05	0.00204693
EXOC3L4	7.32851	6.43452	0.89399	1.31188e-05	0.00158225
SPDEF	6.13296	5.24168	0.891279	0.04167	0.245438
ZDHHC11B	7.01168	6.13223	0.87945	0.000374388	0.0147903
GJB5	5.17754	4.29855	0.878988	0.0128127	0.129349
PNMA6A	1.32597	0.448641	0.877328	0.00314502	0.0584461
CTD-2535L24.2	1.6524	0.775183	0.877213	8.96542e-05	0.00591587
DEFA6	6.42377	5.54812	0.875647	0.0469028	0.261142
AP001468.1	5.99761	5.12617	0.871434	1.90788e-05	0.00201843
C9orf173	3.04402	2.17618	0.867836	0.00119104	0.0321352
AC010327.2	4.1352	3.26873	0.86647	0.0156381	0.142543
SELENBP1	11.603	10.7371	0.865835	0.00253308	0.0507508
PAX7	1.16546	0.301816	0.863646	0.000415653	0.0158366
DKK4	5.04164	4.17875	0.862891	0.0131748	0.131186
HPR	2.29133	1.43717	0.854158	0.0285181	0.19763
EN2	3.20516	2.35398	0.851177	0.00404156	0.067219
FAM183A	3.58773	2.73773	0.849997	0.0100896	0.113357
MUC2	8.00512	7.15837	0.846743	0.22808	0.548936
C10orf82	4.24568	3.39944	0.84624	0.0151706	0.140604
FAM154B	5.1033	4.25881	0.844483	7.95733e-05	0.00538732
ACSM1	3.92021	3.07691	0.843301	3.68271e-05	0.00320907
UGT1A1	3.58246	2.74006	0.842397	0.0158766	0.143496
NTN5	3.68952	2.8477	0.841815	2.73144e-06	0.000546648
UGT1A6	5.38964	4.54821	0.841423	0.00717667	0.0954026
FAM194B	5.30688	4.46971	0.837164	8.15795e-07	0.000260654
GRIK3	3.0203	2.18321	0.83709	8.17998e-05	0.00549719
COX6B2	5.17648	4.33943	0.837043	0.0352763	0.223229
S100A14	11.2087	10.3741	0.834555	0.0199158	0.161634
SPRR2A	4.21001	3.37607	0.83393	0.0568491	0.287433
NPIPB6	3.84925	3.0201	0.829145	0.000190992	0.0095978
ADTRP	5.18676	4.3615	0.825259	0.111545	0.395766
AKR1B10	6.09735	5.27299	0.824361	0.0572809	0.288177
UPK3BL	10.2913	9.46729	0.824009	3.42731e-09	6.24182e-06
CALML6	3.67319	2.84932	0.823865	8.84322e-05	0.00587784
IRX2	3.93073	3.10947	0.821257	0.0179559	0.153311
VSIG2	5.94011	5.12159	0.818524	0.0673275	0.312718
RP11-347C12.1	7.25852	6.44559	0.812928	2.92632e-08	3.55294e-05
LGALS9B	4.68658	3.87386	0.812722	0.0543146	0.281096
TBC1D29	2.12163	1.31738	0.804253	4.63041e-06	0.000780824
MAMDC4	7.60111	6.79803	0.803082	0.000541454	0.0191475
FSIP2	3.31773	2.51633	0.801399	0.00066352	0.022011
CLEC18A	4.48479	3.68606	0.798722	0.000157355	0.00852904
KLK14	3.04383	2.24803	0.795799	1.57941e-05	0.00177351
DLX6	3.5248	2.72912	0.795686	0.0195095	0.160193
PI3	9.35573	8.56036	0.795374	0.158087	0.463321
FEZF1	4.63771	3.84425	0.793458	0.0211176	0.167288
GPR17	4.68904	3.89633	0.792714	0.0014709	0.0361511
MT-ND4L	17.9226	17.1313	0.791263	1.42203e-07	8.09314e-05
MT-ND1	17.1911	16.4026	0.788505	3.09094e-06	0.000586378
HOXB9	9.1113	8.3235	0.787795	0.018443	0.155935
ANKRD18A	5.81177	5.03134	0.780432	0.00019607	0.00975638
SBSPON	6.78665	6.00798	0.778671	0.00779173	0.0993718
CES4A	7.21686	6.4409	0.775962	1.31188e-05	0.00158225
AC004017.1	2.21295	1.43745	0.775501	0.0797242	0.340431
NR1I2	7.76668	6.99593	0.770751	0.165695	0.473944
PLEKHH1	8.99907	8.22978	0.769291	0.000260973	0.0116491
GABRR2	3.79607	3.02907	0.767003	2.4883e-05	0.00244957
HSF4	10.7365	9.97442	0.762066	2.43852e-06	0.000522475
CES3	6.91836	6.15901	0.759357	0.0136717	0.133221
NAT2	5.1363	4.37696	0.759345	0.0674927	0.313007
SPRR3	3.98001	3.22086	0.759145	0.160046	0.465541
TRPM5	3.30854	2.55	0.758536	0.0214278	0.168644
GAL3ST2	5.51241	4.75388	0.758528	0.0115229	0.122151
LGALS9C	5.00746	4.24974	0.757716	0.0433565	0.250829
KIAA0319	3.96598	3.21023	0.755753	0.00057803	0.0201283
SPRR2D	3.9265	3.17111	0.755397	0.0486395	0.266413
ANKRD20A1	2.01986	1.26478	0.755088	5.20929e-05	0.004107
MLANA	2.72689	1.97253	0.754361	2.15843e-05	0.00218385
NXPE4	5.28502	4.53115	0.753865	0.172531	0.482959
FAM83E	8.59354	7.84101	0.752531	0.0552888	0.282922
C1QTNF4	3.6886	2.9369	0.751705	0.000396999	0.0153823
AMN	7.96831	7.22181	0.746501	0.129166	0.422707
GCSAM	4.35535	3.60944	0.745918	0.00328252	0.0599611
COL9A1	5.16965	4.42533	0.744314	0.00336523	0.0607409
C16orf3	3.49472	2.75364	0.741082	0.000245717	0.0111875
FOXH1	3.29789	2.55728	0.740612	0.0160212	0.144159
RP11-5A19.5	7.24354	6.50324	0.740302	1.86121e-05	0.00198225
AC011897.1	6.76648	6.02819	0.738284	0.000807561	0.0248434
TBX20	2.35136	1.61314	0.738227	0.00516428	0.0781811
TMEM190	2.40952	1.67514	0.734377	0.00243348	0.0493526
C4BPB	7.64239	6.9099	0.73249	0.0137561	0.133598
MYO7B	9.95427	9.22223	0.732034	4.74005e-05	0.00381972
MLXIPL	10.1472	9.41601	0.731213	0.000935002	0.0273766
MT-CYB	17.7772	17.0489	0.728339	6.7484e-06	0.000999202
AC018867.2	1.37241	0.645692	0.726715	0.328	0.645439
PCP4	6.50589	5.7797	0.726192	0.247806	0.57055
RP11-234B24.6	2.99179	2.26562	0.726169	0.0072481	0.0957233
NPY4R	5.26925	4.54491	0.724332	0.00192173	0.0421214
CALCA	4.25287	3.52875	0.724113	0.0849765	0.349028
PRR5L	8.45298	7.72942	0.723565	0.00100746	0.0285792
TTLL3	9.96667	9.24372	0.722945	7.34257e-08	5.34892e-05
NPIPA7	10.5326	9.80968	0.722912	3.5611e-05	0.00314829
CLEC18B	4.24115	3.51878	0.722366	0.00127179	0.0333745
C6orf100	2.67121	1.94908	0.722131	0.00221216	0.0464681
C19orf80	2.50298	1.7854	0.717583	0.0255428	0.185926
OCLM	3.98267	3.2667	0.715963	3.95078e-06	0.000698559
KRT5	4.77165	4.05569	0.715962	0.0128127	0.129349
AL118506.1	4.93576	4.22023	0.715536	0.00786862	0.0996546
AC024580.1	5.55593	4.84131	0.714619	0.000125921	0.00728982
AC132192.1	5.64979	4.93711	0.712684	0.00434804	0.0707022
AL590708.2	4.54501	3.83256	0.712446	0.000972512	0.0280244
MRAP2	6.06684	5.35503	0.711808	0.00323609	0.0594709
GPA33	8.68298	7.97124	0.711744	0.0930534	0.365945
RNF43	9.92935	9.21884	0.710512	0.0294094	0.201507
PAGE2B	2.24358	1.5335	0.71008	0.00807701	0.101307
LCN12	7.12889	6.41888	0.710014	0.00195784	0.0425491
RP11-434D12.1	3.5565	2.84661	0.709894	0.125044	0.416478
TNNI3	7.10464	6.39488	0.70976	0.00989837	0.112177
MST1R	9.64703	8.93845	0.708575	0.000597168	0.0206369
C1QL3	3.14617	2.43772	0.708449	5.20929e-05	0.004107
RP11-343C2.9	2.13817	1.42987	0.708296	0.0109223	0.118262
SERPIND1	3.23305	2.52492	0.708129	0.0156856	0.142761
AIFM3	8.15924	7.45122	0.708022	0.0432423	0.250566
SLC16A9	5.09172	4.3844	0.70732	0.0115229	0.122151
LY6G6D	8.83946	8.1332	0.70626	0.346881	0.660747
CALML5	1.67881	0.973739	0.705066	0.0521415	0.275967
CER1	1.45355	0.748737	0.704817	0.00402746	0.067219
IHH	8.01537	7.31187	0.7035	0.0999037	0.376541
SLC23A3	5.85833	5.15524	0.703092	5.64244e-05	0.00429959
C22orf43	2.92811	2.22607	0.702039	0.000179618	0.00918878
KIFC2	10.1363	9.43521	0.701085	1.71054e-05	0.00187665
TRPM4	10.4081	9.70745	0.700701	0.00101538	0.0287145
MOGAT2	5.08443	4.38473	0.699696	0.101505	0.378891
MT-CO3	18.9	18.2007	0.699255	2.23584e-06	0.000514549
SPDYE2B	3.03715	2.33892	0.698228	9.24127e-06	0.00123751
BCO2	5.68795	4.99164	0.696318	1.43435e-06	0.000372973
ERN2	8.43944	7.74495	0.694489	0.116338	0.402191
MAP9	4.62581	3.93191	0.6939	0.00512914	0.0778433
SEC31B	7.89704	7.20314	0.693896	7.66612e-07	0.000258547
HSD17B3	4.91205	4.21842	0.69363	0.00569885	0.0826333
DNAH10	3.66108	2.96747	0.693611	0.00507684	0.0774366
TAS2R20	4.21925	3.52602	0.693237	1.14492e-07	7.44686e-05
HPX	5.31315	4.62017	0.692981	0.000264356	0.0117713
SPRR1B	4.14405	3.45177	0.692286	0.190542	0.505337
FTCDNL1	5.40314	4.71204	0.691096	2.07503e-05	0.00214719
MT-ND2	18.3628	17.6723	0.690491	2.87972e-05	0.00273153
TMEM232	4.27222	3.5823	0.689923	6.57699e-07	0.000234863
PTPRD	6.49725	5.80733	0.689915	0.0229061	0.174692
TAC4	1.63349	0.943936	0.689555	0.000589923	0.0204642
TUBA3E	1.12647	0.438882	0.687587	1.78762e-06	0.000422807
ALS2CL	9.16537	8.47942	0.685952	6.05276e-05	0.00457398
GNGT1	2.17721	1.49168	0.685531	0.00178335	0.0405473
ZG16B	8.96778	8.28238	0.685401	0.130282	0.424607
P2RX5	5.94683	5.262	0.68483	0.020509	0.16476
ESRP2	8.79742	8.1141	0.683317	0.00519964	0.0783906
AC007382.1	4.81	4.12782	0.682182	0.0462954	0.259265
TLX2	2.91063	2.22851	0.682123	0.00230344	0.0476167
FAM153B	2.2322	1.55119	0.68101	0.0248957	0.183637
MT-ND4	18.4965	17.817	0.679513	3.68271e-05	0.00320907
FUT3	9.37462	8.69532	0.6793	0.0524091	0.27674
GPR15	2.30458	1.62584	0.678738	0.0274174	0.193537
GPT	5.95446	5.2759	0.678561	0.047517	0.262794
GEN1	7.07518	6.39761	0.677572	1.26974e-06	0.000350372
MEP1A	6.69467	6.01832	0.676345	0.0689948	0.316986
ARHGEF38	6.14815	5.4726	0.675551	0.00292749	0.0561806
PILRB	11.1098	10.4349	0.674867	7.07734e-08	5.34892e-05
ARHGAP27	10.1135	9.43888	0.674633	7.3572e-05	0.00513369
IQGAP3	8.17833	7.50393	0.674397	0.00971036	0.111223
FAM71F2	4.7638	4.08999	0.67381	0.000137709	0.00771679
CCDC108	3.18272	2.51069	0.672031	0.00394384	0.0664433
RBM11	5.46664	4.79465	0.671985	0.0237802	0.178887
NR4A1	11.7181	11.0478	0.670382	0.00352389	0.0622474
MROH7-TTC4	3.97183	3.30156	0.670269	0.000679775	0.0223064
CST11	0.792179	0.123461	0.668718	0.0411203	0.243619
KRTAP5-1	5.88834	5.21967	0.668667	0.00459553	0.0730312
NUTM2G	3.06832	2.4	0.668312	1.73828e-08	2.26126e-05
CDH4	2.71897	2.05277	0.666191	0.000688041	0.0224966
AC092811.1	4.71707	4.05114	0.66593	3.03739e-05	0.00282229
DEFA5	6.0046	5.33932	0.665279	0.148875	0.451962
POLR2J3	10.8206	10.1557	0.664864	1.388e-12	8.42609e-09
C2orf66	2.6286	1.96596	0.662644	0.00293803	0.0563236
RP11-1105G2.3	4.82958	4.16753	0.662046	0.000104665	0.00648351
C5orf38	4.00918	3.34717	0.662016	0.0969836	0.372394
AGAP4	7.72427	7.06235	0.661925	2.82115e-06	0.000558465
NPIPB7	2.74705	2.08518	0.661868	0.00493971	0.0761099
CCDC150	6.72574	6.06446	0.661281	2.11634e-05	0.00216533
RP11-458D21.5	3.36568	2.70469	0.660984	0.00058039	0.0201719
BEST2	2.8345	2.17579	0.658703	0.167045	0.474755
SLC25A27	9.30426	8.64643	0.657823	6.5215e-05	0.00480848
NPIPB4	10.6198	9.96218	0.657634	1.21242e-08	1.864e-05
GGT2	1.35383	0.697368	0.656462	0.000341274	0.0139984
SPINK2	2.38935	1.73298	0.656374	0.0221884	0.172028
C4BPA	4.9621	4.30578	0.656325	0.0512139	0.272642
H2AFB3	2.78601	2.13025	0.655763	0.00692013	0.0936326
GSTM2	9.12148	8.46585	0.655629	9.0065e-05	0.00592153
IFNLR1	5.85092	5.19748	0.653443	0.00414147	0.0682574
SH3RF2	8.22518	7.57333	0.651844	0.00273364	0.0534174
C1orf194	2.86129	2.20967	0.651622	0.0186632	0.157068
NMU	6.6163	5.96551	0.650793	0.0726065	0.324493
ABHD12B	4.15385	3.50307	0.650774	0.119709	0.407884
LRGUK	2.72379	2.07448	0.649307	2.15843e-05	0.00218385
CXCL14	9.62575	8.97688	0.648864	0.169087	0.477058
NPFF	5.56907	4.92049	0.648578	0.00121899	0.0324564
SAPCD1	7.71111	7.06303	0.648077	1.36578e-05	0.00161283
RP11-793H13.10	6.27926	5.63308	0.646183	6.28402e-07	0.000228889
AC020922.1	5.06741	4.42192	0.645486	5.62355e-06	0.000895245
DCST2	4.98245	4.33697	0.645474	0.000290446	0.0126244
DHRS9	5.13289	4.48792	0.64497	0.133964	0.429684
SPIRE2	9.05112	8.40755	0.643564	0.00554661	0.0815293
AL136115.1	3.62867	2.98527	0.643398	8.77843e-07	0.000270971
SYTL2	9.07648	8.43388	0.642592	0.000843656	0.0256934
AC007952.5	4.26457	3.62252	0.642044	0.00174366	0.0401461
APOBR	7.19036	6.54944	0.640913	0.131125	0.425677
BIVM-ERCC5	5.4537	4.81288	0.640819	0.103126	0.382903
TSSK3	5.27815	4.63738	0.640768	2.30987e-06	0.000517364
UPK3B	4.7794	4.13898	0.640428	0.000328534	0.0137546
C5orf27	2.27918	1.63931	0.639872	8.68274e-05	0.00579231
AHSA2	10.5291	9.8892	0.639872	5.19994e-08	4.98428e-05
LIF	8.68537	8.04596	0.639416	0.00361211	0.0628128
FAM86B2	3.98822	3.34994	0.638273	0.00758996	0.0976878
RP11-166B2.1	7.43926	6.80149	0.63777	1.32738e-06	0.000355503
ITLN2	2.08825	1.45285	0.635395	0.0907153	0.361195
PYROXD2	7.38944	6.75431	0.635131	4.21029e-06	0.000730265
CCDC78	7.54241	6.90776	0.634647	0.00119104	0.0321352
CSAD	9.5937	8.96005	0.633652	9.2864e-07	0.00028055
RP13-996F3.5	3.42865	2.79644	0.632212	0.00133181	0.0341009
C1orf134	4.50617	3.87476	0.631403	0.0359535	0.2261
LY6G6E	3.68002	3.04876	0.631254	0.0521415	0.275967
ANO7	6.29843	5.66831	0.630117	0.139783	0.43824
SERINC2	10.0422	9.41236	0.629857	0.0947841	0.368376
ASIC3	6.40294	5.77374	0.6292	0.00103949	0.0291699
NBPF16	6.4463	5.81877	0.62753	1.4919e-07	8.23346e-05
PON1	2.15359	1.52635	0.627241	0.0289203	0.199355
MT-CO2	19.3802	18.7535	0.626728	4.74005e-05	0.00381972
TRPV3	3.07267	2.44693	0.625738	0.00113252	0.0309226
TXK	3.98752	3.36339	0.624131	0.00220403	0.0464043
ZDHHC11	7.22314	6.60043	0.622711	0.00284439	0.054875
DPP10	2.4275	1.80597	0.621524	0.0100255	0.112985
DCST1	1.94623	1.32492	0.621312	0.000213003	0.0102625
NPIPB11	5.75522	5.13415	0.621074	7.21865e-06	0.00104855
NXPE1	5.74535	5.12436	0.620984	0.220097	0.539271
PTX4	1.13032	0.509688	0.620635	0.000106097	0.00654998
SCGB2A1	2.74941	2.1298	0.61961	0.0490186	0.267684
AL136218.1	4.50914	3.88994	0.619201	0.0491455	0.267815
SCGB2A2	0.947606	0.32851	0.619096	0.618168	0.839842
C1orf220	3.98424	3.3658	0.61844	0.00419956	0.0690898
LTB4R2	4.22577	3.60823	0.617536	0.0112367	0.120449
GPR110	2.98837	2.37092	0.617448	0.0105822	0.116378
C2orf48	3.41969	2.80291	0.616777	0.00282395	0.0547708
FOSB	7.51631	6.89984	0.616469	0.08946	0.358391
DQX1	6.39813	5.78273	0.615404	0.0756424	0.331473
PASK	8.26389	7.64904	0.614846	2.62166e-07	0.00011368
MAPK15	8.21427	7.59968	0.614588	0.00342547	0.0612214
SMIM5	5.73037	5.11684	0.613532	0.00179677	0.0405486
TBC1D3G	6.95852	6.34506	0.613462	0.00073079	0.0234316
BMP5	2.86632	2.25361	0.612714	0.0150786	0.140107
FUT6	7.56928	6.95739	0.611888	0.259733	0.583622
HOXC11	2.59539	1.98366	0.611726	0.053491	0.279374
C1orf111	2.2441	1.63283	0.611267	0.000139564	0.00777292
AC005841.1	3.36118	2.75057	0.61061	0.000427947	0.0161697
CTD-2105E13.6	1.87939	1.26933	0.610063	0.00528899	0.0793436
LPIN3	9.54667	8.93692	0.609751	4.47804e-05	0.00365714
GIPR	5.17915	4.56952	0.60963	0.087399	0.353792
CCDC14	10.3269	9.71739	0.609459	1.3883e-07	8.09314e-05
EME2	8.21371	7.60463	0.609078	3.99081e-07	0.000165183
RP11-399J13.3	0.913515	0.305158	0.608357	0.27495	0.597255
GOLGA8A	9.66241	9.0542	0.608205	0.0033414	0.0606717
SHROOM1	8.82037	8.21228	0.608088	9.17262e-05	0.00598752
MSH5	9.53463	8.9266	0.608033	2.23594e-07	0.00010691
DNAH1	7.14593	6.53856	0.607371	0.000107063	0.00658724
ABCA5	7.79963	7.19271	0.606921	2.54637e-06	0.000529838
TAS2R10	2.21899	1.61282	0.606168	0.00131656	0.0340586
AMIGO3	5.37087	4.76613	0.604743	0.00689722	0.0936326
DNHD1	7.51704	6.91277	0.604274	2.28941e-07	0.00010691
ARL14	5.84468	5.24123	0.603449	0.117109	0.403861
RP11-87C12.2	3.82851	3.2263	0.60221	0.00245132	0.0495488
CTC-349C3.1	7.18779	6.58607	0.601722	5.98731e-06	0.000924076
AKR1B15	1.73027	1.129	0.601264	0.0117786	0.123071
CC2D2B	2.7036	2.10342	0.600179	0.000159459	0.00859191
SDR16C5	5.78681	5.1871	0.599708	0.09156	0.362814
SGK494	7.07963	6.4809	0.598727	1.38753e-06	0.000366226
CYP2D6	5.53461	4.93683	0.59778	0.00186524	0.0416296
AGER	7.48538	6.8884	0.596973	1.08793e-05	0.00137592
CNKSR1	8.89908	8.30324	0.595837	0.00307826	0.0578548
CORO2A	7.4065	6.81111	0.595387	0.00167931	0.0393611
PRRT2	6.63723	6.04192	0.595316	0.00042617	0.016136
KLKB1	3.71403	3.11899	0.595041	0.00382136	0.0649203
SDHD	3.32444	2.72993	0.59451	0.0212412	0.167611
KRT20	8.9574	8.36371	0.593691	0.499045	0.771922
MT4	1.38313	0.789461	0.593668	0.0849765	0.349028
PRSS45	1.73166	1.13902	0.592643	0.0087888	0.105721
AC135048.1	5.20482	4.61242	0.592401	0.00977267	0.111446
GPRC5D	4.64959	4.05787	0.591717	0.0100575	0.113136
TOR4A	8.2302	7.63852	0.591676	0.00454817	0.0725318
NLRP9	2.01254	1.4219	0.590644	6.58245e-05	0.00481444
CACNA1I	1.92051	1.32992	0.590593	0.00380796	0.0647531
LY6G5B	8.14444	7.5542	0.59024	2.26026e-06	0.000514549
ELF5	3.04153	2.45133	0.590194	0.101045	0.378105
GSTT2B	5.40245	4.81522	0.587226	0.00746624	0.0970558
OR2W3	2.03176	1.44614	0.585625	0.00734434	0.0963653
RNF112	4.60672	4.02161	0.585107	0.00222032	0.0464787
IZUMO1	2.73967	2.1548	0.584862	0.00934388	0.109364
PNLDC1	2.31887	1.73407	0.584795	0.00754025	0.0972543
LSMEM1	5.94924	5.36543	0.583811	0.000181203	0.00921807
TMEM151B	2.66635	2.08295	0.583397	5.30828e-05	0.004167
FREM1	7.18872	6.60555	0.583165	0.149809	0.453134
NOTUM	7.35518	6.77367	0.58151	0.14733	0.450498
TAS2R19	2.51105	1.92997	0.581082	2.4883e-05	0.00244957
CBWD7	7.26908	6.68898	0.5801	0.000345622	0.0140816
AMY2A	1.07778	0.498148	0.579631	0.227655	0.548202
PRSS56	1.82885	1.24923	0.579623	0.0281207	0.19607
PDIA2	5.87908	5.30144	0.577649	0.0224471	0.173149
RPS26	14.7856	14.2082	0.577364	5.60073e-08	5.10002e-05
NOTCH2NL	8.24111	7.66436	0.576748	2.12442e-09	4.83624e-06
QRFP	3.92851	3.35273	0.575777	0.02206	0.171544
SHH	6.6254	6.05017	0.575226	0.0147154	0.138786
PADI2	6.05612	5.48147	0.574645	0.236268	0.557806
RFPL3S	4.36078	3.78634	0.574448	0.00310037	0.0580905
CA14	3.80902	3.23548	0.573543	0.00290651	0.0558368
NPIPB5	11.3656	10.7922	0.573375	4.25311e-07	0.000172128
AL117190.2	2.16263	1.59125	0.571387	0.173923	0.484622
CPA6	3.97163	3.40096	0.570665	0.0633039	0.303153
PRSS50	2.86674	2.29688	0.56986	0.074739	0.329575
PPT2-EGFL8	6.85629	6.28787	0.568423	5.11732e-06	0.000839609
SH3D21	7.28277	6.71489	0.567883	0.00986681	0.112099
AMY2B	8.00407	7.43655	0.567526	0.00195057	0.0424417
HOXB8	8.7602	8.19278	0.567416	0.0369401	0.229923
AC105020.1	4.13686	3.5696	0.567256	9.00765e-06	0.00122141
ABCA10	4.93092	4.36371	0.567218	0.00156302	0.037753
MTRNR2L9	5.3731	4.80603	0.567069	0.0007791	0.0242547
SLC13A4	3.97755	3.41053	0.567018	0.000122025	0.00716877
VIPR1	7.67631	7.10941	0.566903	0.0214278	0.168644
ESPNL	3.49123	2.92479	0.566436	0.0158287	0.143347
LTB4R	7.07944	6.51345	0.565991	0.00019607	0.00975638
CCDC42B	3.36344	2.79783	0.565605	0.00890315	0.106464
ATP2A1	5.50407	4.93891	0.565156	0.000336977	0.0139478
SLC3A1	6.04431	5.4793	0.56501	0.155183	0.45932
C1QTNF9B	2.69109	2.12639	0.564699	0.00185829	0.0415253
SLFNL1	4.08427	3.52002	0.564245	6.1957e-05	0.00464346
RP11-159D12.5	7.88945	7.32569	0.563755	0.000102317	0.00644777
KIF21B	6.87501	6.3118	0.563209	0.00483906	0.0757179
NRG4	4.7343	4.1713	0.563002	5.53756e-05	0.00425527
TAC3	5.10519	4.54225	0.562938	0.000616896	0.0210786
TSSK4	5.10609	4.5438	0.562296	4.18973e-05	0.00350016
AGAP6	8.80426	8.24207	0.562183	6.41461e-08	5.2058e-05
SIX2	3.79573	3.23414	0.561585	0.0516098	0.274028
TCN1	6.39884	5.83791	0.560935	0.211912	0.530201
BCL2L15	8.19234	7.63197	0.560367	0.0278845	0.195471
ACE	8.59667	8.0383	0.558367	0.000616896	0.0210786
SPTBN5	5.84147	5.2833	0.558165	0.00605526	0.0858198
DNAJB13	2.16339	1.60549	0.557901	0.000927662	0.0272055
RP11-47I22.3	2.99025	2.4326	0.557651	0.0442793	0.253669
RP11-683L23.1	2.56908	2.01259	0.55649	0.0131341	0.130924
TRIM31	8.20484	7.64855	0.556284	0.115061	0.400592
MT-ATP8	19.1904	18.6345	0.555849	0.00344983	0.0614158
MYO1A	8.1152	7.55949	0.555702	0.0322286	0.211742
SGK2	6.9222	6.36686	0.555337	0.0547303	0.281886
RASAL1	6.33723	5.78222	0.555007	0.182453	0.494103
MICAL1	9.77407	9.21915	0.554926	0.00028921	0.0126007
PAH	4.87562	4.3209	0.554719	0.298384	0.618223
C11orf42	2.33728	1.78318	0.554101	0.00352389	0.0622474
KCNH8	5.81019	5.25618	0.554003	0.00475662	0.0748725
FBXL8	8.64093	8.08872	0.552202	3.45991e-05	0.00307375
NXF3	3.85695	3.30492	0.552034	0.0600796	0.295482
LENG8	12.2656	11.7146	0.550928	7.41002e-07	0.000257526
MSTN	1.96002	1.40924	0.550776	0.0059543	0.0849175
TSNAXIP1	4.76625	4.21564	0.550613	0.00195057	0.0424417
SLC6A20	6.21922	5.66948	0.549737	0.0656935	0.308671
OR2A7	6.08129	5.53185	0.549436	0.0148507	0.139197
AHRR	4.13097	3.58182	0.549152	0.000668898	0.0220289
KRT6C	2.11036	1.56168	0.548679	0.0371402	0.230145
KIF18B	7.15186	6.60321	0.548653	0.0394025	0.238484
HSFX1	2.99887	2.45033	0.548542	0.116594	0.402696
LLGL2	11.2135	10.6656	0.547929	0.0109915	0.118729
BNIPL	4.07165	3.52577	0.545879	0.00146531	0.0360624
IGJ	7.9656	7.41981	0.545788	0.2099	0.527633
ODAM	6.49905	5.95402	0.545038	0.149186	0.452528
RP11-514P8.6	2.82943	2.28645	0.542982	0.310851	0.628884
RP11-192H23.4	5.63851	5.09554	0.542975	9.68853e-05	0.006257
LIPM	3.78131	3.23867	0.542639	0.0049228	0.0759137
LIPF	1.48387	0.941798	0.542072	0.29941	0.618589
MT-ATP6	19.0789	18.537	0.541868	0.00133181	0.0341009
NPIPA1	11.0824	10.5412	0.541184	1.9862e-07	0.000103351
GPC3	6.02779	5.48662	0.54117	0.0789691	0.339114
GSTA1	3.26512	2.7241	0.541019	0.116082	0.401687
TBC1D26	1.41202	0.871395	0.540626	0.0437006	0.2517
EFCAB2	7.71889	7.17835	0.540537	2.37336e-06	0.000517364
CTAGE6	0.87657	0.33646	0.540111	0.00511165	0.0777723
OMP	3.53958	2.99947	0.540107	0.04245	0.248186
RP11-351M8.1	2.13322	1.59451	0.538718	0.0189978	0.158202
TBC1D3B	3.00349	2.46524	0.538247	0.0105822	0.116378
MYH7B	5.62059	5.08259	0.537999	0.0200922	0.162703
RP11-182J1.16	1.95709	1.41978	0.537307	0.0421142	0.247016
SYCP2L	3.32754	2.79062	0.536913	0.00296986	0.0566358
ID1	11.1424	10.6056	0.536823	0.0247538	0.183036
RP11-57H12.6	2.98602	2.44927	0.536756	0.0254702	0.185768
KIAA1456	4.85483	4.31884	0.535986	0.0041127	0.0678446
FAM3B	7.10431	6.56834	0.535974	0.129723	0.423846
MGC10955	1.64832	1.11248	0.535833	0.0225774	0.173567
AP1G2	11.3776	10.8419	0.53573	0.000163746	0.00869427
ELF3	12.0191	11.4836	0.535448	0.011379	0.121474
LUZP2	2.03766	1.50313	0.534533	0.00153368	0.0371427
RP11-295P9.3	8.215	7.6808	0.534206	5.47865e-07	0.000205973
CCL15-CCL14	7.69981	7.16565	0.534153	0.0500417	0.269633
TRAF4	10.3848	9.85101	0.533803	0.00200198	0.0430461
IGSF9	5.76093	5.22741	0.53352	0.0584458	0.290824
SPATA32	2.0478	1.51434	0.533465	0.000294186	0.0127201
ATP8A1	7.39407	6.86064	0.533437	0.0007426	0.0236852
CSNK2B-LY6G5B-1181	6.5278	5.9957	0.532099	0.0030893	0.0580024
LEAP2	5.43481	4.90311	0.5317	7.52344e-06	0.00106215
CCK	2.77753	2.24623	0.531295	0.0902953	0.360153
AL109927.1	2.89243	2.36118	0.53125	0.325824	0.643381
KLK15	2.84267	2.31145	0.531215	0.0719069	0.323018
TDRD12	1.96146	1.43031	0.531149	0.105716	0.386685
ATG16L2	9.18463	8.65383	0.530798	3.80655e-06	0.000679656
CCDC154	4.72979	4.1992	0.530592	0.0118156	0.123245
OFCC1	1.38859	0.858459	0.530132	0.00344983	0.0614158
KCNAB3	5.48969	4.95974	0.529946	0.000847011	0.0257525
DKK1	4.53586	4.00641	0.529443	0.225537	0.545555
ADCY4	8.01074	7.48143	0.529307	0.00101538	0.0287145
AC116407.2	2.70212	2.17284	0.529277	0.0307487	0.206716
TMC6	10.428	9.89915	0.528813	5.48581e-05	0.00425139
PLA2G4C	7.80166	7.27378	0.52788	0.00708241	0.0947722
DGKA	9.55259	9.02479	0.527804	0.000234322	0.0109704
DCDC2	3.60707	3.08027	0.526799	0.13425	0.4303
CLDN20	2.46199	1.93526	0.526733	0.000130517	0.00740493
PHYKPL	9.85852	9.33372	0.524795	2.18368e-07	0.00010691
RPS6KA6	4.22527	3.70069	0.524581	0.133107	0.428901
TMEM178A	5.72091	5.19671	0.524205	0.00125719	0.0330865
CDHR1	7.57047	7.04644	0.524027	0.272533	0.595771
POU5F1	6.40718	5.8832	0.523979	0.00741726	0.0969033
CDC42BPG	6.75847	6.23539	0.523089	0.0226428	0.173703
TAS2R5	4.98571	4.46312	0.522594	0.000160876	0.0086427
C9orf152	7.72483	7.20235	0.522477	0.154543	0.458694
EBLN2	5.15019	4.62783	0.522353	7.60154e-06	0.00106226
CXCL17	3.88959	3.36786	0.521736	0.0717328	0.322966
C6orf25	3.70504	3.18341	0.521632	0.0019289	0.0421214
VAV3	8.01667	7.496	0.52067	0.890363	0.963475
UGT1A7	1.27468	0.754194	0.520481	0.00203946	0.043646
PCP2	4.10509	3.58494	0.520154	0.0328556	0.213855
DNASE1L3	3.12022	2.60055	0.51967	0.087195	0.353202
CTRC	2.98106	2.46166	0.519398	0.206711	0.524246
CTD-3088G3.8	4.17753	3.65847	0.519059	0.000624448	0.0210992
STK36	9.82519	9.30665	0.518536	1.47452e-06	0.000372973
RP11-343C2.11	4.04592	3.52793	0.517991	0.252347	0.575548
CNTN3	3.09476	2.57693	0.517833	0.0666699	0.311331
POPDC3	3.7433	3.22598	0.517316	0.138604	0.436799
FAM166A	2.27863	1.76148	0.517147	0.0024783	0.0498727
BTNL8	4.63645	4.12011	0.516344	0.187202	0.500781
C7orf43	9.31055	8.79431	0.516246	3.47158e-07	0.000147034
C10orf99	8.11982	7.60567	0.51415	0.567843	0.811867
CGN	8.65518	8.14117	0.514015	0.0656935	0.308671
PAX8	6.2126	5.69945	0.513155	0.0278845	0.195471
MCF2	1.61096	1.09795	0.513014	0.000305676	0.0130374
CCNO	7.0048	6.49218	0.512623	0.00190746	0.041955
STX16-NPEPL1	7.2491	6.7368	0.512293	0.00451685	0.072222
NPIPB3	11.2217	10.7113	0.51039	1.65194e-05	0.00182334
C9orf129	2.39804	1.88779	0.510254	0.00131152	0.0339763
SPDYE1	2.9503	2.44048	0.509823	3.1749e-06	0.000593511
ADAMTS8	4.74153	4.23232	0.509218	0.0886309	0.356718
EPS8L2	10.8437	10.3346	0.509125	0.000413924	0.0158038
SLC29A2	8.56481	8.05596	0.508852	0.00746624	0.0970558
EPHA1	9.07444	8.56564	0.508807	4.05227e-05	0.00343255
AC007401.2	1.82963	1.32117	0.508464	0.0452186	0.256709
RASEF	6.94665	6.4383	0.508348	0.0476406	0.263158
JMJD7-PLA2G4B	6.89057	6.38255	0.508015	5.53598e-06	0.000895245
APBB3	8.96796	8.46	0.507965	1.76813e-06	0.000422807
MUC7	1.24096	0.733048	0.507916	0.119709	0.407884
GNRH2	1.85045	1.34256	0.507891	0.0155908	0.142397
SPAG8	4.93038	4.42262	0.507765	0.000807561	0.0248434
POU2F3	4.46468	3.95727	0.507416	0.0193376	0.1595
ITLN1	5.12208	4.61466	0.507414	0.439501	0.729844
TMEM88B	0.962772	0.455426	0.507347	0.101735	0.379362
NEK5	4.55899	4.05242	0.506571	0.0117418	0.122898
POLQ	5.68261	5.1762	0.50641	0.0212412	0.167611
TTC6	2.82122	2.31488	0.506336	0.0731349	0.326214
AXIN2	10.4189	9.91266	0.506228	0.0135043	0.132511
PTPN3	8.24519	7.73915	0.506037	0.00361211	0.0628128
GNG3	3.85574	3.3498	0.50594	0.0149414	0.139617
ARPC4-TTLL3	8.43074	7.92484	0.505901	1.29168e-07	7.98416e-05
E2F2	5.30109	4.79605	0.505038	0.0358561	0.225721
COL21A1	5.09384	4.58893	0.504917	0.0338618	0.217835
IZUMO4	6.815	6.31069	0.504315	3.91909e-05	0.00336672
SLC9A2	4.93675	4.43317	0.503588	0.160374	0.465751
WDR52	7.76444	7.2609	0.50354	2.7166e-05	0.00263164
GPR61	3.14753	2.64399	0.503538	0.0188298	0.157451
MLPH	9.32389	8.82081	0.50308	0.112541	0.397132
GRHL3	5.56776	5.06483	0.502922	0.00504224	0.0773624
AGAP5	7.05223	6.54936	0.502863	4.40312e-07	0.000174325
ERVW-1	2.21349	1.71125	0.502241	0.000210241	0.0102377
CEACAM7	6.18721	5.6853	0.501904	0.438197	0.728741
MASP2	4.28431	3.78253	0.501771	0.000187675	0.00952071
C1orf147	2.74179	2.2401	0.501689	0.000964901	0.0279376
HIP1R	9.57593	9.07431	0.501617	0.000408777	0.015673
CHAD	3.07659	2.5751	0.501482	0.0661802	0.309999
RP11-680G10.1	1.5272	1.02583	0.501375	0.075461	0.331156
SCXA	6.97889	6.47771	0.501176	0.004303	0.0700951
HEATR4	3.8266	3.32566	0.500943	0.00532512	0.0794927
AC022532.1	3.29113	2.79029	0.500837	0.00226986	0.0471364
SCNN1A	9.645	9.14424	0.500764	0.325824	0.643381
TMEM184A	8.07853	7.57864	0.499885	0.0536275	0.279686
FAM153A	2.64978	2.15053	0.499244	0.139193	0.437292
IL11RA	8.22778	7.72883	0.498942	6.25377e-05	0.00466777
ZNF789	8.67648	8.17777	0.498716	2.56016e-06	0.000529838
SULT1B1	5.62488	5.12637	0.498517	0.158738	0.464258
DAPK2	7.79704	7.2991	0.497935	0.0287588	0.198618
MFSD2A	8.27778	7.77989	0.497891	0.000995683	0.0283334
GPR75	4.18536	3.68763	0.497732	1.42178e-05	0.00164707
PSORS1C1	7.52649	7.02878	0.497705	0.0216787	0.169812
TMPRSS2	9.03704	8.54019	0.49685	0.0612915	0.297982
PLA2G4B	7.82574	7.32899	0.496748	8.0309e-05	0.00541699
C5orf60	1.20028	0.704007	0.496275	0.0234406	0.177432
MAPK8IP3	10.1215	9.62532	0.496162	5.65304e-06	0.000895245
INPP5J	7.23631	6.74027	0.496041	0.0137985	0.133598
BRICD5	7.8287	7.33287	0.495828	0.000158755	0.00857936
TRPA1	4.78696	4.29133	0.495634	0.174273	0.484928
CCDC175	2.59444	2.09886	0.495573	0.0221884	0.172028
TCTE3	3.05107	2.55569	0.495377	0.00451685	0.072222
EFCAB4A	10.1844	9.68994	0.494503	0.074739	0.329575
ZDHHC23	6.94648	6.45207	0.494415	0.00647472	0.0899447
LY6G6C	5.27512	4.78086	0.494266	0.0522752	0.276433
KCNIP2	5.26943	4.77569	0.493747	3.29729e-05	0.00294364
HSPE1-MOB4	7.46203	6.96878	0.493257	0.0010314	0.0289874
DDTL	6.88333	6.39015	0.493183	6.86347e-05	0.00496022
NCR3LG1	6.39387	5.90084	0.493024	0.00331774	0.0603622
UTS2	3.45576	2.96323	0.492531	0.0561354	0.285888
MS4A1	3.242	2.75005	0.491948	0.404457	0.706229
ISM2	3.44063	2.94884	0.491789	0.123693	0.415091
C19orf57	6.54981	6.05814	0.491673	0.0147604	0.138851
HSPA12A	6.55425	6.0627	0.491549	0.0128924	0.129937
TLX1	4.83533	4.3441	0.491233	0.0892522	0.35811
AP001055.1	4.55109	4.06004	0.491044	0.0347046	0.220916
PP13439	2.27924	1.7887	0.490534	0.000760647	0.0239256
DLX5	3.64826	3.15848	0.489787	0.0869914	0.352927
HCRT	2.04428	1.55463	0.489651	0.0431283	0.250224
NOXA1	7.69925	7.21005	0.489199	0.0133799	0.13193
ABCB1	7.34057	6.85139	0.489173	0.109086	0.39216
BTNL9	7.89964	7.4108	0.488838	0.0163632	0.14544
ANKRD18B	3.15548	2.66686	0.488628	0.0214903	0.168771
FAM84A	9.53149	9.04308	0.488403	0.0756424	0.331473
TTLL2	3.75624	3.2682	0.488041	0.00694311	0.0936651
IL1RL1	4.22965	3.74195	0.487702	0.170115	0.478771
TP53AIP1	2.21394	1.72663	0.487313	0.00128656	0.0336166
HBG2	1.89656	1.4096	0.486956	0.0785937	0.33814
AC132872.2	3.74144	3.25505	0.486385	0.000113031	0.00679379
KIAA0895L	9.15833	8.6733	0.485037	1.18778e-06	0.000332797
CCDC146	7.48148	6.9965	0.484987	0.000238407	0.0109921
C6orf165	2.1206	1.63585	0.484755	0.00222032	0.0464787
GOLGA6L4	5.80983	5.3251	0.484725	0.000314902	0.0132754
RORC	6.12652	5.64208	0.484444	0.0782197	0.337408
RTEL1-TNFRSF6B	8.0626	7.57835	0.484247	0.00283415	0.0548518
HOOK2	10.4072	9.92351	0.483712	5.38369e-05	0.00420806
ADAD2	2.11786	1.63642	0.48144	0.00685161	0.0933295
CWH43	2.42004	1.93925	0.480794	0.139488	0.437992
FCRL1	1.93091	1.4502	0.480718	0.222178	0.541674
HAGHL	9.03685	8.55644	0.480416	0.00294861	0.0564076
SCML4	4.82609	4.34614	0.479952	0.0656935	0.308671
RHD	2.34801	1.86817	0.479844	0.000722048	0.0233155
PRSS1	5.12702	4.64718	0.479842	0.410074	0.71052
RP11-644F5.10	5.88888	5.40975	0.479131	2.66421e-05	0.00260863
NKG2-E	2.17218	1.69343	0.478749	0.0956591	0.369568
DNASE1L2	5.30131	4.82263	0.478678	0.00649636	0.0901079
SEMG1	2.43963	1.96125	0.47838	0.0845781	0.348413
YJEFN3	7.10982	6.63144	0.47838	0.000867399	0.0261541
C19orf81	2.1194	1.64132	0.478088	0.126955	0.419542
NEIL1	9.14148	8.66346	0.47802	0.000151873	0.00828117
SEC16B	7.4339	6.95672	0.477181	0.000810782	0.0249004
C3orf36	3.40281	2.92564	0.477174	0.0647289	0.305954
AL354808.2	2.13512	1.65806	0.477061	0.0067164	0.0918311
DCT	1.84407	1.36735	0.476717	0.0660177	0.309635
SLC26A6	10.1035	9.62734	0.476178	0.00263639	0.0522459
ADAMTS13	6.26517	5.78904	0.476138	0.00133692	0.0341009
C12orf71	1.32371	0.84809	0.475623	0.0125372	0.127771
SNX22	4.58422	4.10863	0.475588	0.000823786	0.0252572
KLK12	4.95411	4.47866	0.475452	0.162022	0.468448
TMED7-TICAM2	5.18234	4.70724	0.475107	0.020509	0.16476
FABP7	1.28903	0.814258	0.474768	0.117884	0.404619
LANCL3	3.62121	3.14713	0.474086	0.00279355	0.0543548
SYT1	5.17209	4.69804	0.474055	0.133678	0.429447
HBA1	7.45499	6.98104	0.473948	0.304575	0.62353
FAM189A1	3.49135	3.01746	0.47389	0.100359	0.376931
CLHC1	7.35463	6.88074	0.473889	1.72198e-07	9.22374e-05
DNAH11	2.21591	1.74285	0.473064	0.0203892	0.164304
NADSYN1	10.7998	10.3268	0.473059	6.57442e-08	5.2058e-05
GABRE	9.17611	8.70425	0.471855	0.00636747	0.0887936
PCSK4	6.69574	6.22469	0.471053	0.00483906	0.0757179
CCDC88B	9.83667	9.36638	0.470284	0.00694311	0.0936651
AL353354.2	3.11672	2.64643	0.470284	0.351993	0.664782
NRARP	8.76352	8.29362	0.469904	0.0494002	0.26832
CEBPA	4.98377	4.5139	0.469864	0.17815	0.488699
DUOX1	5.88315	5.41358	0.469573	0.00636747	0.0887936
C10orf111	2.76979	2.30043	0.469367	0.00104356	0.0292391
RAB25	10.5174	10.0481	0.469263	0.0411203	0.243619
SLC38A4	3.47069	3.0017	0.468988	0.0930534	0.365945
CCDC19	5.2535	4.78469	0.468812	0.00206226	0.0440304
IGFL4	5.66169	5.19299	0.468699	0.0956591	0.369568
FCGBP	6.89866	6.43	0.468657	0.381251	0.689098
NEK8	6.86778	6.39919	0.468586	0.000621921	0.021092
ANKRD23	6.66224	6.1942	0.468038	0.000131103	0.00741504
SLC4A9	1.24724	0.779769	0.467474	0.000568676	0.0198786
FAM129C	2.16862	1.7013	0.46732	0.266317	0.590332
IBA57-AS1	3.27299	2.80607	0.466924	0.0096484	0.110653
GABBR1	8.77167	8.30521	0.466457	0.00536147	0.0797738
FAM132A	6.26205	5.79615	0.465896	0.0782197	0.337408
AC124890.1	2.40564	1.94015	0.465485	0.0137561	0.133598
PIWIL4	7.66815	7.20372	0.464427	0.00152787	0.0371008
KRT75	3.25664	2.79227	0.46437	0.0606831	0.296767
CPNE7	8.76221	8.29787	0.46434	0.0285981	0.198034
ESRRG	2.62323	2.16039	0.462838	0.0266538	0.190435
FAM156A	9.25185	8.78915	0.462701	2.69028e-05	0.00262008
MYBPHL	2.46187	1.99939	0.462487	0.119971	0.408472
C9orf172	5.54464	5.08225	0.462392	0.0252534	0.184928
WASH4P	9.32241	8.86027	0.46214	7.84817e-05	0.00537334
QRICH2	5.62445	5.16232	0.462132	0.00314502	0.0584461
SULT1E1	2.39443	1.93235	0.462085	0.107391	0.389447
RYR3	3.27581	2.81417	0.461632	0.0196249	0.160561
CDHR4	1.72475	1.26318	0.46157	0.142465	0.442156
GBP3	8.51741	8.0559	0.461514	0.0183338	0.1553
BGLAP	4.68941	4.22847	0.460937	0.00357406	0.0626475
LGALS2	5.29367	4.83318	0.460487	0.326367	0.643686
ABCA7	8.45445	7.99415	0.460297	0.00191459	0.0420609
PMEL	5.97091	5.51063	0.460272	0.00324764	0.0595629
CDK11A	10.643	10.1827	0.46025	8.34422e-07	0.000262009
ATP6V0E2	9.43833	8.97808	0.460249	0.000242559	0.0111272
GABRA4	1.93891	1.47879	0.460123	0.0095868	0.110578
GOLGA8B	9.21389	8.75394	0.459951	0.00732017	0.0961175
GARNL3	7.1063	6.64638	0.459918	0.000380722	0.0149112
PRR4	8.21778	7.75835	0.459428	4.2551e-06	0.000731075
CTD-2330K9.3	2.44115	1.98197	0.45918	0.0378477	0.232316
TNFRSF25	8.77963	8.32074	0.458885	0.0122287	0.126038
EGFL8	8.54297	8.08447	0.458496	1.62742e-05	0.00180723
C3orf35	4.70797	4.24959	0.45838	0.000431522	0.016271
GPR35	9.81278	9.35441	0.458363	0.00179677	0.0405486
KRTAP5-7	1.07098	0.612808	0.458172	0.0190541	0.158598
DLEU2L	2.36426	1.90659	0.457671	0.0133386	0.131737
BEST3	2.25602	1.79846	0.457567	0.0360512	0.226479
MAN2C1	11.613	11.1557	0.457218	5.98731e-06	0.000924076
TTC24	1.87114	1.41409	0.45705	0.0366417	0.228848
RP11-505K9.4	2.4711	2.01528	0.455819	0.0548695	0.281965
ANKRD45	2.0622	1.6065	0.455702	0.164352	0.471961
ZNF812	1.52354	1.06906	0.454489	0.0301564	0.204319
NKTR	9.67055	9.21622	0.454332	2.34777e-06	0.000517364
RP11-231C14.4	9.45055	8.9967	0.453853	0.000109512	0.00662604
CALB1	4.25207	3.79901	0.453059	0.322037	0.639649
EPS8L1	9.505	9.05208	0.452928	0.0140121	0.134664
PCDH19	3.55535	3.10262	0.452735	0.153906	0.457771
ZBTB32	3.41035	2.95827	0.45208	0.0193376	0.1595
SLC24A5	2.69249	2.24048	0.452005	0.0552888	0.282922
SALL1	3.26068	2.80868	0.452004	0.0491455	0.267815
GRM8	5.50986	5.05801	0.451854	0.335693	0.652678
MEIOB	0.910369	0.45911	0.451259	0.0246127	0.182288
GP1BA	3.15984	2.70898	0.450856	0.00887444	0.1064
TPRN	9.28296	8.83218	0.450782	0.0107171	0.117084
SSBP3-AS1	3.61838	3.16768	0.450703	0.00141049	0.0351408
P2RX6	3.07251	2.62185	0.450656	0.0198573	0.161447
SPAG17	2.22434	1.77389	0.450451	0.126955	0.419542
KRT31	1.27312	0.822847	0.450275	0.0030563	0.0576204
TBC1D3F	7.88074	7.43085	0.449885	0.00100352	0.0285118
C3orf52	7.3713	6.92197	0.449327	0.0359535	0.2261
C16orf93	7.32703	6.87808	0.448946	0.000245717	0.0111875
C15orf52	8.6463	8.19745	0.448846	0.0200333	0.162442
TAS2R4	3.62612	3.17758	0.448539	0.00170478	0.0397027
NBPF24	5.17407	4.72557	0.448497	0.000132874	0.00746885
NXPH1	1.37441	0.926	0.44841	0.00347436	0.0616716
PROM2	6.7852	6.33685	0.448348	0.0936994	0.366585
SNCAIP	5.92315	5.4752	0.447951	0.257873	0.581451
FAM106A	2.13239	1.68453	0.447864	0.0688265	0.316692
THNSL2	8.43981	7.99198	0.447832	0.014987	0.139828
RLBP1	2.73521	2.28775	0.447451	0.361777	0.673277
SLC5A9	5.12131	4.67391	0.447407	0.0314377	0.209263
CXCL3	9.31445	8.86708	0.447374	0.100131	0.376775
CCNL2	11.9546	11.5081	0.446545	4.07856e-06	0.000714218
ATHL1	10.8593	10.4128	0.446439	0.037442	0.230916
PVRL4	6.71227	6.26612	0.446148	0.0246832	0.182661
CCDC85A	2.21234	1.7662	0.44614	0.075461	0.331156
EFCAB10	4.14188	3.6963	0.445581	0.00203946	0.043646
SULT1A1	7.96777	7.52228	0.445495	0.0577155	0.288847
UCP3	4.57872	4.1334	0.445314	0.000142709	0.00789975
PDE6C	1.88481	1.44011	0.444705	0.00195057	0.0424417
ZACN	8.2724	7.82798	0.444425	0.000210241	0.0102377
PTPN18	10.322	9.87777	0.444271	6.37145e-05	0.0047362
B3GNT6	3.13764	2.69339	0.444249	0.362939	0.673787
AC011551.3	1.88379	1.43967	0.44412	0.00583514	0.0837428
TRIM58	2.19232	1.74866	0.443658	0.0434709	0.250933
DNAH17	5.06739	4.6241	0.443283	0.000148538	0.00819752
WFDC10B	4.13431	3.6916	0.442719	0.163351	0.470793
TSLP	3.21752	2.77509	0.44243	0.0084536	0.103605
HHATL	1.22302	0.780904	0.442112	0.105954	0.387011
PGAM4	2.99124	2.54927	0.441967	0.00107247	0.0298652
MYL7	1.06166	0.619899	0.441759	0.401975	0.704462
CCDC142	7.25148	6.80973	0.441754	5.43452e-05	0.00422964
AUTS2	9.00296	8.56133	0.441638	0.00222032	0.0464787
NELL1	1.9415	1.50004	0.441456	0.0309197	0.207254
CDRT15	2.2997	1.85851	0.441189	0.0131341	0.130924
DGKD	9.255	8.81447	0.440532	5.62355e-06	0.000895245
MAGEB17	4.04334	3.60317	0.440178	0.357152	0.669251
LPHN3	3.32058	2.88116	0.439429	0.0137139	0.133417
HYAL1	6.45797	6.0191	0.438868	0.132822	0.428514
PRSS22	8.48334	8.04463	0.438705	0.126406	0.418718
FLJ00418	3.85738	3.41926	0.43812	0.000666204	0.0220198
B3GALT1	1.99769	1.55963	0.438067	0.0540389	0.280546
ZNF692	10.775	10.3372	0.437819	4.33161e-05	0.00356956
FAM193B	10.642	10.2047	0.437302	3.22631e-06	0.000593511
MICALCL	4.58686	4.14976	0.437092	0.0580067	0.289588
AC093157.1	3.80954	3.3727	0.436842	0.000916753	0.027016
HFE2	0.865819	0.429271	0.436549	0.011927	0.124052
DCHS2	2.60233	2.16595	0.436384	0.150747	0.454161
HHLA2	5.97247	5.53612	0.436349	0.275435	0.597739
CCDC17	4.36246	3.92637	0.436091	0.00285466	0.0550148
NXF2B	1.16691	0.731189	0.435726	0.063934	0.304171
CPT1B	8.87334	8.43766	0.435674	0.0260562	0.188009
RP11-162P23.2	1.53798	1.10234	0.435645	0.0983228	0.374301
C1orf63	11.1872	10.7517	0.43552	6.30754e-06	0.000949363
FAM217A	0.982433	0.546996	0.435438	0.293797	0.615014
MZF1	9.08019	8.64479	0.435397	4.36914e-06	0.000743651
RAB19	4.21195	3.77657	0.435382	0.0945664	0.367922
ALS2CR12	3.5025	3.06783	0.43467	0.00436315	0.0708214
C6ORF50	5.03131	4.59684	0.434476	0.00398545	0.0668968
NKD1	8.90241	8.46798	0.434427	0.155504	0.45982
ZBED6	5.83703	5.40287	0.434167	0.00133692	0.0341009
PPARGC1A	5.41813	4.98411	0.434019	0.074739	0.329575
TRIM74	4.19004	3.75626	0.433779	0.004724	0.0745524
ADCY6	9.42833	8.99489	0.433439	0.000138325	0.00772752
LEFTY1	7.38585	6.95262	0.433239	0.489294	0.765421
FOXP2	5.0325	4.60024	0.432255	0.104533	0.385452
AQP6	3.29721	2.86521	0.431998	0.0150786	0.140107
EPB41L4B	7.93166	7.49969	0.431967	0.120498	0.409422
UBAP1L	5.28314	4.85138	0.431763	0.000991786	0.028311
SLC17A9	9.68463	9.25298	0.431651	0.0335848	0.216589
FANK1	6.40036	5.96887	0.431491	0.00111072	0.0306029
RP1-170O19.20	4.32806	3.89684	0.431226	0.00692013	0.0936326
GNRH1	5.51348	5.08267	0.430813	0.00144315	0.0357101
PLK5	1.69093	1.26012	0.430811	0.017743	0.152351
OCM	2.04915	1.61838	0.430772	0.0761888	0.332906
DUOXA1	4.52292	4.09256	0.430354	0.0543146	0.281096
COL4A6	2.43633	2.00604	0.430287	0.0173239	0.150455
RP11-795F19.5	3.79651	3.36624	0.430265	0.00475662	0.0748725
CYP2B6	6.11765	5.68739	0.430258	0.482393	0.760372
MUC13	10.1632	9.73351	0.429656	0.272051	0.595219
AGAP10	7.16296	6.7334	0.429562	0.00121899	0.0324564
NHS	6.37076	5.94128	0.429476	0.0115592	0.12228
CDH24	7.5474	7.11803	0.429372	0.000457334	0.0169633
IGFBPL1	2.34458	1.91542	0.429159	0.102197	0.380695
TNFRSF13C	2.78007	2.35111	0.428957	0.167724	0.475052
RP4-583P15.15	7.23037	6.80149	0.428887	0.00139442	0.0349315
C5	5.80835	5.38005	0.428297	0.00275348	0.0536898
HOXA2	5.41055	4.98236	0.428184	0.0251098	0.184395
PAQR6	6.28074	5.85271	0.428035	0.00357406	0.0626475
HBEGF	8.70981	8.28197	0.427846	0.023576	0.178012
ATAT1	8.8813	8.45351	0.427785	9.55088e-07	0.00028055
GJB7	1.43984	1.01217	0.427664	0.115826	0.401335
QRFPR	1.35023	0.922815	0.427413	0.112292	0.396636
SHC2	8.67741	8.25	0.427408	0.0226428	0.173703
KIAA1199	9.59259	9.16574	0.426849	0.0310915	0.208176
FASTKD1	9.38056	8.95378	0.42678	0.000129354	0.00738492
STK11IP	9.21667	8.79	0.426668	6.45421e-08	5.2058e-05
FAM73B	8.945	8.5184	0.4266	5.54177e-07	0.000205973
CABP7	2.52818	2.10161	0.426575	0.000273578	0.0120348
SMIM17	3.02541	2.59949	0.425921	0.0494002	0.26832
CATSPERB	4.24027	3.81448	0.425783	0.0508207	0.272059
NRBP2	9.51778	9.09213	0.425649	0.000100933	0.00642725
PRR22	6.5648	6.13915	0.425648	0.0225774	0.173567
EMILIN3	2.93806	2.51244	0.425623	0.00910646	0.107623
DKFZP667F0711	3.06598	2.64048	0.425504	0.000398662	0.0153823
AOC1	8.43688	8.0114	0.425482	0.0950022	0.368751
SRRM5	4.53336	4.10846	0.4249	0.000634653	0.0213253
C1orf204	5.06872	4.64386	0.42486	0.0026749	0.0527794
BDH1	9.86167	9.43702	0.424649	0.064251	0.305041
PADI1	3.68102	3.25665	0.42437	0.0705242	0.320216
PCSK7	10.6578	10.2338	0.424	8.9158e-06	0.00122086
SLC22A14	1.76344	1.33961	0.423831	0.0259086	0.18739
PRSS42	1.28238	0.858659	0.423719	0.0867882	0.352416
ABHD11	10.9176	10.4948	0.42275	0.00209302	0.0446348
AC110619.2	1.53781	1.11566	0.42215	0.0648888	0.306392
NBPF20	5.47946	5.05764	0.42182	3.71817e-05	0.00322454
FGFBP1	6.43827	6.01678	0.421492	0.317211	0.634981
FSCN2	4.28687	3.86596	0.42091	0.00374163	0.0641644
ANKMY1	8.26407	7.84367	0.420399	9.44423e-07	0.00028055
BAIAP3	6.03519	5.61494	0.420258	0.0932684	0.366236
CYP4F12	8.31988	7.90011	0.41977	0.0087888	0.105721
ITGA2B	3.62734	3.20761	0.419738	0.0216158	0.169465
PAQR8	8.19741	7.77803	0.419379	0.00428809	0.0699146
ANKRD36	7.83926	7.42048	0.41878	8.11201e-07	0.000260654
HOXA7	8.22945	7.81075	0.418698	0.0322286	0.211742
CD163L1	5.59466	5.17661	0.418052	0.0568491	0.287433
DTX4	8.48278	8.06505	0.417732	0.0154965	0.141749
TPRXL	3.38068	2.96329	0.417391	0.270131	0.593705
MFSD9	8.11222	7.69516	0.417061	0.000444253	0.0166476
TARBP1	10.0354	9.61872	0.416648	0.000639813	0.0214591
SPRN	6.07758	5.66106	0.416523	1.40758e-05	0.00164326
SLC22A18AS	5.76417	5.34803	0.416141	0.167384	0.475052
PABPC1L	10.0974	9.6817	0.415706	0.03704	0.230073
SKOR1	3.19367	2.77826	0.415408	0.000616896	0.0210786
C9orf117	5.53335	5.11813	0.415219	0.00010325	0.00646184
NNAT	6.1848	5.77007	0.41473	0.0253978	0.185537
CACNB2	5.75999	5.34527	0.414722	0.0460542	0.258711
OGT	11.1783	10.7637	0.414611	0.000221494	0.0105322
RP11-268J15.5	6.26685	5.85244	0.414409	0.0206295	0.165145
AC007919.2	0.624467	0.210112	0.414355	0.12861	0.421875
ADAT2	8.44555	8.03144	0.414117	0.000212078	0.0102625
EPHA4	6.16151	5.74765	0.413862	0.036741	0.229231
C10orf107	2.72944	2.31637	0.413069	0.10691	0.389021
CHRNA10	4.53814	4.12533	0.412812	0.000575678	0.0200848
SLC26A3	5.6415	5.22903	0.41247	0.445397	0.734145
MSH5-SAPCD1	7.14556	6.73314	0.412422	0.000472723	0.0173924
NBPF1	8.34111	7.92888	0.412228	2.97913e-05	0.00279586
SPDYA	4.55312	4.14097	0.41215	0.00224496	0.0469406
C9orf131	1.96211	1.55056	0.411549	0.00751551	0.0972105
COLQ	5.11113	4.69972	0.411415	0.00141589	0.035227
CCDC84	9.41389	9.00266	0.41123	2.38626e-06	0.000517364
ZMAT1	5.94055	5.52937	0.411186	0.0572809	0.288177
CAPN12	7.37999	6.96914	0.410857	0.0671626	0.31243
TAS2R31	2.1706	1.75979	0.41081	0.00375481	0.0641941
AC138517.1	2.96664	2.55628	0.410361	0.166031	0.473944
DMRT2	3.62032	3.21036	0.409968	0.189423	0.504133
CLASRP	10.95	10.5401	0.409947	2.56071e-07	0.00011368
TTLL10	2.89778	2.488	0.409783	0.0902953	0.360153
QPCT	9.20908	8.79968	0.409401	0.087195	0.353202
FBP2	1.68184	1.27304	0.408802	0.00720041	0.095509
B3GAT2	3.3538	2.94504	0.408768	2.25607e-05	0.00227003
FCAMR	3.28706	2.87876	0.408296	0.194304	0.508868
NEU4	4.89268	4.48439	0.408291	0.462009	0.746223
MUC19	0.913707	0.505679	0.408029	0.0372406	0.230375
AP001421.1	1.02783	0.619843	0.407987	0.324739	0.642797
SPATA6L	6.31982	5.91207	0.407754	0.00357406	0.0626475
CCDC65	3.77848	3.37121	0.407278	0.000457334	0.0169633
TTC12	8.26389	7.85665	0.40724	5.02685e-07	0.000194785
CDK3	7.08889	6.68192	0.406973	0.00120029	0.0321939
GPR89C	6.1574	5.75054	0.406864	0.000362013	0.014522
SNX31	1.59747	1.19082	0.406652	0.113042	0.397819
EGR1	10.9441	10.5377	0.406361	0.162022	0.468448
KIF6	2.34489	1.93871	0.406179	0.00717667	0.0954026
NBEAL2	10.9844	10.5785	0.405987	0.000895291	0.0266172
SLC26A8	2.37746	1.9717	0.405761	0.00448572	0.0719771
PNPLA7	6.45387	6.04829	0.405578	0.00834443	0.10296
EMID1	6.1563	5.75131	0.404989	0.101275	0.378498
CLCA2	1.168	0.763084	0.404918	0.0166114	0.14636
ACTA1	3.56362	3.15923	0.404392	0.0179025	0.152998
RNF224	3.07908	2.6755	0.403575	0.0211176	0.167288
NGEF	7.48131	7.07816	0.403149	0.0625236	0.301397
IDUA	8.46092	8.05798	0.402945	0.000245717	0.0111875
DMPK	9.72204	9.3191	0.402941	0.00459553	0.0730312
PAN2	10.3839	9.98112	0.402771	4.18973e-05	0.00350016
MAP3K9	5.09016	4.68786	0.4023	0.0115955	0.12228
RIC3	3.85792	3.45628	0.401637	0.339025	0.655378
LHFPL3	2.63999	2.23857	0.401416	0.0736664	0.327143
ZNF169	6.65057	6.24941	0.401157	0.000107548	0.00659485
LRP5L	7.77148	7.37069	0.400784	9.77713e-05	0.00629191
SULT1A4	9.08555	8.68495	0.400608	0.0344217	0.219806
ACMSD	1.40572	1.00572	0.4	0.0308341	0.206909
ASPDH	2.63748	2.2375	0.399976	0.130844	0.42537
FOLR4	0.694761	0.294794	0.399967	0.00101936	0.0287378
FGF19	3.35325	2.95331	0.399938	0.166031	0.473944
SH3TC2	6.70797	6.30815	0.399821	0.0196249	0.160561
ERVMER34-1	4.2305	3.83154	0.398964	0.177795	0.488387
BMP7	8.20406	7.80569	0.398369	0.207903	0.525951
VMP1	11.8685	11.4703	0.398199	0.000100476	0.00642056
CDH17	9.96463	9.56699	0.397632	0.340698	0.656767
NBPF3	6.69185	6.29431	0.397536	0.000877762	0.0263358
SLCO2A1	7.21537	6.81808	0.397283	0.0551487	0.282682
FABP1	10.785	10.3877	0.397272	0.259267	0.583151
TTLL13	1.75717	1.36039	0.396784	0.00467545	0.0739785
PFKFB2	8.00445	7.60792	0.396524	0.0294916	0.201766
NPNT	9.26018	8.86389	0.396299	0.0569927	0.28768
ZNF625-ZNF20	4.60334	4.20711	0.396235	0.0199745	0.162038
AC131971.1	2.58872	2.19257	0.39615	9.38435e-05	0.00608213
FRMPD2	1.17595	0.779849	0.396097	0.177441	0.487707
PLAC8L1	2.75165	2.35591	0.395735	0.0745593	0.329421
AC132186.1	1.12018	0.724461	0.395722	0.0612915	0.297982
RP11-565P22.6	5.18445	4.78887	0.395574	0.0369401	0.229923
ENTPD8	4.94437	4.54882	0.395553	0.379455	0.688036
SAG	1.1792	0.783719	0.395484	0.0381544	0.233255
TRAF5	9.93056	9.53527	0.395291	0.000336977	0.0139478
MUC12	8.95537	8.56015	0.395215	0.383655	0.6907
PTPN13	6.73206	6.33707	0.394983	0.0673275	0.312718
SUV420H2	8.73852	8.34388	0.394637	9.05392e-06	0.00122141
CTNNA2	3.09117	2.69728	0.393894	0.60502	0.83172
SYT5	3.05024	2.65664	0.393603	0.0548695	0.281965
PBX4	7.45574	7.06229	0.393451	0.0187186	0.157171
GPC2	6.55741	6.16425	0.393158	0.0135043	0.132511
RBM6	11.1672	10.7743	0.392914	1.61049e-06	0.000391069
LCN10	3.80733	3.41496	0.392379	0.147638	0.450759
STX19	5.97285	5.58053	0.392326	0.124502	0.415586
TTC13	8.43963	8.04745	0.392182	1.83374e-05	0.00197424
FAM183B	1.20106	0.809255	0.391809	0.0147154	0.138786
TCAP	4.74741	4.35571	0.391698	0.000521839	0.0187114
MYO5B	8.55185	8.16021	0.391639	0.122354	0.412573
LMAN1L	1.07482	0.68341	0.391412	0.0341408	0.218703
AC137932.1	4.96297	4.5717	0.391273	0.00187922	0.0417879
PCLO	4.52625	4.13506	0.391189	0.0575703	0.288438
LCAT	8.10889	7.71771	0.391179	0.00221216	0.0464681
OR2A1	1.94021	1.54933	0.390884	0.0847771	0.348839
AP003068.6	4.635	4.24416	0.390842	1.06062e-05	0.00136029
SERPINB3	1.46385	1.07312	0.390723	0.612739	0.836522
ATOH8	6.49016	6.09956	0.390609	0.0831955	0.346638
CAMSAP3	8.14933	7.75877	0.390566	0.0380519	0.232942
CRYGS	6.33554	5.94504	0.390503	0.00173713	0.040097
TET3	6.7774	6.38744	0.389962	0.00422888	0.0692594
PPP1R3E	8.01352	7.62378	0.389742	0.000490613	0.0179419
CDK10	11.1781	10.7885	0.389691	0.000216738	0.0104053
TNNT2	5.60573	5.21611	0.389623	0.0700113	0.318841
AL133373.1	1.51174	1.12228	0.389467	0.0122287	0.126038
CXCL2	9.30555	8.91612	0.389435	0.0756424	0.331473
ANKRD36C	5.73849	5.34989	0.388601	9.82172e-05	0.00629835
MEF2B	5.53168	5.14318	0.388504	0.0464163	0.259703
FXYD7	2.9727	2.58453	0.388168	0.258802	0.582824
IL18	8.73705	8.34888	0.388164	0.125044	0.416478
FAM227A	4.64614	4.25812	0.388013	0.000602044	0.0207267
ANKS3	8.99333	8.60532	0.388013	3.20908e-06	0.000593511
CHTF18	9.42666	9.03883	0.387834	0.000666204	0.0220198
TMEM253	5.47863	5.091	0.387636	0.308226	0.626636
CTD-3105H18.16	1.91787	1.53052	0.387357	0.118144	0.405203
C5orf52	2.43254	2.0452	0.387331	0.112292	0.396636
WDR90	10.4796	10.0926	0.387077	0.000127626	0.00730923
AIM1L	6.71338	6.32645	0.386928	0.131972	0.427511
ANKRD20A3	2.0242	1.63851	0.385694	0.0285181	0.19763
SIDT1	5.8142	5.42891	0.385292	0.0913482	0.36229
ABCA13	2.10458	1.71953	0.38505	0.0341408	0.218703
CTC-360G5.1	3.71607	3.33121	0.384859	0.0425624	0.248444
SEMA5A	6.31683	5.93199	0.384841	0.231933	0.552803
ACRC	5.12946	4.74496	0.3845	0.00241577	0.0492124
VWDE	2.10659	1.72226	0.38433	0.135112	0.431847
PRB2	1.71037	1.32609	0.384282	0.0249669	0.183865
SP5	7.35462	6.97038	0.384238	0.14097	0.440067
ARG1	1.98447	1.60035	0.384124	0.0969836	0.372394
CYP4Z1	1.84697	1.46332	0.383648	0.10715	0.38935
MTRNR2L8	3.6422	3.25859	0.383616	0.0115955	0.12228
PPP1R12C	11.2956	10.9124	0.383109	1.42893e-05	0.00164707
PROZ	2.8441	2.46116	0.382941	0.042788	0.249202
LRIT3	2.501	2.11806	0.38294	0.00336523	0.0607409
DECR2	9.72481	9.34202	0.382791	0.000383927	0.0150045
CCDC60	3.18652	2.80379	0.382724	0.242433	0.565542
EPHX2	9.1813	8.79867	0.382625	0.0166114	0.14636
HAPLN2	2.62368	2.2412	0.382481	0.0402536	0.24123
FAM229A	6.73797	6.35558	0.382386	0.00149913	0.0367459
FAAH	9.57796	9.19569	0.382269	0.00986681	0.112099
SCARA3	6.45797	6.07658	0.381387	0.0950022	0.368751
TPPP	6.19445	5.81308	0.38137	0.105005	0.385865
ACAD11	8.21648	7.83516	0.38132	0.00562226	0.0820454
RPL10L	2.0637	1.68244	0.381259	0.149809	0.453134
ACOX2	9.07037	8.68915	0.381219	0.00864772	0.104995
SYNGAP1	8.19352	7.81234	0.381179	0.00098018	0.0282007
TCP11	2.66145	2.28085	0.3806	0.173574	0.484169
ARHGEF10L	10.0448	9.66447	0.380346	0.000309598	0.0131431
CBWD5	10.0598	9.67957	0.38024	2.73144e-06	0.000546648
PLCE1	6.47741	6.09749	0.379913	0.0198573	0.161447
ACAP3	9.98759	9.60777	0.379827	0.000702026	0.0227902
CRHR2	1.74517	1.36565	0.379518	0.0500417	0.269633
FAM81B	0.994864	0.615836	0.379028	0.0863829	0.351633
TMED6	5.22704	4.84802	0.379016	0.0668338	0.311538
CYP2C8	2.3463	1.9673	0.378996	0.0279631	0.195795
PLXNA2	7.71666	7.33798	0.378684	0.000312239	0.0131937
CHODL	2.19603	1.81753	0.378502	0.160702	0.466483
TUBA3D	2.40091	2.02249	0.378423	0.00465936	0.0737881
RIPK3	8.38796	8.00968	0.378281	0.0193948	0.159755
MCOLN2	5.87008	5.49195	0.378134	0.101505	0.378891
HOXB5	8.25964	7.8816	0.378041	0.0785937	0.33814
RIBC1	5.04169	4.66382	0.377864	0.00126691	0.0332942
CRIP3	4.49725	4.11943	0.377824	0.0987724	0.374915
SPIN2A	4.60552	4.22785	0.377677	0.00729608	0.0960088
TNFRSF17	2.95027	2.57273	0.377542	0.297361	0.617296
OTUD3	7.35297	6.97585	0.377117	1.26001e-05	0.0015505
C7orf63	6.68759	6.31063	0.376959	0.000205713	0.0101255
RGS11	6.65426	6.27809	0.376166	0.0826086	0.345537
SLC28A2	2.56198	2.18642	0.375557	0.397039	0.69992
AC187652.1	1.63318	1.25767	0.375513	0.25007	0.57272
DSG3	4.41769	4.0422	0.375493	0.229787	0.551441
ZNF354B	8.11611	7.74075	0.375366	2.3579e-05	0.00235945
KRTAP5-8	1.33372	0.958372	0.37535	0.0246127	0.182288
MSLN	7.73223	7.35696	0.375272	0.531797	0.791695
CCNL1	11.0596	10.6844	0.375267	3.61274e-05	0.00317852
SPTSSB	2.2426	1.86739	0.375213	0.153906	0.457771
DLEC1	3.70682	3.33186	0.374956	0.161692	0.46816
HOXB6	9.37982	9.00506	0.374766	0.063776	0.303975
TMEM63A	11.4293	11.0545	0.374738	0.00073079	0.0234316
ID3	10.8537	10.4793	0.374449	0.00859185	0.104806
HCN3	7.18222	6.80824	0.373975	0.0119644	0.124227
TRIM3	8.72185	8.34798	0.373871	1.25367e-05	0.0015505
CEMP1	7.21686	6.8434	0.373451	0.020449	0.164641
ARHGEF26	6.52369	6.15031	0.373377	0.0379497	0.23255
PLXNB1	11.3278	10.9547	0.373044	0.000127626	0.00730923
AL161915.1	4.99851	4.62557	0.372936	0.000804352	0.0248286
KCNQ4	5.92908	5.55706	0.372019	0.0569927	0.28768
C6orf141	7.17812	6.80617	0.371951	0.0402536	0.24123
RECQL5	9.43944	9.0675	0.371945	0.000602044	0.0207267
ENO3	8.36185	7.98995	0.371906	0.00112375	0.030822
FBXW12	1.17709	0.805206	0.371883	0.000775996	0.0241994
C1orf145	2.51026	2.13876	0.371496	0.0398261	0.239773
C21orf58	6.6976	6.32643	0.371164	0.00687438	0.0934301
DEFB1	5.47208	5.10111	0.37097	0.331832	0.649122
GPR135	4.11253	3.74174	0.370794	0.00162941	0.0385888
FAM160A2	10.2515	9.88069	0.37079	0.000126487	0.00728982
LYG2	1.18725	0.816596	0.37065	0.0221884	0.172028
ENPP3	5.05474	4.68419	0.370554	0.298384	0.618223
PRUNE2	9.04259	8.67239	0.3702	0.254639	0.578385
TEX12	2.50939	2.13931	0.370075	0.018117	0.153965
CCL16	1.54577	1.17583	0.369935	0.092411	0.364599
EHBP1L1	10.4928	10.1229	0.369907	0.00234607	0.0482241
ANKZF1	10.7157	10.3462	0.369571	1.58731e-05	0.00177351
TDRD6	4.00459	3.6352	0.36939	0.00754025	0.0972543
C11orf35	6.0887	5.71936	0.369337	0.0462954	0.259265
UBQLNL	2.65204	2.28275	0.369288	0.0178492	0.152758
LPIN1	8.9937	8.625	0.368701	0.000174173	0.00903716
SH2D7	1.35687	0.988405	0.368466	0.283277	0.604598
TTC39A	7.91074	7.54236	0.368383	0.292278	0.613598
NPIPB9	3.44403	3.07584	0.368196	0.04167	0.245438
VSIG8	2.65648	2.28836	0.368126	0.0384632	0.2342
REEP1	6.33745	5.96943	0.368014	0.19129	0.505774
RP11-762I7.5	2.96724	2.59934	0.367907	0.074739	0.329575
RP11-1084J3.4	3.40948	3.04157	0.367906	0.120234	0.409061
AC006547.14	4.06757	3.69969	0.367878	0.0921977	0.364073
SLC13A2	3.28353	2.91573	0.367794	0.215976	0.534061
CDK18	9.29241	8.92463	0.367779	0.00961756	0.110578
LZTR1	10.0628	9.69521	0.367566	1.53259e-06	0.00038235
MARK1	5.18781	4.82033	0.367483	0.101735	0.379362
RP5-966M1.6	4.0357	3.66852	0.367176	0.00961756	0.110578
AC026740.1	5.00096	4.63384	0.367123	0.00937394	0.109505
NFKBID	7.53352	7.16649	0.36703	0.00010325	0.00646184
C6orf164	2.79245	2.42554	0.366903	0.0710401	0.321277
KRT1	2.32208	1.95551	0.366563	0.341258	0.656767
ALPK3	6.4643	6.09791	0.366393	0.168745	0.476537
FGF17	2.96733	2.60108	0.366248	0.0600796	0.295482
SMPX	3.93357	3.56754	0.366028	0.477593	0.756803
L1TD1	4.67381	4.30809	0.365715	0.380652	0.68904
IFRG15	4.88204	4.51633	0.365714	0.80404	0.929903
C6orf163	4.36089	3.9952	0.365684	0.0283586	0.196824
AC016722.1	1.34083	0.975304	0.365527	0.0491455	0.267815
PPP1R14D	7.94632	7.5808	0.365513	0.622838	0.841666
HDC	4.35949	3.99398	0.365508	0.260199	0.584166
VAMP1	7.7513	7.3858	0.365502	0.00187922	0.0417879
HRG	0.722951	0.357544	0.365407	0.310851	0.628884
LPAR3	2.05937	1.69402	0.365351	0.156469	0.461699
CACNA2D2	4.88261	4.51751	0.365102	0.053491	0.279374
CTD-2545M3.6	0.762837	0.397973	0.364865	0.0350849	0.222326
TRIM73	5.65278	5.28792	0.364859	0.00949505	0.110213
NFKBIZ	9.07241	8.70755	0.364854	0.0200922	0.162703
LRP2BP	5.03318	4.66858	0.364602	0.000332731	0.0138666
C9orf163	3.47264	3.10816	0.364483	0.0174279	0.150854
AP4B1	9.04463	8.68016	0.364471	8.2935e-05	0.00555299
ZNF334	3.96159	3.59735	0.364246	0.548571	0.801298
CENPJ	8.26315	7.8992	0.363944	0.000260973	0.0116491
CCDC40	6.83667	6.47334	0.363334	0.0307487	0.206716
ADAMTS9	8.27796	7.9149	0.363065	0.0614444	0.298327
ZNF90	4.75948	4.39657	0.362912	0.101045	0.378105
CBWD3	7.9874	7.6249	0.362507	0.000295442	0.0127201
GIF	3.79791	3.43549	0.362419	0.200825	0.516951
WNK4	7.53044	7.16804	0.362403	0.113544	0.398165
KRT13	4.41444	4.05217	0.362266	0.611965	0.835779
TMEM132C	2.35619	1.99442	0.361771	0.368198	0.678021
AL590560.1	0.767407	0.405695	0.361712	0.470783	0.75203
DMTF1	10.0322	9.67064	0.361583	6.05009e-06	0.000925917
TNFRSF19	5.18241	4.82115	0.361265	0.139193	0.437292
RP11-724O16.1	1.27491	0.913941	0.360973	0.0316995	0.210314
MYLK2	3.23463	2.87402	0.360611	0.0238486	0.179106
C17orf97	6.01187	5.65145	0.360417	0.0344217	0.219806
NOXO1	7.85632	7.4959	0.360416	0.329639	0.647056
RUFY3	9.00796	8.64755	0.360411	1.06832e-06	0.000308829
LUC7L	10.807	10.447	0.360068	1.91735e-05	0.00201843
BAIAP2L1	9.2763	8.91633	0.359966	0.0366417	0.228848
BARX2	3.93175	3.57205	0.359704	0.403836	0.705956
GCGR	2.0012	1.64154	0.359668	0.0254702	0.185768
SSTR1	4.42439	4.06499	0.359405	0.139193	0.437292
PNISR	10.9359	10.5768	0.359171	2.99359e-05	0.00279586
KIAA1598	8.24315	7.88447	0.358676	0.000318935	0.0134144
BMPER	3.70302	3.34438	0.358638	0.171147	0.480785
ZNF736	6.59592	6.23734	0.358582	0.00720041	0.095509
ANKK1	2.95498	2.59644	0.358543	0.0676583	0.313375
VWA3A	1.57583	1.21747	0.358356	0.0678241	0.314064
GPRASP1	5.64148	5.28342	0.35806	0.063461	0.303462
WFIKKN1	3.54534	3.18752	0.357821	0.104297	0.384974
SLC34A3	2.13048	1.77268	0.357802	0.0559935	0.285645
RP11-1035H13.3	4.23519	3.87744	0.357751	0.178862	0.48962
CCDC74B	5.20206	4.84453	0.357527	0.0171177	0.14909
AC104057.1	1.36496	1.00755	0.357409	0.0760063	0.332507
FAM160B2	9.93519	9.57787	0.357313	0.000178831	0.00917426
AC040977.1	1.11869	0.761453	0.357234	0.345752	0.659631
EFHB	3.59802	3.24081	0.357205	0.0679904	0.314274
CLCNKA	2.0557	1.69876	0.35694	0.0559935	0.285645
DHRS11	8.45741	8.10053	0.356878	0.118924	0.406427
AP000349.1	1.26771	0.911211	0.356499	0.311378	0.629181
TERT	3.70142	3.34495	0.356463	0.136269	0.433262
RDH5	7.58371	7.22739	0.356311	0.00831733	0.102765
TTC9	5.86832	5.51212	0.356201	0.0196249	0.160561
ADCY10	2.03626	1.68033	0.355927	0.0693323	0.317655
COLCA1	5.58945	5.23358	0.355874	0.110311	0.393839
GSDMB	9.77463	9.41883	0.355799	0.0168628	0.147505
KCNS3	6.82129	6.46581	0.355481	0.0503002	0.270466
WDR60	8.47204	8.1167	0.355336	1.3152e-07	7.98416e-05
C15orf48	9.56995	9.21462	0.355333	0.223014	0.542334
REP15	5.03741	4.6821	0.355305	0.361777	0.673277
ARHGAP11B	6.92278	6.56771	0.355074	0.0078944	0.0999117
CELA2B	0.740911	0.385898	0.355012	0.43365	0.725952
TCTEX1D4	2.77893	2.42394	0.354987	0.0242628	0.181096
STAP1	2.23052	1.87603	0.354489	0.357728	0.66971
ZFC3H1	9.70741	9.35319	0.354217	3.02532e-06	0.00057997
TAS2R14	5.07905	4.72526	0.353787	4.05227e-05	0.00343255
KLHL31	3.47643	3.12309	0.35334	0.0311778	0.20837
UCN	5.41961	5.06638	0.353231	0.0780333	0.337163
PCDHAC2	2.37538	2.02222	0.353155	0.1086	0.391725
TTC38	9.86926	9.51622	0.353036	0.0258351	0.187007
TMPRSS9	2.34755	1.99466	0.352895	0.0137139	0.133417
PSD2	2.1245	1.77205	0.352454	0.0167116	0.147029
MDM4	7.89112	7.53867	0.35245	1.47452e-06	0.000372973
CC2D1A	10.3202	9.96798	0.352205	0.000559463	0.0196319
GOLGA8J	1.27395	0.921826	0.352124	0.0225121	0.173358
AL353608.1	0.803586	0.451629	0.351957	0.0135878	0.132544
AC016745.1	0.803586	0.451629	0.351957	0.0135878	0.132544
COL28A1	5.30631	4.95435	0.351956	0.0736664	0.327143
AVIL	6.59112	6.23919	0.351932	0.0159247	0.143717
MSS51	4.86706	4.51534	0.351722	2.76997e-05	0.00265509
KRT78	1.32314	0.971629	0.35151	0.189796	0.504534
REN	3.0374	2.6859	0.351501	0.351422	0.664325
HDAC10	9.90667	9.55521	0.351453	0.00109783	0.0302936
GOLGA8O	3.36391	3.0127	0.351209	0.209099	0.527148
H2AFB2	2.53361	2.18253	0.351073	0.162354	0.469108
CRIPAK	7.11111	6.76027	0.350843	0.00025215	0.0113387
AC061992.1	1.33145	0.980802	0.35065	0.209099	0.527148
ZNF587	8.47167	8.12138	0.350283	0.00362488	0.0628128
CCDC159	9.49556	9.14532	0.350239	0.000347083	0.0141096
CAPS	8.90389	8.55383	0.350059	0.0163632	0.14544
GBA2	10.7781	10.4282	0.349903	1.35211e-05	0.00160945
CALCB	2.14216	1.79288	0.349281	0.223433	0.542918
SLC6A8	9.86759	9.51835	0.349243	0.0350849	0.222326
RASA4B	8.00815	7.65931	0.348839	0.0281998	0.196396
GGT6	7.17577	6.82701	0.348763	0.317211	0.634981
PLEKHA6	8.95741	8.60867	0.348739	0.0288395	0.198949
EFR3B	3.13726	2.78861	0.348645	0.0130936	0.130806
AL031663.2	4.39295	4.04532	0.34763	0.080104	0.341492
SH2D6	3.11127	2.76381	0.347464	0.81344	0.934248
FBF1	7.59037	7.24309	0.347279	0.00217177	0.0458844
PPARGC1B	6.12702	5.77983	0.347194	0.00842619	0.103408
ARVCF	8.75722	8.41021	0.347009	0.0033533	0.0607409
RP11-321F6.1	1.33485	0.988282	0.346573	0.300954	0.62044
AC006116.20	2.58229	2.23575	0.34654	0.0469028	0.261142
ZC3HAV1L	6.56703	6.22052	0.346515	0.000609428	0.0209413
TTC14	8.92222	8.57585	0.346371	0.000927662	0.0272055
ENO4	3.77257	3.42646	0.346112	0.00152787	0.0371008
KIF27	6.41407	6.06804	0.346036	0.000521839	0.0187114
CAPN13	4.9314	4.58539	0.346009	0.499045	0.771922
AL356356.1	2.71573	2.37023	0.3455	0.412586	0.712296
NME2	8.41611	8.07069	0.34542	0.00781728	0.0995583
KIAA1841	7.83926	7.49388	0.345382	0.00116369	0.0315374
CUL9	9.53074	9.18542	0.345316	8.64556e-06	0.00119283
ECHDC2	10.9067	10.5617	0.344965	0.000398662	0.0153823
KRT6A	5.94794	5.6031	0.344843	0.389704	0.694791
INPPL1	11.1715	10.8267	0.344779	2.04939e-06	0.000478506
PRICKLE4	7.87	7.52532	0.344675	0.00240695	0.0491428
EPHA7	3.29647	2.95223	0.344242	0.17638	0.486923
SLC26A1	6.10036	5.75628	0.34408	0.0123821	0.126972
PRDM5	6.20334	5.85934	0.344001	0.0103497	0.115143
PMFBP1	6.51241	6.16846	0.343946	0.0355652	0.224666
WNT11	7.52167	7.17814	0.343524	0.190916	0.505518
ENGASE	10.6641	10.3209	0.343223	0.0668338	0.311538
LRRC45	8.92593	8.58293	0.343003	0.000860553	0.0260339
NFASC	6.89352	6.55086	0.342658	0.109575	0.392367
CCL24	8.23763	7.89512	0.342515	0.386672	0.693254
HR	8.31629	7.97431	0.341982	0.0405768	0.24229
KRT72	0.80441	0.462761	0.341649	0.494854	0.769097
RP11-20I23.1	2.86552	2.52404	0.341478	0.136269	0.433262
NRAP	1.09925	0.758104	0.341142	0.0187186	0.157171
IGFALS	2.85827	2.51721	0.341063	0.0720813	0.323018
MTRNR2L4	1.06735	0.726633	0.34072	0.151375	0.455073
HGFAC	2.46303	2.12232	0.340713	0.104297	0.384974
SLC10A4	1.99074	1.65003	0.340709	0.0544529	0.281332
TAS1R1	1.41206	1.07164	0.340423	0.183178	0.494741
CYP4F2	4.61325	4.27305	0.340202	0.46875	0.750692
GIGYF1	9.39185	9.05176	0.340095	6.64394e-05	0.00483998
DDX11	9.84389	9.50388	0.340007	0.00177003	0.0403957
PKD1	10.5328	10.193	0.3398	0.00884581	0.106126
SLC10A5	3.50879	3.1691	0.339695	0.00509422	0.0775718
RP11-451M19.3	4.94577	4.60612	0.33965	0.063934	0.304171
CHKB-CPT1B	6.87185	6.53222	0.339625	0.173226	0.483864
GAS2L3	7.08	6.74043	0.339574	0.00781728	0.0995583
SFI1	9.39944	9.05989	0.339549	0.000775996	0.0241994
CORO6	5.70665	5.36717	0.339481	0.136269	0.433262
FSBP	4.64815	4.30877	0.339384	0.00898978	0.106938
NAV3	3.74938	3.40999	0.339383	0.0715591	0.322344
EMB	6.26554	5.92626	0.33928	0.195825	0.51072
TCL1A	1.5153	1.17602	0.339272	0.674374	0.87024
PIF1	7.59778	7.25877	0.339003	0.00653984	0.0905042
SLC15A2	4.44992	4.11098	0.338935	0.0227741	0.174343
GATS	0.613736	0.274947	0.338789	0.483769	0.761487
VSX1	0.921758	0.583028	0.33873	0.0221241	0.171823
MSANTD2	7.59556	7.25692	0.338637	2.63024e-06	0.000538224
LEF1	7.95332	7.61484	0.338485	0.15106	0.454654
ANKRD13D	9.83519	9.49681	0.338377	4.89953e-05	0.00389652
STRC	3.89627	3.55802	0.338248	0.139193	0.437292
ULK4	6.39444	6.0565	0.337941	0.000101393	0.00643401
PNCK	5.80794	5.47001	0.337932	0.368198	0.678021
KIAA1522	9.38426	9.04639	0.337875	0.0580067	0.289588
TRIM36	5.11686	4.77907	0.337795	0.120498	0.409422
PGBD4	4.40963	4.07187	0.337761	0.0111311	0.119598
ARHGEF37	6.70815	6.37069	0.337463	0.0246127	0.182288
LHX4	3.56871	3.23129	0.337425	0.00490595	0.0757179
PPIAL4B	1.01147	0.674304	0.337164	0.00210856	0.0449135
RP1-317E23.6	1.4374	1.10074	0.336658	0.268219	0.591955
KIF24	5.41276	5.07627	0.336492	0.00732017	0.0961175
KLK7	5.22147	4.88528	0.33619	0.345188	0.659176
MYSM1	7.87907	7.54303	0.33604	9.96056e-08	6.97699e-05
AHSP	1.17695	0.840955	0.335993	0.246455	0.569166
TMC7	6.52795	6.19197	0.335984	0.0569927	0.28768
SHROOM4	6.97815	6.64224	0.335914	0.0473936	0.262271
TTN	2.35315	2.01739	0.335754	5.8033e-05	0.00440374
ARHGEF19	8.35889	8.02319	0.335695	0.00242461	0.0493374
FLG	1.57445	1.23908	0.335363	0.0213032	0.168027
GGT1	8.52297	8.18761	0.335359	0.120761	0.40986
AC104809.3	1.1564	0.821093	0.335311	0.138898	0.437196
C1orf100	2.01784	1.68256	0.335278	0.0253978	0.185537
KLHL33	1.64047	1.30524	0.33523	0.0867882	0.352416
HSD3B2	1.25688	0.921725	0.335154	0.164352	0.471961
RP11-178C3.1	1.61182	1.27672	0.335097	0.350284	0.663274
MYH14	10.2569	9.92181	0.335051	0.0934837	0.366292
PKP3	9.61334	9.27841	0.334934	0.0152631	0.140816
MZB1	6.11452	5.7796	0.334919	0.318815	0.636371
LGR6	6.43242	6.09821	0.334201	0.193547	0.507836
GSTM3	9.10037	8.76628	0.334092	0.256022	0.58015
C1orf228	5.48407	5.15017	0.333901	0.0514775	0.273566
AC068533.7	5.40573	5.07191	0.333823	0.00751551	0.0972105
hsa-mir-1199	8.41333	8.07963	0.333701	0.146408	0.44881
DUOXA2	5.5353	5.20175	0.333549	0.431064	0.724554
SPRR2E	1.86829	1.53481	0.333479	0.594287	0.827016
AKNAD1	4.4813	4.14785	0.333454	0.211105	0.529202
MYO19	10.2219	9.88867	0.333181	0.00166043	0.0390191
RNFT2	6.01592	5.68276	0.333165	0.00771551	0.0988149
FCER2	1.91897	1.58617	0.332805	0.561136	0.807539
KIAA0087	0.979244	0.646581	0.332663	0.0107511	0.117244
TNNC2	7.20409	6.87175	0.332338	0.364104	0.674642
POLR1A	8.3537	8.02143	0.33227	0.000104191	0.00647621
TRIM63	1.65132	1.31908	0.332242	0.236268	0.557806
FAM156B	9.52278	9.19064	0.332139	0.000277113	0.0121026
COL2A1	1.83508	1.50331	0.33177	0.315613	0.633313
LRRC19	4.81856	4.48697	0.331599	0.305615	0.624116
CH25H	6.21836	5.88682	0.331534	0.275435	0.597739
LCN8	0.89896	0.567447	0.331513	0.0668338	0.311538
NRCAM	5.26001	4.92863	0.331385	0.123156	0.414587
CTAGE8	5.51614	5.18506	0.331075	0.326911	0.6442
STARD4	7.97334	7.6425	0.330835	0.0326754	0.213063
ZNF311	5.27943	4.94862	0.330811	0.0166614	0.14673
MB	5.28303	4.95239	0.330641	0.256946	0.580727
PRELID2	7.93167	7.6016	0.330072	0.0456945	0.257644
BZRAP1	8.62296	8.29293	0.330037	0.11557	0.401061
CEP164	8.79297	8.4633	0.32967	4.24999e-05	0.00351822
PIGZ	7.87351	7.54411	0.329406	0.096099	0.370403
TUBGCP6	9.35556	9.02628	0.329279	4.20973e-05	0.0035008
TAS2R3	1.07831	0.749263	0.329049	0.00571814	0.0827155
RNF17	0.639658	0.31116	0.328498	0.0142723	0.136588
NCKAP5	3.0249	2.69642	0.328479	0.146408	0.44881
TTC34	2.74417	2.41574	0.328426	0.0304936	0.205533
ZNF224	8.40093	8.07271	0.328211	0.000140814	0.00781863
FCHSD1	8.78278	8.45463	0.328151	0.000754587	0.0239001
KCNJ14	4.96722	4.63909	0.328127	0.00573749	0.0828638
GDPD3	7.21778	6.88984	0.327943	0.105242	0.386034
SRRM2	13.9789	13.6511	0.327825	7.29372e-06	0.00104855
MROH6	9.35722	9.02968	0.327541	0.0671626	0.31243
ZNF321P	3.31841	2.99103	0.327385	0.0974284	0.372609
RGS13	2.19793	1.87074	0.327192	0.541976	0.797549
LRRC26	3.7414	3.41444	0.326962	0.497646	0.771527
ZNF711	6.64704	6.32016	0.326878	0.130844	0.42537
ABCB4	4.53738	4.21065	0.326724	0.0812522	0.343766
PIP	1.14262	0.816516	0.326106	0.2551	0.578853
GABRB2	1.51078	1.18477	0.326009	0.0617511	0.298781
DDC	7.82	7.49422	0.325788	0.487218	0.764208
MLK4	6.65757	6.33193	0.325632	0.0913482	0.36229
SLC4A8	5.15776	4.83242	0.325346	0.0192238	0.159283
FAM101A	7.36946	7.04412	0.325341	0.364687	0.67483
CHKB	10.3635	10.0382	0.325274	7.12275e-05	0.00504745
AC079210.1	2.36144	2.0376	0.323842	0.00756507	0.0974364
RASD2	6.02741	5.70376	0.323651	0.119185	0.406937
LRRC14	9.68426	9.36064	0.323621	3.24994e-05	0.00294364
SLC16A8	3.63707	3.31356	0.323514	0.132538	0.428356
BCL2L2-PABPN1	6.81481	6.49144	0.323368	0.0396138	0.239445
RHPN1	8.88667	8.56341	0.323258	0.0176374	0.151945
TCF24	2.40501	2.08185	0.323167	0.0688265	0.316692
C15orf62	5.86019	5.53729	0.322909	0.00669409	0.0915949
EXD3	8.92333	8.60043	0.322905	0.000696401	0.0226885
VPREB3	3.42077	3.09797	0.3228	0.411329	0.711475
TMC8	7.0324	6.71005	0.322354	0.0776615	0.336435
PHGR1	11.2252	10.903	0.322167	0.440807	0.731013
ANKFN1	2.1105	1.78839	0.322107	0.0989979	0.375224
ARHGEF35	7.87204	7.55064	0.321403	0.0504299	0.270923
OVOL2	6.53318	6.21187	0.321314	0.258337	0.582209
SLC9A4	1.0874	0.766139	0.321264	0.00609607	0.086264
FMO4	5.39743	5.07642	0.321007	0.0551487	0.282682
AP006621.5	7.53333	7.21245	0.320883	0.00986681	0.112099
USP35	7.17166	6.85107	0.320595	0.00273364	0.0534174
TVP23C-CDRT4	5.33577	5.01519	0.320578	0.22936	0.550705
FOXF2	6.39073	6.07019	0.320537	0.299924	0.619229
COL9A3	9.50074	9.18021	0.320524	0.269652	0.593391
ZDHHC2	6.65834	6.33792	0.320417	0.12586	0.417592
ESPL1	6.75168	6.43137	0.320314	0.196206	0.511202
RP11-1212A22.4	10.9887	10.6685	0.320246	0.00853631	0.104408
CEP170B	9.27833	8.95814	0.320196	0.00324764	0.0595629
ZNF276	9.26815	8.94798	0.320168	0.000162305	0.00866832
KLF7	7.8663	7.54622	0.320074	0.139193	0.437292
CEP95	9.87963	9.55989	0.319738	7.36954e-06	0.00104855
FNBP4	10.528	10.2083	0.319665	3.38539e-06	0.000616548
GRAPL	4.53366	4.21402	0.319641	0.27109	0.594329
DNAH3	4.03999	3.72035	0.319633	0.282782	0.604393
CCDC64	7.65278	7.33319	0.319591	0.0271097	0.192409
GLDC	2.70006	2.38047	0.31959	0.0593324	0.293312
EDAR	5.13186	4.81237	0.319484	0.378857	0.687705
C20orf96	8.29334	7.97388	0.319453	0.00281378	0.0546318
HABP2	2.69692	2.37793	0.318991	0.11105	0.394778
AQP5	3.95931	3.64035	0.31896	0.105005	0.385865
C4orf19	6.40461	6.08601	0.318601	0.10982	0.39278
LYG1	5.32724	5.00867	0.318561	0.02069	0.165338
AHI1	8.54185	8.22346	0.318396	4.72907e-06	0.000790146
NDP	3.17773	2.85934	0.318388	0.139783	0.43824
CHP2	4.63479	4.31649	0.318293	0.539058	0.794925
CARD14	5.92852	5.61036	0.318161	0.0303246	0.204849
SIX3	1.225	0.906988	0.318015	0.0505599	0.271461
BTBD19	6.54797	6.23	0.317977	0.0814449	0.343766
APOLD1	8.31111	7.99341	0.3177	0.0992237	0.375454
RP1	0.902354	0.58486	0.317494	0.0137139	0.133417
LRRC69	5.15004	4.83255	0.317484	0.018171	0.15428
SLC5A1	7.61091	7.29364	0.317272	0.298384	0.618223
PARP6	10.1052	9.78798	0.317205	0.00685161	0.0933295
CPLX3	1.16406	0.846867	0.317193	0.0255428	0.185926
MYH2	0.762248	0.445076	0.317172	0.0608347	0.297189
CLRN3	8.1213	7.80429	0.317012	0.355427	0.667323
PTPRB	7.49778	7.1808	0.316978	0.00485571	0.0757179
TBX19	5.92702	5.61004	0.316977	0.0019289	0.0421214
CCDC93	8.63	8.31303	0.316969	1.00796e-05	0.00131122
RP11-190A12.7	2.75232	2.43551	0.316814	0.17638	0.486923
GJA9	2.01462	1.69799	0.316637	0.102429	0.381324
TMEM238	6.98017	6.66389	0.316274	0.217618	0.535937
SEC61A2	7.39389	7.07798	0.315914	2.76997e-05	0.00265509
HCG27	5.17981	4.86399	0.315828	0.0822192	0.345097
ARGLU1	11.9139	11.5984	0.315538	0.000354475	0.0143142
GLB1L2	9.34222	9.02675	0.315468	0.0037813	0.0643599
DGAT1	11.3272	11.0118	0.315414	0.0175848	0.151708
LETM1	8.80907	8.49383	0.315241	0.0111662	0.119905
PLA2G6	8.98056	8.66553	0.315024	0.00873212	0.105457
LRP8	7.99908	7.68431	0.314766	0.0211176	0.167288
ROBO2	4.70557	4.39085	0.314719	0.146408	0.44881
C11orf80	8.27685	7.96229	0.314567	0.00856404	0.104607
FHOD1	9.53926	9.22489	0.314367	0.00238068	0.0487705
SULT1C2	6.00035	5.686	0.314354	0.221344	0.541089
NIPAL2	8.03667	7.72234	0.314328	0.0337692	0.21747
C3orf49	1.45146	1.13735	0.31411	0.0407935	0.242867
KIAA0125	2.75133	2.43725	0.314082	0.390921	0.695802
NR4A2	7.355	7.04101	0.31399	0.0431283	0.250224
SIRT7	9.44963	9.13574	0.313885	0.000660846	0.0219623
KCNN4	10.1783	9.86457	0.313764	0.174273	0.484928
CROCC	8.69648	8.38282	0.313662	0.0017568	0.0402958
PSD4	8.2613	7.94766	0.313644	0.139783	0.43824
PALD1	8.93222	8.61862	0.313605	0.0230387	0.175484
TSACC	4.75262	4.43931	0.313312	0.0888376	0.357391
STAG3	6.11001	5.79674	0.313271	0.00632502	0.0883369
SLC45A2	1.81388	1.50103	0.312847	0.114554	0.399665
FA2H	7.70298	7.39027	0.312712	0.218442	0.536733
CA12	7.53022	7.21772	0.312506	0.223853	0.543285
LRRIQ3	3.36329	3.05079	0.312492	0.0978747	0.373532
SMPDL3B	6.99449	6.68203	0.312459	0.220512	0.539997
IL23R	1.99152	1.67929	0.312223	0.036741	0.229231
ARMC12	3.45455	3.14283	0.31172	0.0202105	0.163226
NBPF11	8.24111	7.92942	0.311696	1.10463e-05	0.00138742
HNRNPH1	13.3298	13.0183	0.311517	2.91368e-06	0.000564511
EFCAB12	2.39421	2.0827	0.311505	0.104533	0.385452
SLC25A25	8.60648	8.295	0.31148	0.00362488	0.0628128
AC011530.4	2.12012	1.80872	0.311401	0.335139	0.652159
CACNA1C	7.59388	7.28255	0.311327	0.231503	0.552803
CASP16	2.62097	2.30976	0.311212	0.152953	0.457026
B4GALNT3	7.68891	7.37772	0.311193	0.18831	0.502418
RNPC3	8.60703	8.29601	0.311022	0.00269435	0.0529909
CATSPERG	4.8683	4.5574	0.310902	0.0335848	0.216589
EPHA2	9.355	9.04415	0.310852	0.00395767	0.0666146
MLLT6	10.8341	10.5232	0.310829	0.00135757	0.0343868
TYR	0.496953	0.186305	0.310648	0.10336	0.3833
LSS	9.69796	9.38777	0.310198	0.00190746	0.041955
GRAMD1A	11.2072	10.8972	0.310041	0.00427322	0.0698598
AKR1E2	6.41463	6.10469	0.309946	0.0473936	0.262271
DHRS1	9.13093	8.82106	0.309863	0.00311148	0.0582387
WDR16	2.42633	2.11647	0.309862	0.130844	0.42537
KCNC3	4.37332	4.06346	0.309859	0.0880132	0.355095
HOXB3	9.80889	9.49915	0.309742	0.0363454	0.2277
RP11-156E8.1	4.19279	3.88317	0.309622	0.0105153	0.116275
NR6A1	5.84833	5.53878	0.309546	0.012773	0.129349
SMTN	11.5487	11.2392	0.309501	0.0983228	0.374301
FAM209A	2.98076	2.67148	0.309286	0.0338618	0.217835
KCNJ3	2.95559	2.64635	0.309239	0.278847	0.601121
POU2AF1	4.82362	4.5144	0.309225	0.309274	0.627507
NME9	3.31721	3.00803	0.309184	0.021996	0.171544
CLCN5	6.59241	6.28335	0.30906	0.00478944	0.0753241
ENTHD2	9.48741	9.17862	0.30879	7.25584e-05	0.00510206
C20orf144	3.04189	2.7333	0.308596	0.00922448	0.108525
TRPV1	4.02823	3.71983	0.308402	0.218442	0.536733
ZNF536	2.08183	1.77347	0.308362	0.0983228	0.374301
SOX15	4.74456	4.43646	0.308099	0.203165	0.520106
AMIGO1	6.18408	5.87602	0.308064	0.0392972	0.238005
ZNF862	7.63296	7.32511	0.307852	0.00226986	0.0471364
PITPNM3	6.04019	5.7326	0.307593	0.0605317	0.296186
ADAMTSL5	7.34889	7.04133	0.307556	0.0257618	0.18655
ABCC5	8.72185	8.41436	0.307486	0.00177003	0.0403957
PDZD2	5.51019	5.20284	0.307348	0.111545	0.395766
SLC2A8	10.0243	9.71697	0.307292	0.0130128	0.130285
CAV3	0.668635	0.361353	0.307282	0.247355	0.57016
SLC46A3	7.87926	7.57229	0.30697	0.0410111	0.243447
NOSTRIN	8.68518	8.37851	0.306673	0.0290013	0.199461
CCDC130	10.07	9.76346	0.306543	6.1957e-05	0.00464346
AGBL2	5.35448	5.04795	0.306527	0.0577155	0.288847
FGFR3	7.10853	6.80206	0.306471	0.19129	0.505774
MKI67	8.25315	7.94669	0.306457	0.327455	0.644715
MSX2	7.48926	7.18296	0.306295	0.0174801	0.151162
DUOX2	6.44563	6.13943	0.306195	0.405701	0.707181
ITGA8	4.10544	3.79928	0.306158	0.133678	0.429447
TMSB15A	4.04338	3.73735	0.306023	0.096099	0.370403
DRD4	4.14105	3.83521	0.30584	0.0420028	0.246521
GPC5	1.22649	0.920713	0.305773	0.183541	0.495428
CACNB3	9.31278	9.00707	0.305704	0.00023738	0.0109725
GLI4	8.74944	8.44383	0.305614	0.00505951	0.0774318
PRSS16	7.25389	6.94833	0.305566	0.148256	0.451284
SRRM1	10.7094	10.4039	0.305508	6.40676e-06	0.000956393
DENND4B	9.64296	9.33755	0.305411	0.000329928	0.0137813
GCOM1	4.54272	4.23734	0.305377	0.398886	0.701478
CYP2E1	5.41478	5.10944	0.305347	0.0123436	0.126649
RAD52	8.03982	7.73468	0.305133	0.000165198	0.00873383
PON2	10.9959	10.6916	0.304277	1.03397e-05	0.00133551
LGI4	6.76445	6.46021	0.304234	0.113796	0.398165
MTMR11	10.0065	9.7025	0.303984	0.114301	0.399088
RNF151	1.13463	0.830767	0.303862	0.152636	0.45653
KLF8	5.14225	4.8385	0.303757	0.176027	0.486687
ADAMTSL2	6.57983	6.27612	0.303706	0.0658554	0.309193
VEGFA	11.7026	11.3989	0.303656	0.00537973	0.0799149
ABCC10	9.56574	9.26218	0.30356	1.7977e-05	0.00194879
SPACA5	0.905886	0.602327	0.303559	0.104769	0.385619
APOA1	3.01701	2.71352	0.30349	0.117109	0.403861
CCDC173	1.87448	1.57123	0.303248	0.072256	0.323482
CYP39A1	7.3587	7.05553	0.303169	0.0545915	0.281808
CNNM4	8.02388	7.72096	0.302925	0.0539015	0.280232
SERPINA7	2.10055	1.79774	0.302811	0.183178	0.494741
TMCO6	8.61278	8.31011	0.302671	0.00019183	0.0095978
FAM83F	6.42293	6.1203	0.302635	0.421447	0.718065
PGPEP1L	0.896353	0.593815	0.302538	0.650379	0.855584
PRSS46	0.80111	0.498694	0.302416	0.523867	0.787638
THSD4	5.48573	5.18362	0.302116	0.236268	0.557806
KIAA0907	10.2156	9.91346	0.302098	0.000176487	0.00910535
WNT5B	6.48944	6.18745	0.301985	0.148256	0.451284
B4GALNT4	7.44612	7.14426	0.301857	0.375877	0.684959
ASB16	4.38928	4.0878	0.301488	0.0188857	0.157773
LENEP	1.41614	1.11501	0.301131	0.133107	0.428901
ZFYVE27	9.32889	9.02777	0.301125	0.000168141	0.00879936
IGFN1	2.85427	2.55327	0.300999	0.405079	0.706773
DMRTA1	0.885246	0.584395	0.300851	0.0876033	0.354304
GPR83	1.80762	1.50687	0.300748	0.12129	0.410507
RDH13	9.26278	8.96239	0.300383	0.000621921	0.021092
FP15737	6.88093	6.58064	0.300282	0.0146258	0.138443
MTRNR2L12	6.40017	6.10004	0.300124	0.00351145	0.0621482
BEX5	5.26093	4.96132	0.299617	0.55965	0.807059
CEP152	6.17092	5.87143	0.299493	0.000991786	0.028311
TNFSF15	6.59498	6.29549	0.299493	0.107632	0.3897
OMG	2.20234	1.90287	0.299476	0.0499128	0.269417
NTRK2	4.12187	3.82243	0.299449	0.171492	0.481309
CTC-236F12.4	1.26755	0.968206	0.299345	0.177441	0.487707
NANOG	0.973837	0.674622	0.299215	0.0369401	0.229923
PLCB3	9.63833	9.33915	0.299185	0.00999358	0.112765
ABR	10.815	10.5159	0.299148	0.0512139	0.272642
ZFP3	5.43167	5.13255	0.299117	0.0183338	0.1553
LRRC10B	5.44743	5.14852	0.298909	0.207107	0.524668
NFATC2IP	9.70389	9.40505	0.298835	0.000108036	0.00660253
KRT73	0.597913	0.299085	0.298828	0.162022	0.468448
C1orf213	6.12259	5.82378	0.29881	0.0480132	0.264574
GRB10	9.305	9.00622	0.298775	0.0117051	0.122795
ADAMTS19	1.52824	1.22955	0.298697	0.094349	0.367626
MYRFL	2.51404	2.21544	0.298609	0.150747	0.454161
FKBP6	1.07279	0.774316	0.298473	0.0404688	0.241883
SLC25A29	9.46222	9.16404	0.298179	0.00246928	0.0498564
CCDC18	6.71907	6.42144	0.297623	0.00106414	0.029724
C2CD4B	6.24136	5.94375	0.297612	0.24066	0.563645
CTAGE9	2.02204	1.72464	0.297401	0.0826086	0.345537
PTPLA	7.64573	7.34835	0.297385	0.227655	0.548202
DACH1	6.9211	6.62426	0.296846	0.576846	0.818315
CASP5	4.84103	4.54424	0.29679	0.380652	0.68904
TRIM52	8.12426	7.8275	0.296763	0.000987903	0.028311
REV1	9.18111	8.88495	0.296163	4.15735e-08	4.45374e-05
DMRTA2	2.39014	2.09413	0.296006	0.37114	0.679932
ENC1	9.69926	9.4033	0.295961	0.0582991	0.290253
SREK1	9.90611	9.61016	0.295951	1.37266e-05	0.00161283
RNF223	4.28674	3.99102	0.295712	0.27061	0.593705
ARHGAP32	8.19704	7.9016	0.295438	0.0107851	0.117335
MYCN	4.6687	4.37329	0.295406	0.113293	0.397857
SYCP2	4.67555	4.38048	0.295073	0.117884	0.404619
PLCB2	8.01666	7.72159	0.295068	0.0547303	0.281886
CRIP1	3.02401	2.7291	0.294905	0.197353	0.512432
DDX51	9.2163	8.92143	0.294861	0.000470773	0.0173557
GTPBP2	10.1796	9.88479	0.294842	6.99197e-05	0.00499364
TBXAS1	8.65167	8.35686	0.294814	0.173923	0.484622
ALAS2	1.35123	1.05643	0.294793	0.18137	0.492856
CTH	6.45518	6.16042	0.294763	0.094349	0.367626
STX3	9.44981	9.15511	0.294707	0.0072481	0.0957233
DAB2IP	9.36018	9.06548	0.294706	0.000377543	0.0148506
CAPN14	1.94663	1.65208	0.294547	0.0157331	0.142909
EZH2	8.41056	8.11601	0.294545	0.138604	0.436799
LRMP	4.89259	4.59807	0.29452	0.3435	0.658377
FOLR3	1.74761	1.45325	0.294366	0.280319	0.602166
SLC7A6	9.49889	9.20457	0.294315	0.00375481	0.0641941
LURAP1L	9.31685	9.02255	0.2943	0.000830361	0.0253734
GVQW1	3.95152	3.65734	0.29418	0.00254232	0.0508799
IGLL5	6.4568	6.16273	0.294069	0.518852	0.784829
FHOD3	6.71573	6.4218	0.293935	0.165358	0.473656
RAD9A	8.91667	8.62293	0.293741	0.00820974	0.101989
CTD-2583A14.10	6.16554	5.87185	0.293691	0.0652097	0.307032
NPHP3	7.73241	7.43878	0.293628	0.00214787	0.0455378
VN1R1	3.23885	2.94536	0.293495	0.0130128	0.130285
TYRP1	2.23196	1.93848	0.293483	0.220512	0.539997
SALL4	5.88127	5.58782	0.293452	0.318815	0.636371
PAK6	6.03148	5.7382	0.293283	0.0828038	0.345956
C15orf37	4.83538	4.54232	0.293058	0.0173758	0.150618
SLC9A3	4.45461	4.16161	0.293004	0.588193	0.824254
FBXL2	6.29184	5.99909	0.292746	0.15232	0.456334
ARAP3	7.895	7.60234	0.292658	0.0465375	0.260142
PLXNA3	9.61037	9.31782	0.29255	0.0176902	0.152112
USP49	5.5798	5.28738	0.292416	0.000118243	0.00699168
C3orf62	7.11574	6.82335	0.292392	0.0031789	0.0587161
PRSS53	5.33107	5.03899	0.29208	0.0508207	0.272059
SPEF2	6.26519	5.97325	0.291937	0.0226428	0.173703
DOK7	5.00946	4.71755	0.291909	0.199663	0.516222
POLN	4.77226	4.48036	0.2919	0.124502	0.415586
CA13	6.75407	6.46224	0.291833	0.0412298	0.243949
FAM21A	8.94482	8.6533	0.291517	0.00365053	0.0630175
CCDC30	5.12648	4.83514	0.291342	0.0145367	0.137959
AC021860.1	3.19746	2.90612	0.291338	0.113796	0.398165
TREML4	0.924979	0.633654	0.291325	0.0120394	0.124651
CCDC169	1.82044	1.52938	0.291064	0.405701	0.707181
KAAG1	1.42535	1.13431	0.291036	0.152953	0.457026
C11orf53	3.85549	3.56448	0.291015	0.403215	0.705345
VWA7	5.76551	5.47488	0.290628	0.0849765	0.349028
RP1-102H19.8	3.20045	2.90987	0.290582	0.0750993	0.330444
GOLM1	10.3919	10.1013	0.290522	0.0568491	0.287433
CENPT	10.0894	9.7991	0.290349	0.000110009	0.00663402
WFDC1	7.82241	7.53224	0.290174	0.377664	0.686223
CTTNBP2	6.40501	6.11489	0.290119	0.470105	0.751738
CCDC120	8.08481	7.79474	0.290079	0.00314502	0.0584461
SNX30	7.13759	6.84761	0.289982	0.0139691	0.134535
COL20A1	1.03439	0.744735	0.289652	0.171838	0.481983
ZNF586	7.06204	6.7724	0.289644	0.00211637	0.0450272
KIAA0141	10.5204	10.2311	0.289254	1.09085e-07	7.35798e-05
DPH7	9.95241	9.66319	0.289215	0.000173408	0.00902317
C11orf89	2.80812	2.519	0.289122	0.138898	0.437196
CASP12	2.43838	2.14938	0.289007	0.180292	0.491319
RP11-1407O15.2	8.68482	8.3959	0.288911	9.29911e-05	0.00604841
C17orf47	1.00022	0.711458	0.288759	0.131407	0.426136
FAM72C	4.16798	3.87923	0.288745	0.231933	0.552803
BTAF1	8.74834	8.45963	0.288707	0.000478618	0.0175738
C5orf45	9.48278	9.19426	0.288521	0.000249989	0.0113387
CXorf65	3.95251	3.66404	0.288471	0.269652	0.593391
GPAT2	4.93274	4.64431	0.288436	0.135401	0.432465
HUNK	6.16273	5.8745	0.288231	0.489987	0.765781
CD160	2.01417	1.72613	0.288035	0.0434709	0.250933
VPS13A	8.56148	8.27356	0.287919	0.000251067	0.0113387
FOS	11.9472	11.6594	0.28786	0.257409	0.580909
RP11-111M22.2	5.66573	5.37798	0.287754	0.0277281	0.194974
RGL3	7.49834	7.21064	0.287699	0.287254	0.608169
D2HGDH	9.55556	9.26793	0.28763	0.00955613	0.110578
THBS3	9.26907	8.98149	0.287583	0.0129725	0.130169
DMGDH	3.81154	3.52399	0.287548	0.0978747	0.373532
IFRD1	10.1013	9.81378	0.28752	0.00196513	0.0426059
PLA2G4D	2.23073	1.94336	0.28737	0.130844	0.42537
IPCEF1	3.77671	3.48935	0.287368	0.094349	0.367626
TH	4.02297	3.73579	0.28718	0.285758	0.607616
CCR9	1.1691	0.882257	0.286842	0.115826	0.401335
ANO8	7.26814	6.98133	0.286819	0.00732017	0.0961175
NPR2	8.205	7.91819	0.286808	0.00325923	0.0596553
MYOCD	4.60258	4.31581	0.286772	0.311378	0.629181
SSH3	9.80518	9.51851	0.286674	0.000344167	0.0140538
SEMA3C	8.88574	8.59915	0.28659	0.186098	0.499442
DENND3	8.90889	8.62261	0.286282	0.00907716	0.107416
RAPSN	2.62173	2.33562	0.28611	0.0365427	0.228543
RAPGEFL1	9.01409	8.72814	0.285949	0.109086	0.39216
ZBTB43	7.00056	6.71468	0.285881	0.000166663	0.00874719
TAS2R38	2.82779	2.54195	0.285842	0.111298	0.395271
IMPG1	2.67991	2.3941	0.285812	0.0769223	0.334745
CCDC39	3.53783	3.25204	0.285793	0.0202699	0.16356
C19orf45	6.75369	6.46867	0.285022	0.191665	0.506178
FAM150B	3.71616	3.43115	0.285007	0.213937	0.533072
CDK5RAP3	12.068	11.783	0.284984	0.000395343	0.0153823
HMGCR	9.20185	8.91729	0.284565	0.0941321	0.367331
ADH7	0.383915	0.0993581	0.284557	0.746613	0.904738
GOLGA8T	1.40497	1.12044	0.284528	0.156469	0.461699
GJB3	7.35819	7.07384	0.284347	0.172184	0.482656
HBM	0.599772	0.315648	0.284124	0.216796	0.534708
STEAP3	8.10833	7.82447	0.283863	0.0437006	0.2517
AC110615.1	0.945189	0.66135	0.283839	0.497646	0.771527
CEP85	7.90111	7.61787	0.283241	0.00527101	0.0791391
NPFFR1	3.24199	2.95885	0.283138	0.12778	0.42044
FOXD4L4	1.17867	0.895618	0.283052	0.0987724	0.374915
AGMO	3.63574	3.35286	0.282877	0.153906	0.457771
TSKS	1.7909	1.5081	0.2828	0.135979	0.432794
APOC4-APOC2	1.54124	1.25864	0.282597	0.622059	0.841362
PPP1R14A	8.48778	8.20527	0.282513	0.330186	0.647502
WFDC12	1.32993	1.04742	0.282505	0.107873	0.390341
PRPF40B	8.78908	8.5067	0.282374	0.012773	0.129349
EFHC2	2.61967	2.33755	0.282111	0.257409	0.580909
AC007956.1	0.868753	0.586658	0.282095	0.466047	0.748206
C2orf62	2.28222	2.00015	0.28207	0.0238486	0.179106
ZNF783	8.34019	8.05814	0.282047	0.012694	0.128936
HID1	9.50426	9.22229	0.281971	0.085577	0.350152
XK	6.98815	6.70618	0.281968	0.0191671	0.159247
C10orf67	1.25473	0.972815	0.281918	0.0307487	0.206716
MDM1	8.07722	7.79548	0.281741	0.0271863	0.192653
WNT6	3.69728	3.41563	0.281647	0.292784	0.61374
TNK2	10.2748	9.99319	0.281623	0.00980396	0.111663
PARM1	9.05481	8.77319	0.281619	0.323116	0.641023
FAM65B	5.08813	4.80658	0.281553	0.283277	0.604598
COLCA2	6.75426	6.47303	0.281225	0.227655	0.548202
ZRSR1	2.78518	2.50404	0.281142	0.328546	0.645885
PON3	5.60207	5.32095	0.281113	0.137141	0.434442
FCRL3	2.13693	1.85588	0.28105	0.386068	0.692852
SNX32	4.8224	4.54138	0.281015	0.06441	0.30516
GCNT3	6.83127	6.55034	0.280931	0.655151	0.85771
RAD51AP2	1.84584	1.5653	0.280546	0.0390872	0.237049
RAB26	5.42864	5.14819	0.280447	0.444083	0.733639
HRASLS	2.61336	2.33307	0.280289	0.171492	0.481309
MGAT4B	11.8811	11.6009	0.28026	0.0456945	0.257644
ROPN1B	2.0475	1.76793	0.279576	0.123693	0.415091
MCOLN3	5.18359	4.90415	0.279439	0.262541	0.58689
KRT14	2.25248	1.97332	0.279162	0.697889	0.881839
JHDM1D	8.22796	7.94883	0.279135	0.000863969	0.0260939
CD19	3.50464	3.22562	0.279017	0.325281	0.642797
TG	7.52798	7.24899	0.278986	0.324739	0.642797
FAT2	1.52659	1.2478	0.278786	0.000523985	0.0187114
PROB1	4.11556	3.83688	0.278677	0.128333	0.421573
GRIN1	4.51076	4.2321	0.278658	0.304056	0.623168
GPR20	3.53289	3.25442	0.278471	0.0342342	0.219147
TTC21A	6.61685	6.3384	0.278453	0.0297394	0.202473
CLDN9	4.5024	4.22406	0.278334	0.298384	0.618223
ZC3H12A	9.09815	8.82005	0.278096	0.123156	0.414587
GSPT2	7.03798	6.75989	0.278085	0.312962	0.630354
CHKA	9.28981	9.01202	0.277794	0.00613714	0.0866431
RGL2	10.4969	10.2191	0.277755	0.00977267	0.111446
GALE	10.5394	10.2617	0.277743	0.0533547	0.278983
SULT4A1	2.47049	2.19293	0.277566	0.401356	0.703919
GJC2	5.5909	5.31334	0.277559	0.0947841	0.368376
RPS6KA1	9.17963	8.90218	0.277447	0.173574	0.484169
FAIM2	7.00409	6.72664	0.277444	0.166031	0.473944
MOCOS	6.39169	6.11437	0.277318	0.0882187	0.355609
SLC25A2	1.42182	1.14451	0.277309	0.0213654	0.168372
MRPS21	10.1806	9.9033	0.277257	0.017743	0.152351
STX1A	9.16445	8.88729	0.277158	0.0140121	0.134664
RP11-934B9.3	2.65589	2.3788	0.277084	0.106193	0.387726
RALGPS1	7.88704	7.61011	0.276932	0.00605526	0.0858198
GALNT14	3.48818	3.21133	0.276847	0.561136	0.807539
NRN1	7.34332	7.06654	0.276784	0.317211	0.634981
C14orf79	8.02926	7.75282	0.276442	0.00112813	0.0308954
RHBDF1	10.3896	10.1133	0.276331	0.00940409	0.109716
LHX2	1.68889	1.41258	0.276314	0.0223174	0.172588
JAKMIP3	2.64521	2.36903	0.276184	0.0980985	0.373838
TPPP2	1.28672	1.01053	0.276184	0.23366	0.554814
ARRDC1	11.0178	10.7416	0.276182	0.0106494	0.116836
CCDC66	8.09611	7.82016	0.275948	0.000338404	0.0139751
GSTM4	9.69722	9.42128	0.275947	0.00870391	0.105326
PLCXD1	7.06629	6.79043	0.275862	0.0512139	0.272642
IDI2	1.43142	1.15571	0.275708	0.332932	0.650157
PHKG1	4.99812	4.72248	0.27564	0.0987724	0.374915
WDR31	5.5772	5.3016	0.275599	0.0113077	0.120854
AC018755.1	3.37707	3.10158	0.275485	0.0105487	0.116291
EGF	3.21782	2.9424	0.275422	0.208301	0.526082
AC007461.1	1.1877	0.912493	0.27521	0.19204	0.506361
UNKL	8.44907	8.17388	0.275189	0.00536147	0.0797738
RP11-481A20.11	2.03558	1.76045	0.275129	0.212316	0.530993
KNTC1	9.09315	8.81809	0.275062	0.0191105	0.158922
PLCD4	5.77092	5.49588	0.275039	0.0886309	0.356718
ME3	8.77148	8.49649	0.274988	0.00313381	0.0584461
NAV1	7.26129	6.98638	0.274911	0.205919	0.523185
MAT2A	12.0185	11.7436	0.274901	0.000257631	0.0115566
CPS1	4.32741	4.05282	0.274587	0.2095	0.527427
TAF1C	9.99907	9.72463	0.274446	0.000629531	0.0211923
MNT	8.55333	8.27894	0.274393	0.00111505	0.0306757
EME1	6.68592	6.41154	0.274372	0.0769223	0.334745
MUC20	9.44888	9.17453	0.274353	0.172531	0.482959
RGP1	7.90222	7.62793	0.274293	0.0021798	0.0460005
DDX26B	7.10204	6.82808	0.273958	0.0225121	0.173358
TECPR1	7.95592	7.68197	0.273953	0.00151057	0.0368279
MAPRE3	8.68334	8.40941	0.273923	0.0319631	0.211216
KIAA1731	7.93685	7.66335	0.273503	1.47258e-05	0.0016867
KIAA1407	6.62111	6.34777	0.273341	0.00464333	0.0736623
RABL2A	8.36074	8.08761	0.273133	0.00164175	0.0387301
SLC22A5	7.16315	6.89006	0.273096	0.0113077	0.120854
STK31	5.20781	4.93487	0.272938	0.267267	0.591071
BLK	2.25821	1.98541	0.272799	0.839207	0.944367
AC062017.1	4.65262	4.38045	0.272171	0.0317871	0.210435
FAM211A	7.27666	7.00478	0.271879	0.2099	0.527633
SPAG5	9.12241	8.85085	0.271553	0.207107	0.524668
PDE8A	8.75611	8.48479	0.271325	0.00500785	0.0768996
KIAA1549	6.83796	6.5668	0.271159	0.0102841	0.114694
SATB1	8.23167	7.96064	0.271029	0.0609867	0.297373
MBOAT1	8.09444	7.82346	0.270986	0.0430146	0.250122
SYN3	4.28993	4.01978	0.270154	0.489294	0.765421
SH3GLB2	11.1917	10.9221	0.269593	0.000292934	0.0127022
CREB5	5.91131	5.64173	0.269576	0.131125	0.425677
SMKR1	6.27109	6.00155	0.269538	0.258802	0.582824
TSPAN7	7.69036	7.42085	0.269504	0.18137	0.492856
TMEM175	8.9363	8.66681	0.26949	0.00232041	0.0478587
RP11-697E2.6	2.6252	2.35587	0.269329	0.00815642	0.101673
SEMA4G	8.00148	7.73223	0.269254	0.140376	0.439266
TFAP2E	4.10038	3.83117	0.269206	0.0954397	0.369347
COL11A2	3.8979	3.6287	0.269201	0.0278845	0.195471
SCUBE1	3.13703	2.86803	0.269007	0.203556	0.520524
DFNB59	5.54036	5.2714	0.268959	0.0486395	0.266413
RP11-552F3.12	3.55187	3.28293	0.268939	0.044047	0.252896
PIDD	8.66574	8.39681	0.268932	0.0048724	0.0757179
B3GNT4	4.84299	4.57408	0.268915	0.0676583	0.313375
WDR55	8.905	8.63622	0.268776	1.84285e-05	0.00197424
ZNF285	3.98054	3.71188	0.26866	0.352564	0.664895
RELL2	7.07426	6.80564	0.268621	0.189052	0.503438
SLC22A13	1.2989	1.03049	0.268407	0.00199456	0.0429881
PHKG2	9.68926	9.42138	0.267876	0.00045356	0.0169267
MEP1B	1.56184	1.29399	0.267853	0.42656	0.721324
LDLRAP1	8.69352	8.42569	0.267824	0.00898978	0.106938
MNS1	5.7937	5.52589	0.26781	0.121026	0.410298
TPCN1	9.49074	9.22309	0.267655	0.00518193	0.0782532
CLDN15	8.55389	8.28665	0.267239	0.21272	0.531786
NBPF9	8.86092	8.59372	0.267199	0.000267779	0.0118657
REC8	8.30129	8.0341	0.267197	0.0787812	0.338547
IL37	2.87828	2.61109	0.267193	0.178862	0.48962
IVNS1ABP	10.3883	10.1213	0.267003	0.00177003	0.0403957
CCDC116	3.01071	2.74371	0.266999	0.0261303	0.18832
NEO1	9.27555	9.00877	0.266781	0.0863829	0.351633
ARHGAP8	8.46703	8.20032	0.266711	0.335693	0.652678
AC013449.1	1.70815	1.44145	0.266694	0.287754	0.608378
NFAT5	7.62278	7.35612	0.266661	0.0117418	0.122898
SMIM2	0.93007	0.663459	0.266612	0.0996766	0.375996
PTPN20A	1.81781	1.55134	0.266471	0.344062	0.658377
PARP15	4.69129	4.42491	0.266386	0.239777	0.562735
DNASE1L1	9.34056	9.07431	0.266247	0.00133692	0.0341009
FOXG1	0.852485	0.586249	0.266236	0.420174	0.717238
OTUD7A	3.43391	3.16767	0.266231	0.0510826	0.272341
SLC26A10	5.73539	5.46918	0.266209	0.394585	0.698501
SRSF11	11.827	11.561	0.26608	7.36954e-06	0.00104855
PIK3C2B	8.54759	8.28154	0.266048	0.0151706	0.140604
RBM5	11.0998	10.834	0.265773	0.000957344	0.027763
SH2B1	9.98185	9.71633	0.265523	0.000843656	0.0256934
FOXRED1	9.27315	9.00766	0.265487	0.00116369	0.0315374
AHCYL2	8.01796	7.75256	0.265403	0.159718	0.465405
ZAP70	5.7563	5.49089	0.265402	0.235397	0.556759
PRSS12	5.78389	5.51864	0.265258	0.379455	0.688036
TYK2	11.3356	11.0704	0.265184	0.000101854	0.00644085
TUBB1	1.99334	1.72825	0.265087	0.0123052	0.126469
RNF103-CHMP3	1.92088	1.65582	0.265059	0.0941321	0.367331
GABRB1	2.63635	2.37136	0.264988	0.188681	0.502891
KIAA1984	7.47742	7.21244	0.264981	0.307703	0.625992
C14orf105	1.91999	1.65501	0.26498	0.401975	0.704462
PLA2G3	2.99871	2.73377	0.26494	0.54417	0.798713
CBLN2	1.92514	1.66022	0.264922	0.157762	0.462742
MYL1	0.444443	0.179575	0.264869	0.781092	0.920311
NINL	6.94815	6.68334	0.26481	0.242433	0.565542
ABHD14A-ACY1	5.06465	4.80008	0.264567	0.0831955	0.346638
DCAF4L1	2.28549	2.02102	0.264467	0.0724311	0.324027
ADCY3	10.5272	10.2631	0.264137	0.0159247	0.143717
TUBG2	8.27222	8.00814	0.264085	0.0162648	0.145132
HSD3B1	1.89828	1.63425	0.264035	0.246006	0.568633
GPCPD1	9.32074	9.05681	0.263932	0.0400394	0.240342
PROX2	2.73525	2.47133	0.263928	0.0409022	0.243196
FGF22	1.58001	1.3161	0.263916	0.23758	0.559452
GOLGA7B	1.96993	1.70604	0.263888	0.283277	0.604598
KLHL42	8.31889	8.05516	0.26373	0.0106832	0.116925
PTPDC1	6.99797	6.73441	0.263554	0.00200198	0.0430461
CCDC180	5.30369	5.04028	0.263413	0.179576	0.490615
TRIM45	6.06409	5.80069	0.263406	0.11105	0.394778
AC119673.1	8.68278	8.41941	0.263367	0.34858	0.661906
MT-ND3	18.0859	17.8227	0.263266	0.297361	0.617296
SUN3	1.50388	1.2407	0.263177	0.12778	0.42044
TMEM92	6.79573	6.5328	0.262932	0.130844	0.42537
H1FNT	0.880214	0.617326	0.262888	0.30718	0.625907
SPTB	5.00849	4.74562	0.262876	0.0193376	0.1595
OR56B4	1.13459	0.871801	0.262792	0.0266538	0.190435
ATP6C	1.3686	1.10581	0.262789	0.299924	0.619229
UBXN11	9.10204	8.83936	0.262675	0.000927662	0.0272055
TMEM155	2.27026	2.00766	0.262594	0.266317	0.590332
LAPTM4B	10.3644	10.1019	0.262529	0.0845781	0.348413
ACSS2	10.5104	10.2479	0.262445	0.168064	0.47535
CIT	7.82408	7.5617	0.262376	0.0122669	0.126289
KIAA1683	3.91686	3.65449	0.262371	0.0696711	0.318247
ANKRD61	3.61142	3.34913	0.262291	0.0350849	0.222326
ITIH1	1.56344	1.30119	0.262256	0.30718	0.625907
NEURL4	8.84148	8.57931	0.262174	0.000763694	0.02398
TIAF1	8.13593	7.87378	0.262146	0.00934388	0.109364
FOSL2	10.0787	9.81665	0.262055	0.023306	0.176927
GAD1	5.66132	5.39938	0.261946	0.245109	0.567713
TBX18	4.10552	3.84368	0.261836	0.434298	0.726169
TIA1	10.5969	10.3351	0.261746	0.000327147	0.0137281
HJURP	7.34426	7.08261	0.261658	0.254639	0.578385
KL	3.17073	2.90927	0.26146	0.42656	0.721324
CLCN1	2.24616	1.98493	0.261227	0.096099	0.370403
ZFP36	12.1946	11.9334	0.261225	0.125588	0.417144
CST5	1.58867	1.32745	0.261219	0.220928	0.540507
MFAP3L	5.67355	5.41244	0.261103	0.152953	0.457026
CR2	1.93805	1.67717	0.260885	0.770953	0.91577
ALPPL2	1.76915	1.50841	0.260747	0.828018	0.939848
DOCK5	7.41148	7.1509	0.260585	0.0096484	0.110653
COL4A3	2.55788	2.29742	0.260455	0.128888	0.422253
STXBP2	10.4893	10.2288	0.260429	0.11557	0.401061
MPZL2	9.29759	9.03724	0.260354	0.0896682	0.358988
CAMKK1	7.78834	7.5283	0.26004	0.0399326	0.239938
ZNF700	8.05797	7.79798	0.259989	0.00239816	0.0490184
CDCA7	9.43482	9.17487	0.259956	0.27157	0.594666
OPLAH	8.68185	8.42191	0.259936	0.0524091	0.27674
SLC16A5	7.95982	7.69989	0.259927	0.182815	0.494642
CTD-2410N18.5	1.91073	1.65092	0.259812	0.146715	0.449523
NEK3	9.6113	9.35149	0.259805	0.116082	0.401687
VAT1L	3.80309	3.54348	0.259613	0.125588	0.417144
SIPA1L3	8.00407	7.74447	0.259604	0.0506901	0.27168
CARNS1	3.4003	3.14085	0.259445	0.177086	0.487101
AC131097.4	0.868199	0.608798	0.259401	0.24871	0.571649
FAM151A	1.32398	1.06462	0.259364	0.0625236	0.301397
VWA2	7.05056	6.79123	0.25933	0.225537	0.545555
PCSK9	7.94743	7.68811	0.259329	0.264897	0.589335
LDLRAD4	7.66333	7.40404	0.259289	0.0839833	0.347535
VANGL1	7.34296	7.08367	0.259289	0.00179677	0.0405486
NOXRED1	2.79311	2.53385	0.259267	0.0128525	0.129607
RTN4RL1	2.54529	2.28619	0.259101	0.273981	0.596432
MYO18A	9.68926	9.43021	0.259045	0.00241577	0.0492124
PRAP1	8.52651	8.26752	0.258996	0.646415	0.853507
SPRY4	8.76222	8.50324	0.258974	0.0165117	0.145905
ITGB1BP2	5.00518	4.74621	0.258965	0.0745593	0.329421
TMEM236	2.61536	2.35652	0.258841	0.361777	0.673277
MS4A4E	2.8832	2.62436	0.25884	0.180651	0.491855
ZNF417	6.8474	6.58867	0.258733	0.00660555	0.0907927
KLHL3	5.59672	5.33805	0.258672	0.100359	0.376931
NELL2	4.25045	3.99183	0.258616	0.318815	0.636371
SLC25A10	9.67445	9.41606	0.258382	0.215567	0.534061
SIN3B	9.46519	9.20686	0.258325	0.000242559	0.0111272
FXYD4	3.44283	3.18462	0.258215	0.420174	0.717238
AC008132.13	0.643651	0.385597	0.258054	0.0137985	0.133598
GRIA4	2.28334	2.02573	0.257608	0.206711	0.524246
ICA1	10.1489	9.89144	0.257452	0.07528	0.33084
CACNB4	2.67906	2.42163	0.257431	0.0562775	0.286212
NAT8	1.70483	1.44742	0.257411	0.349715	0.662748
AP000974.1	2.49065	2.23329	0.257362	0.0734889	0.327143
ATG4B	10.745	10.4877	0.25734	3.17246e-05	0.00288884
REXO1	9.25055	8.99324	0.257311	0.000217682	0.0104053
CEP112	7.12797	6.87069	0.257275	0.104769	0.385619
ST6GALNAC2	6.6987	6.44144	0.257264	0.223433	0.542918
ZNF704	6.72889	6.47187	0.25702	0.169772	0.478249
MPHOSPH8	9.955	9.69814	0.256862	0.0019289	0.0421214
MYH3	4.88717	4.63033	0.25683	0.132255	0.427592
PLEK2	9.26648	9.00974	0.256741	0.320423	0.638253
ACSBG1	3.01329	2.75686	0.256434	0.0449822	0.256085
RLN2	3.63016	3.37383	0.256333	0.267743	0.591477
RP11-211G3.3	0.845522	0.589197	0.256326	0.215976	0.534061
ZBTB7C	5.15212	4.89608	0.256032	0.437546	0.728523
CCDC171	5.1852	4.9293	0.255902	0.0109223	0.118262
ZNF846	7.37796	7.12213	0.255835	0.00549047	0.0809
PCED1A	9.62426	9.36851	0.255751	0.00907716	0.107416
MAFK	10.0209	9.76521	0.255713	0.00722422	0.0956159
CATSPERD	0.463671	0.207971	0.2557	0.122087	0.412056
TFRC	10.91	10.6545	0.255479	0.0526779	0.277435
TMEM89	2.87492	2.61947	0.255448	0.390312	0.695399
SH3BGRL3	12.1548	11.8995	0.255346	0.0676583	0.313375
AL589739.1	1.33284	1.0775	0.255333	0.339582	0.656038
PLCG1	10.7063	10.451	0.255285	0.0348943	0.221504
TUSC1	7.50519	7.25001	0.255184	0.113796	0.398165
GPR45	1.15489	0.899713	0.255173	0.0727823	0.32496
TOP3B	8.65926	8.4041	0.255163	0.00190746	0.041955
ARHGAP33	8.08463	7.82947	0.255161	0.124232	0.41514
UGT1A4	0.949634	0.694557	0.255077	0.0420028	0.246521
CPO	1.99615	1.74117	0.254977	0.120498	0.409422
MSLNL	0.845382	0.590484	0.254898	0.305615	0.624116
LINC00999	5.54091	5.28607	0.254839	0.0372406	0.230375
ZNF248	7.65371	7.39894	0.254766	0.00708241	0.0947722
C19orf55	8.32778	8.07309	0.254688	0.00146531	0.0360624
GALNT10	9.23093	8.97628	0.254651	0.00271393	0.0531463
TREH	3.5043	3.24993	0.254368	0.240218	0.563045
TAF7L	2.35912	2.10477	0.254348	0.0869914	0.352927
ARRDC5	1.40817	1.15387	0.254305	0.215976	0.534061
SLC47A2	1.34264	1.08863	0.254011	0.0532188	0.278592
CBWD1	9.99648	9.74261	0.253875	0.000270085	0.0119099
AP000769.1	3.05773	2.8039	0.253834	0.167724	0.475052
MYO18B	1.8255	1.57172	0.253788	0.438849	0.729226
GPR153	8.0376	7.78383	0.253761	0.0958788	0.370103
TMEM86B	6.81685	6.56314	0.253712	0.0101865	0.113883
BEND5	4.575	4.32141	0.253587	0.365855	0.675756
ZBTB3	6.28703	6.03367	0.253367	0.0144481	0.137404
TRHDE	2.40163	2.14845	0.253185	0.162022	0.468448
ASIC4	1.90557	1.65262	0.252951	0.0306635	0.206448
AP000350.4	5.25998	5.00734	0.252638	0.0826086	0.345537
UVSSA	7.43518	7.18261	0.252572	0.00558432	0.0818854
COX6A1P2	7.08759	6.83505	0.252538	0.0103826	0.115439
C10orf90	1.10759	0.855158	0.252437	0.483081	0.760995
PRDM15	6.68629	6.43409	0.252201	0.000898835	0.0266172
CTC-487M23.8	4.53666	4.28447	0.252189	0.112791	0.397322
CARF	6.26204	6.00989	0.252146	0.00571814	0.0827155
FLJ20306	1.36195	1.10983	0.25212	0.0356619	0.224965
ANKRD13B	8.80204	8.54995	0.252093	0.115826	0.401335
SLC20A1	9.09796	8.84606	0.251898	0.0160212	0.144159
STAT6	11.6798	11.4282	0.25157	1.33185e-05	0.00159576
RP11-12J10.3	2.42937	2.17786	0.251513	0.00499073	0.0767014
SCARB1	10.2456	9.9941	0.251459	0.0079462	0.10015
MIA-RAB4B	1.36871	1.11733	0.251375	0.377664	0.686223
SPG20OS	1.51996	1.26868	0.251273	0.517424	0.78384
RP11-603J24.9	1.01959	0.768457	0.251134	0.447372	0.735537
AL132989.1	2.88496	2.63394	0.251023	0.0241933	0.180874
C6orf223	7.95481	7.70383	0.25098	0.242877	0.565806
CRB2	3.92451	3.67358	0.250933	0.292784	0.61374
SLC5A10	1.67579	1.42488	0.250908	0.0459341	0.258195
SPC24	7.49149	7.24059	0.250899	0.0366417	0.228848
ENDOU	2.08501	1.83418	0.250831	0.094349	0.367626
EML3	9.93148	9.6808	0.250683	0.0019798	0.0427204
DENND1C	8.00333	7.75265	0.250677	0.182092	0.493417
PDC	0.969885	0.719217	0.250668	0.213937	0.533072
C14orf39	0.751723	0.501099	0.250624	0.314021	0.6313
KRTAP5-9	2.45936	2.20873	0.250624	0.231933	0.552803
AGPAT4	7.00593	6.75532	0.250614	0.147638	0.450759
UGT2B11	0.62037	0.369823	0.250547	0.13569	0.432705
TRIM72	2.0977	1.84727	0.250433	0.278358	0.601003
C1orf51	6.01056	5.76017	0.250391	0.325281	0.642797
PPP1R12B	8.13204	7.8817	0.25034	0.276407	0.598778
AGAP8	7.1326	6.88234	0.250258	0.0878081	0.354738
PNN	10.9933	10.7432	0.250141	4.89953e-05	0.00389652
MIR3654	5.57833	5.32824	0.250094	0.0124207	0.127153
CREBZF	10.0859	9.83585	0.250073	0.00026893	0.0118877
GTF2IRD2	8.64222	8.39223	0.249987	0.0297394	0.202473
XCR1	1.48011	1.23021	0.249899	0.168064	0.47535
MC1R	6.90869	6.65888	0.249816	0.0926248	0.364968
HIPK2	6.89612	6.64638	0.249742	0.0565627	0.286861
AL627171.2	1.33429	1.08462	0.249672	0.0679904	0.314274
OR13J1	0.937513	0.688012	0.249501	0.263953	0.588457
SYTL1	7.56276	7.31367	0.249089	0.386068	0.692852
DBF4B	7.86593	7.61686	0.249065	0.013546	0.132544
ZNF300	4.86757	4.61854	0.249033	0.253721	0.577379
MEGF10	2.03355	1.78453	0.24902	0.344625	0.658377
DND1	2.5536	2.3048	0.248806	0.0839833	0.347535
LAD1	9.95889	9.71016	0.248725	0.0919847	0.363705
RSPH1	6.53669	6.28797	0.248721	0.0719069	0.323018
MT3	5.19835	4.94968	0.248676	0.34014	0.656419
NES	8.22852	7.97989	0.248628	0.243323	0.565806
MAP1LC3A	10.2265	9.97787	0.24861	0.0359535	0.2261
MECOM	8.52019	8.2716	0.248587	0.276407	0.598778
SPHK2	8.71296	8.46452	0.248442	0.0524091	0.27674
RNF44	10.1859	9.9375	0.248426	0.0101865	0.113883
METAP1D	7.5276	7.27937	0.248233	0.00593429	0.0847649
[truncated: 16,213 more rows]

## Sheet: ST4 KIRC
Name	Mean(log(Black))	Mean(log(White))	logFC	M-W U test pval	Adj pval
F8A2	6.51459	2.45016	4.06443	1.03562e-12	1.62726e-08
GSTM1	9.95543	7.34895	2.60647	0.000127784	0.0024267
RP11-599B13.6	4.04869	2.04161	2.00708	0.00109957	0.0109309
PNMA6A	4.11303	2.11068	2.00235	1.57444e-05	0.000576935
F8A3	8.21435	6.25372	1.96063	4.12739e-11	1.2528e-07
NPIPB15	6.42655	4.52155	1.905	2.27085e-08	8.44014e-06
TRIM63	4.01181	2.1707	1.8411	4.06335e-05	0.00111448
DAPL1	4.53404	2.82894	1.7051	0.000419591	0.00558188
PRR15L	6.46232	4.89082	1.5715	0.000732805	0.00824327
PCP4	4.77503	3.21723	1.55781	0.00634858	0.0363472
PCSK1N	7.64155	6.08719	1.55436	4.442e-05	0.00119494
SLC30A2	4.57188	3.03712	1.53476	0.00021887	0.00353375
SCEL	2.38162	0.847475	1.53415	1.35489e-05	0.000523386
ARHGAP40	2.80042	1.27727	1.52315	0.000138943	0.00258472
MSLN	6.52366	5.01096	1.51271	0.000536261	0.00661231
KRT7	9.31565	7.80671	1.50894	9.26188e-05	0.00195455
PLG	6.37503	4.89935	1.47569	0.00846227	0.0444263
HHATL	3.28026	1.81896	1.4613	0.0236274	0.0895531
LCN2	5.28354	3.83486	1.44867	0.00018807	0.00318913
CDH17	3.49845	2.05869	1.43976	0.00681784	0.0382404
GAL3ST3	2.72783	1.31056	1.41727	1.43081e-06	0.000124679
NMRK2	2.65876	1.28592	1.37285	0.112373	0.259615
LGALS7B	3.18544	1.81501	1.37043	1.71471e-05	0.000609927
MAL	9.86089	8.5099	1.35099	0.000110061	0.00219303
SH3GL2	3.71195	2.39511	1.31684	0.00302485	0.0219389
C2orf54	3.70879	2.39424	1.31454	0.0001994	0.00331641
GPR110	3.95555	2.67055	1.28501	0.00148504	0.0135093
RP11-683L23.1	2.53026	1.24694	1.28332	4.32266e-10	4.92026e-07
BCL2L2-PABPN1	7.06523	5.79376	1.27146	2.23429e-06	0.000168125
MAPK4	2.53577	1.27147	1.26429	0.0162893	0.0694595
FOXJ1	2.92703	1.6639	1.26314	8.07391e-05	0.0018042
FOXA3	2.80891	1.54999	1.25892	4.72073e-05	0.00124781
KRT17	5.94873	4.69014	1.25859	0.00260201	0.0197532
BEX1	5.67767	4.42911	1.24856	0.00381309	0.0257773
VTCN1	4.22451	2.97803	1.24648	0.0270617	0.0988265
DOK7	4.03174	2.79637	1.23537	3.70339e-08	1.16676e-05
LYPD6B	3.67198	2.43952	1.23246	0.0138865	0.0624603
SOX8	3.97775	2.74898	1.22877	6.9315e-08	1.59793e-05
INHA	4.77653	3.55695	1.21958	0.00282791	0.0209443
CCDC181	3.88042	2.66916	1.21126	9.31629e-06	0.000407856
ACSM1	5.55305	4.34655	1.2065	1.06586e-06	0.000107246
TUBB8	2.25804	1.05231	1.20573	8.07827e-11	1.83902e-07
SV2B	3.8205	2.62041	1.20008	0.0189298	0.0768844
CKS1B	3.10494	1.91073	1.1942	0.00100089	0.0102234
GRIK5	4.18756	3.0074	1.18016	0.00623591	0.0359053
C9orf173	3.52135	2.34918	1.17217	8.96575e-06	0.000400206
RAB25	4.57384	3.40745	1.16639	0.0214645	0.0839047
KRT222	3.12165	1.95659	1.16505	0.00596205	0.0349359
SCGB2A1	3.73306	2.57544	1.15762	0.000193884	0.00325739
SOSTDC1	5.237	4.10142	1.13558	0.00804546	0.0429186
KRT16	2.57667	1.44465	1.13202	0.00131631	0.0124082
ZACN	5.09399	3.96201	1.13198	0.00642854	0.0366781
CAMK2B	4.19896	3.06794	1.13102	0.000542169	0.0066671
CNTN3	3.29079	2.16352	1.12728	0.0201624	0.0806498
CORO6	4.76589	3.65243	1.11346	3.01561e-05	0.000915337
FCGBP	6.48369	5.37209	1.1116	9.86788e-05	0.00204919
GGT6	3.70662	2.59696	1.10966	0.0105061	0.0515179
SST	7.09304	5.99078	1.10226	0.0539984	0.158488
LECT1	1.75271	0.654332	1.09838	0.00385628	0.0259249
OMG	4.06496	2.96681	1.09816	0.122456	0.274786
GAL	2.23106	1.13554	1.09552	0.000951679	0.00984772
CYP17A1	4.70175	3.6072	1.09455	0.0969965	0.234969
BNC1	2.43826	1.34379	1.09447	0.0629431	0.175708
SLC9A2	2.69683	1.60569	1.09114	0.000510973	0.00638698
CTB-134H23.2	2.28455	1.19811	1.08644	6.18764e-07	7.71845e-05
PNMA6B	2.60147	1.51735	1.08412	0.00154661	0.0138481
IRX6	4.27806	3.20163	1.07643	0.0233741	0.089075
KCNIP1	3.67944	2.60401	1.07543	0.00861041	0.0449836
TFCP2L1	5.34367	4.276	1.06766	0.0251979	0.0938071
MYL3	7.8152	6.75257	1.06263	0.00045859	0.00594861
CCDC78	5.29258	4.23368	1.0589	0.000291848	0.00433535
PRR15	5.31242	4.258	1.05442	2.71262e-06	0.000181483
AC110771.1	3.50744	2.45364	1.0538	7.7384e-09	3.88985e-06
PIGR	8.69913	7.65044	1.04869	0.039156	0.127432
IGFALS	3.26987	2.22314	1.04673	7.90273e-09	3.88985e-06
AJAP1	6.10302	5.06355	1.03947	7.79236e-06	0.000360438
SLC38A8	1.52485	0.492736	1.03212	0.0117628	0.0554696
SLC29A2	5.40976	4.38165	1.02811	0.000193884	0.00325739
GPR143	6.85718	5.83353	1.02366	0.0349315	0.118006
SCXA	4.5093	3.48923	1.02006	5.1505e-08	1.36692e-05
WDR66	6.923	5.90462	1.01838	0.00112035	0.011071
SLC16A11	5.1787	4.16233	1.01637	4.4579e-06	0.000249807
NUTM2A	4.75373	3.74427	1.00947	1.37263e-10	2.49983e-07
LAMC2	6.56783	5.55963	1.0082	0.0022604	0.0179609
C15orf59	5.74731	4.74078	1.00652	0.000326238	0.00467831
C4BPA	2.62954	1.62778	1.00176	0.00307159	0.0221368
ADAMTS16	4.58075	3.58238	0.998375	0.000159103	0.00283244
NEU4	3.65053	2.65328	0.997249	0.000229794	0.00365074
NPIPA8	5.83309	4.83598	0.997114	0.00279535	0.0207791
ESRP1	3.58849	2.59152	0.996973	0.0359624	0.120196
AC003006.7	2.4	1.40412	0.995879	0.000118325	0.00229983
CRYBB2	3.9847	2.98983	0.994863	7.55087e-09	3.88985e-06
ALDH1A2	7.01083	6.01902	0.991807	0.0277228	0.100615
TMED6	7.7202	6.72895	0.991247	0.0144914	0.0641199
TMEFF1	4.14061	3.15172	0.988887	0.0316598	0.110225
AC132192.1	4.62802	3.64043	0.98759	0.00178111	0.0152863
S100A5	2.8578	1.87041	0.987389	0.000229262	0.00364976
TCEAL2	3.81682	2.82996	0.986858	0.0109974	0.0530556
RP11-514P8.6	3.58026	2.5985	0.98176	0.00647464	0.0368028
EHF	3.75686	2.77679	0.980077	0.0182804	0.0751517
COL9A3	5.02633	4.05524	0.971094	3.64936e-05	0.0010401
RBM11	3.70069	2.73191	0.968776	0.00251245	0.0192578
PRSS22	2.63931	1.67138	0.96793	0.0105061	0.0515179
AC104667.3	4.00989	3.04316	0.966736	2.76705e-07	4.38205e-05
LCN10	3.60518	2.64163	0.963555	0.000373514	0.00517278
SLC13A2	3.06895	2.10634	0.962615	0.00548632	0.0330194
KCNJ12	4.37353	3.41244	0.961093	1.34454e-06	0.000121222
HAGHL	7.28978	6.3294	0.960371	0.000157977	0.00282343
SLC13A3	5.59799	4.64365	0.95434	0.0360669	0.120457
KRT20	1.60018	0.646054	0.954124	0.078527	0.204276
KY	2.93375	1.98019	0.953558	0.000306149	0.00448558
CCL3L3	4.86934	3.91609	0.953252	0.0114704	0.0545998
FREM1	4.98708	4.03642	0.950667	0.00103934	0.0104924
PVALB	4.71391	3.76724	0.946665	0.164357	0.334781
STAC2	4.56972	3.62322	0.946506	0.0772337	0.201747
DUOXA1	2.62835	1.68451	0.943845	0.00104587	0.0105409
FSTL4	3.87881	2.93714	0.94167	0.000567649	0.00687826
ABCB5	2.1974	1.25622	0.941177	0.866471	0.931974
COL4A3	7.35804	6.41733	0.940716	1.05914e-05	0.000439386
SCN2B	1.92983	0.990215	0.939616	0.016342	0.0696024
AL356356.1	3.33131	2.39637	0.934941	0.00170068	0.0147983
NEIL1	8.33088	7.39844	0.932439	3.55314e-07	5.19291e-05
GOLGA8B	8.61456	7.68288	0.931678	0.000230326	0.00365074
TBC1D3H	5.53867	4.60861	0.930059	0.000117757	0.00229859
GGTLC3	3.54864	2.62047	0.928175	0.045691	0.141518
UPK3B	4.26928	3.34144	0.92784	5.84725e-05	0.00142557
ATRNL1	4.33593	3.40845	0.927471	0.0156948	0.0677812
SVOPL	2.96845	2.04248	0.925968	0.000312476	0.00454901
SYNE4	4.3183	3.39395	0.924349	0.00137142	0.0127756
SYT14	1.31093	0.386613	0.924317	0.138337	0.297345
ADORA1	6.28235	5.36158	0.920774	0.00136581	0.0127299
KRT23	2.80613	1.8927	0.913433	0.0126379	0.058254
SHC2	8.93	8.01759	0.912417	5.2902e-09	3.32224e-06
ANKRD9	6.78718	5.8751	0.912085	1.78503e-10	2.70907e-07
LCN12	6.85153	5.94044	0.91109	0.000542169	0.0066671
SFTA2	3.05845	2.14977	0.908682	0.0462695	0.142824
WFDC2	11.4887	10.5811	0.907603	0.0197544	0.0794011
LRRN2	5.41301	4.50667	0.906334	0.0185731	0.0760291
LCN8	2.02559	1.12195	0.903646	0.000563942	0.00684245
GPR61	3.39178	2.4889	0.902877	0.00037773	0.00519578
CYP1A1	1.74977	0.848138	0.901629	0.00277383	0.0206698
L1CAM	5.38807	4.48698	0.901089	0.01887	0.076744
PEBP4	4.59134	3.69107	0.900274	4.16248e-07	5.77861e-05
B4GALNT4	4.67366	3.77726	0.896401	0.0491189	0.148745
SCARA3	7.93587	7.03973	0.89614	0.000153182	0.00277864
INPP5J	5.1898	4.29496	0.894841	0.00013057	0.00246164
PLK5	1.16912	0.274825	0.894291	2.94608e-05	0.000898728
C14orf132	5.79259	4.89854	0.894048	0.00205604	0.0168745
LGI3	2.01559	1.12279	0.892796	0.300757	0.498987
ENO3	7.69066	6.7991	0.891566	1.7026e-06	0.000141588
BMP7	2.79642	1.90595	0.890475	0.0731736	0.194206
SYT5	2.66134	1.77162	0.889719	0.000756738	0.00841888
ENAM	6.01153	5.12369	0.887842	0.000994614	0.0101821
TRIM74	4.10872	3.22239	0.886334	0.000208436	0.00340452
RIC3	5.333	4.44835	0.884645	0.0127433	0.0584735
NKAIN4	6.62472	5.7409	0.883828	0.0552608	0.161077
PRSS45	2.37261	1.49029	0.88232	1.62137e-05	0.000587047
SPINK2	3.33588	2.45364	0.882247	0.00390724	0.0260655
ALS2CL	6.92609	6.04512	0.880967	1.66793e-06	0.000140631
HGFAC	2.76656	1.8874	0.87916	9.73294e-06	0.000420039
AL035252.1	7.73218	6.85573	0.876444	0.0283552	0.102056
WNK2	3.83295	2.95743	0.875516	0.0143733	0.0638612
MCF2	3.48207	2.60922	0.872849	6.10476e-06	0.000304602
SULT4A1	2.75228	1.87985	0.87243	0.0101031	0.0503002
FAM181B	2.91037	2.03902	0.871354	2.70398e-05	0.000841793
PTH1R	9.04263	8.17281	0.869817	0.000311767	0.00454232
FGFBP1	1.54737	0.677643	0.869731	0.00225153	0.0179217
PIP	2.33702	1.46743	0.869595	0.0216998	0.0845701
CASP14	1.37585	0.510433	0.865418	0.0521142	0.155006
VWA2	1.90385	1.03855	0.865308	0.00808771	0.0430682
LMTK3	3.77336	2.90969	0.863675	0.0021475	0.0173824
CNTFR	3.48227	2.61957	0.862706	0.0247024	0.0924538
KIF1A	1.73643	0.876585	0.859845	0.0298792	0.105929
FSCN2	3.52996	2.67125	0.858701	2.94884e-06	0.000187777
CKMT1B	4.08261	3.22396	0.858647	0.129312	0.284597
RBP4	9.14219	8.28389	0.858303	0.108684	0.253764
SPAG6	2.38152	1.52363	0.857891	0.0440541	0.138139
DUSP26	3.12111	2.26377	0.857337	0.00273125	0.020453
NAT8L	2.92955	2.07567	0.853878	0.0170945	0.0716844
ENTPD8	4.28398	3.43158	0.852402	0.000285913	0.00427157
ZNF385B	6.69323	5.84133	0.851894	0.0338268	0.115366
TMEM238	5.59176	4.7449	0.846858	2.0766e-07	3.74445e-05
FAM189A1	5.25957	4.41278	0.846784	0.00387805	0.0259563
SCNN1A	8.38195	7.53761	0.844343	0.0234462	0.0892565
NBPF16	6.24281	5.39864	0.844164	2.26699e-06	0.000168125
SMIM5	5.36087	4.51675	0.844127	4.29761e-05	0.00116818
CYP2W1	1.96326	1.11942	0.843841	4.33053e-05	0.00117362
BDH1	7.53173	6.69033	0.841402	0.000820653	0.00888569
CASKIN1	1.78181	0.941208	0.840606	0.00081543	0.00883439
AC104532.2	2.34829	1.50798	0.84031	0.00513821	0.0316032
C2orf40	7.5624	6.72225	0.840149	0.00722819	0.0398908
CCDC154	3.99416	3.15544	0.838718	0.000685557	0.00783272
GADD45G	7.78044	6.94173	0.838706	4.11823e-06	0.00023802
TBC1D3C	5.82696	4.98936	0.837601	0.000278812	0.0041792
AC004017.1	3.78734	2.95006	0.837278	0.00346328	0.0240462
CST5	1.84308	1.0128	0.830285	0.00284981	0.021038
KCNMB2	4.51927	3.68954	0.82973	0.00335971	0.0235426
CEACAM5	1.30018	0.473415	0.826766	0.00139976	0.0129403
CLU	16.6117	15.7855	0.826203	2.36787e-06	0.000170096
OVOL1	4.74092	3.91511	0.825808	0.00674552	0.0379399
CLDN16	3.8	2.97617	0.823831	0.116297	0.265747
LY6D	1.78366	0.962523	0.821136	0.00387805	0.0259563
EFCAB1	2.90667	2.08605	0.820622	1.98272e-06	0.000156099
GSTM3	9.91	9.08941	0.820586	3.02608e-06	0.000191244
ADAMTSL5	4.53979	3.71927	0.820514	7.47978e-05	0.00169641
VANGL2	5.85134	5.03287	0.81847	0.000994614	0.0101821
SLC25A27	7.62586	6.8078	0.818055	0.000416795	0.00556093
KCNJ1	4.49171	3.67411	0.817607	0.0571619	0.164616
MLPH	6.80301	5.98626	0.816756	0.00170411	0.0147998
KCNK15	3.43912	2.6224	0.81672	0.170161	0.343149
CLDN23	6.15479	5.33813	0.816653	2.97679e-05	0.000906577
DUSP15	6.64714	5.83061	0.816532	0.00205604	0.0168745
CNTN6	2.8132	1.99688	0.816322	0.569938	0.737247
AL807752.1	4.36414	3.55169	0.812445	0.00173175	0.0149614
DPP6	2.72763	1.91584	0.811785	0.0720462	0.192025
FOLR3	3.63169	2.82025	0.811442	0.0020479	0.016861
ZSCAN1	3.52126	2.71017	0.811092	0.000102343	0.0020966
SLC25A29	8.84413	8.0341	0.810034	1.29484e-08	5.48412e-06
ATP13A4	5.01861	4.20864	0.809973	0.0126379	0.058254
LRRC43	4.30324	3.49373	0.809514	0.00552628	0.0332051
FBXO2	6.31132	5.5021	0.809216	0.0028774	0.0212159
CAPS	7.84956	7.04146	0.808099	4.55978e-06	0.000252409
C1orf210	7.91107	7.10707	0.804003	0.00870041	0.0453237
FAM43B	3.76347	2.96307	0.800396	0.000126564	0.00241612
DNASE1L3	7.87241	7.07207	0.800343	0.000348342	0.00492929
CGN	7.18937	6.38937	0.8	0.000711105	0.00805388
POPDC3	1.99222	1.19416	0.798063	0.0398342	0.128948
C9orf169	4.92912	4.13146	0.797665	7.61021e-05	0.00171957
FAM3B	4.51435	3.71696	0.797389	0.0297015	0.105484
SAP25	5.68739	4.8912	0.79619	0.00219462	0.0176306
ATP4B	1.44905	0.653308	0.795739	6.79095e-05	0.0015695
PRRG2	5.92282	5.13237	0.79045	0.000104857	0.00212894
DNM1	8.19631	7.40649	0.789828	0.000605989	0.00718508
RALGPS1	6.55457	5.76529	0.789275	9.0637e-08	1.98877e-05
C11orf71	7.01977	6.23056	0.789212	6.6854e-08	1.56095e-05
ZSCAN23	4.19482	3.40624	0.788582	5.11825e-05	0.00131658
NAP1L2	5.64082	4.85307	0.787744	0.00402603	0.0265852
BRICD5	5.96714	5.17955	0.78759	0.000296544	0.00437654
NOTCH2NL	8.93522	8.14922	0.785995	6.5571e-10	6.63433e-07
SCIN	8.82044	8.03495	0.78549	0.022177	0.0858421
CAND2	4.91269	4.12804	0.784648	4.07178e-06	0.000236163
CWH43	3.23877	2.4547	0.784077	0.0876419	0.219944
GOLGA6L10	1.92334	1.14217	0.78117	7.47978e-05	0.00169641
TMEM61	2.97373	2.19308	0.780649	0.0486453	0.147728
JAKMIP3	1.91972	1.14051	0.779214	1.78971e-06	0.000144855
CKMT1A	3.61969	2.84281	0.776886	0.214059	0.398125
LEFTY1	4.12707	3.35042	0.776646	0.0388206	0.126839
AC010327.2	3.74283	2.96688	0.775952	0.0376658	0.124135
LDHD	7.80957	7.03607	0.773509	0.00188751	0.015944
MROH7	5.04282	4.26997	0.772851	0.000386295	0.00528169
SDK2	3.28656	2.51395	0.772608	0.000110862	0.00220177
AGR2	3.09469	2.32247	0.772214	0.0718597	0.191696
C14orf180	4.29336	3.52154	0.771821	0.0814755	0.209433
TMPRSS4	3.59294	2.82158	0.771362	0.0581718	0.166471
STK33	5.77257	5.00146	0.771118	0.0107402	0.0522436
DDIT4L	8.26652	7.49609	0.770426	0.0172321	0.0720455
ADAM33	2.7981	2.02854	0.769555	0.0198792	0.0796741
RIPPLY3	2.35956	1.59238	0.767172	3.82163e-05	0.00106584
TNNI3	2.23227	1.46548	0.766787	0.00484567	0.0301914
TJP3	4.84268	4.07597	0.76671	0.0597543	0.169377
MYH14	6.81195	6.04584	0.766113	0.0144914	0.0641199
RASAL1	8.37522	7.6099	0.765317	0.000162527	0.00288054
C22orf43	3.12017	2.35551	0.764656	0.000200333	0.00332586
FAM166A	2.41037	1.64731	0.763053	4.78085e-05	0.0012546
DUOX2	2.07649	1.31391	0.762579	0.000170789	0.00298217
RP11-293I14.2	2.5614	1.79957	0.761832	0.0606399	0.171247
GPR173	4.80678	4.04611	0.760671	0.00140549	0.012967
TMEM252	8.09416	7.33369	0.760469	0.0196922	0.0792038
OGDHL	9.40934	8.64897	0.760366	0.022315	0.0862297
PAH	7.26291	6.50384	0.75907	0.207391	0.388701
C16orf89	6.24134	5.48258	0.758756	0.0207396	0.0821643
ZNF98	3.24059	2.48198	0.758606	0.0159767	0.0686245
CTD-3088G3.8	3.90476	3.14706	0.7577	8.84144e-05	0.00190331
DTNA	7.10479	6.34799	0.756794	9.81997e-05	0.0020439
SPTBN2	5.65405	4.8975	0.756546	0.0441782	0.138362
HMCN2	6.14346	5.38746	0.755996	0.00295029	0.0215699
RASL10A	4.55538	3.80278	0.752599	5.07968e-05	0.0013085
MESP2	3.36641	2.61695	0.749454	0.00173175	0.0149614
DIO1	4.04996	3.30069	0.749267	0.143109	0.304403
SERPINC1	2.82616	2.07735	0.748803	2.11935e-05	0.000709515
BZRAP1	8.15369	7.40495	0.74874	1.32246e-05	0.000514627
TMC4	8.11782	7.36959	0.748231	0.00948365	0.0480301
CLDN3	9.33435	8.5868	0.747549	0.0013436	0.0125744
FA2H	4.50613	3.75864	0.747498	0.00973059	0.0489675
TESC	8.7613	8.01571	0.745588	0.00260201	0.0197532
FAXC	3.5615	2.81615	0.745346	0.20974	0.391973
FAM189A2	6.33699	5.59198	0.745002	1.68766e-06	0.000140989
NPIPB6	3.13298	2.38928	0.743705	0.000984232	0.0101042
RAC3	6.7011	5.95917	0.741926	1.21959e-05	0.000484962
UBBP4	7.83566	7.09527	0.74039	1.78701e-12	1.62726e-08
FAM167A	4.51341	3.77309	0.740322	0.0128282	0.0587593
GGT2	4.97477	4.23493	0.739832	0.00870041	0.0453237
ZNF853	5.9991	5.26036	0.738741	9.6799e-06	0.000418742
RNF43	5.53264	4.79521	0.737438	0.000398592	0.00539313
RHPN1	7.72151	6.9841	0.737413	2.52365e-06	0.000175262
TMEM63C	2.97722	2.24042	0.736799	0.00889828	0.0458951
FAM83F	4.04107	3.30614	0.73493	0.0780275	0.203325
TRIM73	5.25306	4.51882	0.734242	0.000616613	0.00726845
PIP5K1B	6.31782	5.58424	0.73358	0.000159103	0.00283244
ATP6V0E2	9.80391	9.07071	0.733206	9.3976e-07	0.000101576
PANX2	3.39159	2.65858	0.733014	0.000561483	0.00683082
C20orf26	3.6367	2.90392	0.732784	0.00533876	0.0324423
USH1G	1.82288	1.09083	0.732047	0.00432941	0.02796
GJB3	2.40145	1.6697	0.731752	0.0226633	0.0872425
SLC12A3	3.53387	2.80246	0.731408	0.396883	0.596521
GJD3	1.20831	0.478485	0.729826	0.000526933	0.00652824
KCNIP3	7.17956	6.45061	0.728954	0.0697432	0.187977
LAD1	6.69502	5.96682	0.728198	0.0394374	0.128027
RPS6KA6	4.33774	3.60967	0.728069	0.0186914	0.0763758
SYT8	2.91948	2.19147	0.728018	0.0807557	0.208436
C15orf52	7.44869	6.7211	0.72759	8.63809e-07	9.71092e-05
TEX40	3.8506	3.12555	0.725053	0.00996621	0.0497273
BLOC1S5-TXNDC5	4.37929	3.65474	0.72455	0.060802	0.171572
ZDHHC11B	5.89912	5.17567	0.723451	0.00247838	0.0191305
CHODL	3.77966	3.05657	0.723088	0.00229622	0.0181663
GOLGA8A	8.39914	7.67671	0.722425	0.0207072	0.0821073
IZUMO1	2.87181	2.14969	0.722121	0.0016735	0.0146106
COL4A6	2.69599	1.97455	0.721447	0.00255687	0.0195326
RPP25	7.41173	6.6907	0.721032	2.5827e-06	0.000176675
CTXN1	5.95782	5.23692	0.720904	0.0129565	0.0592277
TMEM236	1.86396	1.14372	0.720243	0.0026274	0.0198879
SLC4A3	4.47769	3.75819	0.719491	0.0656635	0.180535
FAM194A	2.68574	1.96626	0.719481	3.45771e-05	0.00100433
PNMT	2.30091	1.58265	0.718266	0.0020683	0.0169446
MMEL1	4.51186	3.79362	0.718236	0.000184574	0.0031563
KIF26B	4.75717	4.04014	0.71703	0.00192169	0.0161429
PWWP2B	6.98588	6.26993	0.715946	6.96221e-12	4.22652e-08
ABCA7	7.50195	6.7867	0.715249	2.2802e-06	0.000168125
TNNC1	4.48412	3.77	0.714118	0.00844758	0.0444132
PAK6	3.71383	3.0002	0.713628	0.00730513	0.0401331
TP53AIP1	2.18947	1.47745	0.712022	0.00311898	0.022381
OVGP1	5.88388	5.17245	0.711428	0.00109728	0.0109201
TAGLN3	2.59695	1.88571	0.711244	0.0301025	0.106411
RASGRF1	3.76205	3.05109	0.710965	0.00392191	0.0261346
BIK	4.2636	3.55334	0.710259	0.000100373	0.00207256
TTC9	6.0735	5.36381	0.709692	1.32083e-06	0.000120275
GIPR	4.02074	3.31192	0.708814	0.00317916	0.0227054
PNMA3	5.8176	5.10985	0.707756	0.0435605	0.13704
KLHL14	3.89743	3.1897	0.70773	0.000865396	0.00922751
KCNJ11	4.81981	4.11314	0.706667	0.00120469	0.0116022
PFKFB2	7.14521	6.4399	0.705316	0.124612	0.277404
PM20D1	3.56527	2.86002	0.705244	0.00267368	0.0201128
PROM1	7.75229	7.0474	0.704887	0.140231	0.300281
LGALS7	1.96272	1.25831	0.70441	0.000435771	0.00572189
MS4A8	1.48244	0.779022	0.703422	0.224911	0.411666
NEFM	3.94668	3.24369	0.702986	0.270688	0.465733
DLGAP1	3.37467	2.67236	0.702319	0.0165539	0.0701934
FLG	3.25647	2.55425	0.702215	0.00127109	0.0120883
NACA2	1.84025	1.13887	0.70138	0.000908546	0.00950399
ZNF676	2.55035	1.85027	0.700082	0.000229262	0.00364976
NOXA1	7.40565	6.70658	0.699066	2.34055e-06	0.000169825
HOXB9	5.43903	4.74124	0.697792	0.0738379	0.195201
PRSS50	3.63551	2.93842	0.697093	0.00180266	0.0154277
EME2	6.98065	6.28364	0.697014	8.73383e-05	0.00188684
SPSB4	2.71244	2.01554	0.696901	0.0207721	0.0822572
SCNN1D	5.5935	4.89667	0.696837	0.00140262	0.0129602
CASP16	2.00105	1.3043	0.696752	8.9066e-05	0.00190832
TMEM178A	5.71866	5.02286	0.695797	0.00181353	0.0155061
GPR37	5.12519	4.4294	0.695797	0.060802	0.171572
RAPSN	2.25372	1.55871	0.695013	2.7759e-06	0.000183035
KLK4	2.29657	1.60222	0.694349	0.461198	0.651718
WFIKKN2	1.15795	0.463694	0.694258	0.0085806	0.0448665
SLC22A16	3.00056	2.30633	0.694231	0.00289407	0.0213043
WNT11	3.73642	3.04225	0.694172	0.0155429	0.0673166
TGFBR3L	2.19227	1.49911	0.693163	0.00123238	0.0118002
MLANA	2.98748	2.29447	0.693016	0.0479087	0.14637
NDRG4	6.34281	5.65044	0.692377	0.000481457	0.00615383
DACT2	3.82376	3.13219	0.691575	0.078527	0.204276
SPEG	5.84568	5.15418	0.691496	0.000321103	0.00463754
FLT3	4.41607	3.72457	0.691495	0.0281853	0.101606
CADM4	7.34846	6.65697	0.691493	0.0329452	0.113186
COL17A1	3.65404	2.96347	0.690569	0.00446803	0.0285715
CCL3L1	6.26177	5.57137	0.690407	0.0311486	0.108862
BEAN1	3.7455	3.05551	0.689997	0.000581437	0.00699877
ADAMTS13	5.46518	4.77668	0.6885	9.26542e-06	0.000406607
AMBP	5.39196	4.70353	0.688425	0.0144441	0.0639727
ETV4	4.02739	3.33939	0.688004	0.00563754	0.0336295
TEPP	2.25839	1.57184	0.686542	0.000395042	0.00535305
CRHBP	5.53371	4.84783	0.685883	0.0156187	0.0675485
ODAM	1.22923	0.54361	0.685622	0.11439	0.262939
AC025262.1	1.63674	0.951735	0.685001	0.271202	0.466352
SEC31B	6.45003	5.76503	0.684998	0.00322806	0.0229109
SLC7A10	2.38813	1.70316	0.684971	0.0153672	0.0667625
RNF223	1.20608	0.521138	0.684937	0.00579252	0.0342733
EPN3	3.08079	2.39587	0.68492	0.124612	0.277404
LPHN1	7.11935	6.43443	0.684916	5.10352e-06	0.00027174
THRSP	2.94542	2.26154	0.683885	0.677029	0.812293
SMIM22	5.14602	4.4633	0.682715	0.392297	0.592168
PNPLA7	7.06891	6.38653	0.682381	0.000150658	0.00274378
ARL4D	7.22109	6.53949	0.681605	0.043745	0.137431
DMKN	9.72652	9.04528	0.681239	0.0126589	0.0582771
ERVMER34-1	2.71973	2.03873	0.681001	0.174801	0.349296
KAAG1	4.19623	3.51607	0.680157	0.000270014	0.00409109
KCNH3	2.73502	2.05526	0.679758	0.000137623	0.0025654
MYLK4	4.97198	4.29236	0.679622	0.00338534	0.0236675
ADAD2	1.99816	1.31877	0.679382	0.00191405	0.0161159
ESR2	3.56973	2.89045	0.679275	5.57528e-05	0.00139283
USP2	8.3474	7.6684	0.679004	0.00645156	0.0367404
DIRAS1	3.17097	2.49337	0.677604	0.0467236	0.14369
AC131097.4	1.19016	0.512635	0.67752	0.010382	0.0511848
CTB-102L5.4	4.25625	3.57878	0.677465	0.007701	0.0416669
EML6	4.70641	4.029	0.677404	0.00183911	0.015688
GGTLC1	2.27886	1.60151	0.677344	1.77032e-05	0.000623618
PKP3	4.07866	3.40155	0.677114	0.00805952	0.0429558
SLC7A8	8.21827	7.54139	0.676877	0.0264143	0.0970656
ARHGAP8	7.40348	6.72695	0.676525	0.000403973	0.00544572
PIP5KL1	3.95974	3.2841	0.675642	0.000376883	0.00519198
RAET1L	1.75496	1.07946	0.675502	0.00354285	0.0243481
S100A14	6.77892	6.10366	0.675262	0.000126868	0.00241939
LRRN1	2.41903	1.74419	0.674847	0.457618	0.64852
ARHGEF38	4.1538	3.48058	0.673221	0.0145865	0.0643687
MEGF11	5.92611	5.25294	0.673169	0.0355987	0.119463
MPV17L	7.22739	6.5543	0.673098	0.0258981	0.0957485
TMPRSS2	4.15051	3.47804	0.672473	0.0859044	0.217019
CXCL17	1.38537	0.712992	0.672378	0.00018719	0.0031831
CDC42BPG	6.34349	5.67112	0.672374	1.61958e-06	0.000137594
TMPRSS13	3.43641	2.76406	0.67235	0.0232304	0.0886944
TPD52L1	9.24	8.56812	0.671878	0.0111657	0.0536116
C21orf62	5.59294	4.92111	0.671834	0.0558633	0.162366
HRK	1.82548	1.15412	0.671358	0.725563	0.844504
REM2	2.9763	2.30517	0.671128	8.1213e-06	0.000369763
CHD5	1.62831	0.957428	0.670879	8.58526e-05	0.00187701
PLXNB1	9.75478	9.08485	0.669929	2.85524e-07	4.48273e-05
TCTE3	2.24755	1.57783	0.669714	6.65728e-05	0.0015524
PLA2G6	8.72087	8.05149	0.669386	0.000328463	0.0047065
NUTM2E	2.22628	1.557	0.669282	0.000416795	0.00556093
PLA2G4F	2.13831	1.46907	0.669239	0.0889636	0.222128
FUT2	3.66926	3.00044	0.668824	0.000203633	0.00335617
TNNT2	3.29454	2.62709	0.66745	0.0669716	0.182615
CCNO	3.29954	2.63215	0.667392	0.0352381	0.118602
C9orf172	3.48611	2.81891	0.6672	2.25386e-06	0.000168125
C1orf116	4.00439	3.33736	0.66703	0.0731736	0.194206
CKB	12.1448	11.4787	0.666125	0.00108365	0.0108021
POLR2J2	7.50825	6.84234	0.665915	0.0470503	0.144426
C6orf123	4.12314	3.45733	0.66581	0.0487802	0.147966
PPM1H	6.62152	5.95571	0.665807	0.013151	0.0599064
FAM155B	3.69824	3.03268	0.665561	0.00591925	0.0347747
ATP8A1	7.79088	7.12551	0.665366	3.82514e-06	0.000225448
VGLL1	1.27255	0.60726	0.665291	0.160983	0.330197
ZNF497	5.13889	4.47492	0.663971	3.40591e-10	4.4306e-07
TEKT1	1.18016	0.516202	0.663961	0.000771443	0.0085252
PLCXD2	7.99892	7.33552	0.663402	0.0193535	0.0781869
AC020922.1	3.6304	2.96711	0.663291	0.000399484	0.00540119
SPTBN5	4.55197	3.88892	0.66305	0.00333427	0.0234454
IGFBP2	9.77674	9.11378	0.662958	0.0405224	0.130572
PCP2	4.74697	4.08406	0.662904	0.00424181	0.0275506
MYH3	4.9159	4.25331	0.662591	7.97516e-05	0.00179092
AC136297.1	8.13869	7.47627	0.662427	0.00186876	0.015837
C2orf70	4.10656	3.44458	0.661982	0.00455143	0.0289423
METRNL	9.8087	9.1471	0.661599	3.12313e-06	0.000195458
GSTT2B	5.47994	4.81856	0.661373	0.000305453	0.00448558
TTR	2.58757	1.92674	0.660828	0.693071	0.823688
NTN5	3.1749	2.51451	0.66039	6.1012e-05	0.00146978
ADHFE1	7.80304	7.1429	0.660139	1.00845e-05	0.00042811
RGS11	4.24832	3.58847	0.659846	0.000834731	0.00898471
DNASE1L2	3.757	3.09726	0.659741	0.000229262	0.00364976
TUB	6.85915	6.19949	0.659653	0.00130286	0.0123197
SLC12A1	3.7739	3.11514	0.658755	0.103957	0.246231
RSPH10B	2.37017	1.71313	0.657046	1.69203e-05	0.000604221
C15orf37	5.2328	4.57605	0.656749	2.43585e-05	0.000772853
GOLGA6L4	5.46521	4.80866	0.656557	0.00033522	0.00478076
COL11A2	4.19603	3.54058	0.655448	5.67406e-05	0.00141169
MYO7B	7.55892	6.90366	0.655263	0.00454303	0.0289191
GOLGA8M	5.38389	4.72934	0.654554	0.000339798	0.00484225
ADAMTS15	5.82479	5.17255	0.652241	0.0447405	0.139547
IGFN1	2.35882	1.70718	0.651633	0.427136	0.622967
SFN	6.25065	5.59912	0.65153	0.0831403	0.212334
POU2F3	2.99279	2.34129	0.651506	0.0035095	0.0242102
LHB	2.12287	1.47145	0.651415	0.000643935	0.00749351
C10orf112	2.87257	2.22119	0.651382	0.00638274	0.0365313
GPR153	6.20478	5.55367	0.651112	0.0011582	0.01131
DUOXA2	1.12716	0.476173	0.650985	0.000409422	0.00549882
AMY2B	8.16523	7.5149	0.650326	0.00419471	0.0273422
RASA4B	8.5563	7.9061	0.650201	0.000345212	0.00490405
KLC3	3.63035	2.98371	0.646636	0.11184	0.258876
GRB14	7.85999	7.21356	0.646434	0.00828751	0.0438629
DLL3	1.22827	0.582269	0.646	0.0452454	0.140712
MAPK8IP3	9.51522	8.86961	0.64561	0.000374353	0.00517278
AC117395.1	3.86789	3.22252	0.645365	0.000323295	0.00465442
SAMD12	5.51219	4.86684	0.645347	0.00564776	0.0336574
LRP3	8.78935	8.14402	0.645324	4.92033e-06	0.000265902
TSPAN8	5.28091	4.63576	0.645144	0.142948	0.304238
DEFB1	12.2063	11.5616	0.644694	0.00846227	0.0444263
RNASEK-C17orf49	6.92826	6.28422	0.644041	5.59387e-07	7.17434e-05
MAN1C1	7.45348	6.81017	0.643312	0.00438601	0.0282254
SLC4A11	4.65701	4.01381	0.643201	0.000688517	0.00785669
COL4A4	6.6174	5.97455	0.642846	0.00138552	0.0128675
PLEKHH1	7.71044	7.06773	0.642711	1.99982e-05	0.000685891
CHRNB4	2.20689	1.56446	0.642435	0.161689	0.330974
CSDC2	5.93456	5.2922	0.642363	0.13111	0.28682
ZNF667	5.33131	4.6898	0.641517	0.00843292	0.0443617
ICAM4	3.40945	2.76801	0.64144	0.00045153	0.00587796
PNLDC1	1.97131	1.3305	0.640804	0.00410958	0.0269416
UPK3BL	9.405	8.76446	0.640535	7.74279e-05	0.00174736
HSPA2	8.15761	7.51783	0.639778	0.00681784	0.0382404
VWDE	2.439	1.79939	0.639602	0.0891854	0.222591
CTB-58E17.5	3.11927	2.48079	0.638481	4.92812e-05	0.0012785
FAM86B2	3.79673	3.15906	0.637675	0.00304814	0.0220026
PLCD3	9.02413	8.38659	0.637543	5.05412e-05	0.00130561
ANO9	7.79065	7.15428	0.636372	0.00994922	0.049697
SEZ6L	2.04705	1.41088	0.636167	0.00929015	0.0474193
POMC	4.73764	4.10172	0.635919	0.000198007	0.00330229
ZFR2	1.95931	1.32378	0.635529	0.00659119	0.0373139
UCHL1	8.34131	7.70651	0.634801	0.111309	0.25804
AREGB	2.02897	1.39503	0.633944	0.263064	0.457193
C1QTNF4	2.81865	2.1849	0.633754	8.73383e-05	0.00188684
CYP2D6	4.38401	3.751	0.633014	0.00163018	0.0143771
RNF207	7.35673	6.72512	0.631611	0.00112736	0.0111041
PCDH10	6.19369	5.56251	0.63118	0.119906	0.270935
RAB40B	9.01565	8.38519	0.630459	6.98905e-07	8.60031e-05
AL109927.1	3.94847	3.3181	0.630366	0.381292	0.582167
AC104809.3	1.4826	0.854442	0.62816	0.00129219	0.0122378
SAMD13	4.65127	4.02369	0.627583	1.0335e-05	0.00043469
CD300LG	4.83206	4.20592	0.62614	0.0229099	0.0878206
TSSK6	4.95781	4.33202	0.625787	4.03727e-06	0.000235577
SLC15A2	5.18758	4.56214	0.625433	0.060236	0.170318
SOX15	4.23956	3.61659	0.622965	4.04875e-06	0.000235577
ATP6V0A4	3.26997	2.64706	0.622912	0.322764	0.521809
KLRG2	1.55233	0.930376	0.621951	0.12061	0.271851
CLEC12B	2.66843	2.04815	0.620281	0.00580299	0.0343018
CCDC13	4.90652	4.28625	0.620263	0.0123058	0.0571861
VWA3A	2.04453	1.42448	0.620053	0.00394402	0.0262052
ZNF471	5.91522	5.2952	0.620026	0.00429737	0.027832
ZBTB47	7.59022	6.97022	0.620004	2.38164e-06	0.000170096
CTSK	8.83413	8.21483	0.619304	0.343687	0.54376
AGAP4	6.14071	5.52159	0.619119	0.00223828	0.0178552
TACSTD2	7.79913	7.1809	0.618235	0.289868	0.487405
KIFC2	8.10653	7.48893	0.617598	4.10502e-05	0.00112253
GPNMB	11.6861	11.0687	0.617429	0.181455	0.357958
PLIN5	4.84695	4.22964	0.617306	0.0285687	0.102541
CPEB1	3.74495	3.12895	0.615994	0.682216	0.816114
RNF112	4.07807	3.46229	0.615778	0.000289857	0.00430928
CTRC	2.02793	1.41246	0.615466	0.00458519	0.0290859
CPT1B	8.29544	7.68027	0.615171	0.00523285	0.0320123
GNAL	6.21413	5.59909	0.615047	0.000111939	0.0022135
ASIC3	4.91004	4.29541	0.614631	0.00339177	0.0236943
CYP27C1	1.5716	0.957918	0.613679	1.76562e-05	0.000623168
MMP17	4.6167	4.00311	0.613584	0.0238464	0.0902143
SYCP2L	3.56233	2.94889	0.613446	0.00159111	0.014149
MAN2C1	11.158	10.5454	0.612605	2.39161e-05	0.000768155
PRR22	5.86349	5.25142	0.612072	4.31953e-05	0.00117239
AL121761.2	3.89293	3.28095	0.611983	0.000578907	0.00697754
C9orf163	2.84952	2.23779	0.611735	3.07871e-05	0.000929841
BSPRY	6.05995	5.44893	0.611019	0.0181355	0.0748096
TTC40	5.04844	4.43855	0.609892	0.0249682	0.0932568
WFDC12	1.32824	0.718393	0.609849	0.100124	0.239992
MROH7-TTC4	2.74568	2.1366	0.609075	0.000562711	0.00684119
LAMA5	11.4526	10.8439	0.608755	2.50184e-06	0.000174573
TPRN	8.54283	7.93471	0.608119	5.80349e-05	0.00142444
SSUH2	3.49119	2.88311	0.608082	0.00603762	0.0352766
C6orf100	3.10116	2.49321	0.60795	0.00973059	0.0489675
IGF2	7.473	6.86521	0.607796	0.364831	0.565666
FXYD6-FXYD2	5.69719	5.08962	0.607576	0.00116302	0.0113206
DCXR	10.7465	10.1391	0.607399	5.20197e-08	1.36692e-05
ANXA8L1	1.30448	0.697671	0.606808	0.00888292	0.0458548
GLI4	8.35412	7.74917	0.604951	1.51722e-08	6.00686e-06
CHKB-CPT1B	6.18806	5.58316	0.604897	0.00888292	0.0458548
RP11-178L8.4	2.95255	2.34797	0.604575	0.00112736	0.0111041
IGSF9B	5.04867	4.44489	0.603777	0.00194093	0.0162446
ELMOD1	3.16068	2.55734	0.60334	0.206966	0.388505
CADPS	3.05636	2.45345	0.602913	0.0284831	0.102335
FAM27E1	2.69509	2.09272	0.602371	0.000352291	0.00497359
RFPL3S	3.84148	3.23937	0.602112	0.00197994	0.0164727
CEP170B	7.9876	7.38593	0.601676	3.21213e-09	2.33997e-06
DFNB59	5.74674	5.14514	0.601599	1.02229e-05	0.000430973
S100A2	7.87761	7.27603	0.601586	0.0191709	0.0776387
KLF15	7.75478	7.15364	0.601137	0.00537776	0.0325706
GPC2	4.15567	3.5548	0.600865	0.000181565	0.00311362
PYROXD2	7.60501	7.00429	0.60072	1.95969e-06	0.000155173
CA11	8.41717	7.8168	0.600369	6.59664e-07	8.17266e-05
GABRA2	1.50654	0.907114	0.599428	0.490768	0.674862
CTD-3193O13.9	3.6314	3.03202	0.599376	0.0786272	0.204449
GNG7	7.17066	6.57204	0.598611	3.85215e-07	5.50632e-05
OCLN	7.435	6.83722	0.597775	0.0124916	0.0578138
GABBR1	7.8963	7.29888	0.597423	0.000598134	0.00711509
ZSCAN18	10.3761	9.77871	0.597379	2.20508e-10	3.08914e-07
SYTL1	6.33956	5.74245	0.597111	0.00469647	0.029443
RAPGEF3	8.58	7.98305	0.596952	0.000144345	0.00265805
PPT2-EGFL8	5.70303	5.10697	0.596061	0.00143449	0.0131611
FZD9	2.76804	2.17247	0.595566	0.000193884	0.00325739
ST6GALNAC2	6.55587	5.9608	0.595066	0.0204492	0.0813503
JPH1	3.83002	3.23547	0.594551	0.0011558	0.0113048
KIAA1984	6.39998	5.80578	0.594204	0.00281159	0.0208743
CLCNKB	4.70007	4.10594	0.594125	0.138024	0.296846
RP11-680G10.1	1.85991	1.26604	0.59387	0.0429501	0.1358
LLGL2	9.92196	9.32837	0.593592	1.15118e-08	5.11348e-06
GATA5	2.6887	2.09556	0.593141	0.0170945	0.0716844
PIGZ	6.05001	5.45754	0.592464	0.000156858	0.00281725
MRGPRE	1.36341	0.771501	0.591905	0.0803467	0.207881
TCTE1	2.08122	1.48958	0.591644	0.000229262	0.00364976
RELL2	5.42194	4.83059	0.591355	5.20934e-05	0.0013321
CYP3A5	9.25803	8.66712	0.590911	0.00894451	0.0460683
EGFL8	7.53001	6.93917	0.590837	0.000852645	0.00912896
ABCA8	5.88779	5.2972	0.590589	0.00900649	0.0463482
AC006547.14	4.10676	3.51631	0.590451	0.00841827	0.0443231
LGR5	1.67316	1.08298	0.590183	0.0605589	0.171072
ERVFRD-1	2.24302	1.65328	0.589742	0.0826171	0.211353
CD164L2	1.6408	1.05141	0.589391	0.0137276	0.0619287
DTX1	5.88217	5.29299	0.589182	4.41949e-05	0.00119241
ABHD16B	7.20587	6.61724	0.588623	1.67603e-08	6.42484e-06
AC061992.1	1.84691	1.2583	0.588614	0.0150948	0.0659882
SLC19A2	7.18912	6.60074	0.588388	0.00232798	0.01833
CST6	3.59932	3.01223	0.587092	0.0167683	0.0707074
CROCC	7.65369	7.06678	0.586909	1.03914e-05	0.000436058
DCLK2	7.08956	6.50312	0.586439	9.11441e-06	0.000400946
RSPH4A	3.11157	2.52536	0.586209	2.39789e-05	0.000768155
SCN2A	2.26838	1.68244	0.585934	0.0636987	0.177111
PAQR6	5.46406	4.87813	0.585934	0.00817281	0.0434578
QRICH2	4.65935	4.07407	0.585283	3.3096e-05	0.000976251
AC174470.1	4.17871	3.5942	0.584507	0.0162107	0.0692051
C4orf48	6.84371	6.25954	0.584165	0.0016735	0.0146106
AL590708.2	1.50807	0.923907	0.584159	0.00317309	0.0226799
DUSP8	6.8663	6.28251	0.583784	0.000479335	0.00614764
PER1	10.8854	10.3023	0.583166	0.000206502	0.00338203
ZNF285	5.31541	4.73231	0.583101	0.000317482	0.00460716
C2CD4A	2.67568	2.09271	0.582969	0.403824	0.602922
TYRP1	1.74747	1.16467	0.582793	0.373322	0.574041
FAM110B	7.67174	7.08897	0.582769	0.00161379	0.014288
CCDC40	7.25588	6.67332	0.582558	1.23285e-05	0.000488103
KRT14	2.68462	2.10315	0.58147	0.315599	0.514519
FAM73B	7.95522	7.3739	0.58132	6.33414e-09	3.39286e-06
GOLM1	10.882	10.3016	0.580395	0.00259696	0.0197477
PNMAL1	6.74589	6.1655	0.580389	0.0441782	0.138362
MFSD3	8.01891	7.43861	0.580302	2.22218e-05	0.000733157
KCNQ4	3.74355	3.16401	0.579544	0.0238464	0.0902143
FAM209B	3.12329	2.54377	0.579521	7.04846e-05	0.00161875
SLC2A4	5.74238	5.16316	0.579214	0.0160026	0.0686707
MAFF	9.18326	8.60446	0.578801	0.00118736	0.0114901
CBS	7.22087	6.64265	0.578217	0.00374207	0.0254293
PRRT3	4.64001	4.06184	0.578167	2.92352e-06	0.000187777
PTGER1	2.07705	1.49933	0.57772	0.0181933	0.0749632
HBCBP	1.94876	1.37109	0.577665	0.00838906	0.0441948
GCGR	1.85454	1.27696	0.577576	0.106236	0.249745
GPR87	1.41773	0.841039	0.576688	0.288258	0.485774
IL17RD	6.41695	5.84034	0.576607	0.00163018	0.0143771
RP11-20I23.1	5.34323	4.76701	0.576221	0.0116255	0.0550361
MRAP2	2.9104	2.33425	0.576153	0.0561666	0.162909
HAP1	1.96195	1.38668	0.575267	0.0213644	0.0837109
MOGAT1	1.79628	1.22102	0.575261	0.0142094	0.0633803
EVC	8.87587	8.30105	0.574825	0.000102095	0.00209623
RNF208	7.76544	7.1909	0.574537	6.47241e-06	0.000315175
LRRC39	4.46829	3.89399	0.574296	0.160279	0.329161
GGTLC2	2.93134	2.35767	0.573671	0.0210335	0.0829499
AC008132.13	1.33552	0.762187	0.573332	0.000215339	0.0034891
TLE6	5.40344	4.83023	0.573206	0.000482521	0.00615383
RP11-343C2.11	4.30563	3.73252	0.573113	0.0812693	0.209168
SMPDL3B	6.82911	6.25618	0.572931	0.03718	0.123113
CTD-3203P2.2	3.86787	3.29519	0.572682	0.00137704	0.0128214
GNRH2	1.51398	0.941405	0.572572	0.00238805	0.0186257
VWA5B1	1.61541	1.04298	0.57243	0.0318475	0.110583
ULK1	9.18261	8.6109	0.571706	1.00391e-06	0.000105076
CCDC42B	2.4211	1.84974	0.571368	0.00146105	0.013351
CCNL2	10.5713	10.0003	0.571013	0.000784737	0.00859389
GSTT2	6.73846	6.16791	0.570556	0.00347643	0.0240733
SLC34A2	6.84095	6.27047	0.570482	0.343386	0.543568
HOMER2	6.20087	5.63117	0.569706	0.00786466	0.0422262
C9orf117	3.9385	3.36924	0.569265	2.8735e-06	0.000186235
ANO5	3.44774	2.87895	0.568783	0.19512	0.373349
SYNGR1	8.61608	8.04795	0.568133	0.00384905	0.0259242
SLC5A8	6.86552	6.29767	0.567846	0.694377	0.824488
LRRC24	4.51497	3.94721	0.567759	0.00049875	0.00626862
ALPK3	7.70456	7.13727	0.567289	0.00577164	0.034172
DUOX1	4.7648	4.19812	0.56668	0.00563754	0.0336295
KRTAP1-1	0.807861	0.241616	0.566244	0.025977	0.0959815
AL118506.1	3.23251	2.66629	0.566217	0.0370727	0.122914
RP11-295K3.1	6.6626	6.09648	0.566115	0.000131827	0.00248019
VCX3A	1.32286	0.757297	0.565563	0.00145214	0.0132897
AP000721.4	1.37748	0.812587	0.564897	0.000304066	0.00447306
PLEKHG3	8.94	8.37512	0.564878	1.38465e-07	2.68268e-05
MIA	3.31582	2.7512	0.564617	0.185929	0.362658
REC8	7.55543	6.99195	0.563482	0.00050985	0.00637733
STX16-NPEPL1	5.2411	4.67796	0.563138	0.0144914	0.0641199
BPIFA2	1.29235	0.729663	0.562692	0.460481	0.650957
KIF12	10.2302	9.66756	0.562654	0.00289965	0.0213195
RP11-347C12.3	6.00566	5.44312	0.562535	0.000239562	0.00376112
SIM2	3.73935	3.17727	0.562076	0.0830355	0.212125
NT5M	6.87956	6.31807	0.56149	0.000126261	0.00241286
PROZ	2.00935	1.44801	0.561345	0.0701075	0.188624
SNX22	5.37933	4.81809	0.561239	0.00151554	0.0136571
ADAT3	5.67653	5.11591	0.560624	3.72843e-06	0.00022263
ACOT11	7.07544	6.51514	0.560295	0.0355987	0.119463
PTPN20A	4.19748	3.63726	0.560221	0.125921	0.279496
ACOT12	1.36077	0.801031	0.559739	0.104083	0.246432
SPON2	10.5352	9.97576	0.55946	0.0424069	0.134667
PCDHA12	2.94011	2.38073	0.559376	0.0162893	0.0694595
CHRDL1	4.18112	3.62193	0.559198	0.574352	0.740643
TNFRSF25	7.47391	6.91476	0.559147	0.00267368	0.0201128
TREML4	1.44757	0.889116	0.558456	0.00187999	0.01591
SLC22A13	3.52498	2.96654	0.558442	0.0818891	0.21017
IGSF22	4.11256	3.55476	0.557796	0.00185759	0.0157791
NR4A1	11.2715	10.7139	0.557619	0.0388763	0.126907
CDSN	1.21411	0.657818	0.556294	0.0835608	0.21287
TRIM45	5.87348	5.31895	0.554524	4.42026e-06	0.000249232
CCNA1	2.50045	1.9462	0.554251	0.0639522	0.177654
RNF224	3.26276	2.70867	0.554088	0.0277228	0.100615
SERPINA4	2.70005	2.14623	0.553825	0.207391	0.388701
SYT3	2.58814	2.03523	0.552908	0.0200676	0.0803234
DFNB31	7.25933	6.70658	0.552746	2.8e-06	0.00018343
BCL2L15	4.29564	3.74398	0.551666	0.0951111	0.232069
CRTAC1	5.5619	5.01043	0.551467	0.434036	0.628802
B3GAT1	4.15651	3.6051	0.551408	0.0290433	0.103815
MFSD6L	2.17962	1.62831	0.55131	0.0215987	0.0842663
CPAMD8	6.65522	6.10392	0.551297	0.00278457	0.0207329
CAPN3	8.21609	7.66507	0.551014	0.0310564	0.108665
CCDC180	6.13654	5.58556	0.550976	0.000799947	0.0087133
C5orf38	4.33486	3.78463	0.550234	0.0565477	0.163468
AL049840.1	3.73504	3.18563	0.549418	0.00290524	0.021352
C15orf56	1.80898	1.26074	0.548247	0.0563188	0.163039
SLC25A25	7.95262	7.40459	0.548029	5.73124e-05	0.00142203
CHN2	7.0039	6.45595	0.547947	0.000769796	0.00851733
RP11-468E2.2	2.59884	2.05125	0.547593	0.00222072	0.0177463
GRB7	8.58521	8.03771	0.547505	4.89091e-05	0.00127429
DLGAP3	2.72443	2.17706	0.547361	6.38145e-05	0.00151869
GRAMD2	5.13764	4.59193	0.545707	0.000413093	0.00552774
CSAD	8.78413	8.23851	0.545616	0.00460215	0.0290921
PRR5-ARHGAP8	3.56358	3.01799	0.545591	0.00171443	0.0148611
LOXL1	8.82282	8.27769	0.545137	0.0110719	0.0533161
TAC1	1.66572	1.12059	0.545125	0.181648	0.357989
SLC5A2	4.65136	4.10655	0.544814	0.0190802	0.0773745
SLC45A2	3.10593	2.5612	0.54473	0.0388763	0.126907
TRIM29	4.98341	4.43893	0.544475	0.113714	0.261717
C1orf53	6.27999	5.73565	0.544337	0.00291083	0.0213758
HDAC11	8.66109	8.11676	0.544329	4.36011e-07	5.90015e-05
C1orf63	10.0154	9.47161	0.543826	0.00205604	0.0168745
AC062017.1	5.04607	4.50242	0.543648	0.00151554	0.0136571
SSTR5	1.96081	1.41803	0.542785	0.222889	0.409033
ALG1L	3.44252	2.89982	0.542699	0.0141165	0.0631515
PCDH20	2.81734	2.27497	0.542367	0.444859	0.637583
BCO2	5.55349	5.01133	0.542169	0.0137955	0.0621582
SLC25A48	6.62851	6.08679	0.541716	0.0802447	0.207765
RP11-542C16.2	1.74046	1.19888	0.541583	0.00138269	0.0128543
GCKR	2.28825	1.74674	0.541516	0.107004	0.251065
MTNR1A	1.53232	0.990866	0.541452	0.0817856	0.209993
TLE2	8.23043	7.68937	0.541067	0.000262681	0.00399661
RHOBTB2	8.28173	7.74137	0.540365	0.000116909	0.00229681
ANKRD18A	3.65395	3.11391	0.540039	0.0965224	0.234132
DTX3	9.13935	8.59981	0.539542	0.000172001	0.00300046
DEGS2	5.75888	5.21973	0.539155	0.00711413	0.0393807
SOX21	1.2482	0.70935	0.538849	0.0529045	0.156412
SUV420H2	7.25348	6.71468	0.538798	3.11418e-06	0.000195458
KLKB1	5.89976	5.36322	0.536535	0.0317067	0.110325
CHRM1	1.17848	0.642486	0.535993	0.00075512	0.00841631
MPP2	3.77811	3.24244	0.535677	0.0318475	0.110583
NPW	1.65608	1.12087	0.535213	0.0264945	0.0972817
FGFR3	8.1124	7.57722	0.53519	0.00141992	0.013067
WASF3	6.29023	5.75541	0.534817	0.000118325	0.00229983
GPX2	3.59288	3.05809	0.534792	0.0720462	0.192025
SYNGR3	3.6817	3.14735	0.534343	0.0901892	0.224266
PODXL2	6.42199	5.88781	0.534182	0.057471	0.165167
CCDC135	3.74361	3.20979	0.533818	0.0351357	0.118345
SLC16A8	4.02801	3.49438	0.533632	0.000391521	0.00532516
NYAP1	2.25235	1.72014	0.532207	0.000101108	0.00208536
HIST3H2A	5.96255	5.43076	0.531794	0.0751813	0.197833
RP11-351M8.1	1.82397	1.29219	0.531775	0.00566824	0.0337132
LRFN2	0.93917	0.407513	0.531657	0.000483587	0.0061588
EPS8L1	7.33586	6.80507	0.530789	0.181648	0.357989
AQP5	1.71793	1.18766	0.530275	0.002156	0.0174279
SLPI	7.61628	7.08637	0.529909	0.34039	0.540139
TMEM125	7.54502	7.01514	0.529876	0.0214645	0.0839047
ZNF208	5.12368	4.59399	0.529692	0.018397	0.0754948
LZTS3	7.05717	6.52773	0.529445	0.00267368	0.0201128
SYCE1L	5.8652	5.33581	0.529392	0.0165806	0.0702574
NFKBID	7.69457	7.16539	0.529183	0.00838906	0.0441948
TSKS	2.33429	1.80557	0.528721	0.001035	0.0104545
TPGS1	7.24566	6.71698	0.528682	0.000292515	0.00434171
SLC6A12	9.48478	8.95636	0.528418	0.0203213	0.0811072
MDH1B	5.54626	5.01789	0.528374	0.000131827	0.00248019
NTSR2	0.747416	0.219166	0.52825	0.101594	0.242272
ZBTB32	3.65414	3.12592	0.528223	0.00317916	0.0227054
NUPR1L	2.00997	1.48247	0.527502	0.442752	0.635815
FGF9	2.27158	1.7441	0.527477	0.325079	0.524156
MAP6	5.91505	5.38827	0.526779	0.0011558	0.0113048
ZNF793	6.15825	5.63157	0.526678	0.000202685	0.00335268
C1orf228	5.6263	5.09994	0.526359	0.00128688	0.0122003
GYLTL1B	7.28239	6.75687	0.525521	0.096286	0.233746
RNF157	7.25042	6.72532	0.525102	0.00933819	0.0475446
C1orf95	4.86408	4.3392	0.524881	0.0987911	0.237956
C9orf129	1.62055	1.09573	0.524814	0.00025145	0.00387429
OBSL1	10.4509	9.92607	0.524796	0.00116061	0.0113206
FOXN4	1.01494	0.490267	0.524675	0.0531218	0.156851
ZDHHC23	6.37239	5.84835	0.524035	0.00619134	0.0357504
HIST1H3A	1.64359	1.12057	0.523016	0.00748754	0.0408762
EXD3	8.00892	7.48593	0.522991	1.62435e-06	0.000137594
SH3PXD2B	8.00696	7.48445	0.522514	0.142465	0.303531
VWA7	6.76977	6.24751	0.522262	0.00240211	0.0187194
ZNF556	2.34526	1.82342	0.521836	0.0262147	0.0966247
C17orf97	7.86978	7.34859	0.521195	3.16753e-05	0.000944141
RNF182	4.22194	3.70104	0.520907	0.0597543	0.169377
LIPH	3.79457	3.27368	0.520883	0.2038	0.384781
AP001579.1	1.62609	1.10563	0.520456	0.448736	0.640769
SCUBE1	4.19324	3.67325	0.519993	0.0357023	0.119678
SPRN	5.42196	4.9022	0.519755	6.6854e-08	1.56095e-05
SMIM17	3.01653	2.49697	0.519555	0.00147901	0.0134746
EPHB1	5.31211	4.79313	0.518976	0.059435	0.16884
KIAA1875	3.41933	2.90043	0.518903	0.0122036	0.0568127
C11orf89	3.41446	2.89624	0.518217	0.0271436	0.0990263
GRHL3	2.74974	2.23187	0.517868	0.270432	0.465599
RGL3	9.06587	8.54815	0.51772	0.00455985	0.0289554
SGCD	4.26565	3.74849	0.517159	0.0919961	0.227486
NR0B1	1.09348	0.576408	0.517074	0.218883	0.404086
EPB41L4B	3.02356	2.50706	0.5165	0.488914	0.673278
SLC6A15	1.4414	0.924899	0.5165	0.993881	0.997386
NSMF	10.1252	9.6089	0.516315	6.5261e-05	0.00153756
GPR113	2.77067	2.25441	0.51626	0.000548137	0.00670878
SPTBN4	4.60483	4.08894	0.515889	0.0191406	0.0775332
FBP1	9.95652	9.44063	0.515886	0.00974725	0.0490243
GOLGA8T	2.58194	2.06608	0.515857	0.00269449	0.0202359
LPA	0.96891	0.453095	0.515815	0.00186503	0.0158128
C10orf111	2.44654	1.93085	0.515687	3.25878e-05	0.000966594
MLXIPL	8.18456	7.66898	0.515585	0.063446	0.176652
ATP6V1B1	5.07632	4.56096	0.515355	0.0989117	0.238057
TMEM40	1.75051	1.23519	0.515317	0.00303066	0.0219548
RLN2	4.80324	4.28796	0.515283	0.0112601	0.0538663
TMEM151B	2.03889	1.52398	0.514916	0.000177765	0.00306867
ENPP5	8.59696	8.08244	0.51452	0.0103996	0.0512441
SHISA3	6.52782	6.01334	0.51448	0.316738	0.515684
ESYT3	3.48026	2.96598	0.514277	0.0165273	0.0701621
FEV	1.15911	0.644881	0.514227	0.00093578	0.00972186
AIF1L	10.495	9.98119	0.513809	0.101965	0.242869
SNAP91	1.26345	0.750095	0.513352	0.00347643	0.0240733
TEX22	3.39325	2.87994	0.513303	0.000531578	0.00656791
PRPH	4.90762	4.39472	0.512897	0.104839	0.247739
MRPS25	9.46391	8.95124	0.512668	3.40473e-05	0.000995295
REG4	1.23875	0.726497	0.512253	0.0338763	0.115448
TREH	5.06983	4.55804	0.511796	0.0498023	0.15024
SLC26A10	4.84996	4.33857	0.511392	0.0428894	0.135655
CHIT1	6.42227	5.9109	0.511369	0.584039	0.747524
GPR182	2.68079	2.17023	0.510566	0.0363293	0.121067
ZNF705A	1.12171	0.611639	0.510071	0.0145627	0.0642947
AGAP6	7.03892	6.52932	0.509598	0.00457673	0.0290423
NNAT	3.61823	3.10868	0.509546	0.0175101	0.0728233
UBALD1	8.85891	8.34939	0.509522	2.68994e-07	4.36265e-05
LENG8	10.7502	10.241	0.509266	0.00354285	0.0243481
SCN5A	1.89747	1.38832	0.50915	0.0113362	0.0541307
TAS1R1	1.53686	1.02804	0.508827	8.88483e-05	0.00190814
COL9A2	5.92781	5.41975	0.508059	0.0398342	0.128948
ZFHX2	4.52722	4.01946	0.50776	0.000136641	0.00255755
OR2A7	6.30629	5.79894	0.507352	0.00389993	0.0260262
BEX2	9.51239	9.00527	0.507119	0.123171	0.275814
CYP27B1	4.4194	3.91237	0.50703	0.0032839	0.0232168
GPR162	6.31063	5.80372	0.506912	0.00217738	0.0175462
PPIAL4G	1.89576	1.38969	0.506064	0.024327	0.091387
SOX6	7.15065	6.6454	0.505251	0.14751	0.311148
RTEL1-TNFRSF6B	6.02498	5.51991	0.505072	0.0033725	0.023614
ATCAY	1.32425	0.819336	0.50491	0.0394374	0.128027
ROPN1	0.900999	0.396802	0.504196	0.00261722	0.0198273
GDF1	1.40991	0.905732	0.504181	0.00436977	0.0281508
C3orf18	7.39369	6.89068	0.503014	0.000596834	0.00711509
HS6ST2	2.01704	1.51455	0.502489	0.558378	0.728712
RAP1GAP2	7.04218	6.53981	0.502371	0.00352948	0.0242928
OXCT1	8.65652	8.15436	0.502155	0.161689	0.330974
DBNDD1	8.60501	8.1032	0.501807	0.00460215	0.0290921
SPATS1	0.629867	0.128311	0.501557	0.132167	0.288233
CERS1	3.32421	2.82285	0.501355	0.0956971	0.232719
PPAN-P2RY11	1.51512	1.01381	0.501306	0.0188401	0.0766568
GUCA2A	0.796208	0.295835	0.500373	0.013705	0.0618575
ARX	1.74097	1.24082	0.500154	0.502349	0.684686
ATG16L2	8.89369	8.39361	0.500083	0.00210132	0.0171534
CC2D2B	3.17634	2.67644	0.499899	0.00404866	0.0266573
SH3RF2	5.4885	4.98883	0.499668	0.129909	0.285428
LTBP3	10.6811	10.1817	0.499429	3.82163e-05	0.00106584
PCSK4	6.17436	5.67506	0.499294	0.000533915	0.00659231
FCN2	3.93658	3.43754	0.499033	0.0819928	0.210258
ABHD8	7.88804	7.38968	0.49836	1.01596e-08	4.7443e-06
MZF1	8.23934	7.74102	0.49832	8.66987e-05	0.00188684
FEM1A	7.78718	7.28914	0.498035	0.00174923	0.0150624
JUND	11.3791	10.8812	0.497935	0.000113848	0.00224393
LINGO3	2.90171	2.40394	0.497773	0.00780976	0.042043
GPM6B	5.15022	4.65252	0.497694	0.113714	0.261717
USP41	6.11863	5.62151	0.497126	0.299106	0.497064
SGSM2	9.49152	8.99446	0.497058	1.25954e-06	0.000117383
ANGPTL7	1.68855	1.19173	0.496814	0.182034	0.358362
PIDD	7.57153	7.07483	0.496699	3.40473e-05	0.000995295
WDR27	7.98	7.48359	0.496413	0.00624709	0.0359129
DDR1	11.1711	10.6749	0.496209	0.000758359	0.00843176
TGM1	4.93785	4.44214	0.495712	0.139598	0.299241
BRSK1	5.43978	4.94411	0.495668	0.0113553	0.054165
ARSI	2.93109	2.43544	0.495648	0.712767	0.835806
PLA2G4B	6.23284	5.7372	0.49564	0.00669769	0.0377525
ESPN	8.38134	7.88695	0.494394	0.0102766	0.0508858
L3MBTL1	6.57328	6.07893	0.494353	0.005607	0.0335462
LYNX1	6.84478	6.35076	0.494026	0.0126379	0.058254
TEX29	3.07213	2.57835	0.493781	0.00218168	0.0175653
SCAND1	10.5052	10.0115	0.49368	1.05052e-05	0.000436807
GPR27	4.79017	4.29678	0.493387	0.0905258	0.224858
GMPR	7.43043	6.93734	0.49309	0.0320361	0.111111
TTLL3	8.62348	8.13108	0.492403	0.00249779	0.0192184
COL7A1	5.50324	5.01106	0.492188	0.0113362	0.0541307
SDR39U1	10.3798	9.88824	0.491539	2.57916e-09	1.95715e-06
AC103801.2	5.31218	4.82097	0.491205	0.119485	0.27042
RNF183	6.50543	6.01472	0.49071	0.0405224	0.130572
WNT10B	2.67333	2.18304	0.490295	0.0235548	0.0895014
MAP3K15	2.90475	2.41457	0.49018	0.0615363	0.173027
UBAP1L	5.32454	4.83439	0.490143	0.00495356	0.0307583
RIMS4	1.23403	0.744068	0.489961	0.3858	0.585955
WBSCR27	8.22914	7.73927	0.489869	0.00556651	0.0333697
RPS26	14.3548	13.865	0.489807	8.77673e-05	0.00189386
CCL18	7.80046	7.31112	0.489336	0.32046	0.51956
NAGLU	9.86913	9.37985	0.489277	5.68017e-07	7.23407e-05
P2RX5	4.66406	4.17491	0.489153	0.049528	0.149661
ZNF837	5.28218	4.7939	0.488279	3.65401e-07	5.2815e-05
SMCO2	2.50182	2.01363	0.488189	0.0142094	0.0633803
IGSF9	2.25168	1.76384	0.487841	0.173306	0.347147
PKHD1	6.77631	6.28855	0.487766	0.0263743	0.0969968
CHTF18	7.15675	6.66924	0.487513	0.000202213	0.00334791
CCDC12	10.2093	9.72195	0.487397	4.15517e-09	2.91053e-06
MYRIP	5.29973	4.81236	0.487364	0.175364	0.349999
ANKS1A	8.33848	7.85112	0.487357	0.000265713	0.004036
WDR6	10.4707	9.98405	0.486604	5.25394e-08	1.36692e-05
TMEM213	2.91959	2.43394	0.485657	0.677461	0.812293
CCDC108	2.42184	1.93634	0.485498	0.0727962	0.193458
TMEM25	8.61609	8.13064	0.485453	0.000456563	0.00592653
AMT	8.65891	8.17361	0.485302	0.00064533	0.00749727
TMEM221	3.15091	2.66572	0.485188	0.00111803	0.01106
CHST9	6.71406	6.22923	0.484832	0.0944116	0.230981
C3orf83	2.37328	1.88851	0.484778	0.0118419	0.0557559
HID1	7.72956	7.24481	0.484758	0.00010953	0.00218723
CTC-360G5.1	3.36494	2.88028	0.484664	0.0167145	0.0705294
PABPC1L	8.33391	7.84954	0.484376	0.0591171	0.168357
KLK6	1.82557	1.34161	0.48396	0.153029	0.319131
SULT1A1	9.87	9.38656	0.483438	0.00445151	0.028506
PRSS46	1.19472	0.71153	0.483193	0.00689085	0.0385312
DMRTC1B	3.42735	2.94416	0.483184	0.0757631	0.198961
PTPN3	9.02935	8.54685	0.482493	0.0015279	0.0137413
AHSA2	9.37544	8.89307	0.482362	0.0143969	0.0638879
TMEM38A	6.6752	6.1929	0.4823	0.0145389	0.064252
DNAH1	6.36152	5.87933	0.482189	0.00335334	0.0235341
CACNA1D	5.70303	5.22108	0.481944	0.014948	0.0655826
PDZD7	4.70951	4.22762	0.481895	0.00042904	0.00566618
BAIAP2	9.49609	9.01459	0.481503	6.41333e-05	0.00151869
TMEM45B	5.1134	4.6322	0.481203	0.0857967	0.216837
HS6ST1	9.10609	8.62532	0.48077	5.74107e-06	0.000293697
PDE3B	5.21847	4.73775	0.480714	0.53289	0.707155
PPARGC1A	7.73892	7.25822	0.480693	0.122313	0.274635
C19orf26	3.48498	3.00507	0.479907	0.0109049	0.0527912
ZFPM1	5.3165	4.83666	0.479843	8.19394e-05	0.00181764
C1orf172	5.87895	5.39912	0.479827	0.0188999	0.0767799
KCNH2	4.39181	3.91206	0.479741	0.0691092	0.186711
ATAD3B	7.19131	6.71173	0.479572	0.00104806	0.0105571
BCHE	4.18244	3.70287	0.479569	0.447324	0.639756
OTUD7A	4.85131	4.37174	0.479567	0.000495464	0.00625321
ABCA13	1.22087	0.741378	0.479494	0.0575486	0.165364
DLEC1	2.84174	2.36231	0.479434	0.00711413	0.0393807
ZIM2	1.5779	1.09847	0.479429	0.0149724	0.0656421
NINL	7.71544	7.2363	0.479145	0.000304759	0.00447964
RP11-5A19.5	6.0261	5.54743	0.478672	0.0434378	0.136867
PRPF40B	8.03087	7.55225	0.478625	3.03478e-06	0.000191244
FSD2	1.42161	0.94301	0.478598	0.158704	0.32707
RP11-343C2.7	1.52447	1.04671	0.477759	0.835947	0.913931
IL11RA	7.66305	7.18573	0.477313	1.9528e-05	0.000673569
ARGLU1	10.4959	10.019	0.47682	0.000476168	0.00612428
STRC	2.83024	2.35348	0.476763	0.0211984	0.0832935
SNX31	2.80731	2.33062	0.476681	0.0354438	0.119074
SPHK2	7.80826	7.33166	0.4766	1.37781e-08	5.57614e-06
SKOR1	2.65374	2.17732	0.476425	2.76087e-05	0.00085222
LRFN3	7.25044	6.77402	0.476424	8.52232e-05	0.00186773
TM7SF2	8.86718	8.39076	0.476417	0.000827664	0.00893504
hsa-mir-1199	6.87154	6.39517	0.476369	0.00203172	0.0167429
ANKS6	8.49544	8.01912	0.476319	3.93325e-08	1.1901e-05
TAS1R3	2.73034	2.25404	0.476294	0.00250267	0.0192396
PSD	5.89085	5.41473	0.476119	1.98852e-06	0.000156099
AGER	6.94999	6.474	0.475984	0.00949994	0.0480859
AVPI1	7.8287	7.353	0.475697	5.19624e-05	0.001331
HOXC11	4.53019	4.05464	0.475554	0.0331394	0.113617
HPR	2.12158	1.6464	0.475182	0.250203	0.443345
KIAA1211L	7.16849	6.69366	0.474834	0.00368612	0.0251241
ATP2C2	3.06406	2.58973	0.474329	0.0301923	0.106604
FNDC4	6.42435	5.95008	0.474265	0.0546637	0.159925
CLCNKA	3.89934	3.4251	0.474242	0.0880807	0.22065
PDZD4	5.39345	4.91927	0.474182	0.00841827	0.0443231
LGMN	11.9811	11.5083	0.47277	0.00961465	0.048545
NDP	2.01193	1.54001	0.471927	0.146195	0.309091
ISLR2	2.83028	2.35841	0.47187	0.013705	0.0618575
DOCK3	2.0045	1.53324	0.471257	0.00746124	0.0407693
WDR72	8.42891	7.95786	0.471043	0.190284	0.367493
PCDHB5	6.03934	5.56885	0.470488	0.0811663	0.209051
CYP2E1	4.90039	4.43017	0.470228	0.0132602	0.0602681
KLK5	0.989792	0.51959	0.470201	0.0218692	0.0849757
JSRP1	4.47201	4.00208	0.46993	0.0636143	0.176958
PRICKLE4	7.48695	7.01731	0.469638	0.00236942	0.018536
MARVELD3	6.76479	6.29525	0.46954	0.0275147	0.10004
SYNDIG1L	2.81393	2.3445	0.469433	0.393604	0.593354
ACSF2	8.59	8.12102	0.468978	0.00633723	0.036305
CHKA	8.47109	8.00215	0.468938	1.75159e-05	0.000619418
ZNF662	5.23323	4.76455	0.468682	0.0185731	0.0760291
BMP5	2.70574	2.23713	0.468613	0.194917	0.373195
CALML6	2.04086	1.57228	0.468588	0.0102592	0.0508407
C6orf226	8.05978	7.59127	0.468513	9.57465e-06	0.000417162
ARMC12	3.55146	3.08307	0.468385	0.0122239	0.0568495
GPIHBP1	7.27219	6.80381	0.468383	0.0255071	0.0946678
C17orf50	1.11788	0.649952	0.467928	0.00139976	0.0129403
POF1B	4.07256	3.60526	0.467301	0.317024	0.515871
DNAH17	4.33848	3.87142	0.467064	0.00209302	0.0171009
AGPAT4	7.28413	6.81714	0.46699	3.3838e-06	0.000206106
WBSCR28	1.59446	1.12747	0.46699	0.0142561	0.0634796
RP11-1105G2.3	4.38714	3.92029	0.466851	0.0191104	0.0774452
NKPD1	1.69106	1.22438	0.466687	0.000607308	0.00719135
TPPP2	1.5262	1.05961	0.466584	0.0059086	0.0347457
IRF6	7.40456	6.93808	0.466473	0.0897419	0.223368
HIGD1A	11.0361	10.5697	0.466429	0.11534	0.264423
MT1M	6.47676	6.01082	0.465945	0.112107	0.259261
ZNF229	5.78454	5.31885	0.465691	0.00891367	0.0459614
EEF1A2	4.89156	4.4259	0.465656	0.365144	0.565957
APBA2	4.92954	4.46422	0.465313	0.0538514	0.158363
SNCB	1.56494	1.09995	0.464993	0.551655	0.723047
TMC6	9.10544	8.64049	0.46495	9.14944e-05	0.00193779
LTBP4	9.745	9.28015	0.464854	0.0257803	0.0954096
ANXA3	7.21518	6.75057	0.464609	0.160103	0.328986
ZNF219	8.75239	8.28834	0.464048	1.46859e-05	0.000550329
ABCC11	2.40902	1.94535	0.463673	0.000748681	0.00837529
GAS6	11.0609	10.5974	0.463479	0.000119183	0.00230666
RFPL2	2.31449	1.85112	0.463374	0.529021	0.704794
TCEAL6	0.95505	0.491764	0.463287	0.0116255	0.0550361
PLA2G4C	9.47304	9.00983	0.463211	0.00022401	0.00359126
C19orf73	4.01797	3.55532	0.462655	0.000449532	0.00586452
TRIM50	2.60312	2.14113	0.461982	0.0433154	0.136576
PAX8	11.055	10.5931	0.461878	0.000383707	0.00525814
KCTD8	1.1969	0.73504	0.461864	0.0253135	0.0941218
AC012215.1	1.93144	1.46989	0.461549	0.155761	0.323015
LRRN4	4.9876	4.52609	0.461513	0.207391	0.388701
SMCO3	3.68615	3.22466	0.461488	0.133079	0.289632
FKSG63	2.02783	1.56639	0.461438	0.0579374	0.166114
ZNF781	5.75822	5.29764	0.460583	0.00387805	0.0259563
HS3ST2	5.85391	5.39361	0.460299	0.199013	0.378174
LAMC3	7.4376	6.97734	0.46026	0.0985503	0.237533
AP1G2	10.1776	9.71744	0.460169	0.00195645	0.016322
GPR17	3.87278	3.41284	0.45994	0.0336291	0.114842
NBEAL2	8.86239	8.40249	0.459906	0.000150658	0.00274378
WISP3	2.96805	2.50818	0.459863	0.0325119	0.11212
SMTNL2	8.15284	7.69306	0.45978	0.0781272	0.203497
OCM	2.24905	1.7894	0.459652	0.00763372	0.0414629
GSDMC	1.79125	1.33188	0.459373	0.43473	0.629206
MIB2	9.04848	8.58963	0.458846	0.000129635	0.00244654
SHROOM3	6.47261	6.01395	0.458661	0.0507724	0.152058
KRT15	3.08822	2.62981	0.45841	0.18711	0.363714
PPP4R4	1.70819	1.24993	0.45826	0.124468	0.277251
NECAB1	5.42481	4.96671	0.458097	0.104965	0.247941
SUSD1	7.86761	7.40959	0.458027	0.000488952	0.00620111
ACP5	10.8237	10.366	0.457696	0.120751	0.272102
PRSS42	1.66019	1.20263	0.457561	0.00352948	0.0242928
NICN1	7.94109	7.48359	0.457502	3.98618e-08	1.1901e-05
NEK8	6.82086	6.36351	0.457349	1.72272e-06	0.000141965
COLQ	5.26435	4.80709	0.457263	0.000360317	0.00504388
NPIPA7	9.19717	8.73993	0.457249	0.0649745	0.179426
RAI1	8.14195	7.68527	0.456686	4.86803e-08	1.36395e-05
CYP11A1	2.67273	2.21614	0.456595	0.304354	0.502848
C16orf86	6.84652	6.39066	0.455863	7.1327e-06	0.000337404
FRMD1	3.39511	2.93944	0.455674	0.173866	0.347923
TRIM72	0.756707	0.301062	0.455645	0.603638	0.763011
C21orf2	9.22457	8.76893	0.45564	7.4993e-08	1.68614e-05
ST8SIA5	3.52001	3.06537	0.454645	0.0203532	0.0811456
CCDC28B	7.63913	7.18466	0.454472	0.0046277	0.0291928
PLIN4	3.83625	3.38179	0.454461	0.367334	0.567903
SCAMP5	8.54348	8.08912	0.45436	0.000161378	0.00286454
SERPINB3	0.755333	0.301036	0.454298	0.0453723	0.140938
ANKRD2	3.58243	3.12828	0.454151	0.170713	0.343881
CAPN10	8.30718	7.85344	0.453739	2.08354e-06	0.000160575
HS3ST1	6.49848	6.04485	0.453634	0.00191787	0.0161331
PPP1R42	2.51327	2.0597	0.453567	0.0568541	0.163963
OVOL2	1.70144	1.2484	0.453047	0.551261	0.722686
USP44	2.50821	2.05561	0.4526	0.0156948	0.0677812
SLC9C2	1.72407	1.27162	0.452455	0.559966	0.729843
MAMDC4	6.92153	6.46917	0.452359	0.024816	0.0928217
FBRSL1	9.41935	8.96751	0.451837	5.94464e-09	3.38654e-06
LEFTY2	2.11358	1.66176	0.451819	0.0770363	0.201347
PGM5	7.96196	7.51022	0.45174	0.0227687	0.0874265
ITLN2	0.922968	0.471339	0.451629	0.285056	0.482297
RNFT2	5.46178	5.01049	0.451297	0.00561716	0.033596
SPTB	4.65978	4.20874	0.451039	0.000231932	0.0036698
DNAAF3	5.12087	4.67	0.450872	0.0521857	0.155194
CCDC160	4.96319	4.51234	0.450848	0.0504241	0.151364
NSUN7	5.8472	5.39667	0.450531	0.0297015	0.105484
SRGAP3	5.26697	4.81673	0.450235	0.0118617	0.0557917
FOLR4	1.28548	0.835264	0.450218	0.0329937	0.11331
FAM53A	4.85806	4.40827	0.44979	5.31532e-05	0.00135011
LUC7L	9.68261	9.23288	0.44973	0.000212355	0.00345612
SLC16A10	5.61957	5.1699	0.449668	0.0964041	0.233908
RHOT2	10.4491	9.99963	0.449496	5.84052e-08	1.47733e-05
DNAH10OS	4.91808	4.46899	0.449098	0.00102852	0.0104064
C21orf88	1.62643	1.17742	0.449011	0.154391	0.321124
RIPPLY2	0.894382	0.44545	0.448932	0.087314	0.219484
SULT1C2	9.30304	8.85429	0.448755	0.149166	0.313625
MRPL41	9.55891	9.11017	0.448741	2.10266e-05	0.000705224
RP11-1167A19.2	2.61586	2.16746	0.4484	0.0218352	0.0849706
MAMDC2	4.51967	4.07132	0.44835	0.0311948	0.108939
SLC25A10	9.19935	8.7522	0.447153	0.000659438	0.00760588
ZCCHC3	6.89695	6.44986	0.447096	2.85882e-08	9.53042e-06
MROH1	7.54653	7.09944	0.447086	1.13018e-07	2.33897e-05
SH3GLB2	10.2033	9.75654	0.446724	6.13638e-09	3.38654e-06
CKMT2	5.98636	5.54012	0.446243	0.36265	0.563531
CDH3	4.66172	4.21556	0.446155	0.706179	0.832046
FAM92B	1.23587	0.789869	0.446002	0.0355987	0.119463
ARPC4-TTLL3	7.74674	7.30144	0.445296	5.92088e-05	0.00143775
TNNC2	3.73605	3.29191	0.444135	0.001476	0.0134539
GRIN1	1.18034	0.736743	0.4436	0.00442685	0.028418
ANO8	6.72805	6.28476	0.443288	2.32974e-05	0.000756313
BCAN	2.85125	2.40811	0.443143	0.214059	0.398125
HOXB5	5.89126	5.4485	0.442767	0.00713934	0.0394842
SEMA3E	1.499	1.05649	0.442509	0.233362	0.422211
UNKL	7.77369	7.33125	0.442446	0.000188511	0.00319364
SH3GL3	1.56662	1.12425	0.442374	0.166697	0.338223
GRIN3B	1.9071	1.46475	0.442358	0.0206748	0.0819967
H1FX	10.6215	10.1793	0.442254	6.40079e-06	0.000313363
AC138969.4	9.17196	8.72971	0.442249	0.00282246	0.0209294
C20orf195	2.31888	1.87667	0.442212	0.00871549	0.0453504
PCDHGB4	5.54519	5.10361	0.441579	0.0803467	0.207881
HS6ST3	1.55615	1.11473	0.441419	0.0926811	0.228466
FGF17	2.09647	1.65519	0.441275	0.00752716	0.0410556
PROSER2	7.33544	6.89417	0.441274	0.00403356	0.0265867
FBXL15	7.84718	7.40593	0.441246	3.60284e-05	0.00103493
NR0B2	1.6441	1.20319	0.44091	0.553233	0.72449
LRRIQ3	4.44965	4.00902	0.440632	0.00277383	0.0206698
POLR2J3	10.6626	10.2221	0.440486	2.31354e-06	0.000169214
TTLL2	1.61208	1.17172	0.440359	0.104965	0.247941
STXBP6	6.46746	6.02763	0.439832	0.282406	0.479774
FAM71D	1.60247	1.16269	0.439782	0.00880646	0.0456023
SELO	8.75783	8.31819	0.439632	5.44172e-07	7.02869e-05
IGSF1	3.70629	3.26668	0.439614	0.0565477	0.163468
SNAPC4	6.6137	6.17419	0.439507	2.56574e-08	9.1199e-06
CLCN2	6.71739	6.27795	0.439434	3.26962e-06	0.00020117
HEATR4	3.40692	2.96768	0.439244	0.0271846	0.0991561
RBM6	9.71	9.27078	0.439219	0.000455552	0.00592185
KIAA2022	1.69923	1.26002	0.439212	0.0267363	0.0979524
ZNF513	8.4576	8.01856	0.439042	1.99271e-07	3.66578e-05
HLF	8.02652	7.58763	0.438891	0.0469848	0.144249
SCT	1.42982	0.99111	0.438706	0.150501	0.315776
CRYGS	5.77802	5.33957	0.438448	0.0386538	0.126476
TUBGCP6	8.92935	8.49098	0.438369	0.000162912	0.00288054
PRSS8	9.50761	9.06936	0.438244	0.0390439	0.127295
HOXC4	5.20256	4.76451	0.438053	0.25142	0.44468
PLCD1	8.14891	7.71098	0.437934	8.01019e-07	9.23301e-05
C4orf51	1.48808	1.05029	0.437794	0.296369	0.494093
PIANP	3.08743	2.65038	0.437053	0.0311025	0.108805
CREB3L1	6.04022	5.60321	0.437008	0.192288	0.369951
DCDC2	7.93869	7.50186	0.436823	0.102833	0.244139
RP4-583P15.15	5.73022	5.2935	0.436717	0.00239272	0.0186542
KIF5A	1.94674	1.51016	0.436572	0.105981	0.249274
NRAP	1.02211	0.585848	0.436263	0.727334	0.845647
CALB2	3.63289	3.19677	0.436128	0.0291304	0.104065
HMGB3	8.60043	8.16529	0.435138	0.0161845	0.0691421
GPHN	8.7463	8.31117	0.435133	0.0258981	0.0957485
FAM198A	3.57677	3.14194	0.43483	0.0222114	0.0859389
KCNE1	3.15195	2.71748	0.434474	0.0219032	0.0850716
CLDN7	9.97065	9.53644	0.434211	0.0700163	0.18849
C10orf95	2.68593	2.25197	0.433961	0.000571379	0.00690508
ARRDC1	9.50217	9.06866	0.433515	9.67309e-08	2.07255e-05
RCOR2	2.91186	2.47843	0.433431	0.00608118	0.0354359
GJB5	2.57421	2.1408	0.433411	0.0257803	0.0954096
PF4V1	5.57221	5.13887	0.433332	0.405821	0.604317
HOXB3	7.79826	7.36554	0.432722	0.00555643	0.0333203
ARHGAP39	5.28262	4.84999	0.432626	2.29937e-05	0.000749126
GOLGA8J	2.12817	1.69572	0.432453	0.0173428	0.0723922
LRRC56	4.70038	4.26847	0.431915	0.003161	0.022629
UNC119	8.90196	8.47017	0.431785	3.63068e-05	0.0010364
CTD-2014B16.3	1.51905	1.08738	0.431664	0.0516164	0.154004
FBXL2	7.48043	7.04886	0.431575	0.0266152	0.0975871
ZNF404	5.43175	5.00027	0.431486	0.0140934	0.0631255
PPP1R36	3.74397	3.31255	0.431418	0.159053	0.32753
ARC	4.42021	3.98889	0.431323	0.0454359	0.141088
TSPAN1	11.27	10.8389	0.431097	0.209311	0.391494
AKAP17A	7.99195	7.5609	0.431047	0.000100373	0.00207256
SPATA25	4.73862	4.30758	0.43104	0.0125541	0.0579558
ARIH2OS	4.76804	4.33713	0.430909	2.16448e-05	0.000718024
ANKRD23	5.21169	4.78102	0.430667	0.00350286	0.0242102
SLC25A18	4.46368	4.03308	0.430596	0.0887422	0.221849
KLF5	6.98957	6.55906	0.430506	0.169978	0.34293
TIMM23B	8.05022	7.62007	0.430144	4.59855e-06	0.000253784
RP11-159D12.5	5.86584	5.43586	0.429972	0.0519716	0.154784
SDK1	6.53979	6.10982	0.429971	0.0108681	0.0526831
AC109829.1	1.64538	1.21542	0.429963	0.00518533	0.0318285
SLC6A16	4.74935	4.3194	0.429944	0.0773326	0.201918
PTRH1	8.24565	7.81573	0.429919	9.81302e-06	0.000421497
TSPAN32	5.64678	5.21703	0.42975	0.030013	0.106239
LYRM9	9.22087	8.79127	0.4296	1.39321e-06	0.000123303
AL139099.1	1.85993	1.43074	0.42919	0.000766512	0.00849131
GLS2	5.95475	5.52568	0.429066	0.00170411	0.0147998
AGPAT6	10.8974	10.4688	0.42861	6.91853e-06	0.000330709
RASA4	9.69717	9.26888	0.428296	0.00132444	0.0124655
FAM160B2	9.23848	8.81039	0.428089	7.37356e-06	0.000346101
ZNF418	6.22176	5.79376	0.428001	0.0140011	0.0628359
UPK3A	2.63589	2.20801	0.427877	0.03069	0.107755
SBK1	4.13348	3.7056	0.427877	0.045819	0.141818
DUSP13	1.01394	0.586464	0.427472	0.13944	0.298938
OTOA	4.09431	3.66709	0.427226	0.00508217	0.031322
AK1	9.94109	9.51463	0.426452	8.69114e-05	0.00188684
PRODH	9.62627	9.20006	0.426216	0.0812693	0.209168
RABEP2	8.48152	8.05549	0.426034	6.6854e-08	1.56095e-05
PRR5	8.30022	7.87446	0.425752	9.6799e-06	0.000418742
SLC39A13	10.3141	9.88866	0.425471	7.61162e-10	7.29594e-07
TDRD6	3.80753	3.38222	0.425311	0.0229453	0.0878823
MREG	6.46718	6.0419	0.425284	0.0597543	0.169377
GPR150	2.47769	2.05248	0.425213	0.0350335	0.118197
UGT3A2	2.44427	2.01915	0.425126	0.834105	0.913013
IGFBPL1	1.20614	0.781489	0.424649	0.468405	0.657819
LRRC52	0.767978	0.344995	0.422983	0.178962	0.354692
ICA1	8.22043	7.79766	0.422778	0.000389772	0.00531327
LRRTM1	1.03467	0.612009	0.422665	0.603638	0.763011
KCTD1	7.88478	7.46229	0.422487	0.0531944	0.156963
SH2D6	2.38382	1.96153	0.42229	0.258562	0.452346
HHAT	7.485	7.06298	0.422023	0.0119614	0.0561299
TRO	7.2187	6.79677	0.421937	0.0766427	0.200635
ADIG	0.687892	0.266029	0.421863	0.116297	0.265747
C11orf21	5.01768	4.59583	0.421846	0.0334816	0.11451
CTD-2369P2.10	3.50706	3.08536	0.421701	0.00018807	0.00318913
EPHX2	10.443	10.0214	0.421675	0.00506361	0.0312711
S100A1	11.2815	10.8601	0.421449	0.276115	0.472169
RASSF7	9.96739	9.54627	0.421124	0.000309649	0.00452231
RP11-345J4.3	3.85254	3.43148	0.421061	0.0892965	0.222807
CD1E	5.04289	4.62211	0.420775	0.0328968	0.113062
MORN3	4.81824	4.39766	0.420575	0.00412494	0.0269937
NEURL4	8.21218	7.79161	0.420567	4.60264e-05	0.00122549
GIF	0.656933	0.236529	0.420404	0.0750847	0.197664
RIMS1	1.27016	0.849873	0.420289	0.080041	0.207326
UBE2U	0.911734	0.491504	0.42023	0.040696	0.130923
C9orf37	7.575	7.15495	0.420048	6.45444e-06	0.000315143
PMFBP1	4.51238	4.09268	0.419701	0.0379381	0.124761
IER5L	7.98348	7.56386	0.419622	0.000902807	0.00947115
SLC30A10	1.49023	1.07063	0.419601	0.872974	0.935156
C9orf142	9.85544	9.43595	0.419484	3.67755e-05	0.00104649
SCRIB	9.13978	8.72056	0.41922	1.05951e-06	0.000107246
C14orf79	8.20609	7.78698	0.419108	5.06068e-06	0.00027174
SDSL	8.85218	8.43334	0.418836	0.00027438	0.0041366
GLT1D1	3.41627	2.99756	0.418711	0.0631104	0.17604
PDDC1	9.6563	9.23771	0.418598	1.70498e-07	3.23449e-05
ZDHHC11	6.14673	5.72815	0.418578	0.0239934	0.0905634
KRTAP5-2	1.07427	0.655698	0.418568	0.0653182	0.179912
GDF5	2.00522	1.58679	0.41843	0.152352	0.318265
LARS2	7.4687	7.05042	0.418278	0.0171769	0.071848
CTNND2	2.03285	1.61475	0.418099	0.259807	0.453436
AMIGO3	5.22847	4.81041	0.418057	0.000195706	0.00327291
KRT27	1.20342	0.785393	0.418029	0.00949994	0.0480859
AC021860.1	3.042	2.62437	0.417636	0.0463341	0.142878
F10	6.90586	6.48828	0.417582	0.174801	0.349296
AL020996.1	3.58897	3.17158	0.417392	0.000546938	0.00670764
WFS1	8.56892	8.15163	0.417281	0.000106136	0.00214772
TBKBP1	7.50174	7.08488	0.416862	4.92812e-05	0.0012785
KRT81	3.15976	2.74302	0.416734	0.375861	0.576485
ZC3H12A	7.16978	6.7532	0.416585	0.0262147	0.0966247
TELO2	8.98087	8.56437	0.416503	1.80023e-06	0.000144855
XKR4	1.02857	0.612065	0.416502	0.123459	0.276219
SELV	0.514025	0.0976348	0.41639	0.0850461	0.215448
ERBB2	10.3141	9.89778	0.41635	0.000592949	0.00708117
NPY5R	3.93647	3.5202	0.416276	0.0701989	0.188759
OSBPL7	7.22152	6.80527	0.416248	0.000137952	0.0025689
TAS2R14	4.54787	4.13183	0.416039	2.1418e-05	0.000714405
P2RY11	7.50805	7.09203	0.416018	4.81727e-05	0.00125871
ADCY6	9.05935	8.64337	0.41598	3.98038e-06	0.000233752
GRM3	1.89494	1.47902	0.41592	0.133996	0.29107
LMO7	10.0146	9.599	0.415566	0.00166006	0.0145491
CASP12	4.90472	4.4894	0.415324	0.0373413	0.123423
TOB1	10.3517	9.93651	0.415227	0.000420527	0.00558617
TNK2	9.09196	8.6768	0.415154	0.000289857	0.00430928
ULK4	6.04564	5.63057	0.415066	2.02107e-05	0.000691105
PPP2R3B	6.37674	5.96177	0.414967	1.36221e-05	0.000523386
MAGI2	5.81738	5.40285	0.414536	0.000152096	0.00276168
IBA57-AS1	2.50364	2.08972	0.41392	0.0278902	0.100841
ADAT2	6.0113	5.59739	0.41391	0.00191787	0.0161331
RP11-182J1.16	3.17422	2.76043	0.413789	0.0978307	0.236299
TMEM80	9.00565	8.5919	0.413751	4.12992e-06	0.00023802
PQLC1	9.685	9.27141	0.413585	2.60953e-08	9.1199e-06
SPSB2	7.95435	7.54105	0.413296	0.000559034	0.00681012
MBLAC1	5.88806	5.47484	0.413215	1.44515e-05	0.000543782
HBQ1	1.25581	0.842593	0.413212	0.0208372	0.0824254
TTC14	8.5426	8.12949	0.413116	0.0004868	0.00618242
GSTM5	5.17652	4.76342	0.413096	0.11823	0.268446
CCDC17	3.78613	3.37307	0.413063	0.00902204	0.046402
CTC-479C5.12	5.61392	5.20088	0.41304	0.00166341	0.0145574
DNAH2	1.89891	1.48599	0.412923	0.133232	0.289894
CPNE4	1.60797	1.19528	0.412694	0.378411	0.579322
CLHC1	6.32347	5.9108	0.412679	0.000287878	0.00429038
BIN1	10.2317	9.8191	0.412642	0.00120469	0.0116022
C11orf35	6.88391	6.47141	0.412493	0.00116302	0.0113206
SH3RF3	7.87	7.45758	0.412418	0.00546643	0.0329433
TCTEX1D4	3.17691	2.76481	0.412103	0.0099153	0.0496092
BCAM	11.8265	11.4144	0.412082	0.00183177	0.01564
AC104057.1	1.28388	0.871828	0.412048	0.00234172	0.0183746
LZTS2	9.91522	9.50324	0.411975	1.13544e-09	9.84694e-07
RP11-527L4.2	0.723	0.311546	0.411454	0.0987911	0.237956
CCL17	4.77978	4.36845	0.411323	0.157487	0.32552
ERP27	6.14887	5.73802	0.410852	0.0160544	0.0687634
FAM69C	2.22973	1.81974	0.409986	0.370793	0.571407
COL16A1	7.40239	6.99258	0.409806	0.0628596	0.175556
ZFAND5	11.868	11.4585	0.409556	0.000413093	0.00552774
YBX2	5.27553	4.86601	0.409518	0.0880807	0.22065
FKBP6	1.12663	0.717135	0.409496	0.0042182	0.0274168
AC090616.2	2.87764	2.46821	0.409428	0.0209024	0.0826118
CPXM2	8.3839	7.97497	0.408924	0.190884	0.368299
SLC2A12	3.09464	2.68594	0.408701	0.586879	0.749841
TCEAL3	9.57456	9.16617	0.408394	1.537e-05	0.000570099
RLN1	2.53989	2.13151	0.408375	0.013151	0.0599064
PILRB	9.53521	9.1269	0.408311	0.022315	0.0862297
PROX1	3.29609	2.8878	0.408294	0.159228	0.327704
GALNT12	7.81392	7.40588	0.408034	0.00339177	0.0236943
TDRD10	5.2139	4.80607	0.407833	0.0141397	0.0632241
RAB26	4.19725	3.78942	0.407822	0.0654044	0.180067
LCAT	8.37544	7.96788	0.407555	0.0112034	0.0537077
AANAT	2.37108	1.96356	0.407522	0.0142094	0.0633803
PLCXD1	6.08653	5.67909	0.407439	0.00199178	0.0165485
LMF1	8.80587	8.39854	0.407335	3.90026e-07	5.50632e-05
SLC18B1	8.25392	7.84664	0.40728	4.9656e-05	0.00128639
SFRP1	5.3563	4.94902	0.407275	0.195731	0.374124
NRL	5.25978	4.8529	0.40688	1.05052e-05	0.000436807
FBF1	6.3024	5.89565	0.406747	0.0035095	0.0242102
IZUMO4	5.63237	5.22566	0.406715	0.0150948	0.0659882
ACAD10	9.025	8.61839	0.406607	0.00188374	0.0159344
PCDHGA11	4.45236	4.04581	0.406548	0.0143969	0.0638879
TMEM8B	8.32	7.91351	0.406486	0.000548137	0.00670878
RFX1	7.63109	7.22466	0.406433	1.28601e-06	0.000118287
LRP5L	6.28262	5.8762	0.406423	0.00738282	0.04045
NDOR1	6.74607	6.33973	0.406349	1.17622e-06	0.000112153
ADM5	4.02611	3.61988	0.406229	0.00403356	0.0265867
STK11IP	8.24196	7.83576	0.406199	2.34055e-06	0.000169825
ARVCF	8.10217	7.69598	0.406198	0.00230073	0.0181862
SLC36A2	2.47871	2.07257	0.406145	0.216023	0.40047
MORN4	8.01022	7.60456	0.405658	0.00269971	0.0202668
SIGLEC15	3.61914	3.21348	0.405653	0.559568	0.729638
ZNF707	7.3887	6.98317	0.405525	2.12921e-09	1.68596e-06
ERC2	2.63635	2.23083	0.405522	0.0831403	0.212334
NIPSNAP3B	6.08131	5.67625	0.405054	0.000975998	0.0100537
SPDYE2	4.85869	4.45363	0.405053	0.007701	0.0416669
CNTNAP3B	6.25499	5.85001	0.404977	0.0379928	0.124896
SMARCD3	8.54131	8.13637	0.40494	0.00438601	0.0282254
ELF3	10.7563	10.3515	0.404845	0.0436835	0.137332
GATA4	1.07975	0.674983	0.404772	0.124468	0.277251
FAM131A	8.185	7.78027	0.404728	4.49467e-08	1.29616e-05
CLDN5	8.97957	8.57495	0.404618	0.0169579	0.0712429
UPK1B	4.10783	3.70328	0.404551	0.283994	0.481439
RP11-47I22.3	4.30735	3.90288	0.404473	0.000920127	0.00959756
MAGEL2	1.10759	0.703227	0.404363	0.159928	0.328699
C1orf204	4.9174	4.51326	0.404147	0.00321577	0.0228683
IKBKE	6.80804	6.40395	0.404088	0.0101204	0.050331
SFI1	8.34282	7.93876	0.404068	0.001095	0.0109033
S100A7	1.14656	0.742577	0.403987	0.750489	0.860753
SHBG	3.74017	3.3366	0.403575	0.100734	0.240853
SPHK1	7.05174	6.64829	0.403452	0.0620298	0.174039
SFTPD	5.43698	5.03356	0.403417	0.00993224	0.049653
FAM174B	8.00913	7.60575	0.403375	0.0072794	0.0400763
CHAD	4.19027	3.78704	0.403227	0.0843008	0.214126
AC011484.1	2.33287	1.92979	0.403081	0.0603166	0.170467
GIGYF1	8.55283	8.15002	0.402804	0.000203633	0.00335617
PRR18	0.93086	0.528175	0.402685	0.0178773	0.0739959
PIGQ	9.73218	9.32958	0.40259	8.58616e-07	9.71092e-05
SLC6A2	0.915275	0.512787	0.402489	0.519796	0.697813
TM4SF4	3.84189	3.43942	0.402474	0.0495965	0.149793
TRABD2A	5.42737	5.02492	0.402448	0.169244	0.341792
MYOM2	8.17022	7.76779	0.402433	0.000430953	0.00567089
TAF6L	8.20891	7.80651	0.402403	2.74973e-07	4.38205e-05
NISCH	9.45544	9.05305	0.402388	1.80552e-06	0.000144855
MAP3K9	4.04022	3.63791	0.40231	0.0194761	0.0785079
SYCP3	2.85746	2.45525	0.402212	0.0345263	0.116919
MPP3	5.9233	5.52109	0.402208	0.00874572	0.0454298
ZNF714	5.5215	5.11943	0.402069	0.00416357	0.0271878
CMTM8	7.50196	7.09995	0.402006	1.44515e-05	0.000543782
LINC00908	4.10016	3.69818	0.401977	0.282142	0.47946
ANKRD18B	1.70096	1.29913	0.401827	0.0190802	0.0773745
EPHA2	9.2337	8.8319	0.401797	0.0035095	0.0242102
SLC4A5	4.52875	4.12696	0.401789	0.139282	0.29867
GRIA2	1.21044	0.808704	0.401738	0.679189	0.813775
ARL14	1.58771	1.18601	0.401703	0.414877	0.612693
LHX1	1.90123	1.49958	0.401649	0.706618	0.832132
C14orf164	1.79209	1.39049	0.401599	0.857662	0.926437
MARVELD2	6.52782	6.12651	0.401315	0.0694709	0.187438
KLHL35	3.28069	2.8794	0.401291	0.0154925	0.0671624
TMEM156	5.71562	5.3145	0.401124	0.0175101	0.0728233
MTA1	9.5337	9.13271	0.40099	8.39775e-05	0.00184933
DKFZP779J2370	5.01374	4.61278	0.400955	0.103082	0.244634
C14orf37	5.46131	5.0604	0.400916	0.0498023	0.15024
DNHD1	6.42719	6.02636	0.400824	0.0206101	0.0818115
BAI2	5.41174	5.01103	0.400715	0.18889	0.365771
ACOXL	1.83285	1.43243	0.400425	0.066796	0.182437
PLEKHM1	8.54304	8.14263	0.400409	1.27003e-05	0.000498488
NCAM2	2.53477	2.13458	0.400181	0.11575	0.264928
MMP15	8.34652	7.94639	0.400127	0.000918187	0.00958282
CACNA2D2	4.13695	3.73686	0.400094	0.00935425	0.0475732
CHRNA2	0.75058	0.350607	0.399973	0.106748	0.25056
CERS3	1.37491	0.97544	0.399475	0.00680574	0.0382078
C16orf3	3.24381	2.84514	0.398671	0.0230519	0.0882348
BAIAP3	6.5037	6.10518	0.398525	0.00149413	0.0135513
ZNF503	7.49195	7.09351	0.398437	0.000996702	0.0101977
APOE	13.8735	13.4751	0.398381	0.131411	0.287272
C2CD4D	2.9328	2.53463	0.398164	0.0125333	0.0579477
HOMER1	5.7152	5.31707	0.398133	0.085153	0.215659
TMEM129	9.80065	9.40261	0.398042	2.87818e-08	9.53042e-06
PCBP4	8.18587	7.78783	0.398038	2.17018e-05	0.000718607
NPTXR	5.21126	4.81337	0.397891	0.0336291	0.114842
PTCHD4	5.52539	5.12829	0.3971	0.121317	0.273107
C1orf159	7.20609	6.80902	0.397063	9.10483e-05	0.00193486
ZFP41	7.19217	6.79515	0.397025	7.64326e-06	0.0003551
METRN	9.20131	8.80429	0.397012	0.00291644	0.0213998
FREM2	5.58585	5.18884	0.397009	0.305466	0.504045
FRAT1	5.67676	5.27994	0.396821	0.000247998	0.00384386
COQ10A	7.92131	7.52469	0.39662	0.000262078	0.00399411
JMJD7-PLA2G4B	5.37302	4.97648	0.396548	0.0371263	0.123002
DPP10	0.990434	0.594053	0.396381	0.30269	0.501145
RNF39	3.05364	2.6573	0.396344	0.0695616	0.187543
MED22	8.56957	8.17327	0.3963	9.51003e-10	8.65983e-07
C19orf60	9.78174	9.38556	0.396177	5.47814e-05	0.00138339
C7orf41	8.42826	8.03215	0.396113	0.0181933	0.0749632
KLK15	0.920577	0.524497	0.39608	0.841019	0.916834
ZDHHC14	7.73609	7.34012	0.395962	0.0001114	0.00220763
PPM1J	4.74089	4.34494	0.395944	0.0187805	0.0765853
RGPD5	6.80587	6.40997	0.395899	0.000366036	0.00510432
TOMM20L	2.28178	1.8861	0.395681	0.00807361	0.0430057
PHACTR3	3.67932	3.28374	0.395587	0.332972	0.533341
CELSR2	8.63044	8.23491	0.395531	0.0207396	0.0821643
SUGP2	9.36131	8.96583	0.395478	3.22315e-06	0.00019966
ANAPC2	9.27761	8.88224	0.395365	1.17272e-06	0.000112153
KIAA1522	8.7987	8.40344	0.395258	0.000391521	0.00532516
CHADL	5.25648	4.86129	0.395182	0.000359507	0.00503641
PIK3IP1	9.86783	9.47285	0.394972	0.00930614	0.047461
SNX32	3.77696	3.38205	0.394905	0.0224538	0.0866372
MEGF6	7.40695	7.01214	0.39481	0.080041	0.207326
PRTG	3.09081	2.69616	0.394651	0.0996376	0.239204
PLEKHB1	6.70045	6.30596	0.394493	0.314462	0.513401
KCNN1	4.35451	3.96012	0.39439	0.194308	0.37246
VPS37B	8.79891	8.40463	0.394277	0.000294523	0.00436085
NBPF8	1.50512	1.11091	0.394208	0.00805952	0.0429558
TRPM3	5.73333	5.33939	0.393933	0.201292	0.381113
CDH16	11.512	11.1182	0.393743	0.0499399	0.150531
ARHGDIG	1.85825	1.46452	0.393731	0.0669716	0.182615
CCNL1	10.2446	9.85085	0.39371	0.00211382	0.0171861
RBM44	2.41694	2.02364	0.393306	0.00382025	0.025797
C17orf51	5.27108	4.87785	0.393229	0.0435605	0.13704
DOK5	6.3704	5.97731	0.393087	0.143754	0.305348
SYT7	3.70862	3.31561	0.393009	0.0663585	0.181815
SIN3B	9.20956	8.81685	0.392708	3.12686e-05	0.000936617
PITPNM3	4.04367	3.65114	0.392537	0.00248322	0.0191305
CELF5	2.69616	2.30388	0.392281	0.540669	0.713682
CLDND2	5.03628	4.64406	0.392218	0.011509	0.0546978
RBBP8NL	0.698363	0.306158	0.392205	0.256331	0.449869
CLK1	10.9311	10.5392	0.391844	0.00598355	0.0350281
FCRLB	5.50824	5.11641	0.391824	0.0124087	0.0575032
SNRNP70	11.5433	11.1516	0.3917	2.37911e-05	0.000768155
PNLIPRP3	0.63204	0.240426	0.391615	0.605697	0.764604
ASTN1	1.39891	1.00744	0.391469	0.531341	0.70654
SLC25A35	6.60066	6.20922	0.39144	0.00645156	0.0367404
ZNF771	6.3876	5.99629	0.391315	2.7825e-05	0.000855994
RP11-139J15.7	2.06371	1.67252	0.391192	0.0946443	0.231395
CNTD2	2.20274	1.81159	0.391147	0.0373952	0.123556
MAP3K10	7.66631	7.2752	0.391109	1.14906e-05	0.000467115
ENTHD2	8.13522	7.74429	0.390923	0.000480395	0.00615256
C14orf80	7.1587	6.7679	0.390791	0.00116061	0.0113206
GET4	9.66152	9.27105	0.390471	4.73888e-07	6.25395e-05
CXXC1	10.2174	9.82695	0.39044	0.000357891	0.00502538
CLCN7	10.1013	9.71088	0.390426	0.000358698	0.00502895
ABHD11	9.79109	9.40068	0.390405	0.00061128	0.00721492
IGSF11	2.80953	2.41913	0.390398	0.951075	0.976655
TRMT61A	7.58131	7.19102	0.390282	7.92848e-08	1.7609e-05
CA5A	0.778547	0.388291	0.390256	0.060236	0.170318
KAT2A	9.15478	8.76459	0.390199	0.00301327	0.0218636
CYP46A1	5.20474	4.81471	0.390027	0.01905	0.0773038
PLEKHA7	8.94217	8.55224	0.389931	0.00341762	0.0238018
HS3ST6	0.61164	0.221764	0.389875	0.00981416	0.049252
FBXO10	6.39804	6.00832	0.389728	2.46793e-05	0.000777612
C17orf99	1.53505	1.14532	0.389722	0.057239	0.164708
CACFD1	8.70348	8.31388	0.389602	1.06586e-06	0.000107246
CATSPERG	6.51174	6.12215	0.389592	0.0533398	0.157239
RP11-248J23.7	1.96223	1.57279	0.38944	0.0608833	0.171722
SH2B1	9.59456	9.20522	0.389345	1.05004e-06	0.000107246
SHISA2	3.74488	3.35583	0.389056	0.37905	0.580056
ZNF775	8.04153	7.653	0.388526	0.000120336	0.00232157
CTD-2368P22.1	6.57239	6.18387	0.38852	0.00611404	0.0355067
PYDC1	1.4824	1.09427	0.388133	0.340091	0.539948
EDAR	2.68354	2.29556	0.387971	0.102957	0.24437
ACACB	8.035	7.64715	0.387854	0.00185018	0.0157455
MAGEF1	9.59478	9.2071	0.387687	4.75646e-09	3.09374e-06
RP11-366L20.2	1.43862	1.05106	0.38756	0.342186	0.54228
LRRC16B	4.30069	3.91353	0.387162	0.0338763	0.115448
HHLA3	8.58435	8.19729	0.387058	0.00023463	0.00370606
ZNF300	6.11738	5.73074	0.386648	0.0544411	0.159402
OLFM4	1.62567	1.23905	0.38662	0.631478	0.781176
OPLAH	7.91934	7.53288	0.386464	0.000904717	0.00948026
ENTPD2	7.64349	7.25706	0.386434	0.0366464	0.121878
FXYD4	2.36639	1.98005	0.386347	0.59421	0.755445
MFHAS1	7.56653	7.18044	0.386086	0.00786466	0.0422262
SLC2A8	8.75478	8.36878	0.386001	1.12476e-06	0.000110725
SATB1	7.7687	7.38273	0.385968	0.000164459	0.00289945
SUMF1	9.72022	9.33446	0.385756	0.00168704	0.0147147
PLCH2	6.1539	5.76828	0.385619	0.0580936	0.166378
PSCA	2.74277	2.35754	0.385237	0.0588796	0.167916
SLC26A6	7.14174	6.75653	0.38521	0.00100299	0.0102333
DPH7	8.45283	8.06778	0.385045	6.11646e-05	0.0014715
SUSD4	4.98977	4.60473	0.385042	0.545756	0.717899
A2ML1	1.05718	0.672317	0.384862	0.47458	0.662506
CDHR2	6.84282	6.45807	0.384752	0.290676	0.488312
TMEM151A	1.52935	1.14473	0.384621	0.0357023	0.119678
RP11-894J14.5	1.89114	1.50653	0.384612	0.0140934	0.0631255
ABCB9	6.01412	5.62977	0.384354	0.0013381	0.0125422
GPRC5C	11.7476	11.3635	0.384097	3.71546e-05	0.00105235
STK31	1.68439	1.3003	0.38409	0.00308337	0.022213
RP11-403P17.5	2.35293	1.96889	0.384047	0.0884109	0.221234
LRRC73	4.95693	4.57309	0.383842	0.038988	0.127181
MST1	9.58805	9.20422	0.383825	0.0234824	0.089338
CKLF-CMTM1	5.36541	4.98167	0.383736	0.000159858	0.00284033
HBM	1.81732	1.4341	0.38321	0.254851	0.448438
SLX1B	9.00109	8.618	0.383086	0.00260707	0.0197669
GALNT16	6.33151	5.94848	0.383031	0.0767409	0.200863
RAB17	10.3565	9.97353	0.382987	0.0161584	0.0690467
NAP1L3	5.07914	4.69696	0.382175	0.0475109	0.145448
ADCK1	6.71912	6.33742	0.381708	0.00296734	0.0216511
NOX5	2.79167	2.40999	0.38168	0.224235	0.410677
FAM166B	4.0904	3.70875	0.381648	0.00879124	0.0455364
ORAOV1	8.30239	7.921	0.381389	5.36798e-06	0.000280924
TPBG	7.6876	7.30625	0.381352	0.00452627	0.0288427
LRP8	4.96087	4.57956	0.381316	0.0305082	0.107386
TNIK	7.8387	7.45747	0.381232	0.0097974	0.0491814
SLC17A1	8.29655	7.91563	0.380918	0.219547	0.40486
FAM83H	7.93	7.54915	0.38085	0.00399603	0.026435
GPRASP1	6.50978	6.12905	0.380733	0.012935	0.0591593
KIF7	5.27623	4.89552	0.380703	0.0107766	0.0523369
HIST1H2AK	4.06752	3.68699	0.380534	0.0493231	0.149239
TNFSF13	10.7565	10.376	0.380474	0.000492198	0.00622494
POMGNT2	7.99652	7.61607	0.380445	2.53096e-06	0.000175262
ADCK5	6.91391	6.53368	0.380226	1.537e-05	0.000570099
ARMC5	7.63457	7.25437	0.380204	2.24052e-07	3.96158e-05
C2ORF15	5.43698	5.05683	0.380147	0.0320834	0.111169
CPVL	10.7333	10.3532	0.38009	0.0504936	0.151522
CTRL	4.14463	3.76458	0.380053	0.0408702	0.131252
GIPC1	10.388	10.0081	0.379946	5.09952e-08	1.36692e-05
PROB1	4.72437	4.34445	0.379926	0.00690309	0.038576
AL021546.6	2.50593	2.12663	0.379305	0.157487	0.32552
CCDC136	4.60375	4.22447	0.379275	0.125483	0.27873
PGAM2	4.41432	4.03513	0.379187	0.148171	0.312
CNTNAP3	4.64634	4.26734	0.378999	0.0235548	0.0895014
CENPV	7.86717	7.48825	0.378924	0.130359	0.285863
ANKDD1B	5.47301	5.09443	0.378581	0.0652322	0.179783
CYP2C18	1.59714	1.21871	0.378431	0.059435	0.16884
RAB6B	7.89696	7.51873	0.378232	0.139756	0.299545
FAM173A	8.84369	8.46556	0.378131	0.000280732	0.00420452
JDP2	9.35261	8.97466	0.37795	0.00233713	0.0183544
SMIM4	9.19783	8.81998	0.377851	0.000174039	0.00301579
NDUFC2-KCTD14	2.30891	1.93108	0.377838	0.22446	0.410965
DIRAS3	5.24393	4.86617	0.377759	0.0833503	0.212632
GAL3ST2	1.2589	0.881187	0.377712	0.010722	0.0521971
CECR2	2.16532	1.78788	0.377434	0.234056	0.423091
AC144568.2	0.505584	0.128166	0.377418	0.0152677	0.0664409
CDH23	5.63695	5.25968	0.37727	0.166155	0.337386
EVPL	6.53957	6.16234	0.377226	0.00736982	0.0403909
AC019294.1	1.67587	1.29869	0.377183	0.0258981	0.0957485
CHD3	9.58348	9.20668	0.376793	0.00045153	0.00587796
CACNB1	6.01215	5.63562	0.376534	0.0216998	0.0845701
PRSS56	0.584136	0.207761	0.376375	0.807038	0.896698
PPP1R1C	3.05239	2.67604	0.376342	0.269663	0.464627
SNPH	5.45676	5.08084	0.375923	0.0198167	0.0795638
PLEKHG5	7.30195	6.9261	0.375857	0.00540717	0.0327269
SLC22A17	8.96282	8.58708	0.375747	0.0442404	0.138509
MYH10	8.70891	8.33332	0.37559	0.00654434	0.0371295
CTNNA2	1.16418	0.788647	0.375536	0.172562	0.346113
SEMA6D	6.1287	5.75321	0.375491	0.182808	0.359187
HYAL3	5.58242	5.20702	0.375399	0.000244027	0.00380824
AMY1B	0.758765	0.383462	0.375303	0.0223843	0.0864424
C5	5.43845	5.06331	0.375143	0.295551	0.493362
TTYH2	7.09328	6.71824	0.375036	0.0106136	0.0518494
C6orf136	8.57826	8.20339	0.374868	1.06202e-05	0.000439582
PHF7	6.83087	6.45605	0.374818	0.000374353	0.00517278
C9orf24	5.03343	4.6587	0.374729	0.1782	0.353528
ZNF843	3.613	3.23851	0.374484	0.000684081	0.00782077
CAMSAP3	7.49109	7.11661	0.37448	0.00394402	0.0262052
C20orf201	1.16031	0.786287	0.374026	0.0179917	0.0743847
AGPAT9	7.51368	7.13966	0.374021	0.174801	0.349296
AXIN2	4.99302	4.61912	0.373902	0.00838906	0.0441948
AC005003.1	4.49433	4.12073	0.373606	0.00155605	0.0139189
RALGDS	9.6787	9.30515	0.37355	0.000144002	0.00265441
PLEKHG4B	2.51533	2.142	0.373333	0.183974	0.360505
FBXO24	3.25343	2.88028	0.373142	0.0018613	0.0157959
ZGLP1	5.38737	5.01438	0.372987	0.0072027	0.0397743
ANKRD1	3.69119	3.31838	0.372811	0.549685	0.721244
KIFC3	10.2626	9.88988	0.37273	2.78391e-06	0.000183035
PLCD4	6.13262	5.75991	0.372705	0.151004	0.316212
ANKRD33	1.69762	1.32506	0.372563	0.0216998	0.0845701
MICU3	6.09848	5.72593	0.372544	0.00922643	0.0471602
PFN2	10.5767	10.2042	0.372496	0.0102069	0.0506507
GAK	10.285	9.91254	0.372464	3.67867e-08	1.16676e-05
D2HGDH	9.09891	8.7269	0.37201	0.00233255	0.0183501
PPDPF	13.5537	13.1818	0.371866	0.000531578	0.00656791
C1orf233	5.1589	4.78727	0.37163	0.083983	0.213617
TNNI1	2.04952	1.67794	0.371579	0.0543671	0.159237
KRT10	7.91565	7.54417	0.371478	3.31814e-05	0.000976251
PACSIN2	10.5161	10.1446	0.371477	3.87613e-07	5.50632e-05
TK2	9.48043	9.1091	0.371337	1.13487e-06	0.00011112
ZNHIT2	7.88304	7.51171	0.371333	1.17425e-05	0.000474178
SULT1C4	9.32	8.94886	0.37114	0.323631	0.522515
SOD3	9.61457	9.24348	0.371083	0.0293051	0.104484
LINGO4	3.05028	2.67922	0.371061	0.02887	0.103439
CYP39A1	5.7628	5.39174	0.371052	0.0598344	0.169498
NCKIPSD	9.24217	8.87144	0.370735	3.11878e-05	0.000935738
ZNF589	6.87197	6.50158	0.37039	0.000403973	0.00544572
CELF4	4.32744	3.95708	0.370359	0.0650603	0.179473
ASB16	3.72844	3.35819	0.370254	0.0449923	0.140044
ZNF839	7.73565	7.36559	0.370066	6.32992e-06	0.000310729
PALM3	6.95913	6.58924	0.369893	0.111442	0.258183
TCEA2	10.3313	9.96141	0.369889	3.79264e-06	0.000224989
BCR	9.46978	9.10012	0.36966	3.78269e-05	0.00106477
GALNT3	6.03608	5.66645	0.369636	0.261307	0.455356
CEACAM6	0.961816	0.592242	0.369573	0.131865	0.287952
RP11-45M22.4	2.15493	1.78548	0.36945	0.055111	0.160846
LYPD6	2.35304	1.98368	0.369365	0.194917	0.373195
N4BP3	5.62934	5.25999	0.36935	0.0151194	0.0660323
GNB3	3.53962	3.1705	0.369114	0.0567774	0.163846
TNNI2	5.2052	4.83616	0.369045	0.004011	0.0265052
DLG4	7.6737	7.30466	0.369042	0.000874611	0.0092661
TRIM17	3.26197	2.8932	0.368776	0.124612	0.277404
NTNG1	1.92313	1.55444	0.368691	0.905605	0.952244
KCNK7	3.97432	3.60565	0.368676	0.0130859	0.0596844
RP11-126K1.2	4.76235	4.39398	0.368376	0.0017248	0.0149226
SHROOM2	6.22152	5.85317	0.368348	0.0121832	0.0567325
EVI5L	7.47826	7.10998	0.368286	3.77302e-05	0.00106369
SULT1A3	7.91891	7.55078	0.368131	0.0235911	0.0895272
GYG2	3.31442	2.94636	0.368054	0.422343	0.61955
CAMK1G	5.5241	5.1561	0.368006	0.138809	0.297936
TRPV1	3.85497	3.48697	0.368004	0.111442	0.258183
UGT2B11	2.51663	2.14902	0.367609	0.0427079	0.135269
MAFK	9.36674	8.99917	0.367569	0.000468856	0.00604731
CEACAM3	2.97975	2.61224	0.367507	0.0355987	0.119463
BTC	5.26781	4.90079	0.367025	0.0468541	0.144018
CCK	0.854595	0.487717	0.366878	0.139914	0.299743
NRG2	4.69855	4.33192	0.366631	0.123028	0.275663
NXN	8.20065	7.83403	0.366628	0.0159509	0.0685621
EPB41L4A-AS2	6.31044	5.94393	0.366511	0.00122477	0.0117521
ZNF711	6.55527	6.18896	0.366316	0.313895	0.512842
BAG1	10.82	10.4538	0.366171	0.000145726	0.00266998
PRB2	1.22762	0.861705	0.365912	0.104586	0.247207
ABHD14A-ACY1	4.38388	4.01837	0.365504	0.00729226	0.0401107
UBTD1	8.20348	7.838	0.365473	0.000185878	0.00317263
TTC34	4.16891	3.80344	0.365468	0.0483763	0.147231
CTPS1	8.54196	8.17661	0.365349	0.0124294	0.0575844
RP13-996F3.5	2.3605	1.99544	0.36506	0.0171494	0.0717989
C17orf66	1.5174	1.15237	0.36503	0.0206101	0.0818115
KSR2	1.97092	1.60604	0.364886	0.132471	0.288722
EFR3B	3.62567	3.26079	0.364874	0.109075	0.254285
NWD1	2.61527	2.25068	0.364596	0.258313	0.452172
ALS2CR12	3.4249	3.06033	0.364572	0.00537776	0.0325706
SLC22A14	2.31502	1.95081	0.364212	0.0251979	0.0938071
TMEM190	0.613054	0.248931	0.364122	0.0996376	0.239204
FTCDNL1	5.55086	5.18675	0.364111	0.0143263	0.063699
SAPCD1	6.29046	5.92649	0.363974	0.0699252	0.188356
AMDHD2	9.42739	9.06349	0.363903	4.65075e-06	0.000255119
E4F1	8.25065	7.8869	0.36375	3.56421e-07	5.19291e-05
TUBB2A	8.99565	8.63212	0.36353	0.00855088	0.0447496
REEP6	5.91088	5.54743	0.363453	0.0516873	0.154139
ABR	9.74565	9.38229	0.36336	0.00049875	0.00626862
DHX30	9.37804	9.01478	0.363264	1.58386e-10	2.6223e-07
RTN4R	5.85543	5.49228	0.36315	0.0539984	0.158488
TSSK4	4.97672	4.61386	0.362857	0.0344256	0.116752
CNKSR2	1.73687	1.37425	0.36262	0.20974	0.391973
CASZ1	5.89264	5.53007	0.36257	0.00191024	0.0160912
AXIN1	8.47305	8.11056	0.362484	3.7586e-10	4.56344e-07
DRC1	1.69752	1.33508	0.362441	0.102708	0.244066
ATP6V1G2	4.91237	4.55081	0.361564	0.0116646	0.0551208
LRRC14	8.49913	8.13781	0.361322	5.76387e-08	1.47733e-05
PPP1R12C	10.622	10.2607	0.361248	3.11878e-05	0.000935738
QRFP	2.85438	2.49333	0.361047	0.0675009	0.183481
CALML5	0.602965	0.241937	0.361028	0.0949942	0.232069
AP000350.10	1.45418	1.09319	0.360996	0.244896	0.436746
TBC1D3G	6.10282	5.74192	0.360898	0.118508	0.268909
BAMBI	8.61413	8.25329	0.360835	0.180878	0.357283
CDK11B	9.65131	9.29051	0.360795	1.69335e-08	6.42484e-06
PTPLA	5.99936	5.63858	0.360778	0.0723267	0.192632
MEF2BNB-MEF2B	7.21609	6.85534	0.360753	0.000253776	0.00390352
CCDC37	1.16402	0.803456	0.36056	0.0727962	0.193458
HABP4	8.87022	8.50993	0.360292	0.0107766	0.0523369
EIF1B	10.5161	10.1559	0.36016	0.00036686	0.00510799
KCNAB3	4.62984	4.26979	0.360054	0.0446777	0.13947
ZNF512B	7.68522	7.32563	0.359588	6.8612e-06	0.000330572
TF	5.51847	5.15902	0.359443	0.375543	0.576142
PPP1R26	8.27565	7.91649	0.359164	5.61741e-05	0.00139951
AC135178.1	5.5089	5.14977	0.35913	0.0239566	0.0905182
KLHL3	5.28219	4.9231	0.359089	0.0507026	0.151999
MAP4K2	8.04065	7.68166	0.358993	1.15537e-06	0.000111923
FGFBP3	4.03163	3.67281	0.358823	0.00010769	0.00216712
GALNT5	3.28651	2.92778	0.35873	0.463354	0.653446
PADI2	6.44566	6.08711	0.358554	0.25559	0.449175
TEX38	1.96921	1.61083	0.358387	0.00611404	0.0355067
SLC45A4	8.34	7.98176	0.358241	0.00380593	0.0257384
ARID3A	6.55	6.19221	0.357785	0.00241624	0.0187973
CTSV	4.76016	4.40263	0.357531	0.0613725	0.172673
UCKL1	9.45717	9.09966	0.357516	2.87062e-05	0.000880132
SLC34A3	2.93739	2.57988	0.357511	0.172934	0.34663
CRIP3	6.13042	5.77323	0.357187	0.137086	0.295492
DHX34	7.63174	7.27463	0.357107	2.13617e-05	0.000713833
ZNF713	5.38223	5.02517	0.357062	0.00885227	0.0457484
HLA-G	8.69214	8.33508	0.357058	0.315884	0.514706
FCER2	2.63971	2.28268	0.357034	0.0743154	0.19615
UQCRH	12.535	12.178	0.356976	0.0145627	0.0642947
B4GALNT3	4.90046	4.5436	0.356861	0.374907	0.575653
MAP1LC3B2	6.9137	6.55685	0.356848	7.44291e-05	0.00169226
AL021920.2	0.850917	0.494079	0.356837	0.918705	0.958932
GPD1L	8.04957	7.69276	0.356809	0.0326558	0.112425
LONRF2	3.14138	2.78487	0.356512	0.143593	0.305147
ZNF414	8.6937	8.33732	0.35638	2.04741e-06	0.000159348
PEX6	8.43696	8.08081	0.356154	0.000750286	0.00837781
ATAD3A	8.32609	7.97012	0.355965	4.7447e-05	0.00125051
MCOLN3	3.89662	3.54078	0.355833	0.303521	0.501882
WSB1	10.5952	10.2394	0.355779	0.0172045	0.0719467
BAI1	3.52991	3.17424	0.355673	0.0944116	0.230981
TAF1C	9.16065	8.805	0.355653	0.000580171	0.00698814
NPIPA1	9.93696	9.58134	0.355615	0.0290868	0.10395
CEND1	3.12152	2.76613	0.355398	0.145705	0.30834
MPL	1.93444	1.57905	0.355388	0.000805078	0.00874825
FAM71F2	3.88792	3.53267	0.355251	0.0700163	0.18849
AC004466.1	5.48893	5.13378	0.355154	0.00406381	0.0267378
KLHL30	3.13355	2.77845	0.355099	0.232207	0.421084
CALCB	1.49969	1.14507	0.354623	0.0373413	0.123423
TPPP	6.84149	6.48692	0.35457	0.0966407	0.234388
VSNL1	1.98846	1.63389	0.354564	0.154391	0.321124
RBM38	8.29674	7.94222	0.354517	0.000317482	0.00460716
ADPRHL1	3.98136	3.62698	0.354383	0.0115866	0.0549231
CHCHD10	12.553	12.1988	0.354263	0.0139552	0.0626453
RP11-571M6.15	4.23804	3.88384	0.354194	0.0742197	0.195982
SLC44A4	7.63372	7.27964	0.35408	0.108945	0.254078
RP11-347C12.1	6.39716	6.0432	0.353961	0.108425	0.25332
FBXO41	5.19394	4.8401	0.353844	0.079029	0.205288
TMEM52B	5.05023	4.6966	0.353625	0.719817	0.840825
NOX1	1.03146	0.677855	0.353605	0.000813696	0.00882611
UPK1A	1.50674	1.15317	0.353572	0.0705652	0.189352
SLC29A1	10.2813	9.9278	0.3535	0.00044064	0.00576918
TMEM115	9.71152	9.35839	0.353133	1.01244e-08	4.7443e-06
GABRP	3.69382	3.3408	0.353021	0.196957	0.37564
GLIS2	9.6037	9.25076	0.352942	5.77449e-05	0.00142307
DHRS11	7.705	7.35207	0.352932	0.0121223	0.0565503
AC026740.1	3.51581	3.16296	0.352852	0.00779609	0.0420191
AKR1C2	7.63869	7.28587	0.352822	0.298832	0.496653
SLC7A5	8.53675	8.18435	0.352397	0.467682	0.656955
NRDE2	7.24653	6.8942	0.352327	1.4393e-06	0.000124821
MSH5-SAPCD1	6.42281	6.07056	0.352258	0.0263743	0.0969968
TCIRG1	10.1274	9.77517	0.35222	0.00437788	0.0281931
USP20	8.57304	8.22083	0.352214	1.09664e-08	4.99299e-06
SURF6	8.78804	8.4359	0.352138	1.2815e-08	5.48412e-06
VPS13D	8.73326	8.38122	0.352039	0.00798944	0.0427073
DNASE1	7.16152	6.80956	0.351961	0.00354285	0.0243481
NOXO1	2.03599	1.68425	0.35174	0.0182223	0.0750316
AZI1	7.44891	7.09719	0.35172	2.33585e-05	0.00075695
STAG3	6.68913	6.33768	0.35145	0.00469647	0.029443
FAM86B1	6.70938	6.35804	0.35134	0.00317309	0.0226799
VPS9D1	8.10413	7.75283	0.351298	4.7447e-05	0.00125051
FAM171A2	4.49464	4.14343	0.351201	0.0421076	0.134114
RBM5	10.213	9.8619	0.351142	0.000743885	0.00834214
ZFP28	5.90911	5.55799	0.351113	0.00264275	0.0199708
CTB-54O9.9	2.49629	2.14531	0.350975	0.0202895	0.0810155
NPB	2.53367	2.18294	0.350725	0.0951111	0.232069
ATG4D	9.25282	8.90222	0.350605	1.58287e-05	0.000577702
FKBP1C	5.55105	5.20053	0.350519	0.0984301	0.237369
FAM195B	10.8846	10.5342	0.350394	5.58269e-06	0.00028883
C10orf131	2.54217	2.19181	0.350353	0.0165806	0.0702574
PRR7	5.91584	5.56571	0.35013	0.0219032	0.0850716
MESP1	6.59195	6.24187	0.350078	0.00966418	0.0487006
C7orf43	8.06608	7.71632	0.349763	0.000185442	0.00316817
GHRL	4.41453	4.06484	0.349687	0.0127011	0.0583384
ZNF577	7.74218	7.3928	0.349376	0.129909	0.285428
WNT7A	1.08337	0.734118	0.349249	0.916364	0.958026
C14orf144	3.14685	2.79777	0.349079	0.23615	0.425734
DMPK	8.59478	8.24571	0.349072	0.00624709	0.0359129
FAM83E	1.31709	0.968043	0.34905	0.180302	0.356454
SLC26A11	8.24087	7.89183	0.349041	6.29477e-06	0.000310679
CPN1	1.61341	1.26449	0.348921	0.402497	0.601976
MACROD1	8.87174	8.52285	0.348884	0.00209302	0.0171009
KIF1C	10.3502	10.0013	0.348877	1.81315e-05	0.000636244
POLN	4.82022	4.47149	0.348726	0.00639416	0.0365737
MYH7B	4.24313	3.89443	0.348706	0.040754	0.131017
EPCAM	9.88196	9.53334	0.348619	0.146359	0.309258
ROR2	5.01145	4.66293	0.348524	0.290137	0.487722
TMEM240	4.51081	4.1624	0.348407	0.0254682	0.0945815
P2RX1	4.8093	4.46098	0.348315	0.0145389	0.064252
ANKS3	8.96804	8.6199	0.34814	5.98042e-05	0.00144642
SIX4	2.00259	1.6545	0.348091	0.243224	0.434829
INPP5E	7.24784	6.89978	0.348054	8.03231e-06	0.000367549
RP1-4G17.5	0.700481	0.352442	0.348039	0.132016	0.288179
C1orf86	10.002	9.65395	0.348006	0.00022401	0.00359126
GRM4	1.15771	0.809799	0.347913	0.0416917	0.133232
NTSR1	2.58286	2.23514	0.347718	0.563944	0.732878
GNRH1	5.29719	4.94951	0.34768	0.0897419	0.223368
CENPT	9.20478	8.85751	0.347268	0.000711105	0.00805388
PLAC8L1	2.88801	2.54079	0.34722	0.0333346	0.114157
PAX2	9.57696	9.22988	0.347077	0.00660295	0.0373688
HAPLN2	3.71588	3.36881	0.347069	0.0728904	0.193623
IL5RA	1.97948	1.63248	0.346996	0.279248	0.47583
C4orf19	7.50478	7.15784	0.346936	0.14424	0.306023
CPNE5	6.57956	6.23264	0.346923	0.0301025	0.106411
THEMIS2	9.59239	9.24593	0.346463	0.0196922	0.0792038
POLR1A	7.26001	6.91361	0.346402	4.62458e-06	0.00025445
SLC7A4	1.44317	1.09726	0.345915	0.269152	0.464053
CD1B	2.06952	1.72386	0.345656	0.175741	0.350519
SLC25A33	5.87781	5.53219	0.345621	0.00588734	0.034643
CYP2A6	1.23469	0.889227	0.345458	0.0865526	0.218293
NUTM2G	2.23174	1.88629	0.345442	0.0032404	0.0229627
GPC4	9.03652	8.69161	0.344912	0.117399	0.267191
HOOK2	9.30804	8.96324	0.3448	0.00405623	0.0266975
TRPV6	2.0742	1.72942	0.344784	0.575961	0.74151
GDAP1L1	1.62094	1.27617	0.344763	0.266096	0.460616
STX1A	6.22935	5.88469	0.34466	0.00413264	0.0270343
FAM154B	4.94365	4.59904	0.344617	0.0180491	0.0745713
TRAF4	9.43065	9.08607	0.34458	0.00112736	0.0111041
PSKH1	8.88522	8.54071	0.34451	1.17425e-05	0.000474178
PPP1R3E	8.09348	7.74898	0.344503	0.0166608	0.0704335
KIF6	4.26443	3.92019	0.34424	0.18107	0.357507
ASIC4	1.31761	0.973585	0.344024	0.0105956	0.0518311
COLEC11	7.73283	7.38907	0.343759	0.102584	0.243898
COBLL1	9.00413	8.66051	0.343618	0.273005	0.468523
MMP23B	4.93318	4.58958	0.343605	0.15286	0.31885
LRP5	10.0515	9.70795	0.343571	0.000869071	0.00924505
SPDYE2B	2.82256	2.47919	0.34337	0.0376658	0.124135
VWA5A	8.37587	8.03266	0.343211	0.0193841	0.0782583
RHOV	4.68744	4.34424	0.343205	0.378411	0.579322
HR	4.02463	3.68145	0.343185	0.15269	0.318643
AC139426.2	3.19993	2.85675	0.343179	0.0343252	0.116477
IRF2BP1	8.52826	8.1852	0.343065	1.80023e-06	0.000144855
ZDHHC8	9.41326	9.07034	0.342919	4.23659e-06	0.000241871
TCAP	3.93065	3.58791	0.342737	0.0046277	0.0291928
GGN	3.68063	3.3381	0.342538	0.0263743	0.0969968
EMC10	11.5663	11.2238	0.342524	5.97003e-06	0.000299521
AC132186.1	1.48935	1.14685	0.342501	0.0642914	0.178134
AKAP8L	9.95913	9.61666	0.342472	0.000358698	0.00502895
DNAH10	3.38604	3.04359	0.342453	0.107906	0.252628
ARHGAP33	7.01391	6.67151	0.3424	0.0622778	0.174466
NXNL1	0.530594	0.188338	0.342256	0.0741241	0.195758
GRHL2	1.88852	1.54647	0.342048	0.867864	0.9327
C6orf164	3.17546	2.83343	0.342026	0.0416325	0.13316
C1orf145	4.16093	3.81901	0.341919	0.039156	0.127432
RHCG	2.86137	2.51954	0.341827	0.935111	0.967737
FAM102A	8.87913	8.53732	0.341811	0.0627763	0.175458
COL27A1	8.63566	8.29397	0.34169	0.0357542	0.119764
LCNL1	1.46253	1.121	0.341533	0.105981	0.249274
VENTX	4.39279	4.05129	0.341506	0.0426476	0.135148
DBN1	9.74696	9.40554	0.341419	0.00642854	0.0366781
CMTM4	8.81565	8.47429	0.341357	0.0318475	0.110583
SOWAHA	3.35954	3.01859	0.340956	0.185341	0.361938
C6ORF50	3.76437	3.4237	0.340677	0.0941794	0.230599
DDX51	8.25696	7.91634	0.340614	3.54199e-06	0.000212193
SLC41A3	9.69674	9.35615	0.340594	1.61705e-05	0.000587047
OXNAD1	7.29783	6.95724	0.340584	0.013615	0.061604
SFXN5	7.50131	7.16074	0.340578	0.000479335	0.00614764
C19orf68	6.10784	5.76742	0.340418	0.000326238	0.00467831
FITM1	3.81593	3.47562	0.34031	0.000202213	0.00334791
SRCIN1	4.99693	4.65687	0.340057	0.0850461	0.215448
KRTAP5-1	2.29623	1.95629	0.339939	0.256331	0.449869
KANK3	7.70107	7.36119	0.339878	0.0158994	0.0684053
ATPIF1	12.835	12.4951	0.339854	0.00238805	0.0186257
CBWD3	7.17565	6.83588	0.339778	0.000756738	0.00841888
ICAM5	2.31344	1.97388	0.339559	0.0659234	0.180949
ZNF276	8.39913	8.05988	0.339254	0.00123238	0.0118002
EMX2	9.26782	8.92871	0.339117	0.131261	0.287046
FAM171A1	8.215	7.8759	0.339103	0.00687863	0.0384984
JUP	11.3933	11.0544	0.338895	0.000895207	0.00942399
GHRHR	1.7685	1.42969	0.338814	0.133843	0.290841
HOXB6	7.59697	7.2582	0.33877	0.0400053	0.129318
ST3GAL4	9.18022	8.84156	0.338658	0.248022	0.440596
TMEM52	4.20243	3.86407	0.338361	0.0198479	0.0796014
MVD	9.09348	8.75517	0.338308	9.83985e-06	0.000421655
SLC27A1	8.73826	8.40022	0.338039	1.63877e-05	0.000590996
CRTC1	7.42892	7.0909	0.338016	9.03979e-06	0.000400946
COL9A1	2.41055	2.07272	0.337825	0.10049	0.240489
RHBDL3	2.35101	2.01323	0.337785	0.0143263	0.063699
CRHR1	1.96688	1.62913	0.337749	0.21778	0.402825
C17orf61-PLSCR3	3.07565	2.73795	0.337707	0.0258195	0.0955354
TUBB4B	12.0896	11.752	0.337541	0.00516644	0.0317339
BCL2L2	9.36196	9.02461	0.337346	0.00031965	0.00463124
SRR	7.18892	6.85168	0.337233	2.30541e-05	0.000749753
FCAMR	6.24893	5.91199	0.336936	0.33741	0.537096
PTPN23	8.51957	8.18312	0.336444	3.34893e-07	4.95859e-05
HRG	1.53628	1.19986	0.33642	0.728664	0.846382
PDZRN3	6.78497	6.44856	0.336404	0.12976	0.28534
C1QTNF9B	2.6822	2.34595	0.336246	0.0421076	0.134114
NAT6	7.61739	7.28127	0.336124	6.8612e-06	0.000330572
FLYWCH1	9.24457	8.90859	0.335979	2.17025e-06	0.000165166
PSD3	5.11106	4.77531	0.335745	0.0740286	0.195591
LY6G5B	6.76567	6.42995	0.335723	0.199013	0.378174
GLB1	9.91826	9.58256	0.3357	0.0418102	0.133423
CCDC85B	9.05978	8.72419	0.335588	0.0186322	0.0762023
RP11-248J23.6	2.12587	1.79035	0.335523	0.0562427	0.162974
VN1R1	4.10285	3.76734	0.335517	0.025702	0.0952165
IFITM10	6.58957	6.25407	0.335503	0.0563188	0.163039
ASPSCR1	8.72152	8.38634	0.33518	2.93194e-06	0.000187777
FBXO40	0.653392	0.318361	0.33503	0.2015	0.381348
FAM71E1	5.20063	4.86566	0.334972	0.0746031	0.196738
CTXN2	1.96974	1.6348	0.334945	0.0417509	0.133328
CPZ	4.95289	4.61796	0.334925	0.360167	0.560965
CTD-2410N18.5	1.65262	1.31786	0.334764	0.0705652	0.189352
TNFRSF17	3.74813	3.41342	0.334715	0.324789	0.52392
TMEM63A	9.72478	9.39007	0.334707	0.0111845	0.0536455
RABL6	10.1035	9.76888	0.334599	3.94642e-08	1.1901e-05
KHDC1L	1.26639	0.931863	0.334525	0.0452454	0.140712
SLC15A1	4.54167	4.20736	0.334318	0.429199	0.624726
TECTA	3.03494	2.70103	0.333912	0.00105465	0.0105884
AMN	9.35001	9.0161	0.333907	0.100124	0.239992
SPAG8	5.65934	5.32577	0.333567	0.00879124	0.0455364
TUSC2	9.06956	8.73615	0.333418	3.71581e-08	1.16676e-05
TTC12	8.26435	7.93095	0.333396	1.89676e-05	0.000657976
QPCTL	7.64935	7.31688	0.332467	0.000471977	0.00608325
COL8A2	5.7182	5.38603	0.332164	0.219769	0.405187
C1orf122	9.69761	9.36573	0.331878	0.000156487	0.00281614
ITM2C	11.3357	11.0039	0.331798	0.0310564	0.108665
HECTD4	8.59522	8.26344	0.331779	5.50508e-06	0.000286453
ZNF783	6.90587	6.57417	0.3317	0.00224269	0.0178748
COL20A1	1.55584	1.22424	0.331594	0.0660972	0.181317
TMPRSS9	1.76292	1.43134	0.331583	0.0203852	0.0812197
FOXC1	7.4739	7.14246	0.331438	0.0221083	0.0856307
RAI2	8.74413	8.41293	0.3312	0.00202368	0.0167144
PNKP	9.245	8.91422	0.33078	1.19026e-05	0.000476416
KLHDC9	7.86935	7.53869	0.330665	0.00348302	0.0241097
HIP1R	9.58196	9.25137	0.330591	0.000151735	0.00275788
SLC51B	5.69398	5.36354	0.330436	0.531728	0.706745
PROCA1	5.71891	5.38856	0.330347	0.0175101	0.0728233
SLC22A23	7.38434	7.05403	0.330311	0.0012172	0.0117041
ZNF628	6.70717	6.37692	0.330248	0.000550541	0.00672917
CDH20	1.40236	1.07222	0.330139	0.662844	0.802588
MICALL2	8.66217	8.33207	0.330101	0.0304629	0.107268
HES6	6.00652	5.67667	0.329852	0.00359003	0.0245888
VNN1	7.16456	6.83474	0.329819	0.561953	0.731073
RP11-178C3.1	1.27408	0.944567	0.329513	0.230826	0.419416
ASCL3	0.95912	0.629794	0.329326	0.0637831	0.177238
NAP1L6	1.42778	1.09875	0.329035	0.69743	0.826604
LHFPL4	0.73544	0.406707	0.328733	0.285056	0.482297
CEACAM19	5.94088	5.61216	0.328714	0.0698341	0.188167
MFSD7	7.4313	7.10261	0.328691	0.00669769	0.0377525
HFM1	2.28908	1.96053	0.328553	0.0484434	0.147386
AC187652.1	2.61154	2.28301	0.328531	0.113311	0.26092
SEMA4A	7.82456	7.49625	0.328317	0.207179	0.388663
HEXDC	9.09326	8.765	0.328263	0.000287222	0.00428761
GABRA5	0.938282	0.610284	0.327998	0.411173	0.609398
KLK2	0.87889	0.55098	0.32791	0.515596	0.694426
FRMD5	1.74758	1.4198	0.327781	0.372372	0.573113
RP11-10J21.3	0.976389	0.64866	0.327729	0.0460116	0.142269
BCKDHB	7.95304	7.62534	0.327699	0.000810239	0.00879908
LRRC3C	0.697739	0.370081	0.327657	0.0219372	0.0851313
CLASRP	9.68978	9.36217	0.327612	0.0069893	0.0388906
DLL1	7.50261	7.17505	0.327566	0.0128922	0.0589931
DOHH	8.12326	7.79571	0.32755	0.000308946	0.00451567
USP19	9.09848	8.771	0.327478	2.47304e-06	0.000173896
ANKK1	3.21312	2.88565	0.327468	0.0389321	0.127067
SERHL2	5.69262	5.36525	0.327375	0.0147302	0.0648455
FRAS1	7.28608	6.95876	0.327327	0.198188	0.377159
KCNG2	1.35312	1.02586	0.327256	0.00822998	0.0436472
TCEAL5	1.07849	0.751278	0.327215	0.131411	0.287272
CC2D1A	8.95457	8.62744	0.327126	1.39734e-06	0.000123303
VNN3	2.78586	2.45876	0.327103	0.0357023	0.119678
FAM217A	1.02784	0.70075	0.327095	0.0301474	0.106486
ATP13A5	0.890981	0.563916	0.327066	0.0160026	0.0686707
CTD-2260A17.2	4.47572	4.14875	0.326971	0.000208922	0.0034094
EPOR	7.88239	7.55554	0.326854	0.00294462	0.0215544
UBALD2	9.84152	9.51473	0.326789	1.65634e-05	0.000593806
B3GNT7	5.14607	4.81932	0.32675	0.0416325	0.13316
CLDN9	2.82586	2.49934	0.326517	0.269152	0.464053
RHBDD3	8.38239	8.0559	0.32649	1.54112e-05	0.000570465
TTLL9	2.95041	2.62398	0.326425	0.0120819	0.0564919
SMIM2	1.99276	1.66637	0.326387	0.138966	0.298134
ITIH2	2.01848	1.6922	0.326281	0.155246	0.322241
DEFA6	0.428937	0.102848	0.326089	0.112908	0.260388
SLC4A9	1.71197	1.38597	0.325997	0.36265	0.563531
PRAM1	6.60369	6.27798	0.325717	0.018397	0.0754948
BRF1	8.53913	8.21341	0.325713	9.08947e-06	0.000400946
RP1-102H19.8	3.66806	3.34254	0.325523	0.0125541	0.0579558
ARHGEF10L	9.32326	8.99778	0.325481	0.00300173	0.0217885
IDUA	8.06435	7.73893	0.32542	0.00211382	0.0171861
EGR4	1.05286	0.727901	0.324961	0.188295	0.365201
LILRA3	4.11065	3.78569	0.324958	0.0351357	0.118345
PACS2	9.71196	9.38729	0.324663	7.58019e-06	0.000353976
DPYSL4	3.60953	3.28494	0.324585	0.0483763	0.147231
FZD8	7.67847	7.354	0.324473	0.00138836	0.0128676
GBA2	10.5261	10.2016	0.324451	5.5613e-05	0.00139283
HRASLS	4.07693	3.75253	0.324392	0.329156	0.529044
MICAL1	8.81174	8.48741	0.324327	0.00650941	0.0369658
TMCC2	5.32065	4.99669	0.323951	0.025702	0.0952165
CDH24	6.49563	6.17168	0.323949	0.0240672	0.0907479
ZNF517	7.30478	6.98088	0.323903	1.0057e-05	0.000427941
TTC32	8.235	7.91112	0.323878	0.00308928	0.0222379
AC007952.5	4.99812	4.67432	0.323805	0.16222	0.331614
PBX4	6.02634	5.70261	0.323726	0.0416917	0.133232
CCDC130	9.27587	8.95217	0.323697	0.000604673	0.00717414
HES4	8.12022	7.79676	0.323461	0.0155429	0.0673166
TMEM259	11.1911	10.8677	0.32338	6.96162e-05	0.00160284
LSS	8.21044	7.8871	0.323341	3.86094e-05	0.00107516
NUTM2D	5.86761	5.54436	0.323245	0.00123492	0.011806
ST6GALNAC5	2.13567	1.81253	0.323139	0.272489	0.467946
B3GAT3	9.84674	9.52361	0.323128	5.90373e-06	0.000297013
MBIP	8.65674	8.33371	0.323029	0.000357891	0.00502538
LPIN3	8.81087	8.48788	0.322992	0.0412206	0.132074
GRID2IP	1.75826	1.43527	0.322989	0.0813723	0.209315
NRG4	5.02307	4.70017	0.322902	0.176873	0.351814
CCDC8	6.7863	6.46343	0.322862	0.150837	0.316042
ATP6V1D	11.1585	10.836	0.322527	0.0224886	0.0866981
IRX2	3.25753	2.93503	0.322502	0.478966	0.665771
SBF1	9.39761	9.07512	0.322486	0.000123265	0.00237054
CHD7	6.69414	6.37165	0.322482	0.00530003	0.0322931
C16orf45	8.30326	7.98078	0.322479	0.00796156	0.0425957
ADAMTS8	3.55895	3.23652	0.322434	0.0417509	0.133328
ACTL10	4.13587	3.81357	0.322304	0.00157508	0.0140477
CDS1	7.51456	7.19239	0.322171	0.0521142	0.155006
GLYCTK	8.30261	7.98056	0.322042	0.000373514	0.00517278
BAHD1	8.37261	8.05081	0.3218	6.49036e-08	1.56095e-05
SAMD10	7.31348	6.9918	0.321671	0.00100721	0.0102648
MMP28	6.57544	6.25398	0.321461	0.086987	0.218934
CMYA5	6.06701	5.74573	0.321275	0.186912	0.363642
CCT6B	5.75847	5.43739	0.321081	0.00249293	0.019189
NDUFS8	11.4287	11.1076	0.321061	0.000965796	0.00997113
TCP10L2	0.956643	0.635748	0.320894	0.155246	0.322241
LRRC19	6.61858	6.2977	0.320888	0.333562	0.53391
SPSB3	9.92326	9.60239	0.320872	3.53864e-05	0.0010181
SDHD	2.80473	2.48387	0.320855	0.0792306	0.205665
ABCC8	2.63803	2.31735	0.320689	0.2015	0.381348
[truncated: 16,213 more rows]

## Sheet: ST5 KIRP
Name	Mean(log(Black))	Mean(log(White))	logFC	M-W U test pval	Adj pval
F8A2	6.68531	2.10251	4.5828	1.41676e-12	1.11928e-08
F8A3	8.57697	5.85099	2.72598	2.28614e-11	1.04088e-07
CCL3L3	4.78527	2.99592	1.78935	3.28507e-05	0.0112882
UBD	9.69081	7.93963	1.75118	1.77662e-05	0.00823299
RAB25	6.29938	4.64659	1.65279	0.00304029	0.104867
AOC1	10.4414	8.80788	1.63348	0.000263925	0.0315758
FLT3	4.30621	2.78058	1.52564	9.89795e-07	0.000948744
C4BPA	3.89246	2.39588	1.49658	5.64203e-05	0.0144819
PTPN20A	4.96157	3.49594	1.46563	0.000324666	0.034497
SERPINA5	7.44335	6.03847	1.40487	0.000150963	0.0249939
NPIPB15	6.19734	4.79993	1.39741	0.00318535	0.107032
TMEM52B	5.46807	4.18217	1.2859	0.000521749	0.0446108
FOLR3	3.92038	2.63698	1.2834	0.00167423	0.0787338
KCNJ1	3.67549	2.40586	1.26963	0.0464328	0.357109
PNMA6A	3.42883	2.16439	1.26444	0.0114126	0.191917
MGAM	5.37936	4.12811	1.25124	0.0120661	0.198867
CKS1B	2.86269	1.61238	1.25031	0.00557905	0.138427
FAM153A	4.43284	3.18349	1.24934	0.00472625	0.130416
SERPINA3	9.03264	7.80273	1.22991	0.00677883	0.148029
TSPAN8	6.14417	4.93264	1.21152	0.00938357	0.174381
GAL	3.72142	2.5314	1.19002	0.00459305	0.128889
NPIPA8	4.6305	3.46677	1.16373	0.0022695	0.0918417
CKMT2	5.06655	3.91864	1.14791	0.00786378	0.160196
REG1A	7.46362	6.33388	1.12974	0.116867	0.515846
DNAJC25-GNG10	4.87836	3.75761	1.12075	0.00820564	0.163324
MRAP2	4.16526	3.04685	1.11841	0.00282792	0.102594
CRYBB2	2.8884	1.77713	1.11127	1.63206e-06	0.00129231
BARX2	6.97638	5.86976	1.10662	0.00105799	0.0638017
CD1E	5.00297	3.89814	1.10483	0.000636045	0.0492921
PPP2R2B	4.49205	3.39387	1.09818	0.000563862	0.046257
PLG	3.73557	2.64016	1.0954	0.0107907	0.186451
PRSS22	4.13315	3.06147	1.07169	0.00604347	0.14294
SLC30A2	6.13988	5.07026	1.06962	0.0100463	0.180614
FAM3B	4.5904	3.52303	1.06738	0.00654244	0.147397
AJAP1	6.66553	5.60381	1.06173	0.000446173	0.0418851
MCOLN3	5.02543	3.97556	1.04987	0.0017273	0.0797928
CCL3L1	5.80492	4.75914	1.04579	0.00480392	0.130723
CXCL9	6.25551	5.21398	1.04153	0.00026527	0.0315758
KLRC1	3.10615	2.06678	1.03937	2.08137e-05	0.00881532
EMR1	4.57573	3.53643	1.0393	1.52858e-07	0.000352557
GSTT2B	5.43718	4.39864	1.03854	0.000459516	0.0420457
ITM2A	7.83817	6.80465	1.03352	0.000119585	0.0217788
GSTM1	7.47432	6.44182	1.0325	0.0177068	0.233172
USP41	6.20711	5.19104	1.01606	0.0229062	0.262866
CEACAM5	1.61644	0.62292	0.993525	0.000375279	0.0377601
HDC	4.93827	3.94603	0.992238	0.00533758	0.136695
PEBP4	3.6628	2.67067	0.992135	0.00026527	0.0315758
C2orf54	3.80487	2.81476	0.990115	0.0109126	0.187668
SLAMF7	6.45204	5.46463	0.987415	0.000461775	0.0420457
SERPINA4	4.14462	3.15885	0.985771	0.00367449	0.115778
GPR1	3.08989	2.10833	0.981568	1.10786e-06	0.000960782
P2RX5	4.75469	3.77349	0.9812	0.000116437	0.0216382
CCL4L1	7.2798	6.30223	0.977567	0.00158673	0.0774731
GGT6	4.68136	3.70433	0.977031	0.0797209	0.446594
FCN2	3.13033	2.15782	0.972508	5.86554e-05	0.0144819
CPA3	7.69204	6.72068	0.971363	0.00768274	0.157823
VTCN1	7.21716	6.24637	0.970794	0.0254511	0.275574
FCER1A	6.93572	5.96608	0.969641	0.00074806	0.0540622
SEPT1	2.21024	1.2427	0.967539	0.0411119	0.339714
TMEM61	5.81873	4.85328	0.965448	0.000307198	0.0334698
HPGD	6.68715	5.72252	0.964622	0.000201116	0.0283966
EPHX4	3.00372	2.04144	0.96228	0.000494518	0.0441478
GATA2	6.09835	5.13745	0.960898	0.000143216	0.0243761
GSTT2	6.3496	5.39251	0.957097	0.000660901	0.0501514
SHISA3	6.65207	5.69708	0.954985	0.016143	0.225284
TMEM30B	4.86411	3.91043	0.953682	0.0182783	0.236592
TMED6	7.67184	6.72115	0.950682	0.00628851	0.14573
CTB-134H23.2	2.23678	1.29437	0.942417	5.96387e-05	0.0144819
C10orf99	4.89785	3.96139	0.936465	0.00938357	0.174381
AREGB	1.91151	0.977217	0.934293	0.0134243	0.209498
IGLL5	6.36401	5.43214	0.931867	0.060415	0.401122
SMIM17	2.55609	1.62436	0.931735	1.78599e-07	0.000352557
GATA3	4.95928	4.02831	0.930972	0.0418953	0.342458
GZMH	6.30978	5.38095	0.928829	2.44964e-05	0.00910465
UGT3A2	3.4904	2.56371	0.926691	0.00949123	0.175665
PM20D1	3.42451	2.499	0.925514	0.000799301	0.0559879
SOX30	2.04464	1.12165	0.922991	8.71754e-06	0.00547462
CMA1	3.51632	2.59381	0.922512	0.0520054	0.373324
OLFM4	2.12778	1.2072	0.920577	0.229294	0.646724
FXYD3	4.0954	3.17536	0.920048	0.162843	0.573413
FAM153C	3.44288	2.52625	0.916633	0.00347993	0.112842
CBLN4	3.00902	2.0929	0.916124	0.0376185	0.324542
RHOV	4.75781	3.84426	0.913555	0.0222865	0.25935
SLC22A16	2.32536	1.41346	0.911904	6.16524e-05	0.0147739
XKR6	3.99339	3.08551	0.907877	0.00129476	0.0714552
ZNF683	4.39001	3.48867	0.901341	0.000375279	0.0377601
HLA-DQA1	11.0806	10.1812	0.899408	0.00157963	0.0774731
CXCR6	5.8614	4.96207	0.899327	0.00017572	0.0258081
KLHDC7B	5.28979	4.39062	0.899174	0.0381016	0.32593
NBPF16	6.38368	5.48459	0.899091	3.84255e-07	0.00049986
GZMA	7.32531	6.42845	0.896866	5.01892e-05	0.0138492
CTSG	5.50659	4.61173	0.894853	0.0513772	0.371893
MS4A2	4.03243	3.1438	0.888633	0.0134243	0.209498
ATP2A3	7.65674	6.76909	0.887643	0.000159103	0.0251582
NOTCH2NL	9.5251	8.63862	0.886486	1.84375e-12	1.11928e-08
PLA2G4F	3.18552	2.30286	0.882663	0.068919	0.4219
CXCL11	3.73978	2.86444	0.875333	0.000457266	0.0420457
L1CAM	6.63882	5.76434	0.874476	0.131902	0.534177
CD2	7.23203	6.35929	0.872741	0.000198018	0.0283962
TNNT1	4.61176	3.74278	0.868971	0.0353946	0.316138
TPSAB1	9.53104	8.66331	0.867728	0.00659432	0.147397
REG3A	2.3445	1.47871	0.865793	0.0096365	0.176915
GNLY	6.8698	6.00842	0.861373	0.000161624	0.0251582
SYT13	8.41304	7.55688	0.856164	0.0461465	0.355959
SHISA6	2.42513	1.57107	0.854063	0.0232217	0.264651
ZNF667	5.04026	4.18761	0.852651	0.0205141	0.247296
TTC24	1.89279	1.04039	0.852403	2.79596e-07	0.000391692
NKG7	7.96674	7.11662	0.850114	0.000153363	0.0250692
LAMP3	4.75449	3.90671	0.847781	0.000323041	0.034497
KCNIP1	3.88036	3.03402	0.846337	0.0534425	0.379091
WNT10A	3.62304	2.7776	0.845442	0.00599551	0.142546
PDE1A	5.97174	5.12826	0.843485	0.143324	0.545843
FOLR1	11.3365	10.4949	0.84159	0.0023295	0.0926307
ZPLD1	3.67283	2.83245	0.840388	0.0574374	0.390609
TNF	4.67567	3.84174	0.833927	0.0115407	0.193003
CD207	4.44567	3.6124	0.833273	0.0126592	0.204206
ARHGAP40	6.33172	5.50007	0.83165	0.037022	0.322559
HAVCR2	9.32347	8.49687	0.826601	0.00181383	0.0813243
APLNR	4.88163	4.0554	0.826227	0.00795573	0.161347
MS4A8	1.60408	0.778567	0.825514	0.255058	0.674059
CMYA5	6.29472	5.47214	0.822584	0.00251833	0.0949561
RP11-683L23.1	3.53629	2.71488	0.821403	0.00020852	0.0285532
PDE10A	3.90107	3.08027	0.820802	0.00736052	0.15515
CD40LG	4.22195	3.40229	0.819664	0.000167655	0.0254444
GPR171	4.69153	3.87463	0.816904	0.00488275	0.130964
GSTM3	10.2147	9.39795	0.816741	1.48797e-05	0.00752749
GPIHBP1	4.9078	4.09161	0.816183	4.41151e-05	0.0129584
CRIP3	7.15902	6.34322	0.8158	0.0100084	0.180614
CD3G	5.13375	4.31949	0.814253	0.000563862	0.046257
TUBB8	2.27225	1.45852	0.813726	4.1463e-05	0.0127283
CXCR3	4.97545	4.16223	0.813217	0.000509202	0.04416
GRIN2A	1.9499	1.14063	0.809268	0.00268627	0.0986337
CHST1	4.50472	3.69622	0.808498	0.000164184	0.0253399
C6orf100	2.55196	1.74441	0.807551	0.000833942	0.0566707
TMEM255A	5.89672	5.09044	0.806285	0.0148085	0.216795
DNASE1L3	6.41366	5.60879	0.804875	0.00181383	0.0813243
GBP5	5.94671	5.14196	0.804744	0.000298045	0.0330975
SPDYE2B	3.07041	2.26719	0.803222	4.58857e-05	0.0130573
REG1B	2.6426	1.83977	0.802832	0.0526401	0.375512
PDE1B	6.31064	5.50963	0.801014	0.0125663	0.202887
PRRG2	7.98613	7.1856	0.800527	0.00162266	0.0777079
ACOX2	8.90632	8.1065	0.79982	0.00243274	0.0936682
TPSD1	4.09946	3.30245	0.797011	0.0620424	0.406445
CD5	5.25818	4.46184	0.796346	0.000235898	0.0304101
NUPR1L	2.26726	1.47165	0.795618	0.110892	0.506031
SUCNR1	4.33732	3.5419	0.795425	0.0304702	0.299311
CD6	6.00183	5.20783	0.793994	0.00017572	0.0258081
SERPINC1	2.92339	2.1308	0.792591	0.000102936	0.0203767
CXCL10	6.45063	5.65858	0.792048	0.00349455	0.112842
UGT3A1	5.94514	5.15687	0.788269	0.126624	0.5259
PTGER3	3.12573	2.33867	0.787063	0.132573	0.534638
MAPK4	4.19304	3.40714	0.785899	0.0335008	0.30939
THEMIS	3.29933	2.51474	0.784586	2.89598e-05	0.0105483
AC104532.2	2.42416	1.63998	0.784183	0.0329606	0.30752
PRSS45	2.75711	1.97398	0.783126	0.000455027	0.0420457
KNG1	2.71269	1.93269	0.780004	0.584025	0.881215
FGL2	8.40551	7.62874	0.776773	0.00774267	0.15826
CCDC178	4.36766	3.5919	0.775756	0.00631349	0.14573
ZNF556	2.96622	2.19322	0.772996	0.0179589	0.234457
BRINP1	4.98996	4.21721	0.772746	0.0127526	0.204988
STOX1	3.76363	2.99233	0.771302	0.017582	0.232706
S100A14	8.64632	7.87543	0.770888	0.01667	0.228438
PVALB	4.58476	3.81507	0.769694	0.23491	0.652559
MFSD6L	2.30894	1.5394	0.769546	0.00389505	0.118822
ESPNL	3.63806	2.86976	0.768303	0.00664657	0.147799
SIGLEC6	3.32345	2.55583	0.767621	0.0144381	0.215707
PROM2	4.55651	3.79003	0.766487	0.135628	0.536969
ASTN1	2.03453	1.26847	0.766053	0.0213106	0.25251
AVPR2	2.99174	2.22644	0.765301	0.0869336	0.463612
KIT	5.91612	5.15423	0.761891	0.00251833	0.0949561
BLNK	8.06183	7.30127	0.760561	0.00144366	0.0748184
HPR	1.76755	1.00743	0.760119	0.0196749	0.243921
FCN3	5.59343	4.83409	0.759338	0.0125663	0.202887
FAM83B	2.00532	1.24628	0.759041	0.00677883	0.148029
TP53AIP1	2.03755	1.27965	0.757904	0.0734213	0.433858
SLAMF1	4.05778	3.30038	0.757398	0.00100076	0.062417
C11orf21	3.98856	3.23261	0.75595	2.4074e-05	0.00910465
CD3E	7.72754	6.97349	0.75405	0.00258432	0.0962486
CCR2	5.67878	4.92601	0.752765	0.00158673	0.0774731
KIR3DL2	1.66521	0.912874	0.752339	2.3299e-06	0.001768
TBX21	3.6878	2.9389	0.748897	9.64932e-05	0.0195259
LY6H	3.62848	2.88174	0.746739	0.00433681	0.124774
SIDT1	4.53727	3.79069	0.746582	0.000400283	0.0391771
CYP39A1	6.2498	5.50329	0.746503	0.00459305	0.128889
RGS13	2.92763	2.18151	0.746123	0.00795573	0.161347
RP11-986E7.7	1.73678	0.99084	0.745936	0.00533758	0.136695
MST4	5.96695	5.22142	0.745534	0.00101479	0.0626486
AGR2	4.99835	4.25375	0.744603	0.0874164	0.465233
CXCL3	5.25352	4.50949	0.744023	0.022828	0.262866
CYSLTR2	5.83433	5.09071	0.743626	0.153222	0.560901
GCSAML	2.58266	1.84	0.742666	0.00496274	0.132095
ROBO4	6.52021	5.78061	0.739599	5.40745e-07	0.000656536
STK32A	5.15191	4.41568	0.736225	0.0171511	0.231375
GPR35	6.36226	5.62665	0.735608	0.0101991	0.181392
C1QL3	4.87002	4.13443	0.735589	0.005624	0.13878
APCDD1L	2.11223	1.37895	0.733286	0.0501398	0.369545
CASP14	1.05626	0.323682	0.732581	0.650238	0.908976
SVOPL	3.53724	2.80616	0.731074	0.0271288	0.28346
SMCO3	3.49028	2.7593	0.730977	0.0096	0.176601
UTS2	2.27379	1.5437	0.730088	0.0210907	0.250557
CRISP2	1.18546	0.457749	0.727706	0.00411055	0.121746
AC004017.1	2.76143	2.03461	0.72682	0.0473008	0.359984
KDR	6.25346	5.5285	0.724955	5.01892e-05	0.0138492
ESM1	7.42613	6.7015	0.724638	0.00314517	0.106271
CCL14	7.15061	6.42711	0.723501	0.00628851	0.14573
CCL8	3.76625	3.04351	0.722738	0.0230635	0.264171
FTCDNL1	5.77287	5.05137	0.7215	0.000126123	0.0225191
APOL4	4.58158	3.86217	0.719403	0.0166107	0.228313
GRAP2	5.03205	4.31388	0.718166	0.000301067	0.0332305
SH2D1A	4.32289	3.60529	0.717609	0.000583263	0.0470017
FAM153B	4.31687	3.60055	0.716321	0.0786044	0.444165
CD226	4.22734	3.51127	0.716073	3.70241e-05	0.0122597
LCK	6.30042	5.58491	0.715504	0.00129476	0.0714552
LPL	6.46878	5.7533	0.715481	0.00488275	0.130964
STAC	4.96701	4.25198	0.715032	0.0451561	0.352802
LNX1	6.15817	5.44465	0.713526	0.00139868	0.0736205
XCR1	2.65788	1.94481	0.713065	0.000857804	0.057647
CD3D	7.14796	6.4368	0.711158	0.00242223	0.0936682
BCL6B	5.46001	4.74908	0.710932	0.000134414	0.0235379
GBP4	6.99511	6.28434	0.710766	6.62384e-05	0.01527
BAI3	2.60225	1.8915	0.710745	0.00297636	0.104241
MCOLN2	4.92732	4.2174	0.709921	0.00024575	0.0308662
CCL5	8.92225	8.21451	0.707731	0.00335077	0.110351
PDE3B	5.06371	4.356	0.707706	0.0369037	0.322559
TCTEX1D1	3.44947	2.74194	0.707532	1.17907e-05	0.00631563
P2RY10	3.91203	3.20514	0.706883	0.00251833	0.0949561
HRG	1.70266	0.99647	0.706195	0.151724	0.559125
CR1L	3.00519	2.3003	0.704888	0.00716183	0.15273
KCNK13	4.9051	4.20059	0.704509	0.00239095	0.093242
HYAL1	9.59694	8.89331	0.703628	0.00256215	0.0960119
KCNIP4	6.89329	6.19019	0.703095	0.0133753	0.209451
LHX9	1.86164	1.15881	0.702833	0.25234	0.671089
AP001362.1	3.36016	2.6591	0.701054	0.10102	0.488781
RHOH	5.93224	5.23221	0.700033	0.000806881	0.0560875
GPR153	7.00407	6.30536	0.698714	0.00938357	0.174381
KCND2	1.94178	1.24369	0.698094	0.00280385	0.102127
KCNH3	4.70012	4.00266	0.697467	0.0445982	0.350852
RAB39B	3.27631	2.58036	0.695954	0.00173501	0.0797928
REN	3.72062	3.02715	0.693473	0.062409	0.407527
TMEM233	3.54915	2.8565	0.692654	0.00199896	0.0856337
AC037459.4	3.87574	3.18376	0.691982	0.15817	0.567044
MAP6	5.63332	4.94163	0.691695	0.0383451	0.327245
PYHIN1	4.39925	3.7093	0.689957	0.00373632	0.116406
P2RY8	4.66162	3.9721	0.689519	0.00131855	0.0718965
CHI3L1	7.53696	6.84767	0.689291	0.10102	0.488781
PCDHB11	4.61286	3.92362	0.689243	0.0319025	0.304512
THPO	3.78273	3.09372	0.689011	0.047887	0.361425
CD8A	6.53895	5.85018	0.688774	0.00205238	0.0865229
MGC4294	1.65457	0.96844	0.686132	0.0687198	0.421247
RP11-322E11.6	2.41615	1.73043	0.685724	0.00626361	0.14573
SLC29A2	6.92958	6.24406	0.685519	0.0021071	0.0884206
IKZF3	3.33625	2.6513	0.684954	0.00383084	0.11785
STYK1	2.71728	2.03278	0.684494	0.0162588	0.225862
P4HA3	3.84357	3.15995	0.683622	0.00367449	0.115778
RNF182	5.37901	4.69599	0.68302	0.0109945	0.188186
LY9	4.81973	4.13751	0.682215	0.0154631	0.220701
DEFB1	13.9171	13.2358	0.6813	0.229294	0.646724
PRF1	6.22267	5.54199	0.680682	0.000539799	0.0455131
SYT7	2.76039	2.08364	0.676747	0.0432289	0.346059
RIMBP2	1.84119	1.16479	0.676401	0.443833	0.814253
P2RY14	3.71214	3.0358	0.676341	8.0243e-05	0.0173975
PDE2A	5.82119	5.14542	0.675769	0.000165911	0.0253913
UBASH3A	3.81791	3.14223	0.67568	0.00178985	0.0810862
ZNF471	5.40835	4.73331	0.675042	0.0611339	0.403687
FASLG	3.27889	2.60416	0.67474	0.000244498	0.0308662
KLRD1	5.23433	4.5611	0.673227	0.000269345	0.0318526
SOCS1	6.5002	5.82746	0.672739	0.00159385	0.077613
IL2RB	5.8888	5.21641	0.67239	0.00211635	0.0886046
LHX1	2.75149	2.0794	0.67209	0.512683	0.850828
HOXD1	4.93939	4.26798	0.671402	0.0321118	0.30507
SIT1	5.15712	4.48577	0.671342	0.00298905	0.104485
HLA-DQB1	11.1596	10.4884	0.671158	0.0289972	0.291123
GIMAP7	7.63469	6.96368	0.671013	8.42727e-05	0.0180562
CETP	6.43325	5.7624	0.670845	0.0096	0.176601
LYPD6B	3.69354	3.02304	0.670501	0.326423	0.737204
KCNE1	3.16424	2.49397	0.670262	0.00176615	0.0804129
ANKRD34B	1.85599	1.18595	0.670042	0.0709366	0.426509
CX3CR1	6.72023	6.05024	0.669998	0.00412756	0.121746
C10orf128	7.30102	6.63132	0.669706	0.000191958	0.0277456
ADAM19	4.59738	3.92788	0.669504	0.00154457	0.0768572
CYP2E1	5.11086	4.44223	0.668635	0.0326401	0.307363
IL15RA	6.88061	6.21204	0.668564	0.00659432	0.147397
ZBP1	4.4237	3.75605	0.667643	0.00576081	0.140262
SLC9A2	3.93297	3.26571	0.667253	0.0996683	0.487946
GPR174	2.94665	2.2808	0.665847	0.00224003	0.0918417
SLC1A6	2.53117	1.86621	0.664965	0.771746	0.948448
DAPP1	5.02528	4.36129	0.663992	0.0044816	0.127132
IRF4	3.30542	2.64148	0.663935	0.0056466	0.13878
L3MBTL4	6.30449	5.64111	0.663373	0.0128467	0.205232
XCL2	4.37896	3.7166	0.662359	0.0082692	0.163793
RGS18	4.99469	4.33286	0.661833	0.000239548	0.0305081
CD69	6.57695	5.91655	0.660398	0.00352397	0.11339
GZMB	5.33486	4.67613	0.658733	0.00319884	0.107091
PCDHGB7	7.48919	6.8313	0.657886	0.0918603	0.474329
ZNF285	5.17809	4.52037	0.657715	0.00033291	0.0346455
CACNB4	3.23637	2.57891	0.657461	0.0159706	0.224366
TMPRSS4	4.08967	3.43246	0.657214	0.313705	0.724197
HS3ST3B1	3.49322	2.83605	0.657174	0.000327941	0.034497
ACSM1	7.4847	6.82832	0.656376	0.00498292	0.132095
CREB3L1	4.75801	4.10205	0.655967	0.133924	0.535697
PHGDH	9.09878	8.44295	0.655822	0.024856	0.272205
SPTBN5	4.93253	4.27743	0.655099	0.0271288	0.28346
TSPAN5	4.75149	4.09752	0.653978	0.0378594	0.325541
CCL22	3.88276	3.22943	0.653332	0.00859368	0.166675
MCHR1	2.60963	1.95664	0.652993	0.022828	0.262866
CTLA4	3.38109	2.72827	0.652816	0.00216316	0.0901498
POU2AF1	3.53035	2.87801	0.652342	0.0221339	0.258399
GRAPL	3.26458	2.61301	0.651571	0.001029	0.0633116
CPNE5	4.06556	3.41445	0.651109	0.00882755	0.169944
KCNJ5	5.70211	5.05167	0.650441	0.0444596	0.350216
SLITRK2	3.95	3.30083	0.649163	0.162843	0.573413
CCR5	6.05346	5.40464	0.648816	0.00414464	0.121746
RP11-1055B8.7	5.64939	5.00084	0.648554	0.01067	0.185587
LAIR2	2.62569	1.97923	0.646457	0.0757611	0.437876
CDH3	4.31107	3.66507	0.646001	0.0642686	0.4104
GIMAP5	8.04265	7.39681	0.645842	0.000296544	0.0330975
CST7	7.2255	6.58253	0.642967	0.00144366	0.0748184
GFAP	4.86351	4.22068	0.642831	0.0158566	0.224034
LIPF	0.943967	0.301511	0.642456	0.0314875	0.302932
SLC7A1	7.43877	6.79777	0.640998	0.0014766	0.0753273
HSH2D	5.80085	5.1599	0.640955	0.0216068	0.25486
TRAT1	3.5532	2.91234	0.640852	0.0026179	0.0969049
GPR18	3.57267	2.93236	0.640307	0.000117686	0.0216495
NGF	4.45066	3.8115	0.639163	0.00300178	0.104529
BLOC1S5-TXNDC5	3.57511	2.93617	0.638933	0.139785	0.540504
HLF	8.52183	7.88332	0.638518	0.00041234	0.0399163
MYO3B	1.8383	1.19995	0.638349	0.0426912	0.344633
CCL4L2	6.13612	5.49812	0.638	0.102661	0.492298
MAS1L	1.17752	0.540203	0.637319	0.0178325	0.234149
CECR1	9.59551	8.95843	0.637078	0.04701	0.35867
LRRTM1	1.1427	0.505746	0.636959	0.106288	0.497744
MECOM	6.3229	5.68648	0.636423	0.110892	0.506031
PPP1R1B	2.93962	2.30351	0.636111	0.0838472	0.45733
ARHGEF38	6.07729	5.44173	0.635561	0.00455562	0.128432
HBD	1.9294	1.29384	0.635553	0.0296768	0.295179
IFITM1	10.5306	9.89536	0.63525	0.0072181	0.153212
ASB2	4.7522	4.11745	0.63475	0.00400978	0.120505
UNC5B	6.32042	5.68596	0.634454	0.0105109	0.184223
GPR110	7.03373	6.4012	0.632526	0.110017	0.505266
WDR66	7.11815	6.48567	0.632484	0.0239452	0.267704
IL16	7.26918	6.637	0.632185	0.00150345	0.0762698
PCDHGA7	4.91751	4.28585	0.63166	0.000563862	0.046257
CD1B	1.60278	0.971316	0.631465	0.000639103	0.0493193
HPGDS	6.21022	5.5793	0.630917	0.00527338	0.136032
AL359736.1	1.24017	0.60939	0.630782	0.0625929	0.407559
CTD-2207O23.12	5.03448	4.40478	0.629699	0.138737	0.540004
TEK	5.20226	4.57412	0.628134	0.000217296	0.0295328
TBC1D3C	5.9849	5.35792	0.626976	0.0425577	0.344012
HOXA13	2.23602	1.61055	0.625467	0.0321118	0.30507
CDK15	2.6421	2.01687	0.625224	0.0113702	0.191917
RP11-1026M7.2	1.3404	0.716127	0.624276	0.0135228	0.210673
RP11-1220K2.2	1.29782	0.673722	0.624096	0.000206379	0.0284741
PRND	1.71319	1.08919	0.624003	0.00237031	0.0932354
EXOC3L2	6.32469	5.70144	0.623253	0.000703226	0.0520984
CYBRD1	8.09041	7.46753	0.622881	0.0308737	0.300359
FAM46B	5.16396	4.54144	0.622513	0.0430939	0.345434
CLCNKA	4.74305	4.12098	0.622068	0.0862133	0.462343
GZMK	6.19752	5.57625	0.621272	0.0139738	0.212253
GPR116	7.11611	6.49499	0.621117	0.000822243	0.0565083
SLFN12L	3.30794	2.68721	0.620737	0.0036136	0.115255
RP11-343C2.11	3.68734	3.06718	0.620154	0.161665	0.571919
GZMM	5.45167	4.83166	0.62001	0.00759363	0.15723
FOXA3	3.51443	2.89612	0.61831	0.0527997	0.376503
FGFBP2	3.97055	3.35227	0.618279	0.000890606	0.0587671
RP11-1055B8.6	3.08484	2.46776	0.617086	0.00945522	0.175355
KLRK1	5.37311	4.75709	0.616017	0.00520988	0.13574
GIMAP6	6.7949	6.18018	0.614725	0.000379028	0.0379084
RNF112	3.16376	2.54924	0.614521	0.000203206	0.0283966
MNDA	7.19795	6.58396	0.613989	0.00362874	0.115334
GALNT15	4.64778	4.03517	0.61261	0.000441807	0.0416901
PLCB4	6.75203	6.13983	0.612209	0.0781614	0.443174
CCR4	3.14936	2.5374	0.611958	0.0030662	0.104966
TNNI3	6.13037	5.51926	0.611105	0.122142	0.522415
ST6GALNAC3	3.56123	2.95068	0.610546	0.000414383	0.0399163
MKX	2.39943	1.78935	0.61008	0.00744717	0.155894
ADAMTSL3	5.85428	5.24436	0.609921	0.179596	0.592538
RP11-527L4.2	1.28094	0.672628	0.608311	0.111479	0.507436
SLAMF6	4.76625	4.15801	0.608242	0.00876015	0.169183
CAND2	5.42568	4.81768	0.607995	0.00518887	0.13574
DLGAP3	2.67941	2.07224	0.607163	0.012894	0.205267
C10orf107	5.20007	4.5931	0.606979	0.0941493	0.479085
UCP2	10.4155	9.80855	0.606956	0.00989549	0.17932
ICOS	2.54094	1.93409	0.606849	0.0030274	0.104867
CD48	8.36734	7.76097	0.606371	0.0110771	0.188714
ESRP1	6.5766	5.97111	0.605494	0.0312817	0.301909
ST8SIA1	4.26504	3.66001	0.605035	0.00233964	0.0928307
OMG	3.34884	2.74456	0.604282	0.0429593	0.345115
TFAP2A	3.8176	3.21363	0.60397	0.583128	0.881176
KLRB1	6.06531	5.46144	0.603874	0.0233011	0.264894
POU2F3	3.10494	2.5013	0.603644	0.00333669	0.110087
CTB-102L5.4	6.25777	5.65494	0.602829	0.0437723	0.347204
SLC38A8	1.21929	0.616574	0.602712	0.0022695	0.0918417
ATP2B2	4.09735	3.49571	0.601643	0.102936	0.492298
ZNF676	2.45347	1.85278	0.600693	0.0411119	0.339714
C2orf61	1.38127	0.780874	0.600392	0.00188757	0.0830351
HLA-DRA	14.0549	13.4549	0.599958	0.00656834	0.147397
PCDH17	3.39141	2.79147	0.599943	0.00274448	0.100568
TRIB2	8.20286	7.60295	0.599907	0.000204258	0.0283966
PAPPA-AS1	2.8974	2.29787	0.599531	0.0544188	0.381452
PDE4B	6.23309	5.63439	0.598696	0.0026179	0.0969049
VN1R1	4.16354	3.56529	0.598251	0.00165195	0.078347
CLEC17A	3.42021	2.8223	0.597912	0.00287663	0.103163
RPS26	14.382	13.785	0.597041	8.15791e-07	0.000921958
CD83	7.90185	7.30543	0.59642	0.0117571	0.195188
MAP3K15	4.4208	3.82711	0.593693	0.0286149	0.289037
TRPV6	2.87406	2.28081	0.59325	0.334212	0.742911
C16orf11	0.926563	0.333562	0.593002	0.613985	0.895653
SPINK4	0.864757	0.27217	0.592587	0.0642686	0.4104
CIB2	8.35266	7.76048	0.592176	0.00611607	0.143724
EGFL7	8.19735	7.6056	0.591744	0.00285218	0.102859
P2RY12	4.65327	4.0617	0.591578	0.0114126	0.191917
COL22A1	5.13208	4.54054	0.591543	0.0871747	0.46449
CHODL	3.38683	2.79599	0.590837	0.0270382	0.283163
DTX1	6.48061	5.89144	0.589171	0.00869322	0.168427
GMPR	8.44408	7.855	0.589079	0.000660901	0.0501514
SLC7A8	7.88469	7.29705	0.587644	0.0749033	0.436095
RASAL3	6.56693	5.98002	0.586915	0.00224003	0.0918417
KCNQ1	7.04653	6.45999	0.586538	0.0257099	0.276477
EPHB3	3.85611	3.26979	0.586326	0.0216815	0.255409
FAM83F	4.18473	3.5994	0.585327	0.34813	0.753612
IGJ	8.24405	7.65907	0.584981	0.186471	0.601702
AHSP	1.62081	1.03624	0.584568	0.0550779	0.382855
FAM71D	2.23314	1.64859	0.584548	0.004179	0.12236
CD96	5.47428	4.89047	0.583808	0.00820564	0.163324
CPXM2	6.11444	5.5317	0.582745	0.183871	0.597973
STAC2	2.34078	1.75805	0.582734	0.0565853	0.387709
WISP3	4.7153	4.13344	0.581864	0.189098	0.604929
ITGAL	7.11511	6.53373	0.581375	0.00440866	0.126045
RP11-571M6.15	5.04899	4.46765	0.581338	0.0344923	0.313148
SH2D3C	6.67959	6.09849	0.581104	3.5987e-05	0.012137
CALB2	4.39591	3.8149	0.581003	0.0319025	0.304512
MEGF11	5.86358	5.28278	0.580793	0.106006	0.497443
SPN	6.69673	6.11627	0.580457	0.00606758	0.143138
ZNF878	2.71946	2.13998	0.579478	6.88396e-05	0.0156288
RAB27B	3.71263	3.13332	0.579303	0.00839766	0.164627
GPC5	1.33378	0.754497	0.579285	0.00236004	0.0930327
CALB1	2.88301	2.30389	0.579117	0.136658	0.53855
CSF2RB	5.56326	4.98571	0.577553	0.00238061	0.093242
GIMAP8	5.96672	5.38935	0.577369	0.000696555	0.0519904
GIMAP4	8.45409	7.87675	0.577341	0.000833942	0.0566707
PGF	6.43634	5.86078	0.575562	0.00154457	0.0768572
TIE1	6.77919	6.20426	0.574933	0.000360626	0.0368973
NGFR	5.03983	4.46646	0.573372	0.0184723	0.23792
PPP1R16B	5.55161	4.97839	0.573227	0.0241086	0.268214
CTC-435M10.3	2.26388	1.69074	0.573148	0.256698	0.675185
COMMD3-BMI1	8.43592	7.86307	0.572845	0.0772815	0.441346
PTPRC	7.76163	7.1892	0.572429	0.0057378	0.140076
IL2RG	8.21817	7.6459	0.572271	0.00691345	0.150069
IL1R2	5.40881	4.83671	0.572098	0.0468651	0.357715
JAKMIP1	2.98896	2.41783	0.571138	0.00133666	0.0721357
GALNT8	2.56809	1.99733	0.570765	0.0392077	0.3315
EPSTI1	7.28715	6.71765	0.5695	0.00956362	0.176467
LAX1	3.58623	3.01682	0.569412	0.00249668	0.094728
GRIK5	4.59162	4.02279	0.568833	0.309331	0.72139
CD247	6.02409	5.45634	0.567744	0.0055567	0.138427
TBXA2R	4.33612	3.76847	0.567654	0.00168172	0.0787338
PCDH12	5.35203	4.78482	0.567211	2.23223e-05	0.0090341
RFTN1	7.78449	7.2173	0.567196	0.0107101	0.185587
RIPK3	5.72694	5.15988	0.567061	0.0187998	0.238926
VSIG2	3.23766	2.67101	0.566658	0.0635193	0.408768
RP11-47I22.3	3.14934	2.58275	0.566582	0.00153075	0.076588
C6orf223	2.44704	1.88105	0.565995	0.179596	0.592538
CITED1	3.21786	2.65203	0.565832	0.047887	0.361425
STAP1	3.04526	2.47952	0.565739	0.00055843	0.046257
MB	3.11307	2.54734	0.56573	0.0172733	0.231992
MCTP1	5.93205	5.36634	0.565714	0.0137718	0.211834
EFCAB1	4.21154	3.64649	0.565049	0.140488	0.54138
SLC4A3	5.94939	5.38449	0.564897	0.02919	0.292092
SLC12A3	2.65641	2.09231	0.564097	0.027494	0.284338
NR0B2	2.12261	1.55853	0.564083	0.699881	0.924242
S100B	4.76246	4.19839	0.564067	0.0105505	0.184223
PLVAP	9.67979	9.11626	0.563529	0.000799301	0.0559879
LAMB3	7.76307	7.20024	0.562824	0.090111	0.47131
HPSE	5.5369	4.97445	0.562449	0.0640806	0.410206
RNF223	2.06353	1.5014	0.562122	0.0109945	0.188186
HLA-DOA	8.56021	7.99891	0.561298	0.020231	0.246452
CD1C	4.97783	4.41678	0.561044	0.0433642	0.346685
FSTL4	2.87241	2.31152	0.560888	0.178751	0.591354
STC1	6.50508	5.94536	0.559719	0.0790495	0.445023
CNGA1	3.41918	2.85974	0.559444	0.147296	0.552989
EHF	4.9839	4.42472	0.559179	0.143324	0.545843
NRARP	5.46084	4.90174	0.559105	0.0402138	0.33626
SCD5	9.02817	8.46958	0.558587	0.228283	0.646175
AGR3	4.68136	4.12332	0.558034	0.373533	0.771991
KCNN3	3.23643	2.67849	0.557943	0.00394385	0.119709
DLL4	6.30364	5.74639	0.557244	0.000227583	0.0301889
UST	5.20999	4.65361	0.556381	0.0308737	0.300359
ITK	4.59141	4.03595	0.555461	0.00381493	0.117559
AFAP1L2	5.67022	5.11501	0.555201	0.0576091	0.39061
GPR65	6.06655	5.51278	0.553774	0.00780302	0.159314
MRGPRE	2.23706	1.68384	0.553224	0.115955	0.513938
MYCT1	4.86058	4.30745	0.553131	0.000416434	0.0399163
XAF1	7.30408	6.75119	0.552882	0.0293839	0.293066
GPR141	3.92814	3.37612	0.552019	0.0142818	0.214782
TESPA1	5.06324	4.51144	0.5518	0.00899805	0.171236
MS4A1	3.28263	2.73149	0.551141	0.0156869	0.222673
PIK3R3	7.74531	7.19428	0.551028	0.0114126	0.191917
RBPMS2	7.19019	6.63945	0.55074	0.0205141	0.247296
CCR7	5.09914	4.54912	0.550016	0.0185374	0.238084
AP000275.65	5.6806	5.13076	0.549838	0.0256233	0.276477
PRRG3	1.63306	1.08334	0.549724	0.000398305	0.0391771
EOMES	3.72734	3.17822	0.549112	0.0130847	0.206677
EMCN	6.8102	6.26143	0.548773	0.000996117	0.0623412
CD244	4.25291	3.70512	0.547788	0.00631349	0.14573
FCRL3	2.54149	1.99379	0.547696	0.0062388	0.14573
CTD-2547L24.3	2.13925	1.59216	0.547093	0.0118008	0.195202
SIGLEC8	5.91285	5.36634	0.546508	0.150979	0.557847
CLEC9A	3.79516	3.25064	0.544521	0.00920654	0.173931
TLE6	4.53118	3.98735	0.543834	0.0879015	0.466996
CCR6	3.66867	3.12492	0.543753	0.00927699	0.173999
RAMP3	7.87041	7.32674	0.543669	0.00290128	0.103199
P2RY13	5.84571	5.3021	0.543612	0.0109535	0.188016
ECSCR	8.07735	7.53416	0.543191	0.00119254	0.0686108
OPCML	1.48289	0.939725	0.543166	0.00119254	0.0686108
FATE1	2.68509	2.14259	0.542496	0.006389	0.14636
CARD11	6.75552	6.21309	0.542436	0.0173962	0.232443
PTAFR	7.38715	6.84489	0.542262	0.0311793	0.30156
GSG1	4.25371	3.71147	0.542248	0.318752	0.730111
ZAP70	5.81042	5.26828	0.542137	0.0191322	0.240633
SFTA2	5.69309	5.15145	0.541638	0.134604	0.536295
SCML4	3.58453	3.04299	0.541545	0.00849516	0.166002
SNX20	5.99895	5.45743	0.541522	0.00876015	0.169183
NHLRC4	3.90884	3.36775	0.54109	0.115955	0.513938
IL7R	6.2994	5.75832	0.541075	0.0786044	0.444165
SLC9A4	1.4322	0.891361	0.540841	0.814046	0.957423
ZNF229	5.3476	4.80774	0.539855	0.0648354	0.411853
PVRL4	2.83482	2.29573	0.539094	0.613068	0.895579
PLD4	7.46164	6.9226	0.539038	0.00367449	0.115778
GRHL2	1.9313	1.39257	0.538732	0.117785	0.516641
FAM155A	2.76516	2.22716	0.537998	0.319387	0.730371
SEPT6	8.77041	8.23247	0.537933	0.000112161	0.0211714
F2RL3	3.86075	3.32297	0.537781	0.0125663	0.202887
GIPR	5.02655	4.48938	0.537166	0.128583	0.528614
ST20-MTHFS	5.11427	4.57715	0.537115	0.104044	0.49461
SOX18	6.11614	5.57913	0.537012	0.00538077	0.137055
DLX5	2.73367	2.19693	0.536738	0.0131809	0.207477
ATP8A1	8.06368	7.52735	0.536327	0.0176443	0.232854
PRDM1	5.64897	5.1133	0.535667	0.0121109	0.199244
CCDC69	7.12102	6.5856	0.535419	0.000426836	0.0404872
PAPPA2	2.43684	1.90206	0.53478	0.626897	0.899264
SYNPO	8.62469	8.09078	0.53391	0.0173962	0.232443
GPR97	3.61953	3.08646	0.533069	0.0225172	0.261033
SYT5	2.70036	2.16734	0.533012	0.214948	0.632207
ERG	5.54673	5.01453	0.532205	0.00185447	0.0821741
ST8SIA4	5.40121	4.87004	0.531167	0.024772	0.271775
BCL11B	3.61016	3.07933	0.530828	0.00155153	0.0769929
CXCL2	7.19223	6.66154	0.530688	0.215916	0.632908
CALCA	1.58406	1.054	0.530062	0.193538	0.610129
PALMD	6.89061	6.3615	0.529111	0.00375193	0.116406
SEMA4A	7.07041	6.54198	0.528424	0.0128467	0.205232
MZB1	6.05714	5.52946	0.527685	0.100477	0.488623
LL22NC03-75H12.2	1.03102	0.50342	0.527595	0.054583	0.381452
CERCAM	8.18265	7.65512	0.527535	0.0293839	0.293066
RASSF9	3.14015	2.61277	0.527384	0.110308	0.505266
ATP6V0D2	4.22564	3.69871	0.526939	0.174565	0.586133
SLC8A3	1.83265	1.30575	0.526907	0.00910177	0.172848
HLA-G	6.81282	6.28671	0.526111	0.264449	0.683045
IKZF1	6.0598	5.5342	0.525594	0.00636374	0.145965
PVRIG	5.47674	4.95137	0.525361	0.0486283	0.364821
TMEM204	7.20001	6.67471	0.525299	0.000780638	0.055628
CCR3	2.11533	1.59038	0.524943	0.00713384	0.152669
POLR2J3	10.75	10.2251	0.524939	8.84931e-05	0.0185246
PDLIM4	7.30634	6.78218	0.524161	0.176231	0.588146
CPVL	11.1025	10.5787	0.523776	0.00376759	0.116693
FYB	6.52286	5.99957	0.52329	0.0480345	0.361938
KIF21B	4.02902	3.5063	0.522718	0.00649093	0.147214
SLC6A17	2.69454	2.172	0.52254	0.195335	0.612507
CCDC152	5.38387	4.86148	0.522392	0.00412756	0.121746
FXYD4	2.21742	1.69534	0.522086	0.500142	0.845737
SLA2	4.52432	4.00288	0.521437	0.0016082	0.0776883
ADCY8	1.74737	1.22595	0.52142	0.112068	0.509098
KLRC3	1.31382	0.792631	0.521185	0.000903203	0.0591696
PTPN20B	4.36353	3.84242	0.52111	0.139785	0.540504
GRAP	5.55345	5.0326	0.520852	0.00050181	0.04416
FRZB	6.35467	5.83523	0.519442	0.0659812	0.414219
RAB33A	3.80043	3.28171	0.518721	0.00136734	0.0726007
CLIC6	7.48788	6.96982	0.518061	0.282768	0.69714
CHN2	7.53693	7.01946	0.517471	0.00169679	0.079033
STAMBPL1	5.97124	5.45393	0.517317	0.00631349	0.14573
SLC16A11	4.33978	3.82322	0.51656	0.0663668	0.415637
CDHR1	6.69844	6.18204	0.5164	0.238534	0.655527
CXCL5	5.27057	4.75438	0.516192	0.311825	0.722974
KLC3	5.72231	5.20614	0.516166	0.0531203	0.377754
HOXD11	3.24782	2.73174	0.516077	0.311201	0.722261
ROR2	4.17668	3.66068	0.516006	0.180445	0.59437
EYA4	1.71959	1.20378	0.515807	0.028331	0.288088
PLXDC1	6.39408	5.87856	0.515523	0.00646531	0.146816
KCNJ10	2.52631	2.01089	0.515427	0.0465766	0.357309
HECW2	3.55888	3.04375	0.515131	0.153599	0.561038
REP15	5.88814	5.37312	0.515019	0.00830115	0.163793
EXPH5	4.70206	4.18708	0.514983	0.00924171	0.173999
TMC8	6.70081	6.18589	0.51492	0.0107101	0.185587
CDH5	7.12225	6.60826	0.513993	0.000172091	0.0258081
DACH1	3.4106	2.89709	0.513504	0.223277	0.639962
CD79B	5.65857	5.14544	0.513129	0.00482352	0.130723
COX4I2	5.49019	4.97711	0.51308	0.0372597	0.322976
GPR37	5.10672	4.59379	0.512934	0.110308	0.505266
ALDH3B2	2.14464	1.63263	0.512014	0.0850236	0.459344
TSPAN32	4.73576	4.22399	0.511772	0.00220129	0.0911133
CTD-2368P22.1	5.95817	5.44644	0.511734	0.0073893	0.155397
DUOX2	1.5928	1.08124	0.511561	0.00162266	0.0777079
FXYD6-FXYD2	5.69266	5.18177	0.510892	0.0962221	0.482326
C6orf25	2.07076	1.56033	0.510434	0.00566928	0.138962
PTGFR	3.66366	3.15334	0.510325	0.358977	0.759138
SLC30A8	2.17204	1.66254	0.509506	0.166416	0.577178
CIITA	7.24714	6.73777	0.509363	0.0136717	0.211007
IL1B	6.11672	5.60749	0.509231	0.0461465	0.355959
FCRL6	4.19997	3.69094	0.509023	0.0103539	0.183408
LBP	2.55393	2.04498	0.508955	0.575974	0.878824
B4GALNT3	4.92509	4.41655	0.508549	0.107425	0.50062
C16orf54	4.7668	4.25881	0.50798	0.0154076	0.2206
TCF4	6.24429	5.73655	0.507743	0.00626361	0.14573
HOXA11	4.67213	4.16494	0.507183	0.11535	0.513507
HLA-DQA2	6.94388	6.43692	0.506961	0.212062	0.630629
GRAMD1B	4.88166	4.37503	0.506634	0.0309753	0.300544
ZNF439	6.3857	5.87948	0.506225	0.0315908	0.303125
SFTPD	4.60266	4.09699	0.505664	0.119017	0.518425
CYYR1	6.08735	5.58193	0.505421	0.0264999	0.279778
FAM212A	5.4153	4.91013	0.50517	0.000402269	0.0391771
RCAN2	8.45286	7.94771	0.505149	0.127274	0.52668
PRKG1	4.64364	4.13869	0.504949	0.0460039	0.355915
CXorf21	4.60437	4.09957	0.504794	0.0306714	0.300154
AL109927.1	2.68794	2.18316	0.504785	0.395678	0.787464
CD93	7.38265	6.87789	0.504763	0.00286438	0.103095
ZNF781	4.09652	3.59201	0.504518	0.0486283	0.364821
ERVFRD-1	2.39298	1.8886	0.504389	0.0501398	0.369545
SCARF1	6.61327	6.10921	0.504059	0.000459516	0.0420457
SEMA7A	5.02445	4.52106	0.503397	0.00472625	0.130416
SERPINI1	7.34081	6.83747	0.503345	0.012474	0.202475
MBOAT1	6.29653	5.79319	0.503333	0.00811111	0.162329
KCNK3	4.34297	3.83995	0.503015	0.20126	0.618207
ITGA2	7.03429	6.53157	0.502721	0.0437723	0.347204
QPCT	9.00489	8.50223	0.502665	0.043909	0.347683
CTSS	10.8265	10.3245	0.502072	0.0975361	0.483881
BRINP2	1.83884	1.33679	0.502056	0.102936	0.492298
CD34	8.12877	7.62717	0.501602	0.00122016	0.0694423
PDCD1LG2	4.07596	3.57466	0.501306	0.00811111	0.162329
HOXD10	4.41032	3.90943	0.500892	0.736017	0.936711
ZNF233	3.22139	2.72065	0.500741	0.0208729	0.249107
SLC52A3	4.69111	4.1907	0.500407	0.370733	0.770224
RP11-73M18.2	5.34004	4.83983	0.500214	0.179173	0.592214
AC008964.1	6.81142	6.31121	0.50021	0.0249402	0.272636
KHDC1L	1.6091	1.10905	0.500049	0.0154631	0.220701
TNFRSF11A	3.76617	3.26612	0.500048	0.0203014	0.24698
OAS2	6.58121	6.08145	0.499763	0.0164927	0.227377
CFTR	3.34433	2.84489	0.499437	0.141546	0.542703
CER1	0.941554	0.442192	0.499362	0.0186682	0.238419
HLA-DPB1	12.6078	12.1086	0.499201	0.0146488	0.216194
DOC2B	3.17588	2.67675	0.49913	0.0583002	0.393537
MLPH	6.89736	6.39856	0.498799	0.105162	0.49681
RASGRF2	4.42655	3.92811	0.498442	0.0136717	0.211007
DNAH10	2.93829	2.4408	0.497483	0.0233808	0.265303
RGS5	9.38898	8.89157	0.497413	0.0153523	0.220327
IFITM3	14.2227	13.7254	0.497292	0.00160101	0.0776883
FA2H	7.13957	6.64297	0.496604	0.0200208	0.24504
IL1RL1	4.82166	4.32536	0.496302	0.0933812	0.477043
NRROS	6.02285	5.5274	0.495451	0.020443	0.247216
PSAT1	8.08103	7.58639	0.494635	0.136314	0.538282
CLDN8	1.64237	1.14788	0.494496	0.781762	0.95024
CBR3	5.51566	5.02127	0.494393	0.0490777	0.365414
CTAGE6	0.878016	0.383657	0.494359	0.0135723	0.211007
FUT1	3.46241	2.96806	0.494347	0.0338286	0.310841
FGD3	6.42387	5.93004	0.493837	0.0101991	0.181392
UNC79	3.92052	3.42687	0.493656	0.0184723	0.23792
CDH20	1.24131	0.747742	0.493573	0.130234	0.532038
EDARADD	3.02043	2.52758	0.492855	0.00523097	0.135901
ABCG4	2.66524	2.17254	0.492709	0.0072181	0.153212
CDC42EP5	7.87021	7.37772	0.492493	0.0260584	0.277368
FAM189A2	5.83264	5.34024	0.492404	0.0379803	0.325658
SPSB4	1.54842	1.05713	0.491288	0.0315908	0.303125
ZNF521	3.73222	3.24103	0.491194	0.0300712	0.296994
RASGRP3	7.31836	6.82771	0.490651	0.000464045	0.0420457
BHLHE40	11.6029	11.1122	0.490628	0.00527338	0.136032
CD44	10.2316	9.74108	0.490549	0.060415	0.401122
FAM182B	3.38597	2.8955	0.490478	0.0199512	0.245011
HOXD4	5.44977	4.95932	0.490451	0.0749033	0.436095
CD27	6.18288	5.69243	0.490446	0.0146488	0.216194
PALD1	6.66633	6.17595	0.490373	0.0022794	0.0918417
C1orf54	8.3498	7.86	0.489797	0.00677883	0.148029
IL21R	3.78668	3.29756	0.489122	0.0119771	0.197579
KIF5A	2.19281	1.70378	0.489033	0.126299	0.525391
SOCS2	7.01714	6.52819	0.488957	0.00705046	0.151419
TNFRSF17	3.05264	2.56396	0.488677	0.0874164	0.465233
H2AFB2	2.49683	2.00824	0.488594	0.140488	0.54138
FAM46C	6.0841	5.5957	0.488399	0.0169091	0.229469
GGT2	5.00593	4.51776	0.48817	0.0115407	0.193003
BFSP2	1.84374	1.35575	0.487996	0.149129	0.555519
PBLD	9.59388	9.10753	0.486347	0.00985811	0.179178
GPNMB	12.1535	11.6672	0.486301	0.155871	0.563575
PRSS46	1.53506	1.04893	0.486127	0.110892	0.506031
LCP1	9.05959	8.57349	0.4861	0.0189321	0.239439
SCUBE1	2.50415	2.01817	0.485986	0.000623945	0.0489797
S1PR1	7.03959	6.55463	0.484967	0.00430128	0.124341
GFI1	4.00245	3.51772	0.484732	0.013822	0.211891
TREML4	1.22588	0.741285	0.484592	0.00202551	0.0859873
EMB	6.18653	5.70217	0.484368	0.00590062	0.141584
MYRFL	4.37329	3.88894	0.484353	0.206375	0.625167
ASPHD2	4.81065	4.32674	0.483905	0.00446326	0.127008
ZNF154	4.45243	3.96921	0.48322	0.0379803	0.325658
SCN4A	1.61428	1.1314	0.482881	0.00119801	0.0686108
TENM1	4.9649	4.48202	0.482881	0.0421592	0.342922
CXorf36	5.71015	5.22775	0.482403	0.000521749	0.0446108
HKDC1	9.2247	8.74271	0.481986	0.0177696	0.23366
ELTD1	6.48264	6.00071	0.481926	0.00109781	0.0650026
NPIPB6	4.45978	3.97792	0.481861	0.0926182	0.475815
TLR7	5.15608	4.67445	0.481622	0.0954406	0.481486
B3GNT8	5.56411	5.0826	0.481513	0.240623	0.657694
SEPP1	11.5851	11.104	0.481067	0.00843005	0.165084
APLN	5.769	5.28828	0.480718	0.0348283	0.314318
NPFFR1	1.3768	0.896091	0.480711	1.69482e-05	0.00812266
CHST2	6.07161	5.59121	0.480396	0.018214	0.236263
CALCB	1.70167	1.22184	0.479827	0.0693187	0.422359
RAB42	7.34001	6.86022	0.479785	0.0738423	0.434512
EPHB1	4.90022	4.42058	0.479638	0.0983314	0.485578
FIBIN	9.34919	8.86977	0.47942	0.326423	0.737204
LILRA3	2.56262	2.08334	0.479279	0.0134243	0.209498
HOXD3	5.63558	5.15635	0.479232	0.129903	0.532038
PREX2	3.67785	3.19866	0.479184	0.0324279	0.305998
CIB4	0.890376	0.411253	0.479123	0.0629621	0.408212
AL441883.1	2.97424	2.4953	0.478946	0.0185374	0.238084
FUT9	1.639	1.16044	0.478561	0.22477	0.641618
GFI1B	1.38729	0.908883	0.478404	0.00585368	0.141015
TRERF1	5.37227	4.89445	0.477816	0.00246452	0.0942937
CD8B	5.07998	4.60236	0.477621	0.0205854	0.247296
FLT1	6.41653	5.93896	0.477568	0.00146996	0.075199
SMIM2	2.1385	1.66102	0.477482	0.0205854	0.247296
NOVA2	3.45454	2.97712	0.477417	0.00747626	0.156144
SLC6A14	0.696047	0.218655	0.477392	0.0959611	0.482108
ZSCAN23	3.67439	3.19757	0.476816	0.0691186	0.421987
EMR2	5.18551	4.70966	0.475849	0.00631349	0.14573
MTUS1	8.39796	7.92235	0.475614	3.21082e-05	0.0112882
HEY2	6.4498	5.97475	0.475045	0.032007	0.30487
GBP3	9.12367	8.64874	0.474938	0.022828	0.262866
CTD-2370N5.3	2.89675	2.42197	0.474785	0.1106	0.506031
IGFBP5	9.42408	8.94933	0.474747	0.075117	0.436095
ADCY4	5.55426	5.08017	0.474087	0.000955263	0.0604071
ACADL	8.43082	7.95686	0.473958	0.0339384	0.311379
SIRPG	4.76024	4.28669	0.473552	0.0475931	0.360613
TMEM108	2.80634	2.33337	0.47297	0.0496823	0.368259
MGARP	4.43413	3.96138	0.472751	0.313077	0.723942
CHRDL2	2.43146	1.95887	0.47259	0.184302	0.598308
HTR7	3.03287	2.56081	0.472063	0.012474	0.202475
GSDMA	2.47335	2.00158	0.471773	0.0238638	0.267451
GIMAP1	5.54773	5.07596	0.471769	0.00340762	0.111819
AC026703.1	8.32777	7.85621	0.471555	0.285117	0.698863
C10orf112	2.47299	2.00155	0.471439	0.0918603	0.474329
ACVR1C	1.55711	1.08587	0.471242	0.000150963	0.0249939
SCNN1B	2.35361	1.88258	0.471028	0.131233	0.533842
ADAMDEC1	4.92714	4.4563	0.470837	0.208731	0.626985
GABRA2	1.39718	0.926358	0.470827	0.17209	0.582655
MYO1G	6.06878	5.59831	0.470468	0.0205854	0.247296
EFCAB2	8.54979	8.07934	0.470459	1.03914e-05	0.00587479
ALPK3	6.91839	6.44807	0.47032	0.175813	0.588146
RNF175	3.70014	3.22984	0.470303	0.0281431	0.287945
INPP5J	6.2359	5.7656	0.470298	0.071757	0.429034
AMICA1	7.64143	7.17133	0.470109	0.122458	0.522784
DRAXIN	1.25538	0.785829	0.469552	0.028331	0.288088
CHRNA6	3.2783	2.8088	0.469497	0.0109535	0.188016
ARHGEF15	5.61364	5.14444	0.4692	0.00373632	0.116406
HSPB7	4.33527	3.86624	0.469036	0.139086	0.540092
SCN9A	2.17484	1.70634	0.468499	0.0448764	0.352128
P2RX1	4.3773	3.90912	0.468183	0.0329606	0.30752
POSTN	6.99329	6.52511	0.468181	0.236458	0.653571
MYOZ3	2.42627	1.95817	0.468101	0.010393	0.183408
PAQR8	6.20184	5.73421	0.467631	0.0299722	0.29666
ADRB2	6.01329	5.54574	0.467545	0.139785	0.540504
GPR68	3.89053	3.42307	0.467461	0.00482352	0.130723
ST8SIA5	2.68114	2.21368	0.467461	0.139785	0.540504
BST2	9.99143	9.52434	0.467089	0.0311793	0.30156
NCAM2	3.54033	3.07327	0.467052	0.212541	0.630629
ZNF93	5.92531	5.45832	0.466989	6.78466e-06	0.00441293
DCLK1	6.40836	5.94156	0.466794	0.112955	0.509951
P2RY6	6.6757	6.20909	0.466615	0.0101224	0.180912
HLA-DRB1	12.5735	12.1071	0.466361	0.0757611	0.437876
TNFSF13B	6.08184	5.61596	0.465873	0.0136219	0.211007
PAK6	4.33092	3.86575	0.46517	0.140136	0.540827
ARMC4	3.0524	2.58726	0.465138	0.371432	0.770797
GAB3	5.51752	5.05287	0.464648	0.00527338	0.136032
VNN2	6.37756	5.91379	0.463769	0.212541	0.630629
CLEC4A	6.33368	5.87023	0.463445	0.0116269	0.194265
GPR182	1.47754	1.01458	0.462963	0.00583034	0.140825
ERBB4	1.94779	1.48494	0.462856	0.567976	0.874902
IFI44L	7.20448	6.74193	0.462548	0.0162588	0.225862
CLEC4F	2.49615	2.03404	0.462108	0.0433642	0.346685
LRRC3B	1.32508	0.863158	0.461919	0.00727477	0.154056
SLC25A27	7.64734	7.18543	0.461908	0.136658	0.53855
MASP2	3.71508	3.25346	0.46162	0.034941	0.314866
PLEKHD1	1.4556	0.994316	0.461288	0.024273	0.269384
SYT8	2.58239	2.12124	0.461148	0.542571	0.863297
S100A1	11.6608	11.1999	0.460934	0.233369	0.651557
GPLD1	3.65811	3.19733	0.460778	0.00295114	0.103958
IL3RA	5.14551	4.68476	0.460754	0.00560149	0.138606
TAL1	3.83965	3.3793	0.460349	0.0101991	0.181392
NKG2-E	1.51029	1.05028	0.46001	0.0395825	0.333276
FLI1	7.12897	6.6691	0.459871	0.00736052	0.15515
CD7	6.34204	5.88222	0.459819	0.0393323	0.331937
APOLD1	6.55389	6.0941	0.459781	0.00759363	0.15723
PTGER4	5.63322	5.17373	0.459492	0.0274023	0.284036
RTN1	6.08	5.62051	0.45949	0.0179589	0.234457
SOX5	2.81185	2.35254	0.459304	0.11355	0.510234
TBC1D10C	6.55448	6.0956	0.458874	0.0250248	0.272741
GCSAM	4.32613	3.86737	0.458754	0.00576081	0.140262
NFIX	8.3647	7.90723	0.457466	0.00931239	0.174125
FCRL5	2.51887	2.06236	0.456511	0.0970088	0.482844
CLEC12A	5.01038	4.55402	0.456358	0.0549125	0.381996
MX2	6.01366	5.55743	0.456235	0.0184075	0.23742
CYP11A1	4.30859	3.85248	0.456107	0.217862	0.633918
C4orf32	4.01268	3.5566	0.456084	0.0045	0.127258
CASP12	1.93266	1.47661	0.456048	0.163237	0.573802
CA10	2.15385	1.69796	0.455885	0.407411	0.794577
KLHL5	8.13204	7.67644	0.455595	5.16107e-05	0.0140289
SYTL1	6.24102	5.78578	0.455239	0.0970088	0.482844
ELOVL4	3.29573	2.84056	0.455173	0.104881	0.496645
SLC5A4	1.72934	1.27469	0.454649	0.0233808	0.265303
FCGR1B	6.27407	5.81958	0.454491	0.111773	0.508393
TRIB3	7.86306	7.40898	0.454079	0.122142	0.522415
MX1	9.29939	8.8456	0.453789	0.000154171	0.0250692
LAG3	4.4108	3.95716	0.453641	0.0152971	0.219882
C2orf40	6.00941	5.55584	0.453576	0.246432	0.664598
AC004076.9	2.51913	2.06557	0.45356	0.116867	0.515846
SH3GL2	6.41548	5.9621	0.453384	0.192644	0.609209
IL17RE	5.44309	4.98971	0.453375	0.509323	0.848266
RNF39	3.81938	3.36666	0.452724	0.0363169	0.320448
TLR10	3.41857	2.9661	0.452471	0.00404311	0.12071
NPPC	2.64567	2.19372	0.451948	0.279269	0.695386
PODXL	7.7345	7.28355	0.450944	0.0100463	0.180614
CSGALNACT1	5.91105	5.46018	0.450866	0.0557437	0.384547
PAQR5	8.66776	8.21736	0.450402	0.033719	0.310775
SEMA6D	5.44772	4.99744	0.450274	0.0903592	0.471931
CCDC160	6.40528	5.95501	0.450268	0.012989	0.20588
PSG5	1.39867	0.9486	0.450074	0.574192	0.87787
SNCA	7.22715	6.77747	0.449673	0.130566	0.532559
MPEG1	7.54326	7.09379	0.449471	0.125008	0.524454
KRT15	4.31944	3.87089	0.448553	0.196691	0.614642
IL12RB1	5.14675	4.69862	0.448128	0.0147018	0.216451
SLC43A1	4.82577	4.3779	0.447878	0.0685212	0.420879
HLA-DOB	5.39186	4.94415	0.447708	0.092872	0.476044
AOAH	6.88511	6.43831	0.446797	0.0493792	0.367059
CASP5	2.13131	1.68452	0.446791	0.0136219	0.211007
HSD17B13	2.20007	1.75328	0.446791	0.092872	0.476044
APOL3	7.68367	7.23705	0.446619	0.0167295	0.228565
SLC16A1	6.9202	6.47369	0.44651	0.186036	0.601043
TSPAN7	6.99266	6.54625	0.446414	0.0364336	0.321322
OTOA	4.33963	3.89374	0.445891	0.100477	0.488623
JPH4	3.51728	3.07144	0.445843	0.00535914	0.136695
ADCYAP1	3.03089	2.58572	0.445165	0.126299	0.525391
KCNJ3	5.84101	5.39609	0.444915	0.0881448	0.467198
GABRB1	1.40965	0.964894	0.444758	0.043909	0.347683
TDRD6	3.62326	3.17919	0.444073	0.0883887	0.46781
MYCL	5.1361	4.69206	0.44404	0.00191276	0.0837066
ADAMTSL5	6	5.55611	0.443888	0.149867	0.556674
TIGIT	3.85017	3.40639	0.443787	0.0411119	0.339714
TFF1	0.981191	0.537572	0.443618	0.0262343	0.278588
EDNRA	4.43853	3.99506	0.44347	0.012894	0.205267
CSF2RA	6.63632	6.19306	0.443258	0.0434999	0.346704
TRPM6	1.68547	1.24231	0.443163	0.233882	0.65199
NPAS1	4.59303	4.15008	0.442956	0.033719	0.310775
TMTC2	7.9953	7.55295	0.442352	0.0883887	0.46781
NPTX1	1.62217	1.17988	0.442292	0.0290934	0.291607
C2	8.35019	7.90795	0.442237	0.27179	0.688243
COL4A3	7.78775	7.34559	0.442161	0.204971	0.62309
RAB44	1.80237	1.36054	0.441831	0.0147551	0.21671
PREX1	7.70694	7.26536	0.441582	0.0122459	0.20056
RNF152	6.17572	5.73472	0.441003	0.153222	0.560901
FAM131B	3.36793	2.92719	0.440737	0.0602364	0.400666
L1TD1	1.35001	0.909321	0.440692	0.00282792	0.102594
CD300E	3.55472	3.1141	0.44062	0.0302701	0.297989
CRTAM	3.5647	3.12439	0.440314	0.038836	0.330197
OLR1	8.10511	7.66529	0.439821	0.189098	0.604929
PCDHGB2	5.95139	5.51186	0.439531	0.0944064	0.479724
RAPGEF4	4.32794	3.88847	0.43947	0.02919	0.292092
SCN4B	4.73148	4.29279	0.438681	0.0512211	0.371649
ZNF726	4.17433	3.7358	0.438528	0.00542427	0.137395
ZACN	7.39896	6.96049	0.438462	0.378465	0.775147
ETS1	8.78939	8.3512	0.438183	0.00164458	0.0782013
GAPT	6.30428	5.86621	0.438072	0.0467206	0.357511
USHBP1	4.61272	4.17471	0.438019	0.00225964	0.0918417
CCL2	10.8651	10.4271	0.437992	0.167619	0.578708
BACE2	10.8596	10.4217	0.437845	0.00169679	0.079033
PRR15	7.33347	6.8958	0.437668	0.117172	0.515943
NANOS3	4.16	3.72239	0.437608	0.131902	0.534177
SNX31	1.22072	0.783173	0.437549	0.000353501	0.0363727
SIRPB2	5.52838	5.091	0.437373	0.0740535	0.434772
KBTBD8	3.52978	3.09245	0.437331	0.00656834	0.147397
RET	2.59164	2.15445	0.437196	0.0416328	0.341847
ZNF98	2.76192	2.32478	0.437143	0.242197	0.659919
CSPG4	5.15118	4.71482	0.436354	0.0100463	0.180614
PIK3C2G	0.909938	0.473866	0.436072	0.823186	0.960033
PARM1	7.03795	6.60229	0.435656	0.244838	0.66285
C7orf41	8.63204	8.19645	0.435592	0.00182189	0.0813243
TOX2	5.01122	4.57566	0.43556	0.0524808	0.374669
PARVG	8.14061	7.70524	0.43537	0.0652155	0.41254
CD74	15.7294	15.2945	0.43487	0.013822	0.211891
SIK1	8.19368	7.75892	0.434764	0.0659812	0.414219
TMEM154	3.57813	3.14344	0.434692	0.00970987	0.177546
ODAM	0.846592	0.412014	0.434578	0.486946	0.839083
TMPRSS3	4.05929	3.62506	0.434231	0.312451	0.723412
PRG2	1.7685	1.33437	0.434132	0.101292	0.489317
PLA2G4C	9.00857	8.57506	0.43351	0.0148085	0.216795
PRR18	1.25834	0.824914	0.433429	0.0096	0.176601
NLRP9	2.30864	1.87531	0.433327	0.157785	0.566333
PTPN22	4.70167	4.26853	0.433135	0.00677883	0.148029
CPA5	1.3251	0.892319	0.432777	0.190422	0.606819
HOMER2	7.87122	7.43855	0.432665	0.024856	0.272205
SLC15A2	6.95448	6.52206	0.432421	0.192644	0.609209
FAM107A	6.861	6.42862	0.432383	0.277531	0.693809
ELMOD1	2.57971	2.14771	0.432004	0.398591	0.788695
ZNF208	4.0703	3.63835	0.431955	0.30871	0.720983
ZNF835	4.14596	3.71426	0.431707	0.0999374	0.487952
NUTM2A	5.01214	4.58045	0.43169	0.00136115	0.0726007
ZBTB32	3.14381	2.71229	0.431516	0.017582	0.232706
GOLGA8M	4.45581	4.02439	0.431415	0.0808502	0.449738
B3GALTL	7.0047	6.57355	0.431149	1.60709e-05	0.00791036
AARD	2.57287	2.14174	0.431122	0.246965	0.665542
LRRC2	2.97851	2.54745	0.431067	0.0964838	0.482326
SLC16A2	6.61449	6.18399	0.430501	0.0490777	0.365414
ARL11	4.12066	3.69042	0.430244	0.0504468	0.369713
RASSF5	7.11592	6.68596	0.429957	0.0190653	0.240123
PHACTR1	6.34163	5.91174	0.42989	0.0565853	0.387709
TFCP2L1	7.39385	6.96406	0.42979	0.11535	0.513507
GAL3ST2	1.48154	1.05185	0.429685	0.0136717	0.211007
C8orf4	8.27386	7.84433	0.42953	0.244838	0.66285
PRR5L	6.74185	6.3126	0.429248	0.0461465	0.355959
USP44	3.22044	2.79142	0.429023	0.0893696	0.470343
PNMA6B	1.35575	0.926737	0.429016	0.101292	0.489317
MAT1A	2.51758	2.08914	0.428448	0.292842	0.706576
RSAD2	6.10471	5.67657	0.428143	0.0118008	0.195202
ITM2C	11.6892	11.2613	0.427859	0.00956362	0.176467
LCP2	8.2453	7.81753	0.427774	0.0189321	0.239439
VIPR1	3.44959	3.0221	0.427497	0.00311865	0.105767
TRIM63	4.30632	3.87892	0.427407	0.463517	0.824855
LRRC8C	5.2647	4.83754	0.427152	0.00654244	0.147397
VGLL1	2.04391	1.61706	0.42685	0.0746901	0.43584
CNTN3	5.68183	5.25566	0.426172	0.0891235	0.470333
ELAVL4	1.72133	1.29532	0.426008	0.00756413	0.15723
TMOD2	5.44001	5.01416	0.425849	0.0236212	0.266702
AMHR2	1.70319	1.27737	0.425817	0.0569249	0.388574
TCTE1	1.4613	1.0355	0.425798	0.000784338	0.055628
PRKCH	7.06898	6.64374	0.425241	0.00192122	0.0837066
CAMK4	3.50364	3.07872	0.424914	0.0191994	0.240812
DAPK2	5.07044	4.64555	0.424899	0.0911073	0.474206
NUDT4	10.3322	9.90747	0.424775	0.00110289	0.0650026
GPR4	5.30631	4.88158	0.424732	0.0206569	0.247503
CDO1	4.39135	3.96681	0.424538	0.199423	0.616307
LAD1	7.6694	7.24498	0.424413	0.266131	0.683704
ESPN	7.72634	7.30205	0.424286	0.119637	0.519881
PDE4C	3.88391	3.45969	0.424223	0.246965	0.665542
SEC14L6	8.9553	8.53124	0.424065	0.00525214	0.136032
ASAP2	7.54572	7.12193	0.423792	0.0570953	0.3893
IL18RAP	3.30958	2.88585	0.423733	0.0387128	0.329765
LAMC2	8.94571	8.52212	0.423597	0.192644	0.609209
POU2F2	5.3041	4.88054	0.423556	0.0110357	0.188186
PIK3CG	4.2933	3.87048	0.42282	0.0588231	0.395163
SH3GL3	2.33252	1.90981	0.422715	0.167217	0.578417
PPP2R2C	3.44587	3.02412	0.421751	0.549522	0.866484
RP11-248J23.7	0.848566	0.427222	0.421344	0.0549125	0.381996
LYZ	11.062	10.641	0.421077	0.250719	0.670302
TMEM156	5.1251	4.7043	0.420809	0.0343809	0.313073
GJC1	4.49999	4.0796	0.420391	0.0499869	0.369465
GRIK3	1.43738	1.01711	0.42027	0.0286149	0.289037
TAOK3	8.29858	7.87837	0.420203	0.000305654	0.0334698
CPEB3	5.74449	5.32439	0.420095	0.00230934	0.09203
MPZL2	9.60898	9.18892	0.420065	0.0422916	0.343233
PTGDR	2.61604	2.19632	0.419718	0.024772	0.271775
KLK15	0.889171	0.469504	0.419667	0.448513	0.816016
CHAC1	4.92619	4.50654	0.419651	0.306232	0.718977
MMRN2	7.40041	6.98114	0.419265	0.00131257	0.0717851
ZNF831	1.91658	1.49732	0.419263	0.00557905	0.138427
FREM1	5.93513	5.51603	0.419098	0.197599	0.615416
PRSS35	2.47695	2.05787	0.419078	0.598466	0.888721
LILRB2	6.58265	6.16402	0.418626	0.0864529	0.462538
INSL3	3.65161	3.23305	0.418558	0.0770628	0.440926
RNF125	4.68004	4.26179	0.418243	0.00830115	0.163793
PRSS50	3.80059	3.38237	0.418221	0.291644	0.705744
RCAN1	9.95449	9.53644	0.418046	0.00675219	0.148029
CLEC1A	4.54556	4.1277	0.417865	0.00833321	0.164247
ZFP28	5.92795	5.51026	0.417683	0.0723775	0.431046
AGAP2	4.67488	4.25732	0.417562	0.00694066	0.150178
CYSLTR1	3.97064	3.55362	0.417015	0.0182783	0.236592
FUT2	4.27798	3.86144	0.416536	0.129572	0.531119
CSRP2	9.15265	8.73621	0.416447	0.028237	0.288088
DPEP2	6.72978	6.3136	0.416178	0.14404	0.547768
EPB41L4B	4.23149	3.8154	0.416086	0.269517	0.685728
SH3TC2	3.28928	2.8732	0.416074	0.028331	0.288088
GPR162	6.3506	5.93468	0.415925	0.0544188	0.381452
CCDC173	3.7737	3.35792	0.415781	0.0160853	0.224824
LGMN	11.4839	11.0681	0.415746	0.0300712	0.296994
HHEX	5.2047	4.78934	0.415362	0.0216815	0.255409
EBF1	4.13434	3.71939	0.414953	0.0139738	0.212253
RAC2	9.3502	8.9353	0.414906	0.0633332	0.408291
CLDN19	3.5652	3.15032	0.414877	0.628751	0.900221
TAS1R3	2.3952	1.98044	0.414763	0.00486293	0.130964
HBE1	2.06649	1.6521	0.414391	0.0381016	0.32593
DYSF	7.27225	6.85795	0.414297	0.119948	0.520239
RP11-293I14.2	2.812	2.39802	0.413979	0.329654	0.739367
PLEK	7.59796	7.18416	0.413796	0.196691	0.614642
EFEMP1	8.07507	7.66162	0.413448	0.313077	0.723942
LRRC55	0.93875	0.525913	0.412837	9.4906e-06	0.00576143
CD200R1	3.54709	3.13442	0.412666	0.0382231	0.326663
KLHL6	5.44471	5.03222	0.412492	0.135971	0.537742
TGFB1	9.52837	9.11596	0.412404	0.0101224	0.180912
EMR3	2.874	2.462	0.411997	0.0489275	0.365191
ART4	3.3647	2.95284	0.411866	0.0732116	0.433321
MTRNR2L8	6.14835	5.73649	0.411862	0.102386	0.491861
LAIR1	8.82041	8.40873	0.411673	0.140488	0.54138
TMEM71	6.04446	5.63318	0.411285	0.0577813	0.391194
SPECC1	7.96939	7.55831	0.411073	0.0341591	0.312459
IRGM	0.926151	0.515286	0.410865	0.00110289	0.0650026
CXCR4	10.1902	9.77958	0.410627	0.0697203	0.423672
C3orf52	6.50203	6.09191	0.410112	0.0572662	0.389881
LRRC70	3.92537	3.51549	0.409879	0.0264999	0.279778
PLAGL1	8.35919	7.9494	0.409782	0.0757611	0.437876
STK31	1.83043	1.42071	0.409726	0.0338286	0.310841
SIGLEC10	6.46448	6.05488	0.409606	0.0455783	0.355035
C2CD4B	3.24652	2.83757	0.408945	0.392776	0.786589
HPCAL4	1.55819	1.14926	0.408927	0.127274	0.52668
ATP1A4	1.82163	1.41272	0.408907	0.019538	0.243383
MMP2	8.39367	7.98482	0.408851	0.11355	0.510234
ZNF812	3.09295	2.68428	0.408663	0.0468651	0.357715
RNF128	9.48877	9.08014	0.408629	0.0498344	0.368937
DHRS9	5.56937	5.16085	0.408516	0.235941	0.653431
SASH3	7.47633	7.06813	0.408195	0.0659812	0.414219
SH3PXD2A	6.58	6.17188	0.408128	0.0152421	0.219439
TIFAB	1.96997	1.56187	0.408097	0.0089295	0.171003
LRFN4	6.66921	6.2612	0.408015	0.434557	0.809053
FRMPD1	2.81561	2.40764	0.407975	0.10102	0.488781
THSD1	4.93851	4.53055	0.407963	0.0148085	0.216795
SAMD9	5.88432	5.47646	0.407856	0.0264999	0.279778
TMEM255B	6.30305	5.89553	0.407518	0.0108312	0.186974
RNF180	6.39594	5.98848	0.407462	0.0759768	0.437876
KLK10	2.32597	1.91853	0.407443	0.0859743	0.461877
CXorf65	2.78436	2.37714	0.407225	0.0707326	0.426409
FAM162B	2.91229	2.50537	0.406921	0.00699537	0.150591
S100A5	2.62521	2.2184	0.406812	0.117785	0.516641
GNA14	4.18896	3.78267	0.406292	0.040725	0.338051
KCNMB1	4.25291	3.84699	0.405917	0.0480345	0.361938
KCNC4	5.71694	5.3113	0.405637	0.147296	0.552989
REG4	0.898449	0.493694	0.404754	0.44695	0.815045
ITPR2	6.69571	6.29102	0.404693	0.00978374	0.178539
AMPD3	7.38041	6.97572	0.404686	0.000426836	0.0404872
SNRK	8.87674	8.47211	0.404626	0.000327941	0.034497
FAM27C	0.533892	0.129331	0.404561	0.380591	0.776968
FAM209B	2.49379	2.08943	0.40436	0.00771265	0.157823
CD248	6.28203	5.87806	0.403969	0.0461465	0.355959
EFNA5	6.05383	5.64993	0.403905	0.23491	0.652559
AC068620.1	1.7876	1.38396	0.403631	0.0536042	0.379091
HBB	10.1806	9.7771	0.403508	0.307469	0.720488
EVI2B	7.8749	7.47145	0.403454	0.0703263	0.425933
TRAF3IP3	7.35225	6.94885	0.403399	0.0152421	0.219439
NUAK2	7.4396	7.03644	0.403159	0.075117	0.436095
CERS3	1.29716	0.894074	0.403082	0.00771265	0.157823
SOX7	4.46225	4.05925	0.403003	0.0107101	0.185587
QRFP	2.55013	2.1473	0.402826	0.0602364	0.400666
C2orf88	6.01587	5.61348	0.402391	0.0308737	0.300359
GPR25	1.03173	0.629574	0.40216	0.00153075	0.076588
KISS1R	1.88446	1.48252	0.401941	0.210154	0.62877
VNN1	6.78771	6.38579	0.40192	0.350822	0.75531
COL17A1	4.98019	4.57862	0.401578	0.334867	0.743187
RP13-996F3.5	2.58533	2.18423	0.401098	0.0246047	0.271083
RUNX2	5.70429	5.30331	0.40098	0.0199512	0.245011
LHFP	7.9351	7.5344	0.400704	0.0170297	0.230591
TTLL6	4.84218	4.44152	0.40066	0.202646	0.61985
NMRK2	3.54664	3.14601	0.400631	0.777751	0.949039
SORL1	8.24735	7.84693	0.400422	0.038836	0.330197
FAM167A	5.8729	5.473	0.399905	0.180445	0.59437
CCL16	0.980757	0.580871	0.399887	0.00814251	0.162779
EBI3	6.72285	6.323	0.39985	0.029775	0.295994
CHRD	5.92083	5.52109	0.399742	0.168022	0.579001
STAT4	5.57062	5.1713	0.399314	0.0499869	0.369465
VAV1	6.77061	6.37138	0.399229	0.0792727	0.445179
STX11	5.74776	5.34916	0.398601	0.0744774	0.435436
IPCEF1	5.05369	4.65554	0.398144	0.0254511	0.275574
RGAG4	6.44264	6.04455	0.398088	0.133924	0.535697
ZNF391	5.71713	5.31917	0.397961	0.0237019	0.266785
CD53	9.62102	9.22386	0.397165	0.10102	0.488781
ZNF671	6.37328	5.97622	0.397062	0.129572	0.531119
GRB14	7.45163	7.05459	0.397037	0.117172	0.515943
CASP1	8.93592	8.53891	0.397002	0.0172121	0.231854
ITGAD	3.72733	3.33047	0.396865	0.361722	0.762551
CRHBP	3.61919	3.22252	0.396671	0.0421592	0.342922
FAAH2	8.04836	7.65175	0.396616	0.000534583	0.045283
ST3GAL4	9.12551	8.72892	0.396594	0.151724	0.559125
CLEC2B	6.56062	6.16405	0.396566	0.0501398	0.369545
SELE	2.36437	1.96811	0.396261	0.0959611	0.482108
TGM1	4.46683	4.07102	0.395808	0.258896	0.677153
HVCN1	6.91265	6.5173	0.39535	0.0711409	0.427315
DOCK10	6.72162	6.32637	0.395247	0.0200208	0.24504
PCDHGA10	4.35366	3.95849	0.395171	0.00633857	0.145965
ZNF774	4.92404	4.5291	0.394943	0.00123137	0.0696451
NMNAT2	2.93057	2.53571	0.394867	0.132573	0.534638
DNAH10OS	5.48408	5.0893	0.394782	0.016849	0.229338
NXF2B	0.602938	0.208565	0.394373	0.382013	0.778125
LYL1	6.58552	6.19131	0.394209	0.0185374	0.238084
MROH7	5.60677	5.21272	0.394054	0.172501	0.583178
DCDC2	9.45245	9.05885	0.393596	0.0280496	0.28715
NR2E1	1.20984	0.816758	0.393079	0.468312	0.827486
BSPRY	6.92286	6.52999	0.392865	0.0713458	0.427558
TJP3	8.57469	8.18205	0.392646	0.0552437	0.383276
CCL20	5.79792	5.40537	0.392547	0.273504	0.690088
C1orf116	6.52575	6.13333	0.392426	0.0936367	0.477678
PRAM1	7.0498	6.65754	0.392266	0.0759768	0.437876
ACSL5	6.97735	6.58529	0.392057	0.0843162	0.458104
LRRN2	5.1556	4.76369	0.391909	0.58044	0.880255
SAMSN1	6.75081	6.35924	0.391572	0.0458617	0.355721
CD33	6.85879	6.46728	0.391505	0.075117	0.436095
RBM11	5.31513	4.92377	0.391358	0.124367	0.524454
ADAMTS16	6.04939	5.65805	0.391343	0.501805	0.84674
ITGB6	9.13162	8.74036	0.391264	0.160493	0.569878
NOD2	4.19801	3.80686	0.391152	0.042027	0.34292
SERPINA1	13.7651	13.374	0.391065	0.153222	0.560901
EN2	2.40423	2.01317	0.391051	0.538248	0.862372
GCNT4	4.13994	3.74894	0.390997	0.268385	0.685049
CT45A3	0.830013	0.43935	0.390663	0.134264	0.53576
EPHA6	2.83169	2.44135	0.390336	0.284529	0.698455
RASAL1	8.91	8.51982	0.390183	0.0177068	0.233172
CYP4F22	1.73006	1.33989	0.390173	0.00801756	0.161522
H1FNT	0.931707	0.5416	0.390107	0.000780638	0.055628
ZNF366	2.93221	2.54216	0.390051	0.0597031	0.398429
ULK4	6.45531	6.06547	0.389833	7.68147e-05	0.0168548
GPR155	5.55082	5.16126	0.389566	0.133247	0.535341
FUT7	2.52786	2.1383	0.389553	0.00580708	0.140825
CTD-3105H18.16	1.73832	1.34882	0.389505	0.258345	0.676393
FMNL3	7.56185	7.17247	0.389376	0.00807982	0.162329
RASSF3	8.38836	7.99903	0.38933	0.000293564	0.0330975
AC127496.1	3.42049	3.03122	0.389268	0.00346535	0.112842
AC096677.1	2.59333	2.20407	0.389261	0.0719634	0.429704
FLT4	5.80142	5.41229	0.389132	0.00542427	0.137395
RCAN3	6.64389	6.25492	0.388968	0.177908	0.590281
C11orf89	2.75975	2.37086	0.388895	0.0657891	0.414155
AGAP4	6.41099	6.02217	0.388818	0.108284	0.502564
BIRC3	8.62633	8.23778	0.38855	0.0440461	0.348163
ARHGAP15	7.1047	6.71632	0.388385	0.0378594	0.325541
GLB1L3	1.01598	0.627677	0.388302	0.0088954	0.170709
KCNMB4	6.62815	6.24004	0.388109	0.284529	0.698455
EMX2	10.072	9.68404	0.388003	0.106288	0.497744
HLX	6.0794	5.69155	0.38785	0.0703263	0.425933
KRT1	2.52145	2.13372	0.387738	0.274077	0.690576
IGSF6	7.72203	7.33439	0.387639	0.125653	0.524618
MAN1C1	6.56448	6.17692	0.387553	0.139086	0.540092
PGBD1	5.08591	4.69846	0.387454	0.00876015	0.169183
LTA	2.69399	2.3069	0.387096	0.0184075	0.23742
NR4A3	4.43015	4.04329	0.386856	0.181724	0.595566
FAT4	4.85605	4.46921	0.386835	0.129572	0.531119
KCNE4	5.20286	4.81614	0.386717	0.0655974	0.41352
LGALS4	5.13035	4.74405	0.386301	0.0123823	0.201706
FAM26F	7.54347	7.15741	0.386065	0.0277706	0.2859
KRTCAP3	7.31202	6.92621	0.385809	0.377052	0.774867
PCDH1	6.7549	6.36917	0.385729	0.327713	0.738286
LDB2	6.65101	6.2656	0.385408	0.0595262	0.39754
FMO3	5.32855	4.94333	0.385218	0.228788	0.6467
POPDC3	2.06355	1.67839	0.385166	0.54778	0.866062
CCDC88C	6.76142	6.37698	0.38444	0.0222865	0.25935
RAB3C	2.18395	1.79975	0.384207	0.0691186	0.421987
CD163L1	4.9316	4.54767	0.383927	0.220311	0.637178
CD9	12.7067	12.3229	0.383843	0.0140248	0.212672
SELM	9.56408	9.18048	0.383599	0.0896162	0.470343
FPR3	6.92143	6.53807	0.383358	0.341457	0.74878
NAP1L2	5.80589	5.4226	0.383292	0.0845515	0.458835
CCL17	4.72783	4.34545	0.382372	0.334867	0.743187
CYP27B1	5.89513	5.5132	0.381927	0.0474468	0.360613
HSPA2	7.72042	7.33856	0.381863	0.451649	0.817637
S1PR4	5.21838	4.83676	0.381624	0.0709366	0.426509
RRAGD	9.5853	9.20373	0.381573	0.00553443	0.138427
AD000671.6	4.2769	3.89555	0.381355	0.0671437	0.416634
ASPN	4.67396	4.29283	0.381125	0.0536042	0.379091
KIR2DL3	1.50177	1.12073	0.381042	0.0243555	0.269807
BTNL8	1.71287	1.33184	0.381034	0.00811111	0.162329
NRN1	5.02042	4.63942	0.381002	0.106572	0.498429
GIPC3	4.07005	3.68927	0.380783	0.0113702	0.191917
CD38	4.76878	4.38808	0.380703	0.140488	0.54138
HEYL	6.28247	5.90192	0.380549	0.0288055	0.290158
GLT8D2	4.85224	4.47171	0.380523	0.0983314	0.485578
ANKRD18B	4.255	3.8748	0.380202	0.195786	0.613183
CHIT1	8.42966	8.04947	0.380186	0.433789	0.808947
HCLS1	9.19021	8.81012	0.380087	0.0620424	0.406445
NTNG2	3.47267	3.09297	0.379697	0.115049	0.512791
GJA5	5.88	5.5005	0.379499	0.107997	0.502001
ABLIM3	7.99919	7.61993	0.379258	0.104323	0.495416
WNK4	5.10185	4.72267	0.379177	0.18301	0.597093
RP1-241P17.4	4.19127	3.81215	0.37912	0.00144366	0.0748184
HBA1	9.33225	8.95325	0.379	0.329654	0.739367
NBPF1	8.83306	8.45434	0.378724	0.000737484	0.0537242
CHAD	3.54471	3.1661	0.378606	0.0819924	0.452362
AC013449.1	1.57192	1.19335	0.378569	0.0817629	0.451917
ANKRD20A1	2.08365	1.70566	0.377988	0.0221339	0.258399
WNK2	5.48561	5.10793	0.377678	0.495172	0.84344
SCTR	4.439	4.06148	0.377514	0.239577	0.656412
MSANTD3-TMEFF1	2.11775	1.74036	0.377391	0.440729	0.812815
BATF	5.76961	5.39224	0.377369	0.0464328	0.357109
ITGA4	5.40531	5.02807	0.377242	0.0393323	0.331937
C10orf95	3.47782	3.10061	0.377212	0.0170903	0.231068
FAM27E1	2.71836	2.34125	0.377108	0.0351672	0.315034
SCML1	6.22508	5.84819	0.376895	0.00518887	0.13574
SELPLG	8.24327	7.86669	0.37658	0.0879015	0.466996
PIK3R6	4.81253	4.43611	0.376419	0.134264	0.53576
IL23A	4.50997	4.13368	0.376288	0.0127526	0.204988
INHA	4.18294	3.80716	0.375777	0.36241	0.762766
NCR3	3.902	3.52625	0.375756	0.0898633	0.470961
HSD11B2	6.96798	6.59229	0.375698	0.875398	0.97316
SLCO1A2	1.73057	1.35498	0.375588	0.170862	0.580981
CASP7	8.4602	8.08476	0.375445	1.3529e-05	0.00703973
HERC3	8.8302	8.45482	0.375385	0.00307924	0.105214
STARD8	7.10877	6.73349	0.375283	0.00188757	0.0830351
RGCC	8.22551	7.8503	0.375208	0.0302701	0.297989
CMPK2	6.04141	5.66656	0.374842	0.00478439	0.130723
MPP1	10.3629	9.98837	0.374483	0.000882298	0.0586438
RCSD1	6.90225	6.52779	0.374462	0.0655974	0.41352
PRDM16	1.89277	1.51848	0.374288	0.622272	0.897436
CADPS2	8.69469	8.32042	0.374268	0.0330681	0.307891
FAM71F2	3.7684	3.39416	0.374239	0.102936	0.492298
ZNF155	6.52673	6.15295	0.373776	0.0129414	0.205484
C15orf65	7.38265	7.00897	0.373672	0.0050644	0.133477
LILRB1	6.46283	6.08969	0.373139	0.148761	0.555512
ARHGEF6	7.1347	6.76187	0.372828	0.0186682	0.238419
PHGR1	0.629602	0.257033	0.372569	0.149129	0.555519
ELMO1	7.2149	6.84289	0.37201	0.013822	0.211891
C19orf35	3.03168	2.65973	0.371957	0.0342699	0.313
ANKFN1	0.84115	0.46938	0.37177	0.00248591	0.0945166
GPR157	6.08245	5.71078	0.371673	0.00166677	0.0787338
ABHD17C	7.67429	7.30265	0.371638	0.0159706	0.224366
IL6	4.70382	4.33249	0.371329	0.440729	0.812815
ADORA2A	5.83508	5.46379	0.371294	0.00424848	0.123402
BEX5	7.14959	6.77831	0.371277	0.468312	0.827486
SLC14A1	4.5381	4.16701	0.371092	0.0139738	0.212253
IGSF22	4.95468	4.58367	0.371012	0.117172	0.515943
BIN2	7.00102	6.63005	0.370966	0.0951812	0.481486
CACHD1	5.22587	4.85539	0.370488	0.157017	0.565697
SSC5D	6.2765	5.90624	0.370264	0.233882	0.65199
ZNF100	5.5594	5.18914	0.370259	0.00466874	0.129947
HERC1	9.2702	8.90006	0.370146	0.00750545	0.156395
AP003068.23	7.02184	6.65205	0.369788	0.150237	0.556913
TIMP3	9.48939	9.11964	0.369752	0.157401	0.565958
CLEC14A	7.05633	6.68669	0.369635	0.036668	0.321986
ZNF80	1.32889	0.959595	0.369296	0.00488275	0.130964
SOBP	5.2924	4.92312	0.369282	0.0537663	0.379091
ZNF433	6.81346	6.44436	0.369101	0.0806233	0.4493
NDUFA4L2	7.75265	7.38366	0.368995	0.0292868	0.292418
ICOSLG	7.64959	7.28102	0.368567	0.0158566	0.224034
AC226150.4	5.9651	5.59728	0.367822	0.00945522	0.175355
PCDH7	2.81761	2.44981	0.367803	0.286296	0.70034
RP11-343C2.7	1.81771	1.45007	0.36764	0.262218	0.680758
RILP	8.80571	8.43807	0.367637	0.00223029	0.0918417
GPR55	2.43044	2.06283	0.367611	0.0121109	0.199244
STARD5	6.7	6.33241	0.36759	0.00127137	0.0710251
LIMA1	9.80102	9.43374	0.367286	0.000928895	0.0597775
PI3	6.40243	6.03516	0.367273	0.293442	0.706994
SOWAHD	4.64816	4.28095	0.367207	0.10714	0.500188
LTB	7.77776	7.41074	0.367024	0.090608	0.472553
GJA4	6.93612	6.56951	0.366609	0.0279563	0.28684
RNF103-CHMP3	1.46174	1.09577	0.365971	0.0547475	0.381996
HEY1	5.51323	5.14766	0.365571	0.112659	0.509497
TFEB	9.19306	8.82753	0.365532	0.000706584	0.0520984
ULBP1	1.63875	1.2733	0.365455	0.0377388	0.324964
ZBED2	3.39873	3.03335	0.365382	0.308089	0.720983
PIGZ	6.93959	6.57445	0.365138	0.0186682	0.238419
GNAO1	3.45843	3.09352	0.364902	0.039834	0.33462
TMEM38B	8.33265	7.96783	0.364824	0.0134243	0.209498
SPAG6	5.07699	4.71217	0.364821	0.283941	0.697953
UAP1L1	7.31245	6.94772	0.364732	0.0451561	0.352802
ARHGDIB	11.4871	11.1226	0.364552	0.0271288	0.28346
XXbac-BPG181M17.5	3.12629	2.76179	0.364506	0.338811	0.745671
RP11-1012A1.4	1.60246	1.23896	0.363505	0.0999374	0.487952
CD274	6.19325	5.83018	0.363077	0.0847873	0.459157
HOXD8	8.43776	8.07494	0.362829	0.22527	0.642338
EVI2A	7.14898	6.78621	0.362774	0.0633332	0.408291
RPH3A	1.71691	1.35428	0.362632	0.0187998	0.238926
FNDC4	7.98937	7.62679	0.362578	0.122142	0.522415
BCL2L15	4.84179	4.47937	0.362424	0.358293	0.759013
SNAI3	5.01862	4.65629	0.362333	0.0158566	0.224034
VCX	1.24612	0.884011	0.362114	0.14548	0.549572
CARD16	8.57633	8.21434	0.361987	0.0957005	0.481863
COL21A1	3.34028	2.97833	0.361956	0.30871	0.720983
CD82	9.18061	8.81922	0.361393	0.01067	0.185587
FAM65C	6.06469	5.70387	0.360816	0.166016	0.576889
SULT1A1	10.2057	9.845	0.360717	0.16883	0.579343
NTRK1	2.34774	1.98723	0.360507	0.0507553	0.370187
PRR4	8.19796	7.83765	0.360309	0.000252102	0.0313401
DCXR	11.6604	11.3005	0.359926	0.00350924	0.113115
HSFX2	4.02132	3.66159	0.359729	0.231325	0.649135
COL4A4	7.12776	6.76818	0.359586	0.259448	0.677526
RP11-603J24.9	0.569794	0.210211	0.359583	0.465112	0.825677
LOXHD1	1.13523	0.775995	0.359239	0.00139868	0.0736205
ZFP82	5.55898	5.19983	0.359153	0.0344923	0.313148
GALNT9	6.02258	5.66346	0.359117	0.479607	0.834809
ARMCX1	8.1396	7.78049	0.359114	0.00136115	0.0726007
CRABP1	1.64595	1.28702	0.358936	0.654006	0.909149
PDE9A	9.04265	8.68373	0.358918	0.00200777	0.0856337
SYT1	2.03946	1.6806	0.358865	0.26895	0.685244
TLR8	4.13878	3.77992	0.358852	0.137349	0.538861
NOTCH3	7.0698	6.71096	0.358841	0.101292	0.489317
VCX3A	1.86202	1.50325	0.358775	0.248569	0.667592
IFNG	1.40261	1.04399	0.358623	0.0443214	0.349429
TTR	1.45705	1.0985	0.358556	0.892935	0.976118
XCL1	3.05689	2.69884	0.358044	0.0550779	0.382855
LIMS3	1.86114	1.50327	0.357867	0.112659	0.509497
ZFP57	2.28214	1.92433	0.357816	0.0975361	0.483881
BMPER	2.74316	2.38552	0.357641	0.0128467	0.205232
VASH1	7.56817	7.21067	0.357503	0.0208007	0.248571
MFSD7	8.06388	7.70663	0.357245	0.080171	0.447738
EPHA4	6.80836	6.45131	0.357049	0.223774	0.640379
NAP1L6	1.54471	1.18769	0.357018	0.25234	0.671089
RUNX3	6.07569	5.71875	0.356939	0.0477399	0.360613
TAGAP	5.96182	5.60509	0.356728	0.0797209	0.446594
ITPKA	3.65024	3.29361	0.356635	0.076193	0.438429
SGK1	11.1592	10.8027	0.356532	0.0264111	0.279651
EPAS1	10.0588	9.70235	0.356425	0.00792497	0.161082
C9orf129	1.20916	0.853075	0.356084	0.0261462	0.277815
CD37	9.48347	9.12747	0.355998	0.12533	0.524618
ARG2	7.34855	6.99315	0.355406	0.758784	0.94406
TDRD12	1.24465	0.88968	0.354971	0.235941	0.653431
FAIM3	6.58777	6.23307	0.3547	0.0677312	0.418001
MATK	5.45981	5.1052	0.354613	0.121512	0.522173
TCF15	2.4761	2.1215	0.354594	0.0144905	0.215958
FAM110D	3.9935	3.63904	0.35446	0.0348283	0.314318
CLEC7A	6.8955	6.54127	0.354234	0.147661	0.55379
MARCH3	5.21515	4.86093	0.35422	0.0486283	0.364821
PCDHGA12	3.96797	3.61377	0.354203	0.0703263	0.425933
SAMD3	4.9767	4.62254	0.354151	0.0203721	0.24718
KIF26A	2.82316	2.46941	0.353756	0.106006	0.497443
RGS16	5.87345	5.52013	0.353325	0.134264	0.53576
NT5C1A	0.593217	0.240124	0.353093	0.327067	0.737653
ZIK1	5.33737	4.98435	0.353017	0.126299	0.525391
ITPR1	7.23999	6.8871	0.352894	0.0322168	0.305113
TGFA	8.90959	8.55693	0.352667	0.1106	0.506031
F10	6.81098	6.45878	0.352199	0.444611	0.814647
TUBA3D	2.16279	1.81061	0.352181	0.105442	0.496848
FCGR2A	9.2147	8.86265	0.352046	0.131567	0.534177
SMCO4	9.8149	9.46295	0.351947	0.0434999	0.346704
OR7A5	0.772669	0.420788	0.351881	0.319387	0.730371
ARHGAP30	7.21266	6.8609	0.351761	0.0803969	0.448587
CACNA2D2	4.52283	4.1713	0.351533	0.228283	0.646175
SYNE4	6.88719	6.53578	0.351413	0.412609	0.797287
SELL	6.12323	5.77193	0.351298	0.122458	0.522784
NAP1L5	6.00391	5.6527	0.351208	0.139086	0.540092
PLK5	1.021	0.669964	0.351033	0.404458	0.793151
DIRAS3	6.43033	6.07953	0.350807	0.0993998	0.487024
FGF2	6.65636	6.30559	0.350772	0.125653	0.524618
RP11-57H12.6	3.62936	3.27862	0.350741	0.071757	0.429034
MCTP2	6.65815	6.30765	0.350502	0.00879379	0.169474
C20orf197	1.88847	1.53811	0.350356	0.00967312	0.177409
NOSTRIN	8.65408	8.30403	0.350047	0.0593498	0.39709
GPM6A	4.16312	3.81312	0.350002	0.120259	0.520722
CYP3A5	9.8792	9.52928	0.349916	0.0693187	0.422359
CCDC109B	7.63224	7.28248	0.349758	0.0335008	0.30939
C1orf61	1.9306	1.58123	0.349366	0.187781	0.603046
RASGRP2	6.34021	5.99085	0.349357	0.0569249	0.388574
TPD52L1	11.3361	10.9868	0.349314	0.0269478	0.282379
CLU	17.3278	16.9785	0.349261	0.0560791	0.385983
PHLDA1	8.05877	7.70976	0.349003	0.150979	0.557847
TMC6	9.21592	8.86699	0.348931	0.0501398	0.369545
IL8	7.6802	7.33136	0.34884	0.460335	0.822165
ROPN1	1.31725	0.968618	0.348633	0.0931264	0.476543
CECR2	3.08542	2.73684	0.348578	0.278689	0.694891
MDFI	4.14306	3.79453	0.348527	0.118399	0.517965
NLRP3	5.51101	5.16256	0.348442	0.109437	0.504574
STON1	5.89347	5.54552	0.347947	0.0609535	0.403374
PLEKHG1	5.89899	5.55109	0.3479	0.0237827	0.2672
ROPN1B	2.22034	1.87278	0.347561	0.0351672	0.315034
PROK2	1.35464	1.00722	0.34742	0.00798659	0.161434
CYTH4	7.13019	6.78284	0.347357	0.116258	0.514531
PDGFB	7.38428	7.03729	0.34699	0.0066204	0.147397
TNFRSF4	5.34063	4.9937	0.346932	0.0908574	0.47304
MEGF10	0.943991	0.59708	0.34691	0.116867	0.515846
ARHGAP44	5.93429	5.5874	0.346888	0.121512	0.522173
CLEC3B	8.01653	7.67006	0.346476	0.22577	0.643261
SOWAHC	7.35286	7.00705	0.345804	0.0425577	0.344012
NEU4	3.17128	2.8255	0.345782	0.504304	0.847581
KCNJ2	4.93206	4.58635	0.345705	0.134945	0.536479
SLC46A2	2.3492	2.00367	0.345526	0.0547475	0.381996
AMPD1	1.48683	1.14143	0.345396	0.205438	0.623781
SLC22A15	5.68733	5.34212	0.345208	0.0959611	0.482108
CASQ1	2.54716	2.202	0.345153	0.0611339	0.403687
MOB1B	7.89796	7.55295	0.345012	0.00205238	0.0865229
FGFR2	8.31469	7.9697	0.34499	0.0933812	0.477043
FAM49A	5.69407	5.34916	0.344913	0.155111	0.563094
OR7C1	0.694585	0.349796	0.344789	0.122774	0.523282
THY1	8.94612	8.60169	0.344437	0.0764097	0.439121
CGA	0.596972	0.252864	0.344108	0.47072	0.829167
CD52	10.0384	9.69428	0.344092	0.302541	0.715475
ARAP3	5.56612	5.22229	0.34383	0.01667	0.228438
SEMA3G	5.63834	5.2947	0.343641	0.132237	0.534584
AP003774.4	2.78178	2.43822	0.343563	0.01667	0.228438
FAXC	7.31711	6.97361	0.343505	0.119637	0.519881
LPCAT2	7.21287	6.86963	0.343238	0.067928	0.418506
NHSL2	3.13684	2.79361	0.343231	0.169235	0.579343
GPM6B	5.75215	5.40892	0.34323	0.228283	0.646175
FOSB	6.40395	6.06076	0.34319	0.505139	0.847728
PCP2	4.69862	4.35552	0.343101	0.354206	0.757313
CHST4	1.79744	1.45443	0.343017	0.0365507	0.321731
CRHR1	1.27639	0.933451	0.342935	0.556517	0.87098
NELL2	3.84711	3.50427	0.342842	0.15817	0.567044
VEGFA	9.98367	9.64084	0.342831	0.138041	0.539719
ASXL3	3.94748	3.60467	0.342804	0.384151	0.779863
PLEKHG7	2.50586	2.16312	0.342745	0.0440461	0.348163
FAM129A	7.53285	7.19013	0.342726	0.119948	0.520239
ALOXE3	1.91094	1.56823	0.342708	0.124367	0.524454
TMEM150C	7.43286	7.09029	0.342567	0.130899	0.533319
ATP1B2	4.33697	3.99449	0.342483	0.174565	0.586133
CAPZA3	0.57317	0.23091	0.34226	0.20034	0.616942
GCNT6	1.51944	1.1772	0.342243	0.0219822	0.257619
ENPP4	8.01143	7.6694	0.34203	0.0022794	0.0918417
LYPD8	1.33508	0.993056	0.342029	0.184302	0.598308
HAPLN3	5.40285	5.06095	0.341898	0.146568	0.552076
[truncated: 16,809 more rows]

## Sheet: ST6 LUAD
Name	Mean(log(Black))	Mean(log(White))	logFC	M-W U test pval	Adj pval
[truncated: 18,212 more rows]

[truncated: 23 more sheets: ST7 LUSC, ST8 THCA, ST9 UCEC, ST10 LIHC, ST11 STAD, ST12 ESCA, ST13 KICH, ST14 PRAD, ST15 UCS, ST16 breast, ST17 colon, ST18 esophagus, ST19 kidney, ST20 liver, ST21 lung, ST22 prostate, ST23 stomach, ST24 thyroid, ST25 uterus, ST26 ALL …]
