# Supplementary material for: African Americans and European Americans exhibit distinct gene expression patterns across tissues and tumors associated with immunologic functions and environmental exposures
Source: Sci Rep. 2021 May 10;11:9905. doi: 10.1038/s41598-021-89224-1 (PMC8110974; doi:10.1038/s41598-021-89224-1)
Supplement: Supplementary file 6 — Supplementary material 6 [file 41598_2021_89224_MOESM6_ESM.xlsx]

## Sheet: Legend
Table No	Tumor/Tissue	Factors included in limma
S29	Breast	race+age
S30	Colon	race+age+gender
S31	Esophagus	race+age+gender
S32	Kidney	race+age+gender
S33	Liver	race+age+gender
S34	Lung	race+age+gender
S35	Prostate	race+age
S36	Stomach	race+age+gender
S37	Thyroid	race+age+gender
S38	Uterus	race+age
S39	GTEx pooled	race+age+gender+tissue
S40	BRCA	race+age
S41	BRCA	race+age+subtype
S42	COAD	race+age+gender
S43	ESCA	race+age+gender
S44	KICH	race+age+gender
S45	KIRC	race+age+gender
S46	KIRP	race+age+gender
S47	LIHC	race+age+gender
S48	LUAD	race+age+gender
S49	LUSC	race+age+gender
S50	PRAD	race+age
S51	STAD	race+age+gender
S52	THCA	race+age+gender
S53	UCEC	race+age
S54	UCS	race+age
S55	TCGA pooled	race+age+gender+tumor

## Sheet: S29 Breast_limmaOut
Name	AveExpr	t	logFC	P.Value	Adj pval	B
GSTM1	5.02258	1.90509	1.79836	0.0600891	0.998804	-3.94458
F8A3	4.61611	3.28042	1.67295	0.00149281	0.579244	-1.55305
NPIPB15	3.32684	3.01467	1.64176	0.00337044	0.714037	-2.09318
CACNG6	1.09505	4.53727	1.6238	1.8125e-05	0.0660184	1.39769
CLSTN2	5.83772	3.38988	1.48154	0.00105506	0.555489	-1.32192
SEPT1	0.190655	2.55292	1.35226	0.0124307	0.994887	-2.94801
MSLN	2.76424	2.6424	1.34882	0.0097597	0.963992	-2.79099
PNMA6A	0.615764	4.89296	1.3408	4.50537e-06	0.020513	2.32655
NPY1R	6.4046	2.1322	1.32218	0.0358239	0.998804	-3.62389
AL022328.1	2.72845	1.06112	1.31368	0.291588	0.998804	-4.84174
PRAME	2.00673	2.28722	1.29651	0.0246101	0.998804	-3.38671
AL109927.1	2.07068	1.55062	1.20399	0.124642	0.998804	-4.37956
RP11-463D19.2	1.15875	1.6743	1.07425	0.0976744	0.998804	-4.23707
ZNF788	2.50296	2.12797	1.03082	0.036166	0.998804	-3.62995
WISP2	7.06899	2.6613	1.00789	0.00927732	0.963992	-2.75789
NPIPA8	2.63991	1.86529	1.00422	0.0655092	0.998804	-3.99736
NDUFC2-KCTD14	1.50692	2.07283	0.996706	0.041145	0.998804	-3.71062
CNTNAP2	1.82405	1.936	0.987003	0.0561136	0.998804	-3.90271
CNTNAP3B	5.0133	3.17148	0.985055	0.00209482	0.675388	-1.7782
ABCA8	6.54466	2.74562	0.984801	0.00734266	0.963992	-2.60524
DSCR8	0.377566	2.6843	0.984775	0.00869988	0.963992	-2.71609
FABP6	1.09869	2.15972	0.973411	0.0335438	0.998804	-3.58267
AL353791.1	4.18371	3.36337	0.950609	0.00114539	0.555489	-1.37665
GPM6A	3.83432	2.3398	0.94887	0.0215814	0.998804	-3.30303
SERPINB7	1.45003	2.40106	0.926224	0.0184747	0.998804	-3.20354
DNAH10	2.29809	4.31663	0.917602	4.16895e-05	0.108464	0.840533
CTLA4	2.71716	2.85082	0.91417	0.00544168	0.865136	-2.4089
LGALS4	3.13787	3.98547	0.912083	0.0001394	0.200732	0.0319343
GRIA1	2.7329	2.309	0.909168	0.023309	0.998804	-3.35216
C6orf141	4.88725	2.20443	0.890162	0.0301324	0.998804	-3.51505
NKG2-E	1.70328	2.21769	0.88596	0.0291782	0.998804	-3.49473
OLFM4	5.39271	1.43196	0.884433	0.155756	0.998804	-4.50665
ACSM1	3.8739	2.15006	0.884132	0.0343225	0.998804	-3.5971
AL356356.1	2.02813	1.57027	0.882216	0.119984	0.998804	-4.35758
FAM155B	2.34384	2.97201	0.878902	0.00382304	0.724895	-2.17641
NAT1	5.50327	1.73711	0.874125	0.0859251	0.998804	-4.16089
ADH1B	9.33263	1.28976	0.871017	0.20057	0.998804	-4.64639
ALG1L	2.83267	2.04155	0.866241	0.0442206	0.998804	-3.75553
ANXA8L1	4.21279	1.56222	0.86329	0.121869	0.998804	-4.36661
HMGCS2	5.97248	1.12573	0.859433	0.263392	0.998804	-4.79024
C4BPA	3.75848	1.88046	0.854422	0.0633879	0.998804	-3.97731
PIGY	3.19286	0.715515	0.834497	0.476217	0.998804	-5.06677
PTCHD3	2.23837	2.63902	0.833271	0.00984717	0.963992	-2.79683
PNLDC1	2.30287	2.31015	0.828094	0.0232409	0.998804	-3.35031
C11orf21	2.70016	3.0409	0.827364	0.00311436	0.714037	-2.04096
ANXA8L2	5.39622	1.43316	0.825978	0.155413	0.998804	-4.50541
SMOC1	4.89487	1.89329	0.824037	0.0616447	0.998804	-3.96028
ABCA9	5.68922	2.82288	0.823778	0.00589719	0.900986	-2.46166
NPY5R	4.01179	1.66063	0.823155	0.100387	0.998804	-4.25329
C7	6.53625	1.6814	0.819326	0.0962906	0.998804	-4.22861
KRT6C	2.14877	1.9581	0.813076	0.0534183	0.998804	-3.87245
GBP5	3.92106	2.20661	0.812192	0.0299706	0.998804	-3.51167
SYT5	1.10321	2.22922	0.812038	0.0283718	0.998804	-3.477
GSTT2	5.09271	2.37479	0.811787	0.0197557	0.998804	-3.24649
MARCH11	1.22895	1.82426	0.81137	0.0715428	0.998804	-4.05083
BMPER	4.22734	2.54973	0.808116	0.0125287	0.994887	-2.95317
LRP1B	3.09277	1.89608	0.804658	0.0612632	0.998804	-3.95651
IGFL1	1.95239	1.60445	0.804113	0.112237	0.998804	-4.31876
PM20D1	2.37363	3.26598	0.802445	0.00156008	0.584476	-1.58238
MKRN3	1.21269	1.80002	0.79844	0.0753208	0.998804	-4.08192
TPRG1	5.99278	2.07721	0.792149	0.0407398	0.998804	-3.70439
BPIFB1	3.46706	1.31878	0.789105	0.190703	0.998804	-4.61899
AC007952.5	2.64622	3.35484	0.787862	0.00117708	0.555489	-1.39484
C10orf107	3.04251	2.17665	0.781986	0.0322085	0.998804	-3.55712
ACKR4	4.91712	2.84099	0.780959	0.00559837	0.871432	-2.42753
CRYBB2	1.72606	3.21818	0.779395	0.00181165	0.634497	-1.68177
ABCA10	5.6074	2.5831	0.777151	0.0114609	0.970819	-2.89541
PITX2	2.96685	2.71136	0.773306	0.00806929	0.963992	-2.66701
PADI3	1.44355	1.90483	0.772699	0.0601026	0.998804	-3.94481
WDR65	2.55475	2.67758	0.765269	0.00885962	0.963992	-2.72799
ACTC1	2.08136	2.19001	0.764957	0.0311928	0.998804	-3.53692
RP11-723O4.6	2.09953	2.3583	0.760651	0.0205938	0.998804	-3.27312
S100A7	3.19824	1.05058	0.758463	0.29637	0.998804	-4.84987
TNNI3	1.7881	1.57066	0.758185	0.119889	0.998804	-4.35713
ESPNL	2.02659	2.52713	0.753587	0.0133028	0.998804	-2.99198
TNNT3	5.45832	1.95688	0.753376	0.0535722	0.998804	-3.87418
HECW1	2.01814	2.9021	0.75278	0.0046921	0.783969	-2.31142
PTPN20A	3.26172	1.76355	0.748682	0.0813138	0.998804	-4.12797
KRT81	4.63783	1.17095	0.746541	0.244834	0.998804	-4.75245
L1TD1	1.83366	2.49619	0.745573	0.0144339	0.998804	-3.04471
PGR	4.9279	1.22802	0.740283	0.22277	0.998804	-4.70273
C1QTNF7	4.53146	2.17762	0.739055	0.0321368	0.998804	-3.5557
ANKRD30B	3.209	1.25785	0.733524	0.211813	0.998804	-4.67584
RETN	1.59358	2.30661	0.731393	0.0234463	0.998804	-3.35592
FGFBP2	5.03806	1.77189	0.730484	0.0799148	0.998804	-4.11753
AMDHD1	2.96654	2.4012	0.728524	0.0184653	0.998804	-3.20323
SLURP1	1.73855	1.99248	0.723145	0.0494481	0.998804	-3.82481
AC006538.4	0.809548	0.962682	0.721901	0.338389	0.998804	-4.91453
FMO2	7.42863	1.96241	0.720735	0.0529279	0.998804	-3.86667
AC007405.2	2.25072	1.97442	0.719813	0.0514995	0.998804	-3.84991
AC011484.1	1.95795	1.64246	0.718211	0.104101	0.998804	-4.27468
UPK1B	0.85046	2.08878	0.716636	0.0396453	0.998804	-3.68746
FGF10	5.64134	1.58415	0.716468	0.116807	0.998804	-4.34194
LILRB2	4.25408	3.15125	0.716272	0.00222811	0.683286	-1.81914
RBM24	3.98869	1.46957	0.715207	0.145285	0.998804	-4.46738
PPP2R2C	2.83765	1.46736	0.715006	0.145881	0.998804	-4.46971
PKHD1L1	3.84024	1.88718	0.713413	0.062466	0.998804	-3.96839
TUBB8	1.54663	2.68996	0.707681	0.00856212	0.963992	-2.70571
AGTR1	5.91301	1.46693	0.707607	0.146019	0.998804	-4.47018
ADCY1	4.29841	1.63705	0.705888	0.10523	0.998804	-4.28102
FTCDNL1	3.75502	3.02565	0.697507	0.00325979	0.714037	-2.07114
PTPRQ	2.98898	1.96742	0.694421	0.0523124	0.998804	-3.85958
ZFP37	4.22819	3.49055	0.691739	0.000758405	0.511558	-1.10163
ADAMTS15	5.78554	1.63943	0.69094	0.104755	0.998804	-4.27829
TAS2R19	1.48491	3.10419	0.690738	0.0025726	0.714037	-1.91445
SYT4	0.783246	2.36327	0.686805	0.0203374	0.998804	-3.2651
PAPPA-AS1	1.80935	2.65281	0.686796	0.00948316	0.963992	-2.77231
GLDN	4.61134	2.23744	0.686562	0.0278084	0.998804	-3.4643
CYP19A1	2.16472	2.31094	0.686308	0.0231947	0.998804	-3.34905
PPARGC1A	3.68404	2.22169	0.68559	0.0288923	0.998804	-3.48852
ARMC4	2.10002	1.99951	0.685571	0.0486647	0.998804	-3.81494
SCG2	2.3274	2.07475	0.683856	0.0409557	0.998804	-3.70778
PCDHB3	3.97634	2.38653	0.682671	0.0191701	0.998804	-3.22725
NOVA1	6.23984	1.75943	0.680936	0.0820378	0.998804	-4.13319
CCL4L1	4.25688	1.47086	0.680386	0.144934	0.998804	-4.46601
ZFR2	1.76254	1.8636	0.674869	0.0657456	0.998804	-3.99957
COCH	3.58638	1.68618	0.673815	0.0953384	0.998804	-4.22281
KCND2	3.71503	2.15593	0.673729	0.0338417	0.998804	-3.58826
PF4V1	1.19305	2.31805	0.671166	0.0227863	0.998804	-3.33772
ACTA1	2.84762	1.42436	0.670053	0.157918	0.998804	-4.51446
MAP1LC3B2	4.47781	4.96224	0.669138	3.41501e-06	0.020513	2.51094
CD40LG	3.21948	1.98058	0.666983	0.0507895	0.998804	-3.84136
GRM7	1.84296	2.66874	0.665731	0.00907782	0.963992	-2.74385
MMRN1	5.81167	1.70486	0.665235	0.0917993	0.998804	-4.20031
ROBO2	2.6704	1.39496	0.663347	0.166576	0.998804	-4.54433
FCRL5	3.20713	1.51143	0.662599	0.134298	0.998804	-4.42255
XIRP1	1.09898	1.95898	0.662107	0.0533121	0.998804	-3.87123
GSTT2B	4.11459	1.79836	0.661475	0.0755825	0.998804	-4.08402
LCN2	5.71908	1.12964	0.661404	0.261751	0.998804	-4.78703
SCIN	4.07578	1.87956	0.661208	0.0635099	0.998804	-3.9785
MGAM	2.09902	1.76727	0.660333	0.0806836	0.998804	-4.1233
FABP9	1.1955	2.30225	0.65991	0.0237018	0.998804	-3.36283
RBP2	0.976877	1.62259	0.658993	0.108292	0.998804	-4.29784
FOXG1	0.388825	3.97774	0.658171	0.000143286	0.200732	0.0135149
UPK1A	2.06111	1.64472	0.65595	0.103632	0.998804	-4.27204
CTB-134H23.2	1.00045	3.21963	0.655415	0.00180351	0.634497	-1.67877
CXCL1	4.33836	1.53146	0.653951	0.12928	0.998804	-4.40069
SBSN	1.53968	1.59901	0.651642	0.113441	0.998804	-4.32499
FGF2	5.75822	2.13665	0.650927	0.0354331	0.998804	-3.61709
UPK3B	2.59917	2.19156	0.649168	0.031076	0.998804	-3.53456
AGAP4	4.47063	2.16804	0.647934	0.0328804	0.998804	-3.57012
PLA2G2A	6.34038	1.07142	0.647374	0.286961	0.998804	-4.83373
AL359736.1	0.508988	1.94903	0.646581	0.0545088	0.998804	-3.88489
DPYSL4	3.04233	1.81055	0.644701	0.0736538	0.998804	-4.06844
AL953854.2	4.66385	2.16854	0.643985	0.0328422	0.998804	-3.56938
FCGBP	4.43094	1.71657	0.643113	0.0896141	0.998804	-4.18604
PCDHA1	1.78714	1.89323	0.640622	0.0616438	0.998804	-3.96031
CRYM	3.37787	1.41233	0.640167	0.161418	0.998804	-4.52676
UMODL1	1.1815	1.98627	0.637337	0.0501444	0.998804	-3.83345
CIB2	5.29094	2.67771	0.635751	0.00885778	0.963992	-2.72784
C16orf89	6.40507	1.43778	0.635163	0.154102	0.998804	-4.50064
GRIA2	2.93864	1.11809	0.634869	0.266604	0.998804	-4.79648
NCR3LG1	2.14943	2.68162	0.631452	0.00876161	0.963992	-2.72073
HTRA4	1.41168	2.36474	0.631342	0.0202609	0.998804	-3.26269
CHODL	3.36258	1.64231	0.631215	0.104129	0.998804	-4.27485
MAP9	4.7718	2.70516	0.630607	0.00820941	0.963992	-2.67825
MAGEA3	0.595145	1.75883	0.630216	0.0821192	0.998804	-4.13387
GAD1	1.88172	1.77784	0.629999	0.0789168	0.998804	-4.11001
CPB1	6.08961	0.707005	0.629974	0.481463	0.998804	-5.07122
ERAP2	5.43882	1.73435	0.629652	0.086399	0.998804	-4.16424
CD1B	1.43838	1.5384	0.629539	0.127576	0.998804	-4.39305
RYR3	3.668	2.30195	0.628568	0.0237199	0.998804	-3.36331
C21orf128	0.560577	2.45942	0.628366	0.0158897	0.998804	-3.10667
RP11-343C2.11	3.10338	1.26025	0.627928	0.210947	0.998804	-4.67365
NBPF16	4.78304	3.70267	0.625828	0.000373237	0.377633	-0.627638
LILRA3	1.77556	2.10617	0.623388	0.0380626	0.998804	-3.662
IRX6	4.17612	1.7856	0.622615	0.0776433	0.998804	-4.10022
PRKG2	3.01603	2.20705	0.622585	0.0299362	0.998804	-3.51096
IL1A	0.955881	2.38306	0.622578	0.01934	0.998804	-3.23291
F3	7.24777	2.18536	0.6205	0.0315505	0.998804	-3.54407
RP11-676J12.7	2.67683	2.45756	0.619657	0.0159668	0.998804	-3.10979
RP11-362K2.2	1.06061	1.76249	0.617276	0.0814933	0.998804	-4.12929
WFIKKN1	1.48592	2.68943	0.616967	0.0085748	0.963992	-2.70667
PCDHB2	4.32723	1.81518	0.615761	0.0729363	0.998804	-4.06251
PRB3	0.867296	1.49184	0.613452	0.139356	0.998804	-4.44368
EXOC3L4	2.35658	1.84286	0.611622	0.0687464	0.998804	-4.0267
FAM106A	1.88452	2.22078	0.611318	0.0289564	0.998804	-3.48993
ZIC2	1.59046	1.43628	0.611082	0.154505	0.998804	-4.50218
MAP1LC3C	4.72647	1.87964	0.608574	0.0634999	0.998804	-3.97839
HSPB8	6.81834	1.60272	0.607756	0.11264	0.998804	-4.32078
PSORS1C2	1.36503	2.00374	0.605636	0.0482009	0.998804	-3.80901
VIT	5.74907	1.69294	0.603252	0.0940501	0.998804	-4.21471
STK31	1.55484	2.08534	0.602846	0.0399604	0.998804	-3.69242
SCRG1	2.60789	1.47427	0.602538	0.144011	0.998804	-4.4624
AC011997.1	0.373058	3.17052	0.601306	0.00209985	0.675388	-1.7798
TMEM145	2.08454	1.65874	0.600339	0.100762	0.998804	-4.25551
SNX31	2.16692	2.013	0.597612	0.0471979	0.998804	-3.79599
ULBP1	1.09595	1.93388	0.597546	0.0563718	0.998804	-3.90555
GRB14	4.25488	1.23029	0.596884	0.221902	0.998804	-4.7007
HHEX	4.8431	2.62419	0.595917	0.0102529	0.963992	-2.82309
GPC3	7.62741	1.70669	0.59497	0.0914655	0.998804	-4.19812
IGSF21	4.62271	1.49872	0.593627	0.137563	0.998804	-4.43629
IL12RB2	2.78328	1.39911	0.592421	0.165329	0.998804	-4.54014
DES	5.35333	1.35314	0.592262	0.179525	0.998804	-4.58581
DDO	4.3975	2.43332	0.592001	0.0170017	0.998804	-3.1502
RPS4Y1	1.19576	2.31659	0.591731	0.0228698	0.998804	-3.34006
PGA5	1.20801	2.22901	0.59163	0.028383	0.998804	-3.47727
GJB5	3.33145	1.30454	0.591467	0.195488	0.998804	-4.63251
IGFBP5	8.60522	1.75855	0.590791	0.0821809	0.998804	-4.13427
SMIM17	2.1863	2.86076	0.590273	0.00528831	0.852308	-2.39011
CSMD1	2.33719	1.66624	0.589056	0.0992529	0.998804	-4.24662
SVEP1	6.69413	2.15458	0.586808	0.0339591	0.998804	-3.59039
FMO3	4.48282	1.97649	0.586663	0.0512601	0.998804	-3.84704
SCG3	1.88661	1.73392	0.586574	0.0864657	0.998804	-4.16474
TYRP1	1.01902	1.53858	0.586211	0.127533	0.998804	-4.39286
PLA1A	3.6869	2.22531	0.58507	0.0286393	0.998804	-3.48296
VWA3A	1.38162	2.16959	0.584445	0.0327568	0.998804	-3.56776
SLC15A1	1.6326	1.53161	0.584295	0.129243	0.998804	-4.40053
PTX3	5.18832	1.32083	0.583676	0.190025	0.998804	-4.61703
AL136376.1	0.814179	1.54717	0.583406	0.125448	0.998804	-4.38335
APOBEC3A	2.62656	1.68295	0.582879	0.0959609	0.998804	-4.22668
LBP	4.12349	0.971112	0.582705	0.334188	0.998804	-4.90857
FAM189A1	1.59027	1.75932	0.582235	0.0820317	0.998804	-4.13325
SLX1B	5.68118	2.08554	0.581323	0.0399472	0.998804	-3.69219
PRDM8	3.97307	2.64792	0.581093	0.0096107	0.963992	-2.78101
PRR4	6.02401	2.36552	0.580787	0.0202253	0.998804	-3.26153
NMNAT2	4.42897	1.7566	0.580263	0.0824986	0.998804	-4.13664
CCL13	4.80025	1.35176	0.580127	0.179958	0.998804	-4.58716
IGDCC3	2.49248	1.31623	0.579404	0.191551	0.998804	-4.62142
EN1	3.5972	1.32582	0.57924	0.188367	0.998804	-4.61226
CHRDL1	7.77942	1.32487	0.578424	0.188702	0.998804	-4.61317
MRC1L1	4.96812	1.6415	0.577596	0.104302	0.998804	-4.27582
FRAS1	3.87337	1.81258	0.577242	0.0733372	0.998804	-4.06584
SOX30	1.08507	2.93337	0.576618	0.00428309	0.742892	-2.25135
DTNA	5.96991	2.02203	0.574565	0.0462448	0.998804	-3.7833
AC008132.13	1.21975	2.4404	0.572892	0.0166935	0.998804	-3.13843
NECAB2	2.73478	2.17427	0.572847	0.0323926	0.998804	-3.56072
GSTM3	7.72564	1.6392	0.571503	0.104803	0.998804	-4.27856
DTX4	5.41834	2.33341	0.571077	0.021929	0.998804	-3.31324
PPFIA2	3.18642	2.4855	0.571043	0.0148443	0.998804	-3.06281
DPPA4	0.447297	3.14791	0.571008	0.00225111	0.683286	-1.82595
GPR97	3.28253	2.08383	0.570581	0.0401009	0.998804	-3.69462
VWCE	3.62076	2.62273	0.570284	0.0102935	0.963992	-2.82566
C6orf100	0.782175	1.65322	0.570241	0.101884	0.998804	-4.26203
KCNIP1	2.98434	2.01611	0.569628	0.046865	0.998804	-3.7916
COL6A6	4.48825	1.75474	0.569414	0.082819	0.998804	-4.13896
HIST1H4K	0.868663	1.13797	0.569003	0.258256	0.998804	-4.78015
PGPEP1L	0.836282	2.31918	0.567109	0.0227224	0.998804	-3.33593
CNR1	3.84723	1.64619	0.566967	0.103325	0.998804	-4.2703
ANKRD1	1.53492	1.60269	0.565976	0.112621	0.998804	-4.32077
NKX2-3	0.338251	3.34015	0.565872	0.0012336	0.555489	-1.42609
RP11-1035H13.3	2.38891	1.27241	0.565732	0.206614	0.998804	-4.66248
GNAL	5.36895	2.51228	0.565127	0.0138365	0.998804	-3.0174
SYTL5	3.25226	1.10128	0.564963	0.273808	0.998804	-4.81008
ACTL6B	0.415936	2.56669	0.56203	0.0119725	0.986621	-2.92376
LAMA1	4.3406	1.9046	0.560958	0.0601277	0.998804	-3.94509
SCUBE2	7.39435	1.02315	0.560895	0.309088	0.998804	-4.87063
RP11-729L2.2	0.39533	2.21384	0.559782	0.0294482	0.998804	-3.50058
SULT1E1	1.28302	1.62566	0.55975	0.107633	0.998804	-4.29428
TDRD12	2.32922	1.33205	0.558315	0.186318	0.998804	-4.60627
MEDAG	6.11244	1.95608	0.556001	0.0536632	0.998804	-3.87525
SLC28A2	0.424007	3.01909	0.555579	0.00332426	0.714037	-2.08408
SLC1A1	4.5645	1.33172	0.555254	0.186428	0.998804	-4.60659
FABP4	10.7867	0.897992	0.554319	0.371681	0.998804	-4.95861
TNNT1	3.2747	0.996424	0.553459	0.321807	0.998804	-4.89036
GJB6	1.42182	1.36247	0.552118	0.176564	0.998804	-4.57666
C10orf82	3.17217	0.987326	0.551987	0.32622	0.998804	-4.89696
MYL2	2.01174	1.83835	0.550993	0.0694142	0.998804	-4.03256
GOLGA8I	3.81446	3.25701	0.549135	0.00160465	0.584476	-1.60111
CENPA	3.25901	1.89264	0.549028	0.0617216	0.998804	-3.96108
AC007919.2	0.129305	2.61905	0.548923	0.0103968	0.963992	-2.83216
CIB4	0.550389	2.36283	0.548569	0.0203592	0.998804	-3.26579
VSTM2A	1.12712	0.870645	0.548333	0.386351	0.998804	-4.97635
SCNN1B	5.54518	1.46109	0.546641	0.147598	0.998804	-4.47632
L3MBTL4	4.70353	1.97579	0.546274	0.0513408	0.998804	-3.84801
TMPRSS11E	2.06346	1.35107	0.546118	0.18017	0.998804	-4.58783
PPP1R16B	5.25143	2.03834	0.545669	0.0445483	0.998804	-3.76012
PLCXD3	3.26876	1.91108	0.544925	0.0592785	0.998804	-3.93639
SLC6A17	1.62496	1.68347	0.544416	0.0958595	0.998804	-4.22605
C11orf70	4.46621	1.925	0.542378	0.0574884	0.998804	-3.9176
TCAP	2.78588	1.60893	0.542174	0.111245	0.998804	-4.3136
PDCD1LG2	4.57708	2.32412	0.541332	0.022443	0.998804	-3.32804
PCDHGA11	3.16093	2.75561	0.540943	0.00713144	0.963992	-2.58623
LYVE1	6.76799	1.76258	0.540473	0.0814871	0.998804	-4.12921
DHRS2	4.47095	0.742419	0.539938	0.459844	0.998804	-5.05233
SH2D7	0.882785	3.47748	0.539686	0.000791574	0.514862	-1.13021
NPIPA7	5.89884	1.9186	0.539456	0.0583131	0.998804	-3.9263
GJB2	3.31386	1.54379	0.539302	0.126261	0.998804	-4.3871
HS6ST3	1.32185	1.42285	0.537979	0.158351	0.998804	-4.516
PTPRN2	4.21561	1.52654	0.536736	0.130498	0.998804	-4.40609
CLEC12A	3.14476	1.66024	0.535342	0.100458	0.998804	-4.25374
ABCB5	3.75543	1.69068	0.534929	0.0944677	0.998804	-4.21739
FDCSP	6.34097	0.681497	0.534513	0.497377	0.998804	-5.08427
TNC	7.19742	1.55673	0.5336	0.123179	0.998804	-4.37275
GPX3	9.44935	1.67895	0.533313	0.0967557	0.998804	-4.23151
ITLN1	1.36126	1.9512	0.533101	0.0542427	0.998804	-3.8819
SPOCK1	5.25335	1.69865	0.533071	0.0929552	0.998804	-4.20779
ITGA9	5.4491	2.69753	0.529803	0.00838471	0.963992	-2.69204
DSCAM	0.928547	2.8257	0.529742	0.00584752	0.900986	-2.45613
NBPF8	1.01465	2.63268	0.529516	0.0100189	0.963992	-2.80808
CCBE1	3.65313	1.86994	0.529352	0.0648459	0.998804	-3.9912
CCDC160	3.80877	1.34038	0.528436	0.183607	0.998804	-4.59823
SYCP2L	2.48935	1.96256	0.527381	0.0528839	0.998804	-3.86628
ADM	6.54013	1.8654	0.52674	0.0654964	0.998804	-3.99723
ART4	3.13218	1.62735	0.525095	0.107271	0.998804	-4.29231
PRR16	4.25783	2.14357	0.525086	0.0348505	0.998804	-3.60672
IZUMO1	1.6512	2.2698	0.525015	0.0256849	0.998804	-3.41393
TAS2R20	2.61844	2.71957	0.524777	0.00788721	0.963992	-2.6521
RP11-145E5.5	0.245472	2.41214	0.523049	0.0179544	0.998804	-3.18523
AIM1L	2.02678	1.79716	0.520031	0.0757702	0.998804	-4.08553
IFNL1	0.225631	1.86606	0.519776	0.0653953	0.998804	-3.99632
SLC5A12	0.622459	2.31022	0.519392	0.023236	0.998804	-3.35018
MUC7	2.11705	1.04876	0.518646	0.297193	0.998804	-4.85127
C1QL3	2.55158	1.76849	0.517909	0.0804745	0.998804	-4.12176
MITF	5.50024	2.53935	0.517398	0.0128784	0.994887	-2.97101
FKSG68	0.629589	1.90534	0.516349	0.0600302	0.998804	-3.9441
SGCE	7.34744	2.21638	0.516302	0.0292726	0.998804	-3.49676
BRSK2	1.88976	1.48552	0.51481	0.141014	0.998804	-4.45044
AGR2	7.46208	0.73625	0.514632	0.46357	0.998804	-5.05569
ZSCAN23	3.46034	1.5772	0.514314	0.118369	0.998804	-4.34975
SULT1A1	6.49335	2.33824	0.513229	0.0216665	0.998804	-3.30553
CYP1B1	6.18534	1.78053	0.512935	0.0784806	0.998804	-4.10665
NACA2	0.900241	2.31728	0.512595	0.0228302	0.998804	-3.33895
ALDH3A1	4.08065	1.37219	0.509427	0.173526	0.998804	-4.56706
PLA2G5	4.23256	1.91265	0.50666	0.0590739	0.998804	-3.93427
UPK3BL	6.11284	2.18286	0.506458	0.0317372	0.998804	-3.54781
DPP4	5.47531	1.74871	0.506242	0.0838653	0.998804	-4.14647
CALN1	2.08078	1.77829	0.505682	0.0788401	0.998804	-4.10944
ASIP	1.97072	1.7568	0.505646	0.0824616	0.998804	-4.13639
RP11-474G23.1	0.263986	2.27266	0.504833	0.025504	0.998804	-3.40944
DNER	2.92976	1.23059	0.502951	0.221787	0.998804	-4.70043
AC004017.1	2.10042	0.952493	0.502897	0.343485	0.998804	-4.92168
SLC16A9	3.67423	1.59702	0.502607	0.113877	0.998804	-4.32725
E2F7	1.7175	2.15807	0.502252	0.0336701	0.998804	-3.58507
CXCL5	2.72913	1.26325	0.502166	0.20987	0.998804	-4.6709
RXRG	3.77446	1.73143	0.500698	0.0869102	0.998804	-4.1678
UST	5.18443	2.06492	0.499783	0.0419017	0.998804	-3.72201
MAGEA10	0.42387	2.17358	0.499349	0.0324458	0.998804	-3.56175
ANTXR2	7.27526	2.61162	0.49888	0.0106104	0.963992	-2.84536
EPB41L3	6.5257	2.48222	0.498818	0.0149746	0.998804	-3.06842
BRINP3	1.77569	0.865228	0.498124	0.389293	0.998804	-4.9798
EDN3	4.4747	0.960938	0.49801	0.339248	0.998804	-4.91577
GTSCR1	0.0701911	2.51369	0.497844	0.0137839	0.998804	-3.01495
TACR1	4.83746	1.40314	0.497552	0.16413	0.998804	-4.53608
ICA1L	4.35144	2.49616	0.497483	0.0144349	0.998804	-3.04476
AC005609.1	1.93806	1.56352	0.497026	0.121551	0.998804	-4.36513
CYP1A1	2.32854	1.39494	0.496475	0.166576	0.998804	-4.54435
HOXA13	1.75333	1.73885	0.49511	0.0855891	0.998804	-4.15866
DIRAS3	4.5744	1.31067	0.494471	0.193417	0.998804	-4.62671
CCR6	2.44226	0.942775	0.493695	0.348405	0.998804	-4.92842
VSTM5	2.80718	1.57176	0.493312	0.119626	0.998804	-4.35588
PAPSS2	6.06233	1.69718	0.493108	0.0932374	0.998804	-4.20958
ZC3H12C	4.38602	2.395	0.49275	0.0187603	0.998804	-3.2134
ACTN2	1.86361	1.14347	0.492154	0.255976	0.998804	-4.77559
AC119673.1	6.89554	2.14582	0.491623	0.0346698	0.998804	-3.60343
TTC16	1.34612	2.16677	0.490819	0.032979	0.998804	-3.57201
AC022532.1	2.49004	2.34272	0.490807	0.0214196	0.998804	-3.29825
RP11-403P17.5	1.42952	1.61421	0.490716	0.110094	0.998804	-4.30752
CYBRD1	8.50077	1.78973	0.490057	0.0769778	0.998804	-4.09502
ABCA5	6.27274	2.84607	0.489919	0.00551644	0.866082	-2.41786
HS6ST2	3.42102	1.21998	0.489178	0.225765	0.998804	-4.70987
CAMK2D	6.35568	2.47168	0.488934	0.0153927	0.998804	-3.08618
SLC5A4	2.51762	2.43668	0.488319	0.016855	0.998804	-3.14463
RP11-181C3.1	2.82356	1.51333	0.487779	0.133811	0.998804	-4.42049
PCDHGA10	4.25345	1.869	0.487379	0.0649781	0.998804	-3.99244
SLAIN1	4.88859	1.44692	0.486818	0.151511	0.998804	-4.49114
CNGB1	0.752431	1.96201	0.486748	0.0529497	0.998804	-3.86705
STAC	4.21935	1.57253	0.486062	0.119449	0.998804	-4.35502
NUTM2E	1.29888	1.7136	0.486041	0.0901544	0.998804	-4.18964
HBG2	2.80251	1.40894	0.484934	0.162408	0.998804	-4.5302
EMR1	2.24381	2.1197	0.484908	0.0368723	0.998804	-3.64211
FSD1L	3.63218	2.63568	0.484514	0.0099372	0.963992	-2.80275
COL11A1	2.89924	1.08604	0.484251	0.280458	0.998804	-4.82223
DUSP27	1.62425	1.79596	0.484231	0.0759628	0.998804	-4.08706
VGLL3	5.13192	1.8691	0.483563	0.0649678	0.998804	-3.99233
SSTR2	3.6396	1.35282	0.482424	0.179611	0.998804	-4.58612
THPO	2.93371	1.37702	0.482329	0.17203	0.998804	-4.56227
NLGN1	3.18566	1.65989	0.4822	0.100528	0.998804	-4.25415
SPRR2G	0.701858	2.30731	0.481274	0.0234053	0.998804	-3.35481
PTPRT	4.15413	0.897645	0.481099	0.371853	0.998804	-4.95885
GPC4	5.62938	1.78301	0.481007	0.0780696	0.998804	-4.1035
IRF4	3.92061	1.342	0.480261	0.183083	0.998804	-4.59666
AREGB	2.45771	0.869063	0.479456	0.387203	0.998804	-4.97737
RP11-1105G2.3	3.17468	1.9702	0.478747	0.0519876	0.998804	-3.85574
VNN1	3.2308	1.86446	0.478624	0.0656207	0.998804	-3.99843
ANO3	2.8599	1.32116	0.478216	0.189903	0.998804	-4.61672
HS3ST2	3.4452	1.55487	0.477923	0.123597	0.998804	-4.37479
FBXO39	2.21308	1.86067	0.47734	0.0661603	0.998804	-4.00341
TPBGL	1.70642	2.3439	0.477307	0.0213557	0.998804	-3.29634
SAA4	4.11987	1.1667	0.477254	0.246517	0.998804	-4.75607
HFM1	2.48481	2.08534	0.477224	0.0399607	0.998804	-3.69243
PRICKLE2	5.78571	2.23163	0.476529	0.0282049	0.998804	-3.47327
SLC6A16	3.62636	1.82108	0.47607	0.0720236	0.998804	-4.05491
DIRC3	2.90562	2.2289	0.475478	0.0283906	0.998804	-3.47744
SLC38A8	0.44761	2.33482	0.475379	0.0218492	0.998804	-3.31093
NKD1	2.67648	2.00526	0.474829	0.048035	0.998804	-3.80688
TMEM64	5.68604	1.80798	0.474627	0.0740628	0.998804	-4.07176
CXCL12	8.92662	1.86299	0.474134	0.0658372	0.998804	-4.0004
MYPN	0.644705	2.09056	0.473504	0.0394772	0.998804	-3.68482
TUB	4.87505	1.95334	0.473455	0.0539842	0.998804	-3.87896
TRABD2A	4.02886	1.79067	0.472307	0.0768148	0.998804	-4.09378
CAND2	3.84002	1.81916	0.472165	0.0723187	0.998804	-4.05738
PROK2	1.25285	2.20416	0.471024	0.0301456	0.998804	-3.51537
ME3	5.96815	2.35833	0.470402	0.0205944	0.998804	-3.27312
IGLL5	6.44987	0.810882	0.470364	0.419658	0.998804	-5.01324
MYBPC2	1.36698	1.65087	0.470341	0.102362	0.998804	-4.2648
THBS2	6.77468	1.61691	0.470084	0.109518	0.998804	-4.30442
HSFX1	1.78382	1.02148	0.469202	0.309858	0.998804	-4.87189
C9orf43	2.57363	2.52484	0.468594	0.0133837	0.998804	-2.99591
CACNA2D1	5.26864	1.94681	0.468553	0.0547787	0.998804	-3.88793
RAB6C	3.04947	1.124	0.468191	0.264102	0.998804	-4.79167
C2orf54	2.79405	0.860327	0.466796	0.391972	0.998804	-4.98291
PKP1	6.0632	0.995724	0.466471	0.32216	0.998804	-4.89086
GAL3ST2	0.82549	1.65771	0.465976	0.100969	0.998804	-4.25673
SDC2	7.85638	2.0051	0.465582	0.0480583	0.998804	-3.80715
MXRA7	8.09532	2.91537	0.4654	0.00451444	0.761268	-2.286
C1orf111	1.92239	1.37698	0.465356	0.172042	0.998804	-4.56231
ADAM2	0.399493	1.56673	0.465209	0.120801	0.998804	-4.36153
FAM81A	3.5274	1.88756	0.464973	0.0624096	0.998804	-3.96785
DUOXA1	3.78217	1.21803	0.46444	0.226502	0.998804	-4.7116
AC006126.3	1.12666	1.67806	0.464417	0.0969147	0.998804	-4.23253
ADH4	3.22377	1.64046	0.463962	0.104511	0.998804	-4.27702
GOLGA8M	3.33637	2.02988	0.463623	0.0454161	0.998804	-3.77212
EEF1A2	4.42686	0.772859	0.463574	0.441707	0.998804	-5.03537
MS4A8	1.13403	1.01098	0.463355	0.314827	0.998804	-4.87968
CASP7	6.41735	3.52949	0.463153	0.000667171	0.467328	-1.01603
CDC25B	5.88506	2.406	0.46271	0.0182411	0.998804	-3.19538
TLR6	3.5067	1.88382	0.462183	0.0629199	0.998804	-3.97282
ADAMTS5	6.03922	1.93909	0.46157	0.0557282	0.998804	-3.89848
SCAMP5	4.93042	2.27848	0.461513	0.0251407	0.998804	-3.40032
ZP1	2.2046	1.57438	0.461318	0.119021	0.998804	-4.35294
KCNK3	3.48299	1.13888	0.460482	0.257873	0.998804	-4.7794
MYCN	2.34616	1.34889	0.460115	0.180863	0.998804	-4.58995
CCDC78	2.5946	1.42659	0.460042	0.157267	0.998804	-4.51216
CPNE8	5.13431	2.27651	0.459702	0.0252634	0.998804	-3.40342
SPINK4	0.769554	0.938856	0.459665	0.350404	0.998804	-4.93112
ADRA2C	4.08799	1.25583	0.459305	0.212536	0.998804	-4.67768
PCDH8	0.89659	1.61932	0.459276	0.108989	0.998804	-4.30162
RNF112	2.75092	2.1033	0.458449	0.0383197	0.998804	-3.66622
RSPH4A	2.51652	1.77589	0.457611	0.0792383	0.998804	-4.11246
CCDC87	2.08274	1.97763	0.457608	0.051127	0.998804	-3.84544
LRRIQ1	2.91788	1.23326	0.457472	0.220793	0.998804	-4.69805
SYNPO2	6.88518	1.61557	0.457245	0.109808	0.998804	-4.30597
PLA2G4C	5.64716	2.32372	0.456847	0.0224662	0.998804	-3.3287
C8orf87	0.540682	1.65103	0.456634	0.102329	0.998804	-4.26461
DHRS9	4.00296	1.37741	0.456433	0.171913	0.998804	-4.56188
NPFFR2	1.55685	1.222	0.456255	0.225005	0.998804	-4.70808
PKD2L1	1.39241	1.41885	0.455581	0.159507	0.998804	-4.5201
GALNT10	6.61605	2.38733	0.455	0.0191333	0.998804	-3.226
ESRRB	1.81894	1.92068	0.454975	0.058039	0.998804	-3.92344
ADIPOQ	8.2306	0.625717	0.45493	0.533147	0.998804	-5.11114
SLC10A1	0.580565	3.29074	0.454822	0.00144304	0.579244	-1.53049
LRRC10B	2.88809	1.32271	0.454694	0.189388	0.998804	-4.61523
NPIPB6	2.33866	1.53886	0.454557	0.127459	0.998804	-4.39254
LILRA5	3.25788	1.76143	0.454207	0.0816692	0.998804	-4.1306
LHX8	0.42096	1.4105	0.454101	0.161952	0.998804	-4.52861
DLX6	1.3255	1.49361	0.45394	0.138887	0.998804	-4.44178
ALDH1A1	7.59299	1.60716	0.452446	0.111643	0.998804	-4.31565
SCAND3	3.24628	1.20917	0.452329	0.229867	0.998804	-4.7194
ZIM2	2.18752	1.45377	0.451956	0.149598	0.998804	-4.48398
PANK1	4.12	1.9087	0.451846	0.0595893	0.998804	-3.93959
GPR15	2.27272	1.2263	0.451383	0.223389	0.998804	-4.70426
SCN3B	3.68061	1.71876	0.451135	0.0892053	0.998804	-4.18334
CARD17	0.287379	1.37395	0.451083	0.172983	0.998804	-4.56532
KLHL41	2.59133	2.04019	0.449354	0.0443558	0.998804	-3.75744
DGKG	2.88354	1.94126	0.449011	0.0554553	0.998804	-3.89549
OLAH	2.25688	1.24034	0.44845	0.218177	0.998804	-4.6917
BASP1	5.73105	2.01402	0.44796	0.0470917	0.998804	-3.79458
NME9	2.41564	2.21659	0.447369	0.0292525	0.998804	-3.49636
PCDHB16	4.48898	1.67354	0.447177	0.0978031	0.998804	-4.23793
COLCA2	4.28383	1.52168	0.44664	0.131706	0.998804	-4.4114
TTLL6	1.23277	1.78911	0.446551	0.0770676	0.998804	-4.09576
WBSCR27	4.03676	1.58482	0.446548	0.116625	0.998804	-4.34113
CNTD1	4.04878	1.85247	0.446271	0.0673398	0.998804	-4.01415
DAB2	7.10237	2.52144	0.445755	0.0135062	0.998804	-3.00178
CENPP	3.59168	2.33636	0.445477	0.0217645	0.998804	-3.30845
SASH1	6.58944	2.10133	0.445377	0.0385021	0.998804	-3.66916
SPATA22	2.43867	1.53039	0.444678	0.129538	0.998804	-4.40186
LMOD1	7.20586	1.72847	0.444154	0.0874515	0.998804	-4.17147
AL162407.1	5.32249	3.28919	0.443838	0.00145009	0.579244	-1.53374
C16orf45	6.41321	1.72122	0.443298	0.0887631	0.998804	-4.18035
DSC3	5.11929	0.814807	0.443251	0.417419	0.998804	-5.01089
GSPT2	5.35125	1.93746	0.442682	0.0559272	0.998804	-3.90069
HSD11B1	5.48917	1.3938	0.442657	0.166926	0.998804	-4.54549
MUC2	0.808191	1.33218	0.442567	0.186276	0.998804	-4.60615
F8A2	1.97658	0.55938	0.441959	0.577347	0.998804	-5.14015
ABCA6	5.92091	1.668	0.441588	0.0989085	0.998804	-4.24454
RHBDL3	2.99593	1.32654	0.441409	0.188123	0.998804	-4.61156
ADAM28	4.58394	1.73608	0.441184	0.0860796	0.998804	-4.16207
AQP9	2.53349	1.12379	0.441081	0.264186	0.998804	-4.79183
CCL3L1	3.22854	0.882563	0.44042	0.379902	0.998804	-4.96869
FAM129A	6.86423	1.54044	0.440134	0.127082	0.998804	-4.39081
MKX	3.33216	0.999171	0.439971	0.32048	0.998804	-4.88836
ADRA1B	3.39281	1.40733	0.439785	0.162883	0.998804	-4.53183
GRK1	0.353538	2.67146	0.439711	0.00901011	0.963992	-2.73897
LCP1	6.89426	1.99659	0.439303	0.0489938	0.998804	-3.81908
CTD-3105H18.18	1.38163	1.42541	0.438981	0.157606	0.998804	-4.51337
PAX9	3.21054	1.20072	0.438949	0.233112	0.998804	-4.7268
TAS2R14	3.25133	2.7713	0.438678	0.00682334	0.963992	-2.55732
CALR3	0.380683	2.07002	0.438242	0.0414075	0.998804	-3.71462
LILRA1	2.81647	2.09635	0.438189	0.0389474	0.998804	-3.67638
PNMT	3.62426	0.815691	0.438079	0.416904	0.998804	-5.01037
EBI3	3.90051	1.61986	0.437718	0.108872	0.998804	-4.30099
EFCC1	4.18214	1.31526	0.437237	0.191871	0.998804	-4.62234
PAPPA	2.91839	1.85486	0.436964	0.0669946	0.998804	-4.01103
HYAL4	0.653065	1.85828	0.436708	0.0665026	0.998804	-4.00655
HTR2A	2.75526	1.52931	0.436652	0.129806	0.998804	-4.40305
TRIM54	1.45836	1.50751	0.436612	0.135292	0.998804	-4.42679
MICU3	4.63054	1.89841	0.4366	0.0609481	0.998804	-3.95338
PDK4	8.30876	1.18443	0.436207	0.239487	0.998804	-4.74092
PCDHGB2	4.0119	1.68452	0.436184	0.0956561	0.998804	-4.2248
TMEM133	4.85227	2.4952	0.435691	0.0144714	0.998804	-3.04639
EOMES	2.50467	1.2721	0.434528	0.20672	0.998804	-4.66277
ANK1	3.23476	1.28614	0.434501	0.201797	0.998804	-4.64976
ZNF569	4.45662	3.03861	0.433267	0.00313579	0.714037	-2.04549
CCDC7	3.44707	2.49101	0.432676	0.0146315	0.998804	-3.05349
C19orf18	3.51598	1.812	0.432666	0.0734278	0.998804	-4.06658
ZNF831	1.95541	1.58765	0.432616	0.115984	0.998804	-4.33792
CNIH2	2.78074	1.57828	0.432191	0.118121	0.998804	-4.34853
SGPP2	3.69266	1.18805	0.431948	0.23804	0.998804	-4.73779
TMC1	1.9646	1.58468	0.431813	0.116658	0.998804	-4.34129
ANGPTL2	7.78006	1.95028	0.431767	0.05436	0.998804	-3.8832
ZNF285	4.15134	1.77263	0.431036	0.079781	0.998804	-4.11656
NUAK1	5.46479	2.27713	0.430822	0.0252246	0.998804	-3.40244
AC008443.1	1.96203	1.46303	0.430585	0.147053	0.998804	-4.47427
CYP4A11	1.9232	1.47652	0.430348	0.143406	0.998804	-4.46002
CA10	0.730353	1.82347	0.430061	0.0716575	0.998804	-4.05183
SLC22A31	1.46779	1.34316	0.429465	0.182704	0.998804	-4.59552
RP11-598P20.5	2.16031	0.408078	0.428743	0.684224	0.998804	-5.19425
PLA2G2D	2.2543	0.972818	0.428519	0.333338	0.998804	-4.90736
C10orf85	0.342888	2.04335	0.428376	0.0440351	0.998804	-3.75293
PSORS1C1	4.31265	1.45246	0.428188	0.149962	0.998804	-4.48535
MT1G	6.17156	0.963185	0.426956	0.338138	0.998804	-4.91418
SFTPA2	2.06062	1.12785	0.42599	0.262477	0.998804	-4.7885
CCDC126	5.45228	2.5747	0.425882	0.0117183	0.983477	-2.90985
C16orf3	1.97053	1.85946	0.425674	0.0663329	0.998804	-4.00499
MYOZ1	3.60354	1.36789	0.425372	0.174859	0.998804	-4.57131
HTR4	0.855601	2.17288	0.425196	0.0325005	0.998804	-3.56281
CNTNAP3	4.67452	1.31592	0.424926	0.191651	0.998804	-4.62171
CD28	3.49911	1.55451	0.424474	0.123683	0.998804	-4.37519
PRKCA	4.45645	1.89874	0.424449	0.0609043	0.998804	-3.95294
REG4	0.584306	1.76501	0.424089	0.0810618	0.998804	-4.12612
GJB3	2.94639	0.90276	0.423675	0.369144	0.998804	-4.95547
HPGD	5.02284	0.97635	0.42344	0.331599	0.998804	-4.90484
TNFRSF17	3.93486	0.906093	0.423205	0.367387	0.998804	-4.95327
SCN11A	2.43972	2.29351	0.422872	0.0242226	0.998804	-3.37666
DDHD2	6.77085	2.60689	0.422304	0.0107451	0.963992	-2.85357
AL358813.2	4.0893	1.4077	0.421587	0.162774	0.998804	-4.53146
PIR	5.93183	1.97062	0.421395	0.0519423	0.998804	-3.85519
NHSL1	4.73324	2.20297	0.421224	0.0302323	0.998804	-3.51718
RNF182	2.7345	1.29298	0.421191	0.199433	0.998804	-4.64337
SLITRK6	4.21369	0.703625	0.42114	0.483548	0.998804	-5.07299
AC016885.1	0.772256	1.25341	0.421073	0.21341	0.998804	-4.67988
ZNF534	1.28472	1.87088	0.420953	0.0647149	0.998804	-3.98997
KBTBD11	4.05952	1.63294	0.420867	0.106085	0.998804	-4.2858
B3GNT6	0.193493	3.33587	0.420834	0.00125055	0.555489	-1.43518
CDK15	3.10855	1.5387	0.420415	0.127498	0.998804	-4.39272
RAB40A	2.39014	2.17249	0.42026	0.0325304	0.998804	-3.56339
C17orf64	1.57001	1.36464	0.420075	0.175876	0.998804	-4.57452
MAP7D3	5.54175	2.07511	0.419584	0.0409221	0.998804	-3.70727
TAS1R3	1.84205	1.56524	0.419412	0.121146	0.998804	-4.3632
COL4A3	2.6956	1.41527	0.419204	0.16055	0.998804	-4.52375
HLA-G	2.34148	1.20933	0.418851	0.229802	0.998804	-4.71926
TSKS	2.26614	1.76335	0.41877	0.0813432	0.998804	-4.1282
SDK1	4.6107	1.661	0.418628	0.100304	0.998804	-4.25283
ATP8A1	4.99672	1.76227	0.41856	0.0815263	0.998804	-4.12955
APOL6	6.19984	1.90151	0.418189	0.0605417	0.998804	-3.94926
FST	5.96864	1.33062	0.418105	0.186792	0.998804	-4.60765
GTF2H2C	6.26988	2.96259	0.417742	0.00393073	0.724895	-2.19474
JPH3	1.19768	1.56445	0.417706	0.121333	0.998804	-4.36409
ITIH1	1.26791	1.75067	0.417337	0.0835181	0.998804	-4.14401
RAB39B	2.64309	1.32845	0.417018	0.187495	0.998804	-4.60973
KPNA5	5.09966	3.0001	0.416995	0.00351777	0.717975	-2.12147
ITGB3	4.69795	1.7987	0.416973	0.0755241	0.998804	-4.08357
IL18RAP	2.78147	1.56184	0.416653	0.121946	0.998804	-4.36701
ZIK1	4.3407	1.55016	0.416623	0.124723	0.998804	-4.38003
AC026703.1	5.02803	1.11814	0.416548	0.266586	0.998804	-4.79645
LCN10	3.54867	1.21533	0.415611	0.22752	0.998804	-4.71398
TAS2R31	1.74211	1.95961	0.415565	0.0532336	0.998804	-3.87034
IRGM	0.837632	2.00006	0.415263	0.0486048	0.998804	-3.81418
MAEL	1.22096	1.44786	0.4152	0.15124	0.998804	-4.49015
SEMA3A	4.1353	1.53885	0.414453	0.12746	0.998804	-4.39255
RIPPLY2	1.4746	1.22527	0.41398	0.223774	0.998804	-4.70518
RP13-996F3.5	1.8797	2.17138	0.413891	0.032617	0.998804	-3.56506
STXBP6	4.59817	1.2701	0.413774	0.207429	0.998804	-4.66461
GOLGA8Q	2.98382	1.46776	0.413666	0.145765	0.998804	-4.46928
IL5RA	1.83391	1.58234	0.413539	0.117191	0.998804	-4.34394
RAB4B-EGLN2	1.59504	1.58328	0.413315	0.116977	0.998804	-4.34288
ETV5	5.91063	1.97964	0.412864	0.0509004	0.998804	-3.84269
ACAN	1.8978	1.17352	0.412461	0.243782	0.998804	-4.75026
FHL1	9.02916	1.30963	0.412042	0.193772	0.998804	-4.62769
CHRM3	2.93063	1.17088	0.411787	0.244834	0.998804	-4.75251
IL36RN	0.474201	1.74526	0.411548	0.0844615	0.998804	-4.15073
SAA2	8.44086	0.786812	0.411434	0.433541	0.998804	-5.02737
IGFN1	2.20695	1.35685	0.411007	0.178329	0.998804	-4.58217
ZNF454	3.36983	1.86388	0.408842	0.0657028	0.998804	-3.99919
HBE1	1.27716	2.05009	0.40873	0.0433579	0.998804	-3.74329
EPHA3	3.59662	1.28338	0.408638	0.202758	0.998804	-4.65233
ARHGAP44	4.58338	1.74678	0.408094	0.0841961	0.998804	-4.14885
FAM196B	4.08687	1.22294	0.407971	0.22465	0.998804	-4.70725
MAN1C1	5.56836	1.87408	0.407614	0.0642703	0.998804	-3.98575
FAM49A	5.82284	2.15485	0.407478	0.0339295	0.998804	-3.58989
MSANTD4	5.38997	2.95834	0.407461	0.00398031	0.724895	-2.20301
GALNT15	6.29083	1.27858	0.407389	0.204451	0.998804	-4.65679
PRKRIR	6.82328	3.01025	0.407268	0.00341312	0.714481	-2.10152
CLEC5A	2.28703	1.35252	0.407178	0.179704	0.998804	-4.58641
ADRB3	0.936081	1.59654	0.406551	0.113985	0.998804	-4.3278
CERS3	2.19144	1.30168	0.406224	0.196452	0.998804	-4.6352
COL2A1	3.50582	0.668757	0.406206	0.505421	0.998804	-5.09061
COX6A2	1.19336	1.296	0.406079	0.198395	0.998804	-4.64054
AMPD1	3.10128	1.14896	0.406032	0.253712	0.998804	-4.77101
EBF2	4.63236	1.77418	0.405827	0.0795222	0.998804	-4.11461
BCL11B	3.02189	1.2097	0.405794	0.229662	0.998804	-4.71894
SH3BGRL2	6.26868	1.83315	0.405387	0.0701979	0.998804	-4.03934
HCLS1	6.41177	2.04085	0.404439	0.0442915	0.998804	-3.75652
C14orf64	4.17539	1.16386	0.404417	0.247656	0.998804	-4.75847
EXOC2	5.92609	2.58791	0.404	0.0113098	0.970819	-2.88683
ADCY8	1.05834	1.73385	0.403555	0.0864773	0.998804	-4.16482
CTD-2054N24.2	3.86529	1.39831	0.403324	0.165565	0.998804	-4.54095
GRIK1	2.59687	1.14053	0.403152	0.257187	0.998804	-4.77804
MYH1	2.115	1.73309	0.402734	0.0866141	0.998804	-4.16576
C1orf234	0.506345	1.77958	0.402642	0.0786282	0.998804	-4.10782
RAG2	0.591983	1.70401	0.402312	0.0919382	0.998804	-4.20129
BLOC1S5-TXNDC5	1.51552	0.533925	0.401576	0.594762	0.998804	-5.15043
CCDC170	5.05933	1.08117	0.401232	0.28261	0.998804	-4.82608
PABPC5	3.41788	1.77994	0.400945	0.0785675	0.998804	-4.10735
BEND4	0.566734	2.52335	0.400864	0.0134363	0.998804	-2.99844
ART3	2.85351	0.810772	0.40082	0.419707	0.998804	-5.01331
EGFR	6.64983	1.355	0.400598	0.178925	0.998804	-4.58399
CNKSR2	3.63217	1.44053	0.400148	0.153296	0.998804	-4.49777
SLC5A10	1.15155	2.07534	0.399902	0.0409003	0.998804	-3.70694
GDPD4	1.13369	1.39792	0.399803	0.16568	0.998804	-4.54134
BCAT1	4.09171	1.53432	0.39977	0.128571	0.998804	-4.39755
SAA1	10.2665	0.75875	0.399548	0.450064	0.998804	-5.04331
CEA	0.604557	0.901233	0.399492	0.369952	0.998804	-4.95648
EFEMP1	8.69549	1.40148	0.399205	0.16463	0.998804	-4.53776
IGFBP1	2.37198	1.13145	0.398394	0.260966	0.998804	-4.78555
GEN1	4.03299	2.71935	0.39794	0.00789206	0.963992	-2.6525
TAF4B	4.54163	1.85103	0.397847	0.0675489	0.998804	-4.01603
PRTFDC1	5.10779	1.5632	0.397562	0.121629	0.998804	-4.36549
ERCC4	4.74065	2.72566	0.397525	0.00775456	0.963992	-2.64102
AC132192.1	2.64981	1.11038	0.397142	0.269887	0.998804	-4.80275
TGFBR3	7.40887	1.26855	0.397008	0.20799	0.998804	-4.66604
CRLF1	5.26377	1.25669	0.396581	0.212226	0.998804	-4.67689
ATP13A4	4.49567	0.830102	0.396529	0.408754	0.998804	-5.00166
TREML2	1.07963	1.69919	0.396273	0.0928467	0.998804	-4.20712
GABRA5	0.390745	1.7617	0.395121	0.0816234	0.998804	-4.13026
PEAR1	5.47897	2.07235	0.395111	0.0411845	0.998804	-3.71126
SPDYE2B	1.55979	1.88373	0.395071	0.0629332	0.998804	-3.97295
TRIM55	1.81974	1.14492	0.394831	0.255375	0.998804	-4.77438
SCN5A	2.35886	1.75198	0.394573	0.0832909	0.998804	-4.14238
C2orf16	2.61019	2.14726	0.393957	0.034547	0.998804	-3.60123
EPYC	1.07412	1.07975	0.393957	0.283235	0.998804	-4.8272
CDK14	5.67289	2.15911	0.392982	0.0335871	0.998804	-3.58351
SLC43A1	5.55968	1.76514	0.392602	0.0810425	0.998804	-4.12597
DYNC2H1	5.85582	2.11103	0.392363	0.0376311	0.998804	-3.65487
TRPC1	4.66958	2.05674	0.392267	0.0426982	0.998804	-3.73375
SLC26A2	5.34233	1.97669	0.392176	0.0512354	0.998804	-3.84675
WNT5A	4.80886	1.19217	0.391904	0.236433	0.998804	-4.73423
ACER2	5.06571	1.62114	0.391771	0.108598	0.998804	-4.29951
LRRK2	4.54225	1.6047	0.391557	0.112174	0.998804	-4.31845
AKT3	6.13116	1.63963	0.391441	0.104691	0.998804	-4.278
ZNF879	4.20597	2.08963	0.390957	0.0395627	0.998804	-3.68618
RGR	1.94725	1.17805	0.390677	0.24198	0.998804	-4.74639
LGI1	1.70622	1.02933	0.390487	0.306174	0.998804	-4.86601
ZEB1	6.07787	1.93866	0.39024	0.0557788	0.998804	-3.89905
MYL3	3.63672	1.28151	0.389675	0.203409	0.998804	-4.65406
NKX6-3	0.463452	2.16749	0.389492	0.0329221	0.998804	-3.57093
TBX3	6.56833	1.31233	0.389483	0.192863	0.998804	-4.62513
MCHR1	1.9541	1.28623	0.389113	0.201765	0.998804	-4.64967
CXCR1	1.95403	1.25678	0.388469	0.212188	0.998804	-4.67681
GOLGA8T	1.68663	1.80536	0.388363	0.0744684	0.998804	-4.07508
C7orf63	4.99194	1.58935	0.388273	0.1156	0.998804	-4.33599
KIAA1731	5.19231	3.39027	0.388249	0.0010506	0.555489	-1.31908
TMEM232	3.7156	1.43011	0.38788	0.156259	0.998804	-4.50855
ANKRD18A	2.88287	0.942209	0.387712	0.348691	0.998804	-4.92881
AL589739.1	2.53793	0.993569	0.387661	0.323183	0.998804	-4.89244
PCDHGA12	4.09952	1.85321	0.387508	0.0672335	0.998804	-4.01319
SLC2A13	4.08496	2.22632	0.387474	0.0285696	0.998804	-3.48142
SALL1	2.62998	1.38331	0.387114	0.1701	0.998804	-4.556
SYCE3	3.13827	1.09147	0.387069	0.278072	0.998804	-4.81792
TREML1	2.61362	1.58137	0.386719	0.117412	0.998804	-4.34504
FMN2	2.81444	1.22862	0.386352	0.222518	0.998804	-4.70219
TLL2	1.35248	1.52438	0.386102	0.131032	0.998804	-4.40845
BTNL8	1.50947	1.71864	0.386035	0.0892271	0.998804	-4.18348
PAX6	2.78232	1.30357	0.386028	0.19581	0.998804	-4.63342
C16orf71	2.8733	1.43362	0.385938	0.155256	0.998804	-4.50493
TBX15	5.53569	1.80324	0.3855	0.0748055	0.998804	-4.07779
IGFL4	1.10669	1.51425	0.385157	0.133579	0.998804	-4.41949
SRPX	7.53507	1.49578	0.384943	0.138329	0.998804	-4.43946
CASP14	1.52973	0.770057	0.384262	0.443352	0.998804	-5.03697
RHCG	2.90774	0.940408	0.384113	0.349608	0.998804	-4.93006
TOP1MT	6.05126	2.36235	0.383895	0.0203839	0.998804	-3.26656
FGF7	6.42579	1.2559	0.383874	0.212514	0.998804	-4.67761
LHX2	0.846627	1.19378	0.383703	0.235803	0.998804	-4.73283
LINGO2	1.14698	1.44452	0.38362	0.152174	0.998804	-4.49363
TBC1D12	5.24657	3.04924	0.383539	0.00303736	0.714037	-2.0244
DNMBP	5.60206	1.98434	0.383516	0.0503613	0.998804	-3.83613
ANKS6	4.79609	1.5249	0.383421	0.130901	0.998804	-4.40787
ZNF441	4.87394	2.29608	0.3834	0.0240681	0.998804	-3.37259
KLHL14	2.45353	1.31748	0.383387	0.191128	0.998804	-4.62023
SCN9A	2.72535	1.834	0.383092	0.0700633	0.998804	-4.03821
LILRB5	4.90445	1.24029	0.383079	0.218198	0.998804	-4.69174
MAN1A1	6.8506	1.62632	0.383046	0.107495	0.998804	-4.29351
SLFN12L	3.29325	1.32355	0.383044	0.189111	0.998804	-4.61443
ZNF662	5.05368	1.45542	0.382784	0.149146	0.998804	-4.48226
TBX20	0.512534	1.19862	0.382514	0.233926	0.998804	-4.72863
SYTL4	6.20574	1.78891	0.382307	0.0771052	0.998804	-4.09603
SLC41A2	5.44224	1.83101	0.382252	0.070513	0.998804	-4.04208
C15orf38	5.82674	2.45211	0.382196	0.0161946	0.998804	-3.11891
KIAA0087	1.04686	2.04594	0.382156	0.0437735	0.998804	-3.74923
POF1B	3.89677	0.808104	0.381775	0.421233	0.998804	-5.0149
MPPED1	1.99323	1.12592	0.381719	0.26329	0.998804	-4.7901
ART5	3.29844	1.35154	0.381662	0.180017	0.998804	-4.58737
RP11-6L6.2	2.08012	1.27958	0.381397	0.204087	0.998804	-4.65586
RBMS3	5.65751	1.83163	0.381205	0.0704223	0.998804	-4.04129
NTNG1	1.94258	0.868178	0.380803	0.387683	0.998804	-4.97793
GIMAP6	6.44978	1.82425	0.380754	0.0715444	0.998804	-4.05085
COL12A1	7.03218	1.41505	0.38031	0.160623	0.998804	-4.52398
FMO4	5.24593	2.16925	0.380188	0.0327834	0.998804	-3.56827
ADRA2A	6.14846	1.13057	0.380047	0.261346	0.998804	-4.78626
PLSCR4	6.97553	1.9095	0.379827	0.0594902	0.998804	-3.93855
OSBPL8	6.37687	2.19146	0.379732	0.0310843	0.998804	-3.53472
SLFN12	5.05997	1.8919	0.379393	0.0618223	0.998804	-3.96208
ZNF354C	4.48578	1.94993	0.379177	0.0543964	0.998804	-3.88364
SP9	0.9977	1.60299	0.378627	0.112552	0.998804	-4.32042
LAMB1	7.78086	2.13299	0.378382	0.0357373	0.998804	-3.62248
TIMP4	6.83403	0.81409	0.378348	0.417828	0.998804	-5.01132
GLYATL1	3.51676	0.747119	0.377892	0.457005	0.998804	-5.04977
TBC1D3H	3.09184	1.39027	0.377769	0.167985	0.998804	-4.54904
PKD2	6.40197	2.33547	0.377607	0.0218132	0.998804	-3.30988
SPAG16	6.29848	1.5496	0.376777	0.124864	0.998804	-4.38066
RSPH9	2.7687	2.36012	0.37667	0.0204993	0.998804	-3.27018
AWAT1	0.293534	1.8084	0.376578	0.0739902	0.998804	-4.07119
AP001055.1	3.2035	1.45711	0.376462	0.148677	0.998804	-4.48049
GATA5	0.768489	1.31363	0.376284	0.192415	0.998804	-4.62389
NTS	2.89529	0.597531	0.37619	0.551705	0.998804	-5.12387
PTPRD	3.34424	1.33451	0.375955	0.185511	0.998804	-4.6039
WIF1	4.99337	0.632686	0.375789	0.528607	0.998804	-5.10791
SLC9A9	5.19605	1.9433	0.375564	0.0552047	0.998804	-3.89271
STON1-GTF2A1L	2.48933	1.06912	0.375262	0.287967	0.998804	-4.83553
PHYHIP	4.40165	1.45138	0.375142	0.150262	0.998804	-4.48649
GZMK	3.95339	0.926105	0.374771	0.356951	0.998804	-4.93983
KCNJ6	0.854807	1.50597	0.373983	0.135686	0.998804	-4.42846
PHF21B	2.14399	1.01967	0.373825	0.310708	0.998804	-4.87324
WFDC1	3.56812	1.37283	0.373802	0.173323	0.998804	-4.56642
ADAMTS12	5.09567	1.61477	0.373751	0.109972	0.998804	-4.30687
POPDC3	2.91637	0.982509	0.373417	0.328568	0.998804	-4.90043
CTD-2583A14.9	0.949217	1.59463	0.373359	0.114413	0.998804	-4.32998
IL1R1	7.15647	1.56059	0.373142	0.122249	0.998804	-4.36842
CCL3L3	1.78856	0.624059	0.373041	0.534222	0.998804	-5.11191
LRRC19	0.598412	2.30241	0.373041	0.0236928	0.998804	-3.36258
RGAG4	5.02349	1.77258	0.372981	0.0797885	0.998804	-4.11662
SCGN	3.30063	0.738971	0.372755	0.461912	0.998804	-5.05422
CTD-2207O23.12	2.28348	0.347937	0.372603	0.728733	0.998804	-5.21108
CLDN10	3.67499	0.831411	0.372438	0.408016	0.998804	-5.00086
C4BPB	3.42898	0.918612	0.371362	0.360834	0.998804	-4.9449
GZMA	4.7953	1.08497	0.371227	0.280928	0.998804	-4.82307
SPATS1	0.20854	1.93031	0.370979	0.0568168	0.998804	-3.91039
PARVG	5.04062	1.72993	0.370816	0.0871798	0.998804	-4.16965
MORN5	1.69415	0.995995	0.370557	0.322011	0.998804	-4.89068
SCIMP	3.92449	1.55086	0.370312	0.124555	0.998804	-4.37925
LMO3	5.11455	0.977486	0.370301	0.331039	0.998804	-4.90403
CPEB2	5.58732	1.82768	0.370178	0.0710177	0.998804	-4.0464
ADCY4	6.19506	1.72768	0.369949	0.0875888	0.998804	-4.17242
HSD17B11	7.00604	1.90716	0.369818	0.0597949	0.998804	-3.94168
BCL2L14	3.07065	0.948523	0.369638	0.345486	0.998804	-4.92445
THAP10	4.00805	2.38021	0.369505	0.019481	0.998804	-3.23756
ZNF300	4.35981	1.45561	0.369398	0.149089	0.998804	-4.48205
MTSS1	6.05516	1.87014	0.369287	0.0648213	0.998804	-3.99095
SRR	5.53785	2.4874	0.368917	0.0147707	0.998804	-3.0596
P2RY1	2.69792	1.71141	0.368779	0.0905597	0.998804	-4.19231
SEL1L3	5.57211	1.45673	0.36866	0.148789	0.998804	-4.48089
GOLGA6L4	4.14693	1.91405	0.3686	0.0588928	0.998804	-3.93239
ZNF100	4.57581	2.08833	0.36844	0.0396832	0.998804	-3.68808
WDR93	3.18938	1.39716	0.367997	0.165909	0.998804	-4.54211
DKFZP779L1853	1.35924	1.90033	0.367907	0.0606933	0.998804	-3.95082
MTRNR2L2	2.56973	0.80027	0.367732	0.425732	0.998804	-5.01953
FAM154B	4.04621	1.48941	0.367438	0.139986	0.998804	-4.44627
FAM65C	4.37345	1.18556	0.36686	0.23902	0.998804	-4.73995
ZCCHC18	2.97822	1.53293	0.366522	0.128912	0.998804	-4.39907
CORO7-PAM16	0.9702	1.58525	0.366506	0.116527	0.998804	-4.34064
KIRREL	6.51662	1.83005	0.366086	0.0706616	0.998804	-4.04334
ST6GAL2	3.00252	1.05126	0.366004	0.296042	0.998804	-4.84935
TRAK2	6.19976	2.47449	0.365292	0.015278	0.998804	-3.08138
C17orf61-PLSCR3	2.37773	1.56104	0.365032	0.122135	0.998804	-4.3679
LCAT	5.55968	2.0085	0.364781	0.0476836	0.998804	-3.80233
COLEC11	3.55067	1.238	0.364736	0.219036	0.998804	-4.6938
RNF219	5.3166	3.34895	0.364695	0.00119947	0.555489	-1.40739
KRT39	0.956814	1.47866	0.364445	0.142833	0.998804	-4.45774
MMP19	6.02743	1.66915	0.364134	0.0986763	0.998804	-4.24316
TEX12	1.4156	1.84741	0.364094	0.0680773	0.998804	-4.02077
NIPAL4	1.3097	1.25501	0.363535	0.212828	0.998804	-4.67842
UNC5C	4.0005	1.28136	0.363419	0.203465	0.998804	-4.65421
MYBPH	0.938565	1.63616	0.363041	0.10541	0.998804	-4.28205
FGF14	4.31388	1.13907	0.362904	0.257794	0.998804	-4.77925
CTD-2368P22.1	4.46481	1.81952	0.362879	0.0722629	0.998804	-4.05692
DGKE	4.22158	1.95094	0.362723	0.0542736	0.998804	-3.88225
PAPD5	5.17901	2.61113	0.362684	0.0106226	0.963992	-2.84612
RASGRF1	2.55114	1.1161	0.362641	0.267446	0.998804	-4.79811
ODF2L	6.41735	2.51409	0.362381	0.0137692	0.998804	-3.01426
C5orf58	2.64293	1.17076	0.36219	0.244884	0.998804	-4.75262
CTD-2014B16.3	0.845319	1.62464	0.36175	0.107847	0.998804	-4.29545
MBIP	6.32788	3.12441	0.361693	0.0024189	0.710533	-1.87363
SLC25A18	4.08113	1.12708	0.361679	0.262801	0.998804	-4.78914
POLR1B	5.59083	3.27955	0.361626	0.00149487	0.579244	-1.55397
CHRNA10	2.53783	2.02796	0.36158	0.0456155	0.998804	-3.77484
NR0B1	1.51558	1.3042	0.361548	0.195595	0.998804	-4.63282
STRADB	6.38707	2.8204	0.361308	0.00593665	0.900986	-2.46606
ZBTB6	4.95242	3.03336	0.360977	0.00318545	0.714037	-2.05588
DPYS	2.50859	1.1749	0.360948	0.243234	0.998804	-4.74909
AC226150.4	3.72469	1.67468	0.360885	0.0975785	0.998804	-4.23657
AGMO	3.24798	1.29626	0.360827	0.198304	0.998804	-4.64029
PCDHB15	3.81733	1.8653	0.3606	0.0655013	0.998804	-3.99732
AC010327.2	2.42203	1.76814	0.360392	0.0805343	0.998804	-4.12221
OSTN	1.17948	1.61743	0.360372	0.109396	0.998804	-4.3038
ABHD2	6.29195	1.87326	0.360369	0.0643842	0.998804	-3.98683
C17orf97	4.7072	1.75227	0.360354	0.083242	0.998804	-4.14203
CFP	4.54392	1.24435	0.359651	0.216706	0.998804	-4.68808
SUCNR1	3.28138	1.27468	0.359474	0.205807	0.998804	-4.66039
SPN	4.42013	1.40328	0.359223	0.164084	0.998804	-4.53594
PTPN13	5.68349	1.56781	0.359047	0.120551	0.998804	-4.36033
XPNPEP3	5.41316	3.18072	0.358817	0.00203483	0.675388	-1.75892
SHISA2	4.84622	0.698882	0.358596	0.486495	0.998804	-5.07543
ZFX	6.00815	2.663	0.35826	0.00922201	0.963992	-2.75412
CTD-3214H19.4	1.5893	0.53802	0.358196	0.591941	0.998804	-5.14881
WDR17	3.33103	1.01479	0.358138	0.313013	0.998804	-4.87687
ZNF697	4.25027	2.46217	0.358086	0.0157767	0.998804	-3.10207
CELF4	2.37442	1.13863	0.358039	0.257974	0.998804	-4.77961
RGS6	4.17592	1.13631	0.357983	0.25894	0.998804	-4.78153
ASPA	4.71204	1.27545	0.357971	0.205539	0.998804	-4.65968
CCR4	2.23142	1.0934	0.357787	0.277228	0.998804	-4.81639
ECEL1	2.8814	0.909279	0.357784	0.36571	0.998804	-4.95115
PRUNE2	5.2002	1.42742	0.357729	0.157033	0.998804	-4.51132
ACPT	0.384297	2.00219	0.357525	0.0483709	0.998804	-3.81119
ZNF223	4.67125	2.33856	0.357325	0.0216446	0.998804	-3.30492
ABCB11	1.26874	1.69609	0.35637	0.0934352	0.998804	-4.21087
ZNF22	6.57199	2.45849	0.356233	0.0159285	0.998804	-3.10824
PALM2	3.28146	1.44484	0.355896	0.152087	0.998804	-4.4933
C2orf70	2.58548	0.885915	0.355812	0.378101	0.998804	-4.96652
SMOC2	7.31637	1.32303	0.355749	0.189293	0.998804	-4.61493
ASB5	0.847007	1.70007	0.355636	0.0926808	0.998804	-4.20606
ADRB2	5.6748	1.27989	0.354385	0.203984	0.998804	-4.65557
KRT36	0.485628	2.37493	0.35385	0.0197442	0.998804	-3.24615
GAGE12I	0.177191	1.20547	0.353413	0.231287	0.998804	-4.72265
MAP2K4	6.07356	2.58396	0.353366	0.0114305	0.970819	-2.89372
F13A1	6.63716	1.0324	0.353327	0.304754	0.998804	-4.86369
IL23R	0.510794	1.91418	0.353296	0.0588759	0.998804	-3.93221
TRIM58	2.56744	0.996813	0.353041	0.321612	0.998804	-4.89008
PYDC1	1.83518	0.558554	0.353038	0.577903	0.998804	-5.1405
NODAL	2.03636	1.89596	0.352942	0.061276	0.998804	-3.95666
LRMP	5.14108	1.57002	0.352552	0.120031	0.998804	-4.35784
ZNF660	3.52828	1.83353	0.352384	0.0701336	0.998804	-4.03881
HOXC10	4.87441	0.73577	0.352156	0.463852	0.998804	-5.05595
FGR	5.16849	1.66204	0.35192	0.100095	0.998804	-4.2516
RPH3A	1.2567	1.576	0.351632	0.118646	0.998804	-4.35111
ZNF334	4.68032	1.04379	0.351588	0.299472	0.998804	-4.85506
B3GALT1	3.04579	1.44896	0.351495	0.150934	0.998804	-4.48901
GLB1L3	2.58236	1.10525	0.351464	0.272091	0.998804	-4.80689
CD68	7.71545	1.62363	0.35115	0.108071	0.998804	-4.29664
CTSK	8.3443	1.25325	0.35096	0.213474	0.998804	-4.68002
POLR2J3	7.04588	2.54382	0.350599	0.012726	0.994887	-2.9633
HTRA1	8.82488	1.48618	0.350468	0.140842	0.998804	-4.44973
PLIN2	7.7838	1.55113	0.350201	0.124498	0.998804	-4.37896
TMEM56	4.5123	1.31826	0.349919	0.190867	0.998804	-4.61948
ST6GAL1	6.70751	1.46511	0.349878	0.146494	0.998804	-4.47209
AMIGO3	3.40368	1.32592	0.349876	0.188326	0.998804	-4.61215
MFNG	5.8747	1.78867	0.34956	0.0771417	0.998804	-4.09633
CHST5	1.48793	1.53081	0.349057	0.129435	0.998804	-4.4014
UHRF1BP1	4.8463	3.075	0.348946	0.00281057	0.714037	-1.97305
OR2W3	2.2412	1.08963	0.348376	0.278876	0.998804	-4.81938
CR1	3.01812	1.14938	0.348221	0.25354	0.998804	-4.77066
ZNF502	4.78741	1.63561	0.348154	0.105525	0.998804	-4.28269
SEMA6D	5.30218	1.20718	0.347699	0.230633	0.998804	-4.72115
REP15	3.2897	1.86983	0.347493	0.0648614	0.998804	-3.99134
SCARF2	4.72664	1.48739	0.347477	0.140518	0.998804	-4.44844
ACOT1	5.81096	1.44345	0.347459	0.15248	0.998804	-4.49474
ESRRG	3.77656	0.907186	0.34745	0.366811	0.998804	-4.95254
STEAP4	6.90653	0.867171	0.347258	0.388246	0.998804	-4.97856
C3orf70	3.57013	1.36412	0.347026	0.176039	0.998804	-4.57503
CDON	5.55091	1.36642	0.346849	0.175325	0.998804	-4.57277
PROX2	2.06185	1.94875	0.346717	0.0545388	0.998804	-3.88525
VCX3B	0.953327	1.52719	0.346686	0.130332	0.998804	-4.40537
RASSF8	5.65568	1.54971	0.346245	0.124835	0.998804	-4.38053
GIMAP8	5.91717	1.75034	0.346186	0.0835784	0.998804	-4.14443
ANTXR1	7.1579	1.48566	0.345987	0.140982	0.998804	-4.45029
KRT222	2.7918	0.933006	0.34597	0.353393	0.998804	-4.93513
RP5-1021I20.4	2.25366	1.69024	0.345934	0.094553	0.998804	-4.21793
EMX2	3.61199	1.28826	0.3459	0.201063	0.998804	-4.64779
ABLIM3	6.75492	1.10223	0.345812	0.273405	0.998804	-4.80931
ATP8B2	5.84713	1.96961	0.345707	0.0520555	0.998804	-3.85655
BTBD16	0.969038	1.84886	0.345338	0.0678651	0.998804	-4.01887
ZMYM1	4.9415	2.73661	0.345236	0.0075211	0.963992	-2.62103
ZNF677	5.99804	1.48553	0.345124	0.141015	0.998804	-4.45043
ANP32E	6.23705	1.75589	0.345016	0.0826212	0.998804	-4.13753
SLC8A2	1.41275	1.12769	0.34487	0.262542	0.998804	-4.78864
PLA2G7	4.47637	1.1035	0.344867	0.272847	0.998804	-4.8083
NPR3	4.66767	0.939504	0.344593	0.350071	0.998804	-4.93068
WNT16	0.67185	2.16148	0.34451	0.0333974	0.998804	-3.57995
PYGO1	3.8884	1.48727	0.344474	0.14055	0.998804	-4.44857
ZIC4	1.4609	0.936848	0.344467	0.351426	0.998804	-4.9325
MARK1	4.97998	1.27849	0.34446	0.204471	0.998804	-4.65686
SULT1A4	6.33481	1.88089	0.344386	0.0633252	0.998804	-3.97673
MLTK	6.85786	2.08359	0.34435	0.0401248	0.998804	-3.69498
FIBIN	5.83837	1.1792	0.343874	0.241531	0.998804	-4.74541
VIL1	2.38205	1.59422	0.343832	0.114504	0.998804	-4.33044
VCX3A	0.681576	1.68658	0.343659	0.0952574	0.998804	-4.22232
DPYSL5	0.68363	1.14516	0.343606	0.255275	0.998804	-4.77418
MAP4K3	6.1224	3.30957	0.342884	0.00135958	0.575828	-1.49084
HIST1H2BN	2.8664	1.21841	0.342728	0.226353	0.998804	-4.71126
EFCAB6	3.84952	1.41793	0.342396	0.159774	0.998804	-4.52104
PDE3A	4.15935	1.40742	0.342393	0.162855	0.998804	-4.53173
DSG1	3.47072	0.729591	0.342235	0.467598	0.998804	-5.05929
NPIPB8	1.76737	1.34658	0.3422	0.181605	0.998804	-4.59221
MYH7	0.583114	1.76066	0.341891	0.0818007	0.998804	-4.13156
SHISA9	2.43722	0.750781	0.341812	0.454808	0.998804	-5.04775
BCL2L15	2.14628	1.2203	0.341687	0.22564	0.998804	-4.70959
KCTD6	5.58063	1.79662	0.341273	0.0758565	0.998804	-4.08622
SEC14L5	2.20837	1.43522	0.341123	0.154801	0.998804	-4.50327
RAB31	6.32063	1.4609	0.340963	0.147642	0.998804	-4.47651
AKR1E2	4.33896	1.22536	0.340421	0.223736	0.998804	-4.70509
CCDC81	2.60129	1.88041	0.339623	0.0633893	0.998804	-3.97735
FILIP1	4.21617	1.6717	0.339517	0.0981678	0.998804	-4.24013
TIMP3	9.22356	1.4178	0.338899	0.159817	0.998804	-4.52117
MMP2	8.69884	1.20928	0.338723	0.22983	0.998804	-4.7193
KRT1	2.20429	0.954862	0.338612	0.342287	0.998804	-4.92003
DDC	2.09566	0.787528	0.338346	0.433111	0.998804	-5.02696
CHML	4.57565	1.83288	0.338341	0.0702324	0.998804	-4.03967
RSPH10B	1.12665	1.97853	0.338278	0.051024	0.998804	-3.8442
TRDMT1	4.53597	2.14021	0.3382	0.035129	0.998804	-3.61172
LRRC36	2.28572	1.36979	0.338057	0.174268	0.998804	-4.56944
KLRC2	1.9325	1.01426	0.337551	0.313262	0.998804	-4.87726
GCNT4	3.66732	1.17745	0.337053	0.24222	0.998804	-4.74691
ZNF732	2.03111	1.35418	0.33684	0.179176	0.998804	-4.58479
TRAPPC8	6.43408	3.57655	0.336705	0.000570745	0.435892	-0.911711
PTGS1	5.03496	1.78073	0.336513	0.0784377	0.998804	-4.10636
SCARA5	6.55255	0.773623	0.335871	0.441262	0.998804	-5.03493
SYCP1	1.24429	0.979474	0.33576	0.330057	0.998804	-4.90261
ACSS3	5.80626	1.16253	0.335748	0.248199	0.998804	-4.7596
CDYL2	4.58169	1.65358	0.335596	0.101808	0.998804	-4.2616
CRIM1	7.73943	1.63277	0.335421	0.106129	0.998804	-4.28602
GBP4	5.78674	1.22719	0.335072	0.223059	0.998804	-4.70347
DCLK1	5.97134	0.992845	0.334926	0.323542	0.998804	-4.89296
CMTM2	2.28483	1.50392	0.334795	0.136214	0.998804	-4.43068
USP44	3.21971	1.4226	0.334728	0.158418	0.998804	-4.51626
SNX13	6.12862	2.63439	0.334706	0.00997216	0.963992	-2.80503
SBF2	6.33465	2.5069	0.333992	0.0140327	0.998804	-3.02651
ALDH1L2	4.34642	1.41066	0.333408	0.1619	0.998804	-4.52844
TGM2	6.1369	1.41547	0.333126	0.160497	0.998804	-4.52355
FRS2	6.05173	1.70702	0.333081	0.0913798	0.998804	-4.19765
KHDRBS3	5.99094	1.41538	0.332975	0.160523	0.998804	-4.52364
NLRP9	0.940961	2.30956	0.332945	0.0232745	0.998804	-3.35123
CTD-2370N5.3	1.75757	0.572857	0.332925	0.56822	0.998804	-5.13452
MAP1A	4.89935	1.63651	0.332873	0.105336	0.998804	-4.28163
HRCT1	5.45964	0.796161	0.332523	0.428111	0.998804	-5.02193
KIAA1614	4.35804	1.65991	0.332497	0.100523	0.998804	-4.25412
PLBD1	6.5418	1.56903	0.332263	0.120268	0.998804	-4.35896
PCDHGA2	4.5476	1.1383	0.33223	0.258116	0.998804	-4.77989
C9orf129	0.916951	1.38669	0.332164	0.16907	0.998804	-4.55262
ULK2	5.77623	2.25996	0.33205	0.0263142	0.998804	-3.4293
CEP350	5.67393	2.68202	0.331849	0.00875195	0.963992	-2.72001
TOMM20L	1.90862	0.985794	0.331581	0.326961	0.998804	-4.89807
HBCBP	1.55392	1.16229	0.331468	0.248287	0.998804	-4.7598
ALOXE3	2.15513	1.06235	0.331403	0.291009	0.998804	-4.8408
SLC37A2	4.28151	1.272	0.331286	0.206754	0.998804	-4.66286
GSDMA	2.10463	0.900474	0.331252	0.370349	0.998804	-4.95699
CPXM1	6.25075	1.0718	0.331184	0.286773	0.998804	-4.83343
CORO1A	6.13236	1.39183	0.331003	0.16752	0.998804	-4.54748
SLC19A3	6.46882	0.689705	0.330583	0.492225	0.998804	-5.08012
NAALAD2	4.19729	1.53477	0.330385	0.128459	0.998804	-4.39704
HBG1	1.29456	1.29979	0.330307	0.197096	0.998804	-4.63698
ST3GAL5	5.81726	1.69684	0.330235	0.0932939	0.998804	-4.20997
UGT3A2	1.45552	0.849756	0.329883	0.39779	0.998804	-4.98954
POLR2J2	4.91322	0.832093	0.329865	0.407634	0.998804	-5.00045
AS3MT	4.9979	1.04724	0.32971	0.297889	0.998804	-4.85243
MSANTD2	5.04643	2.63638	0.329598	0.00991827	0.963992	-2.80151
SRRM3	3.96465	1.1591	0.329508	0.249579	0.998804	-4.7625
USPL1	5.67138	3.01433	0.329297	0.0033718	0.714037	-2.09347
PDE1A	4.79378	1.47121	0.329221	0.144833	0.998804	-4.46564
CPT1A	6.47049	1.77549	0.329197	0.0793081	0.998804	-4.11298
SLC25A47	0.340533	2.5092	0.328975	0.0139481	0.998804	-3.02261
KLHL8	5.13144	2.7652	0.328722	0.00694174	0.963992	-2.56859
CCDC68	4.05331	1.0439	0.328647	0.299419	0.998804	-4.85498
OR52N4	2.01932	1.41478	0.328427	0.160693	0.998804	-4.52425
VCAM1	5.97254	1.21876	0.328414	0.226228	0.998804	-4.71095
PARM1	6.24558	1.32114	0.328376	0.189915	0.998804	-4.61673
PMP22	8.43783	1.64163	0.328017	0.104274	0.998804	-4.27566
ABLIM1	7.45978	1.87046	0.327689	0.0647759	0.998804	-3.99053
JPH1	3.31025	1.11726	0.327675	0.26695	0.998804	-4.79716
PRSS45	2.31757	1.08384	0.327654	0.281423	0.998804	-4.82397
TMX4	6.52985	2.11703	0.327563	0.0371044	0.998804	-3.64604
AC107021.1	1.10044	1.67114	0.32738	0.0982784	0.998804	-4.24079
NEFM	1.85536	1.12034	0.327226	0.265646	0.998804	-4.79466
IGFALS	2.17244	0.805307	0.327189	0.422835	0.998804	-5.01656
AL590822.2	1.6997	0.922642	0.327181	0.358741	0.998804	-4.94218
PPIAL4D	0.209429	1.85187	0.327169	0.0674276	0.998804	-4.01494
PHLPP2	4.56171	2.57006	0.326781	0.011865	0.986621	-2.91792
DNAJC10	6.96732	2.78665	0.326734	0.00653398	0.944419	-2.52893
AKAP7	5.37739	2.39635	0.326685	0.0186955	0.998804	-3.21118
ZNF391	4.55038	1.33697	0.32658	0.184709	0.998804	-4.60152
C11orf53	3.19735	1.04364	0.326463	0.299538	0.998804	-4.85518
MED1	6.17857	2.18673	0.326412	0.0314389	0.998804	-3.54188
RHD	1.6153	1.53685	0.325968	0.12795	0.998804	-4.39476
NOTCH2NL	6.37162	2.01929	0.32579	0.0465264	0.998804	-3.78711
ITIH5	7.44082	1.07827	0.325709	0.283896	0.998804	-4.82836
WASF3	5.74945	1.31708	0.325315	0.191268	0.998804	-4.62061
TAL1	4.51263	1.53315	0.325165	0.128858	0.998804	-4.39883
ANGEL2	6.18144	2.95051	0.325103	0.00407297	0.734426	-2.21819
TMOD4	1.91818	1.28769	0.325	0.201259	0.998804	-4.64831
AC003006.7	1.42592	1.01337	0.324724	0.313685	0.998804	-4.87791
NUP85	6.72074	2.99035	0.324711	0.00362109	0.722914	-2.14058
GALC	5.99891	2.42347	0.324644	0.0174391	0.998804	-3.16652
SCRN1	6.32493	1.61651	0.324397	0.1096	0.998804	-4.30488
AFP	3.58589	0.41938	0.32417	0.675978	0.998804	-5.19079
LDB3	3.75455	1.34604	0.323937	0.181778	0.998804	-4.59273
EPB41L4A	5.4863	1.40129	0.323887	0.164679	0.998804	-4.53795
ANKRD28	6.3744	2.55143	0.323612	0.0124707	0.994887	-2.95018
RPRD1B	5.97788	3.67318	0.323282	0.000412549	0.395439	-0.694645
GJA5	5.59234	1.39722	0.323198	0.165896	0.998804	-4.54206
OR52N2	0.778508	1.44514	0.323057	0.152002	0.998804	-4.49299
C2	6.04512	1.51506	0.322736	0.133377	0.998804	-4.41861
SLC10A5	2.0214	1.74302	0.322531	0.0848537	0.998804	-4.1535
RTDR1	2.23754	1.08588	0.322462	0.280524	0.998804	-4.82236
IL1RAPL2	2.20008	0.849456	0.322283	0.397955	0.998804	-4.98973
FAM126B	4.90159	2.36655	0.322119	0.0201686	0.998804	-3.25977
NOD1	5.58693	2.51212	0.321917	0.013841	0.998804	-3.01762
SEMA3D	4.80655	0.94128	0.321462	0.349166	0.998804	-4.92945
ATP8B3	2.90141	1.44062	0.321355	0.153273	0.998804	-4.49768
PCLO	4.44124	1.23234	0.321351	0.221135	0.998804	-4.69888
GALNT12	4.46251	1.16665	0.321302	0.246533	0.998804	-4.75612
CASP16	1.9107	0.898764	0.320803	0.371254	0.998804	-4.95812
GREM1	4.89746	0.88177	0.32058	0.380329	0.998804	-4.96921
HSPA2	5.80658	1.05751	0.32055	0.293207	0.998804	-4.84454
TBC1D31	4.19982	1.95728	0.320075	0.0535125	0.998804	-3.87356
INHBA	3.7328	1.15632	0.319573	0.250706	0.998804	-4.76484
PODN	7.18164	1.09341	0.319571	0.277235	0.998804	-4.81637
PGBD1	4.46386	2.01804	0.319519	0.04666	0.998804	-3.78889
RP11-345J4.5	5.99819	2.62109	0.31941	0.0103394	0.963992	-2.82856
MASP2	3.55417	1.56728	0.319233	0.12067	0.998804	-4.36092
CYP2C8	2.46804	1.01539	0.31922	0.312728	0.998804	-4.87642
APBA2	3.57581	1.05476	0.319139	0.294446	0.998804	-4.84666
RP11-45M22.4	1.38876	1.32661	0.319116	0.188101	0.998804	-4.6115
PROS1	6.81467	1.49381	0.31907	0.138841	0.998804	-4.44157
FAM135A	4.93959	1.66139	0.318799	0.100224	0.998804	-4.25236
RP11-793H13.10	4.10846	1.70104	0.318524	0.0924978	0.998804	-4.20489
RYR2	2.30515	1.03149	0.318515	0.305162	0.998804	-4.86438
MCM6	5.81487	2.27656	0.318273	0.0252599	0.998804	-3.40333
HSD3B1	0.679944	1.05001	0.318035	0.296614	0.998804	-4.8503
ARG1	1.68344	1.56775	0.31775	0.120559	0.998804	-4.36038
SLC40A1	7.79089	0.808928	0.317728	0.420775	0.998804	-5.0144
MB	5.41866	1.00346	0.317705	0.318419	0.998804	-4.88522
DRD2	3.79706	0.84428	0.317644	0.400825	0.998804	-4.99295
DEFA5	0.344298	2.3104	0.317639	0.0232256	0.998804	-3.34989
EDEM1	6.0409	2.60832	0.317571	0.0107036	0.963992	-2.85106
PCP2	3.55757	0.775658	0.317383	0.440051	0.998804	-5.03378
CROT	5.77328	1.38433	0.316963	0.169791	0.998804	-4.55498
USP50	1.27716	1.24158	0.316741	0.217718	0.998804	-4.69058
PDGFRA	6.80416	1.1983	0.316714	0.234054	0.998804	-4.72891
GSTM4	6.75484	1.80024	0.316676	0.0752829	0.998804	-4.08163
NEGR1	5.32848	1.12145	0.316397	0.265181	0.998804	-4.79375
DPEP2	4.10687	1.40776	0.316319	0.162756	0.998804	-4.53139
ZNF714	4.26087	1.52513	0.316056	0.130843	0.998804	-4.40762
HMGB2	7.63944	1.91134	0.315806	0.0592466	0.998804	-3.93605
FLT4	5.31294	1.77397	0.315598	0.0795575	0.998804	-4.11488
SPON2	6.69963	1.30685	0.315426	0.194706	0.998804	-4.63032
PDGFRB	7.54702	1.70081	0.315425	0.0925454	0.998804	-4.20518
C2orf27A	4.3211	1.20427	0.315365	0.231744	0.998804	-4.7237
GAS6	7.77639	1.48377	0.315327	0.141482	0.998804	-4.45231
TPPP	4.75412	1.11287	0.315046	0.268824	0.998804	-4.80073
CCDC88A	5.44009	1.72304	0.314704	0.0884237	0.998804	-4.1781
IGF1R	6.09618	1.08961	0.314688	0.278895	0.998804	-4.8194
LAMC1	7.70565	1.83392	0.314612	0.0700782	0.998804	-4.03832
BICC1	5.5051	1.24166	0.314425	0.217697	0.998804	-4.69051
NEK3	5.57458	2.32996	0.313866	0.0221173	0.998804	-3.31871
KRTAP2-3	0.578336	0.951467	0.313763	0.343999	0.998804	-4.9224
RNFT2	3.23291	1.4227	0.313721	0.158388	0.998804	-4.51615
PRKAA2	3.82578	0.855898	0.313687	0.394401	0.998804	-4.9857
C4orf22	1.30884	0.920486	0.313593	0.35986	0.998804	-4.94363
C9orf131	1.44697	1.48	0.313359	0.142476	0.998804	-4.45632
PTGES	6.51518	1.04897	0.31332	0.297096	0.998804	-4.8511
TBC1D3C	3.47969	1.01561	0.3133	0.312622	0.998804	-4.87625
PLCL1	4.61055	1.10373	0.313231	0.272746	0.998804	-4.80811
EPS8	7.10165	1.94597	0.313213	0.0548778	0.998804	-3.88906
LAMA2	6.15459	1.06077	0.313115	0.291732	0.998804	-4.84202
FAM126A	6.20144	1.45567	0.313004	0.149078	0.998804	-4.482
PVRL3	5.02467	1.34537	0.312982	0.181992	0.998804	-4.59338
ZNF781	4.3807	1.41809	0.312767	0.159728	0.998804	-4.52088
QRFPR	1.39285	0.915576	0.312633	0.362416	0.998804	-4.94694
GABRB2	1.81563	1.05076	0.312449	0.296271	0.998804	-4.84973
WFS1	6.61836	1.82347	0.312196	0.0716591	0.998804	-4.05183
MGC4294	2.03762	1.0213	0.311872	0.309935	0.998804	-4.87202
LGR4	6.25522	1.30819	0.311388	0.194252	0.998804	-4.62905
SYT8	5.03061	0.544509	0.311358	0.587492	0.998804	-5.14621
CFD	8.55105	0.792148	0.311349	0.43044	0.998804	-5.02427
CDNF	4.83315	1.69567	0.311234	0.0935152	0.998804	-4.21138
CDKL2	2.59423	0.941528	0.311183	0.349034	0.998804	-4.92929
C11orf88	1.14406	0.98655	0.311007	0.326594	0.998804	-4.89752
CEMP1	4.63206	1.62017	0.310711	0.108805	0.998804	-4.30063
MYOC	4.72089	0.901141	0.310628	0.369999	0.998804	-4.95655
PNPLA1	0.576519	2.14109	0.310598	0.0350561	0.998804	-3.61042
MYL1	0.632768	1.81683	0.310405	0.0726778	0.998804	-4.06038
DENND4C	6.38835	2.42335	0.310372	0.0174444	0.998804	-3.16672
MAPK10	5.84818	0.963571	0.310246	0.337932	0.998804	-4.91391
CA4	6.32349	0.729974	0.310181	0.467378	0.998804	-5.05907
PPFIBP1	6.68194	1.76579	0.309696	0.0809333	0.998804	-4.12516
OSR2	5.83057	1.03237	0.309648	0.30476	0.998804	-4.86372
ZMAT1	5.54207	1.38772	0.309457	0.16876	0.998804	-4.55159
C8orf33	6.69245	2.63724	0.309378	0.009895	0.963992	-2.79998
EIF1AY	0.471033	2.02747	0.309171	0.0456669	0.998804	-3.77554
PCDH18	6.27059	1.39787	0.309171	0.165703	0.998804	-4.5414
C18orf54	3.56135	1.60816	0.308984	0.111413	0.998804	-4.31448
KCND1	3.60254	1.71461	0.308892	0.0899675	0.998804	-4.1884
TMOD2	4.92023	1.58897	0.308851	0.115686	0.998804	-4.33642
TAGLN	10.4234	1.23799	0.308808	0.219046	0.998804	-4.6938
PYGM	4.47144	1.25767	0.308758	0.211866	0.998804	-4.67599
MYOZ2	1.87933	1.53877	0.308724	0.127479	0.998804	-4.39264
SLC17A3	0.595537	1.62895	0.308461	0.10693	0.998804	-4.29045
FLG	1.67732	1.45029	0.308316	0.150564	0.998804	-4.48762
ENOX1	3.85621	1.21787	0.308241	0.226556	0.998804	-4.71174
ABCA1	5.69456	1.68125	0.30824	0.0962913	0.998804	-4.22871
WDR72	1.75842	0.702913	0.308238	0.483985	0.998804	-5.07336
TRPA1	2.95519	0.648388	0.308212	0.51844	0.998804	-5.1005
INSL6	0.585177	1.13861	0.308197	0.257983	0.998804	-4.77963
ZNF177	3.81685	1.2664	0.308122	0.20874	0.998804	-4.66801
CNTLN	4.53351	1.70515	0.308095	0.0917256	0.998804	-4.19991
ADD3	7.39485	1.46608	0.30809	0.146228	0.998804	-4.47106
RASA4B	5.33134	1.2841	0.30783	0.20251	0.998804	-4.65166
BEST1	4.27934	1.98395	0.307754	0.0504051	0.998804	-3.83666
ATP12A	0.718511	1.15974	0.307695	0.249318	0.998804	-4.76196
ZFPM2	4.60371	1.27507	0.307642	0.20567	0.998804	-4.66003
GPRASP1	5.16713	1.38266	0.307521	0.170297	0.998804	-4.55665
CELSR3	2.8501	1.08116	0.307391	0.282607	0.998804	-4.82609
FAM26E	3.86401	1.43972	0.307337	0.153526	0.998804	-4.49862
SLC6A13	1.03131	1.33856	0.307266	0.184191	0.998804	-4.59998
COL9A1	1.33143	0.888775	0.307252	0.376571	0.998804	-4.96466
LYST	5.81965	1.94261	0.307204	0.0552889	0.998804	-3.89365
ALDH1A2	5.4659	1.08002	0.307182	0.283117	0.998804	-4.82699
SLC6A15	2.55206	0.75862	0.307164	0.450127	0.998804	-5.0434
ANGPT1	5.21311	1.11047	0.306797	0.269854	0.998804	-4.80268
STXBP5	5.1892	2.13863	0.306738	0.0352606	0.998804	-3.61407
TCTE1	1.54985	1.40539	0.306394	0.163457	0.998804	-4.5338
KIR3DL2	1.04996	1.31232	0.306391	0.192855	0.998804	-4.62514
GPR89B	5.74531	2.61584	0.306147	0.0104878	0.963992	-2.83782
SPINK2	2.54513	0.92758	0.306068	0.356185	0.998804	-4.93883
NLRP12	1.40021	1.39727	0.305961	0.165875	0.998804	-4.542
PVRIG	3.19256	0.955411	0.30584	0.34201	0.998804	-4.91965
DYNC1LI1	6.34915	3.03248	0.305749	0.00319389	0.714037	-2.05763
ZSCAN20	3.60023	2.01298	0.305698	0.0472	0.998804	-3.79602
CASD1	6.03468	1.53624	0.305564	0.128101	0.998804	-4.39543
TMEM236	1.14015	1.79398	0.305293	0.0762813	0.998804	-4.08958
ZDBF2	4.03373	1.30621	0.305042	0.194914	0.998804	-4.63092
ZNF471	4.72885	1.16211	0.305022	0.248361	0.998804	-4.75996
UPK3A	2.48096	0.599634	0.304894	0.550307	0.998804	-5.12294
LY96	6.1847	1.60066	0.304846	0.11307	0.998804	-4.32309
RAET1L	1.5278	0.703525	0.304643	0.483605	0.998804	-5.07304
NKX2-5	1.14511	0.802541	0.304523	0.424425	0.998804	-5.01819
LEPR	6.28653	1.17444	0.304504	0.243421	0.998804	-4.74948
ASRGL1	5.09614	1.01613	0.304404	0.312383	0.998804	-4.87587
CDRT1	0.688794	1.27812	0.30418	0.204598	0.998804	-4.65721
GPR182	1.99101	1.32719	0.304142	0.187909	0.998804	-4.61094
CLEC4E	3.60089	0.834108	0.303906	0.406501	0.998804	-4.99922
BCL2	6.24892	1.10579	0.303859	0.271866	0.998804	-4.80646
FOLR3	1.36548	1.11469	0.303811	0.268046	0.998804	-4.79926
TEDDM1	0.827848	1.81925	0.303659	0.0723046	0.998804	-4.05727
RP11-565P22.6	4.5541	0.858896	0.303223	0.392756	0.998804	-4.98381
C1orf220	1.74817	1.28317	0.302935	0.20283	0.998804	-4.65252
KRTDAP	2.63112	0.800664	0.302799	0.425503	0.998804	-5.0193
C15orf59	3.78376	0.878637	0.302786	0.382013	0.998804	-4.97123
TREML4	0.349307	2.15339	0.302737	0.034047	0.998804	-3.59207
ENPP1	5.72787	1.10454	0.302688	0.272401	0.998804	-4.80746
PDGFRL	7.12037	1.17442	0.302594	0.243431	0.998804	-4.7495
PLCL2	5.07384	1.57385	0.302539	0.119142	0.998804	-4.35353
NAV3	4.47169	0.990997	0.302512	0.32443	0.998804	-4.89431
WDR35	5.18506	2.14312	0.302497	0.0348879	0.998804	-3.6074
MUCL1	8.98151	0.320152	0.302391	0.749625	0.998804	-5.21795
BCAR3	6.26621	1.58041	0.30229	0.117637	0.998804	-4.34613
CCIN	1.84032	1.36943	0.302041	0.174381	0.998804	-4.56979
GLP1R	2.1903	0.949688	0.301935	0.344894	0.998804	-4.92364
HERC5	5.08483	1.18857	0.301924	0.237839	0.998804	-4.73735
CYP4X1	6.15458	0.645876	0.301904	0.520068	0.998804	-5.10169
NIM1	2.25669	1.14817	0.301548	0.254036	0.998804	-4.77167
GABRE	6.18956	0.777463	0.301526	0.439005	0.998804	-5.03274
LRRC70	5.19796	1.36815	0.30132	0.174779	0.998804	-4.57105
SKAP2	6.47073	1.69361	0.301315	0.0939096	0.998804	-4.21387
GJB4	0.916519	1.21381	0.301312	0.228095	0.998804	-4.71532
SP5	2.61793	0.684556	0.301114	0.495441	0.998804	-5.08274
C1QTNF5	6.33449	1.38442	0.301025	0.169769	0.998804	-4.5549
FRMPD2	2.29591	0.798453	0.300774	0.426778	0.998804	-5.0206
FHL5	4.97664	1.08533	0.300657	0.280768	0.998804	-4.82279
RASGRP2	5.10132	1.24273	0.300551	0.217299	0.998804	-4.68954
ICOS	1.99848	0.90742	0.300444	0.366685	0.998804	-4.95239
ZNF154	4.19863	1.21347	0.300434	0.228225	0.998804	-4.71562
SCML1	5.08379	1.32923	0.299876	0.187237	0.998804	-4.60898
PKNOX2	3.36755	1.04699	0.299867	0.297995	0.998804	-4.85262
OTUD6B	5.06061	2.10872	0.299786	0.0378357	0.998804	-3.65826
AL136115.1	1.91866	1.56051	0.299763	0.122259	0.998804	-4.36849
DCP1A	5.78571	2.98145	0.299543	0.00371775	0.722914	-2.15798
SERPING1	9.54105	1.43853	0.299505	0.153869	0.998804	-4.49985
SPTSSB	4.0152	0.581233	0.299491	0.562586	0.998804	-5.13096
DDX43	2.82161	0.995774	0.299257	0.322114	0.998804	-4.89084
PRIMA1	4.77252	0.948992	0.299015	0.345249	0.998804	-4.92412
GAPVD1	5.95461	2.80691	0.29888	0.00616907	0.920911	-2.49126
CPED1	6.05309	1.15131	0.298685	0.252758	0.998804	-4.76905
ATP8B4	4.77268	1.43019	0.298496	0.156233	0.998804	-4.50846
PRRX1	7.06078	1.21585	0.298423	0.227331	0.998804	-4.71353
CHST11	4.47789	1.56085	0.298383	0.12218	0.998804	-4.36812
ZNF699	3.94457	1.62138	0.298372	0.108545	0.998804	-4.29923
DAB1	2.11258	0.953725	0.298229	0.342858	0.998804	-4.92082
PDZRN4	3.36201	0.849707	0.298062	0.397814	0.998804	-4.98958
GNGT1	0.132016	1.08787	0.297995	0.279651	0.998804	-4.82078
RP11-366L20.2	2.51715	0.964313	0.297954	0.337555	0.998804	-4.91339
IL6ST	7.87447	1.16273	0.297949	0.248117	0.998804	-4.75943
PRCD	4.55079	1.35104	0.297843	0.180178	0.998804	-4.58786
ARHGAP24	5.68564	1.61727	0.297841	0.109431	0.998804	-4.30399
CDKL1	4.97225	1.79611	0.297682	0.0759384	0.998804	-4.08687
ACVR2A	5.54709	2.09425	0.297616	0.0391389	0.998804	-3.67945
TMEM82	0.254086	1.3303	0.29747	0.186888	0.998804	-4.60796
VCPIP1	4.96079	2.29213	0.297422	0.0243054	0.998804	-3.37883
GRIA4	4.42806	0.71211	0.297372	0.478301	0.998804	-5.06857
SMAD9	4.37902	1.46523	0.29728	0.146454	0.998804	-4.47196
PMEL	4.47191	1.15462	0.297208	0.2514	0.998804	-4.76627
BHMT2	5.8116	1.03316	0.297068	0.30439	0.998804	-4.86312
GLYATL2	5.34464	0.508336	0.296958	0.612511	0.998804	-5.16028
ZBTB43	5.14993	2.41569	0.296857	0.0177917	0.998804	-3.17938
DEFB4A	0.211285	1.19873	0.296848	0.233879	0.998804	-4.72853
ATOH8	6.00839	0.989862	0.296678	0.324987	0.998804	-4.89513
MAP2	5.25804	1.10617	0.296323	0.271697	0.998804	-4.80615
RIMBP3C	1.10041	1.14784	0.296243	0.254174	0.998804	-4.77195
CALHM3	0.461728	1.78856	0.296016	0.0771569	0.998804	-4.09645
NUP133	6.42651	3.06672	0.295869	0.00288167	0.714037	-1.98958
KRT6B	5.99825	0.433665	0.295736	0.66561	0.998804	-5.18628
AMN1	5.44073	2.0611	0.295564	0.042271	0.998804	-3.72749
CCNJ	4.48107	2.00138	0.295446	0.048459	0.998804	-3.81232
PCDH10	1.57466	0.749262	0.295207	0.455718	0.998804	-5.04859
TPH1	2.43207	0.859509	0.2952	0.392416	0.998804	-4.98343
SNX20	3.82238	1.1729	0.295153	0.244028	0.998804	-4.75079
CYP4A22	1.19292	1.36991	0.294965	0.17423	0.998804	-4.56931
EVI2B	5.56302	1.20586	0.294788	0.231137	0.998804	-4.72231
PCDHB11	3.29263	1.07089	0.294748	0.287171	0.998804	-4.83415
GSR	6.27481	1.7529	0.294639	0.0831326	0.998804	-4.14124
PCP4L1	3.60986	0.785343	0.294306	0.434383	0.998804	-5.02823
EPHX4	3.50512	0.878538	0.294198	0.382065	0.998804	-4.9713
PCDHGA5	4.00071	1.1152	0.29411	0.267828	0.998804	-4.79884
RLN2	3.63744	0.763654	0.294025	0.447136	0.998804	-5.04058
DNAH9	3.55961	0.883123	0.293874	0.379597	0.998804	-4.96833
CDR1	4.14351	0.777966	0.293595	0.438697	0.998804	-5.03247
PGM2L1	4.14615	1.3755	0.293556	0.172499	0.998804	-4.56378
MNDA	5.01974	1.28718	0.29346	0.201435	0.998804	-4.64879
BIVM	5.68038	1.98566	0.293316	0.0502116	0.998804	-3.83429
DIO3	3.24136	0.896348	0.293291	0.372534	0.998804	-4.95971
APLF	4.02152	1.49498	0.29319	0.138529	0.998804	-4.4403
PSG4	2.09028	0.585763	0.293103	0.55955	0.998804	-5.12901
AC004076.9	2.0747	0.924786	0.29293	0.357629	0.998804	-4.94073
CHST3	5.76563	1.24428	0.292833	0.216733	0.998804	-4.68814
PIKFYVE	5.39085	2.52999	0.292761	0.0132022	0.998804	-2.98707
TCEAL2	4.47744	0.689571	0.292377	0.492298	0.998804	-5.0802
KRT2	0.712525	1.76826	0.292092	0.0805131	0.998804	-4.12205
CYP26A1	2.76782	0.668665	0.292007	0.505477	0.998804	-5.09066
COL6A3	7.93096	1.15964	0.291956	0.249366	0.998804	-4.76204
MID1	5.33763	1.03507	0.291895	0.303501	0.998804	-4.86168
SLC13A5	2.02995	1.10038	0.291778	0.274192	0.998804	-4.8108
SORBS2	7.41763	0.958882	0.291695	0.340279	0.998804	-4.91721
CDH22	1.89287	1.03926	0.291555	0.301557	0.998804	-4.85851
PLAC9	7.40695	0.996513	0.291322	0.321768	0.998804	-4.89029
TXNRD3NB	0.65728	1.38193	0.291229	0.170522	0.998804	-4.55738
AL161915.1	3.68283	2.045	0.290876	0.0438685	0.998804	-3.75058
ECM2	7.09576	1.08702	0.290842	0.280029	0.998804	-4.82145
SGCA	3.56468	0.971416	0.290828	0.334027	0.998804	-4.90836
FLVCR2	4.06742	1.60533	0.290758	0.112036	0.998804	-4.31774
RNF144A	5.47196	1.45671	0.290524	0.148786	0.998804	-4.4809
EXTL1	3.22095	0.761247	0.290374	0.448565	0.998804	-5.04193
C8orf56	1.87156	0.871606	0.290361	0.385816	0.998804	-4.97575
SRPK3	2.68024	0.707967	0.290106	0.480855	0.998804	-5.07073
HTR1D	0.862075	1.0305	0.289874	0.305624	0.998804	-4.86513
NECAB1	3.97786	1.08226	0.289751	0.282121	0.998804	-4.82522
DENND2A	5.38098	1.46721	0.28973	0.145916	0.998804	-4.46987
RPL36A-HNRNPH2	3.94776	0.491318	0.28953	0.62444	0.998804	-5.16657
AOX1	5.95461	0.875341	0.289382	0.3838	0.998804	-4.97335
ATP10D	5.46989	1.66018	0.289281	0.100469	0.998804	-4.2538
PNOC	2.37206	0.80089	0.289184	0.425372	0.998804	-5.01917
ZG16B	6.363	0.654231	0.289169	0.514698	0.998804	-5.09769
TYW3	6.15961	2.89572	0.289148	0.00477986	0.791371	-2.32362
AP002884.2	0.818718	1.81303	0.288983	0.0732665	0.998804	-4.06525
CPVL	6.36277	1.34467	0.288835	0.182223	0.998804	-4.59406
ABCC4	3.92856	1.12523	0.288778	0.263576	0.998804	-4.79065
SCGB1A1	1.30956	0.628652	0.288727	0.531223	0.998804	-5.10979
TAOK1	6.01493	2.19573	0.288665	0.0307654	0.998804	-3.52822
CD226	3.03284	1.10678	0.288634	0.271434	0.998804	-4.80566
AMY2B	5.94473	1.24593	0.288571	0.216132	0.998804	-4.68665
PTPRG	5.9641	1.47526	0.288463	0.143746	0.998804	-4.46135
ACSL6	2.51795	0.926222	0.288395	0.356886	0.998804	-4.93976
DNAJA4	6.28031	1.56864	0.288336	0.120356	0.998804	-4.3594
FMO5	5.55115	0.844408	0.288238	0.400758	0.998804	-4.99287
ZNF311	3.79142	1.09895	0.288133	0.274815	0.998804	-4.81195
TBX1	4.20056	0.747315	0.288014	0.456887	0.998804	-5.04966
LIFR	6.69851	1.19357	0.287834	0.235889	0.998804	-4.73302
TMEM249	1.20993	1.07086	0.28782	0.287187	0.998804	-4.83417
PCM1	7.68501	1.95201	0.287793	0.0541452	0.998804	-3.88079
SLC16A1	5.67807	1.14981	0.287771	0.25337	0.998804	-4.7703
TM6SF1	5.24099	1.90642	0.287658	0.0598884	0.998804	-3.94265
SIGLEC11	2.03793	1.25067	0.287651	0.214398	0.998804	-4.68236
PFN2	7.22666	1.48685	0.287601	0.140666	0.998804	-4.44902
SLC4A8	3.85621	0.768258	0.287591	0.444411	0.998804	-5.03798
RP11-770J1.5	5.53673	2.02976	0.287279	0.0454278	0.998804	-3.77228
NPIPB5	7.24124	1.88767	0.287191	0.0623949	0.998804	-3.96771
HAL	1.61699	1.11864	0.287159	0.266363	0.998804	-4.79604
ZSCAN12	4.5366	1.80025	0.287104	0.0752779	0.998804	-4.0816
C10orf10	8.55184	1.12865	0.287002	0.262147	0.998804	-4.78785
PHACTR3	2.16205	1.16398	0.286883	0.247604	0.998804	-4.75837
SIGLEC10	4.12303	1.18564	0.286871	0.238985	0.998804	-4.73988
BDH2	7.2786	1.88619	0.286842	0.0625965	0.998804	-3.96968
RAB12	6.84335	2.45003	0.286821	0.0162822	0.998804	-3.12238
RNGTT	5.13208	2.63043	0.286703	0.0100803	0.963992	-2.81205
PHOSPHO2	5.21581	1.65634	0.286544	0.101246	0.998804	-4.25834
CCDC117	5.94848	1.83574	0.286257	0.0698035	0.998804	-4.03595
DNAJC6	3.43151	1.00843	0.286211	0.316039	0.998804	-4.88157
C3orf55	5.37491	0.892853	0.286094	0.374397	0.998804	-4.962
IRAK3	4.87202	1.07783	0.286089	0.284083	0.998804	-4.82871
CD97	6.45009	1.49095	0.285587	0.139585	0.998804	-4.44463
SLC51B	1.76604	1.15617	0.285444	0.25077	0.998804	-4.76497
BEX5	5.00779	0.989632	0.285436	0.325094	0.998804	-4.8953
SGIP1	4.12543	1.11715	0.285428	0.266998	0.998804	-4.79726
MCOLN2	3.25897	1.05348	0.285415	0.29503	0.998804	-4.84764
FAM21A	6.47407	2.06368	0.285336	0.0420193	0.998804	-3.72377
TRIM9	3.77936	0.895747	0.285128	0.372853	0.998804	-4.9601
KIAA1109	6.8965	2.17404	0.285107	0.0324103	0.998804	-3.56106
AKR1B15	3.5435	0.567138	0.285073	0.57208	0.998804	-5.13693
CPQ	7.18658	1.7447	0.285053	0.0845598	0.998804	-4.15142
ZNF155	4.96078	2.11485	0.284943	0.0372956	0.998804	-3.64926
PGAM2	3.52371	0.6637	0.284942	0.508636	0.998804	-5.0931
TP53BP2	5.90792	1.83886	0.28487	0.0693384	0.998804	-4.0319
ZKSCAN8	5.6607	2.0967	0.284866	0.0389156	0.998804	-3.67587
ROBO4	6.30485	1.5667	0.28459	0.120807	0.998804	-4.36157
TTC24	1.07982	1.14618	0.284351	0.254857	0.998804	-4.77334
C16orf62	6.51917	2.63	0.284291	0.0100922	0.963992	-2.81282
ZNF284	3.54748	1.96343	0.284227	0.0527817	0.998804	-3.86509
TTC34	2.53891	1.05561	0.284152	0.294063	0.998804	-4.84601
ARMC3	1.40126	0.604723	0.284125	0.546936	0.998804	-5.12068
TRIM6-TRIM34	0.898621	1.13101	0.283904	0.261151	0.998804	-4.78591
KDR	6.2737	1.68312	0.283812	0.0959268	0.998804	-4.22647
FAM228B	5.90203	2.02336	0.283658	0.0460973	0.998804	-3.78136
USP13	5.16578	1.72557	0.283645	0.0879659	0.998804	-4.175
YTHDC2	5.60971	2.23491	0.283619	0.0279779	0.998804	-3.46817
ST7-OT4	2.188	1.08566	0.283469	0.28062	0.998804	-4.82253
ANKRD44	4.94038	1.39662	0.283404	0.16607	0.998804	-4.54265
CTSO	6.75165	1.86514	0.283197	0.0655235	0.998804	-3.99753
ZNF620	4.02136	1.55838	0.283022	0.122765	0.998804	-4.37088
TDRD10	4.23784	1.11737	0.283017	0.266904	0.998804	-4.79708
TXNIP	10.1693	1.43158	0.282967	0.155841	0.998804	-4.50703
EBF3	5.37747	1.12288	0.282942	0.264575	0.998804	-4.79258
CLK4	6.27123	2.19648	0.282681	0.0307098	0.998804	-3.52708
ECM1	6.29202	0.834057	0.282626	0.406536	0.998804	-4.99924
SLC38A4	2.61606	0.965652	0.28254	0.336888	0.998804	-4.91245
ZBTB32	1.85481	1.11502	0.282266	0.267905	0.998804	-4.79899
PTER	5.63584	1.93092	0.28218	0.0567402	0.998804	-3.90956
TPK1	4.68583	1.81344	0.282118	0.0732024	0.998804	-4.06472
CCDC110	3.79588	1.17157	0.282089	0.244558	0.998804	-4.75193
GNRH2	1.1904	1.26374	0.282048	0.209691	0.998804	-4.67045
AP001421.1	0.583087	0.969372	0.281936	0.335041	0.998804	-4.90981
MSH5-SAPCD1	3.79435	1.13097	0.281923	0.261167	0.998804	-4.78594
AGER	4.25243	1.30999	0.28191	0.19364	0.998804	-4.62735
IPO8	6.29688	2.92125	0.281726	0.00443761	0.755305	-2.2747
RALYL	0.668613	1.0373	0.281726	0.302463	0.998804	-4.85999
ST3GAL1	6.10487	1.43954	0.281692	0.153579	0.998804	-4.4988
LGALS2	3.86314	0.501346	0.281307	0.617394	0.998804	-5.16289
PRRG3	3.98139	0.988868	0.281293	0.325463	0.998804	-4.89585
EXOG	4.61277	2.42703	0.281214	0.0172797	0.998804	-3.16062
ADIG	0.172143	1.91781	0.281194	0.0584075	0.998804	-3.92732
MAATS1	4.24843	0.872986	0.281087	0.385069	0.998804	-4.97486
ANGPTL4	6.95744	0.755162	0.28107	0.452202	0.998804	-5.04531
PPAP2B	7.83097	1.73199	0.28101	0.0868106	0.998804	-4.16711
SMPX	1.02492	1.02243	0.280981	0.309406	0.998804	-4.87118
SNX7	6.24398	1.75191	0.280743	0.0833027	0.998804	-4.14246
ZNF668	0.356191	1.42736	0.280707	0.157046	0.998804	-4.51137
PDE2A	6.75882	1.23074	0.280663	0.221733	0.998804	-4.7003
KCNK5	4.16275	0.732798	0.28055	0.465649	0.998804	-5.05756
MTMR6	5.67959	2.35903	0.280521	0.0205561	0.998804	-3.27195
APOD	10.475	0.628808	0.280508	0.531131	0.998804	-5.10971
PIGN	5.85765	1.91628	0.280432	0.0586034	0.998804	-3.92937
DACH1	4.87778	0.636935	0.280389	0.52584	0.998804	-5.10593
EYA1	2.61041	0.78201	0.280373	0.436326	0.998804	-5.03015
ST6GALNAC3	4.1663	1.33173	0.280281	0.186417	0.998804	-4.60657
SLC6A4	1.96827	0.565134	0.28025	0.573436	0.998804	-5.13777
BTC	4.07578	1.07372	0.279908	0.28591	0.998804	-4.83194
TLR2	5.17726	1.29885	0.279754	0.197417	0.998804	-4.63786
DUSP15	3.96735	0.788009	0.279708	0.43283	0.998804	-5.02669
SULF2	7.36943	1.25075	0.279469	0.214377	0.998804	-4.68229
NPIPB9	2.22845	1.0783	0.279411	0.283872	0.998804	-4.82834
SLC18B1	5.81208	1.44091	0.279367	0.153192	0.998804	-4.49738
SLFN5	6.084	1.31195	0.27927	0.192984	0.998804	-4.62549
C1S	8.9314	1.08714	0.279239	0.279976	0.998804	-4.82136
FOLR2	6.67381	0.961168	0.279084	0.339132	0.998804	-4.9156
SLC6A12	3.01257	1.14974	0.278911	0.253393	0.998804	-4.77036
OR10AD1	0.762065	1.61651	0.278704	0.109596	0.998804	-4.30487
SLC7A4	3.60571	0.542702	0.278678	0.588722	0.998804	-5.14694
C9orf84	0.603765	1.52559	0.278535	0.130729	0.998804	-4.40712
SYNJ1	5.12546	2.36449	0.278455	0.0202739	0.998804	-3.2631
RIF1	5.57944	2.00737	0.278426	0.0478057	0.998804	-3.80392
TIMP2	8.88161	1.39515	0.278409	0.166517	0.998804	-4.54414
GAS2	3.61632	1.01501	0.278265	0.312909	0.998804	-4.8767
TSPAN7	7.21064	1.02001	0.278138	0.310554	0.998804	-4.87298
AMMECR1	4.45478	1.7274	0.277896	0.0876351	0.998804	-4.17276
LCA5L	4.06439	1.47056	0.2778	0.145008	0.998804	-4.46632
CER1	0.531002	1.82523	0.277795	0.0713887	0.998804	-4.04955
C7orf61	2.71289	1.02735	0.277665	0.307097	0.998804	-4.8675
ZNF676	3.23782	0.872785	0.277602	0.385177	0.998804	-4.97499
OR51B4	0.375139	1.60404	0.277586	0.11232	0.998804	-4.31921
FKSG63	1.36853	1.16969	0.27732	0.245313	0.998804	-4.75353
RPS26	9.61013	1.60006	0.27722	0.113203	0.998804	-4.32378
NTSR1	0.529003	1.35865	0.276931	0.177759	0.998804	-4.58041
RP11-47I22.3	2.56042	1.28404	0.2767	0.202529	0.998804	-4.65172
APPL2	6.96406	2.14477	0.276673	0.0347514	0.998804	-3.60494
PTBP2	5.78459	2.04304	0.276566	0.0440667	0.998804	-3.75338
DRAM1	5.98959	1.73095	0.276513	0.0869955	0.998804	-4.16839
ACOT9	6.44651	1.7336	0.276243	0.0865217	0.998804	-4.16513
C7orf31	4.55398	1.45437	0.276236	0.149432	0.998804	-4.48335
FAT2	5.01044	0.601906	0.276169	0.548804	0.998804	-5.12193
CTB-133G6.1	1.47685	0.941387	0.276166	0.349106	0.998804	-4.92938
BAG2	5.05551	1.32527	0.276161	0.188544	0.998804	-4.61279
CD244	2.73238	1.08844	0.276124	0.279398	0.998804	-4.82033
SMAD3	6.35441	1.81921	0.27597	0.0723099	0.998804	-4.05731
KIAA1715	5.82395	2.21248	0.275951	0.0295454	0.998804	-3.50266
LPHN2	6.58546	1.31527	0.275895	0.191871	0.998804	-4.62233
TSPAN9	6.76814	2.05447	0.275888	0.0429231	0.998804	-3.73702
ZNF365	2.98226	1.00135	0.275856	0.319426	0.998804	-4.88677
TLR8	2.84778	0.946696	0.275728	0.346409	0.998804	-4.92571
FAT4	4.45199	1.13657	0.275569	0.258831	0.998804	-4.78132
ZNF233	3.186	1.2312	0.275428	0.221558	0.998804	-4.69989
DNAJC27	4.68632	2.17705	0.275271	0.0321774	0.998804	-3.55652
TMEM45B	4.20074	0.563688	0.275261	0.574416	0.998804	-5.13837
SIRPG	2.88534	0.77582	0.275079	0.439954	0.998804	-5.03369
MTMR9	4.80001	2.17206	0.274895	0.0325644	0.998804	-3.56405
FKTN	4.98915	1.98268	0.274849	0.0505502	0.998804	-3.83844
EFCAB2	5.58111	1.63899	0.274806	0.104818	0.998804	-4.27874
PLGLB2	2.69256	0.97757	0.274702	0.33099	0.998804	-4.90397
FAM171A1	5.92155	1.10799	0.27466	0.270918	0.998804	-4.80468
SLC13A3	3.71127	1.03928	0.274598	0.301548	0.998804	-4.8585
PCSK5	5.08245	1.18893	0.27452	0.237695	0.998804	-4.73704
TRIM23	5.43786	1.91547	0.274518	0.0587092	0.998804	-3.93048
GPHN	6.12033	1.66659	0.274429	0.0991835	0.998804	-4.2462
HFE	5.67975	1.38152	0.2744	0.170648	0.998804	-4.55779
SLC47A2	2.12019	1.21045	0.274319	0.229375	0.998804	-4.71828
FAM27E1	1.15649	1.40313	0.274199	0.164126	0.998804	-4.53608
STON2	5.16179	0.897803	0.274184	0.371766	0.998804	-4.95875
GUCA1B	3.11007	1.15367	0.274142	0.251788	0.998804	-4.76707
BIRC6	6.56084	2.96172	0.273945	0.00394084	0.724895	-2.19643
LRRC49	4.65923	1.44419	0.273883	0.152267	0.998804	-4.49397
SLCO2B1	6.08559	1.27671	0.273881	0.205097	0.998804	-4.65851
PLN	4.98365	0.891623	0.273835	0.375052	0.998804	-4.9628
TTC30A	4.70463	1.59783	0.273764	0.113698	0.998804	-4.32633
FBLN5	7.93813	1.13699	0.273595	0.258662	0.998804	-4.78097
SPG20	7.17065	1.75888	0.273498	0.0821041	0.998804	-4.13378
FAM92B	0.791183	1.25056	0.273432	0.214437	0.998804	-4.68246
NCKAP1	7.41293	2.87809	0.273356	0.00503039	0.817977	-2.35723
LBR	6.15746	1.49717	0.273317	0.137961	0.998804	-4.43795
OCRL	5.98234	2.98023	0.273054	0.00373127	0.722914	-2.16037
RORA	5.04698	1.53121	0.272919	0.129337	0.998804	-4.40096
UGT1A10	0.282972	1.15627	0.272767	0.250729	0.998804	-4.76489
NUP107	6.27705	2.36073	0.272729	0.0204677	0.998804	-3.26919
KBTBD8	2.87188	1.26664	0.272518	0.208654	0.998804	-4.66779
ITGA10	4.36275	0.92516	0.27238	0.357435	0.998804	-4.94048
PAPPA2	2.93432	1.15069	0.272128	0.253006	0.998804	-4.76957
EBF1	6.23888	1.21897	0.27208	0.226148	0.998804	-4.71077
TMEM138	7.04803	2.64645	0.271823	0.00964958	0.963992	-2.78363
KLHDC7A	3.87426	0.47495	0.271823	0.636013	0.998804	-5.17242
YTHDF3	6.52538	2.41474	0.271805	0.017835	0.998804	-3.18094
CALCB	0.646526	1.12583	0.2718	0.263324	0.998804	-4.79016
DGKH	4.05666	1.47518	0.271544	0.143765	0.998804	-4.46144
GDAP1	5.1524	0.978111	0.271406	0.330728	0.998804	-4.90359
ADAMTSL4	6.29178	1.10712	0.271281	0.271292	0.998804	-4.80538
RRAD	4.60601	0.819952	0.271211	0.414481	0.998804	-5.00781
MOB3B	5.21939	1.12168	0.271207	0.265081	0.998804	-4.79356
HK3	3.57847	0.889287	0.27103	0.376295	0.998804	-4.96433
RPP25	4.94366	1.27825	0.270975	0.204554	0.998804	-4.65709
MUC13	1.05594	0.879362	0.270933	0.381623	0.998804	-4.97076
SALL4	1.76819	1.03997	0.270921	0.301226	0.998804	-4.85797
TGS1	5.60302	2.54138	0.270755	0.012809	0.994887	-2.96751
GTF2H2	4.99743	1.42769	0.270724	0.156951	0.998804	-4.51103
ZNF780A	5.49315	2.21276	0.270675	0.0295255	0.998804	-3.50223
VWA8	5.53283	1.94514	0.270585	0.0549788	0.998804	-3.89019
SPESP1	4.12838	0.64798	0.270572	0.518703	0.998804	-5.1007
CALD1	8.4164	1.40693	0.270567	0.163006	0.998804	-4.53224
CLTC	8.01031	2.03193	0.27056	0.0452032	0.998804	-3.7692
MYOCD	2.8819	1.06375	0.270492	0.290379	0.998804	-4.83971
RP11-80A15.1	1.8794	0.835044	0.270426	0.405974	0.998804	-4.99864
ARHGAP6	4.58895	1.29804	0.270341	0.197696	0.998804	-4.63863
PPBP	1.95086	0.799321	0.269996	0.426276	0.998804	-5.02009
EPHA4	5.27318	1.14079	0.269901	0.257082	0.998804	-4.77782
KCTD16	1.13898	1.61392	0.26979	0.110156	0.998804	-4.30785
FLJ20373	5.39332	1.64794	0.269789	0.102962	0.998804	-4.26824
CCR1	4.75277	1.1024	0.269719	0.27332	0.998804	-4.80918
UNC119B	6.28884	1.67426	0.269578	0.0976617	0.998804	-4.23707
XPR1	5.65911	1.91116	0.26938	0.0592679	0.998804	-3.93628
AMIGO1	4.9321	1.53471	0.269342	0.128474	0.998804	-4.39711
SH2D5	0.712315	1.37066	0.269199	0.173998	0.998804	-4.56857
RAB33A	2.67772	1.1736	0.269192	0.24375	0.998804	-4.7502
RP11-182J1.16	2.82997	1.00814	0.269088	0.316173	0.998804	-4.88178
MSL1	7.37405	1.91762	0.269002	0.0584311	0.998804	-3.92757
PXK	6.02464	2.29822	0.268982	0.0239409	0.998804	-3.36922
SLAMF6	3.57996	0.771124	0.268786	0.442718	0.998804	-5.03636
PRR22	3.19899	1.15908	0.268632	0.249586	0.998804	-4.76252
CASQ2	4.79817	0.809438	0.268494	0.42047	0.998804	-5.01411
CEP85L	4.10828	1.47405	0.268384	0.144068	0.998804	-4.46263
CPNE6	0.605295	1.48992	0.268368	0.139852	0.998804	-4.44573
PIWIL4	4.21792	1.25004	0.26834	0.21463	0.998804	-4.68294
POU6F1	5.47507	1.79506	0.268286	0.0761072	0.998804	-4.0882
TRIM25	6.28334	2.02164	0.268277	0.0462787	0.998804	-3.7838
ADAMTS18	3.6629	0.753223	0.26823	0.453346	0.998804	-5.0464
EMR2	3.70444	1.14108	0.268089	0.256961	0.998804	-4.77758
SLC4A4	3.70046	0.729218	0.267936	0.467823	0.998804	-5.05949
GEM	6.85204	1.00021	0.267829	0.319981	0.998804	-4.88759
TSHZ2	5.58741	1.00489	0.267827	0.317737	0.998804	-4.88417
SPRED1	5.80204	1.5532	0.267675	0.123995	0.998804	-4.37665
CD164L2	3.83838	0.650123	0.267515	0.517325	0.998804	-5.09967
ATP6V1B2	7.1152	2.38405	0.267222	0.0192914	0.998804	-3.23129
TPP2	6.44109	2.64268	0.267171	0.00974934	0.963992	-2.79033
GCA	6.27346	2.10474	0.267067	0.0381902	0.998804	-3.6641
XIRP2	0.495048	1.58386	0.267061	0.116845	0.998804	-4.34222
BRF2	5.98935	1.73487	0.266986	0.0862948	0.998804	-4.16356
NBPF1	6.43695	1.43043	0.266918	0.156169	0.998804	-4.50822
MAP3K5	5.85853	1.49473	0.26689	0.138593	0.998804	-4.44057
SSUH2	3.06007	1.13836	0.266603	0.258089	0.998804	-4.77984
GNB4	5.56414	1.17095	0.266598	0.244813	0.998804	-4.75246
CACNA1H	3.88257	0.67293	0.266567	0.502773	0.998804	-5.08855
PDZK1	5.33851	0.413051	0.266495	0.680591	0.998804	-5.19274
PTGIR	3.38827	1.26136	0.266403	0.210543	0.998804	-4.67263
STK17B	6.02313	1.4657	0.26635	0.146325	0.998804	-4.47145
HFE2	0.471752	1.99069	0.266017	0.0496454	0.998804	-3.82728
GOLGA8S	2.56347	1.65561	0.266002	0.101394	0.998804	-4.2592
ZNF549	4.66392	1.4346	0.265972	0.154977	0.998804	-4.50391
FIGF	6.20486	0.765049	0.26595	0.446316	0.998804	-5.03979
COL8A1	5.58916	0.927188	0.26593	0.356392	0.998804	-4.9391
EPS8L3	1.03027	0.925619	0.265774	0.357198	0.998804	-4.94017
B3GALT2	1.92426	1.25442	0.265676	0.213039	0.998804	-4.67896
HABP4	5.78571	1.83877	0.265508	0.0693524	0.998804	-4.03202
DHDH	2.41577	0.990393	0.265486	0.324721	0.998804	-4.89475
DDHD1	4.59787	2.00287	0.2654	0.0482958	0.998804	-3.81023
VPS13C	6.3987	1.91385	0.265397	0.0589181	0.998804	-3.93265
DDR2	6.9157	1.15895	0.265386	0.249646	0.998804	-4.76263
ZNF302	6.36373	2.2393	0.265295	0.02768	0.998804	-3.46139
NBPF10	6.65732	2.23845	0.265282	0.0277372	0.998804	-3.46269
DEFA6	0.252771	2.14401	0.265251	0.0348145	0.998804	-3.60608
ARHGAP25	5.68715	1.3524	0.265144	0.179744	0.998804	-4.58653
NTM	5.17271	1.06317	0.265131	0.290643	0.998804	-4.84016
SYDE2	4.21904	1.08519	0.265109	0.280827	0.998804	-4.82291
CREG1	8.05549	2.34689	0.265048	0.0211954	0.998804	-3.29152
LRP12	5.17056	1.30489	0.264804	0.195364	0.998804	-4.63218
TMEM47	6.52291	1.10004	0.264721	0.274346	0.998804	-4.81107
LDHAL6A	0.750177	1.5145	0.264608	0.133515	0.998804	-4.41922
C12orf60	3.72442	1.27909	0.26444	0.204259	0.998804	-4.65631
C6ORF50	2.52719	1.29232	0.26442	0.199659	0.998804	-4.64399
NSF	6.17267	2.15341	0.26425	0.0340459	0.998804	-3.59204
PRMT3	5.32082	2.38646	0.26403	0.0191733	0.998804	-3.22736
MAK	2.44786	0.958939	0.264002	0.34024	0.998804	-4.91717
RYK	7.17049	2.97512	0.263817	0.00378805	0.724895	-2.17034
ZNF224	5.78427	2.03316	0.263791	0.045076	0.998804	-3.76745
ZNF582	4.62345	1.31754	0.26356	0.191108	0.998804	-4.62017
MMP11	4.33338	0.760333	0.26346	0.449108	0.998804	-5.04244
ZFHX4	4.20643	1.03365	0.263403	0.304156	0.998804	-4.86275
ENDOU	2.83394	1.0593	0.263397	0.292388	0.998804	-4.84316
TBC1D3B	1.582	1.06487	0.263238	0.289875	0.998804	-4.83884
RBFOX1	0.90133	1.16184	0.263177	0.248471	0.998804	-4.76019
SLC47A1	4.03547	1.05226	0.263091	0.295587	0.998804	-4.84858
SMIM10	5.35532	1.33614	0.263089	0.184978	0.998804	-4.60232
CARD6	5.13319	1.39911	0.262887	0.165327	0.998804	-4.54015
SAMD15	3.14158	0.974432	0.262609	0.332536	0.998804	-4.90621
RP1-102H19.8	2.57994	1.2999	0.262551	0.19706	0.998804	-4.63688
CEP120	5.64286	2.03694	0.262373	0.0446875	0.998804	-3.76207
RPS6KA2	6.19634	1.47783	0.262261	0.143055	0.998804	-4.45862
FEM1A	5.12818	0.944047	0.262236	0.347756	0.998804	-4.92755
ZNF540	4.5915	1.26665	0.262009	0.208653	0.998804	-4.66778
KCNA3	2.67431	0.868433	0.261919	0.38754	0.998804	-4.97777
PIGB	5.92856	2.35885	0.261757	0.0205651	0.998804	-3.27223
TRIM31	2.05297	0.882092	0.261647	0.380151	0.998804	-4.969
IGFBP3	8.19945	1.28958	0.26145	0.200612	0.998804	-4.64655
DDX3Y	0.509389	1.64455	0.261396	0.103662	0.998804	-4.27222
AC016722.2	3.62293	1.26344	0.261218	0.209798	0.998804	-4.67073
SOCS4	5.141	2.26189	0.261208	0.0261896	0.998804	-3.42629
EPB41L2	7.54519	1.4309	0.261176	0.156037	0.998804	-4.50774
TMED8	5.17693	2.19766	0.261127	0.0306227	0.998804	-3.52528
CCDC178	5.02451	0.801887	0.260999	0.424801	0.998804	-5.01858
PSMD5	6.34158	2.31487	0.260881	0.0229683	0.998804	-3.3428
PCP4	2.95074	0.552242	0.260802	0.582198	0.998804	-5.14309
TSHR	2.44414	0.970434	0.260683	0.334513	0.998804	-4.90906
FAM211A	3.68324	1.37213	0.260666	0.173541	0.998804	-4.56712
CYP3A5	3.65928	0.966149	0.260642	0.33664	0.998804	-4.9121
ADAMTS19	1.60723	0.653492	0.260532	0.515161	0.998804	-5.09805
AC135178.1	4.09218	1.48599	0.26033	0.140886	0.998804	-4.44993
CSRP3	0.415052	1.55415	0.260329	0.12377	0.998804	-4.3756
SLC19A2	5.91462	1.20407	0.260263	0.231825	0.998804	-4.72388
ZNF442	3.77017	1.25333	0.2602	0.213435	0.998804	-4.67995
SUSD5	3.20345	0.880121	0.260044	0.381212	0.998804	-4.97028
NFIA	6.26191	1.28802	0.26003	0.20115	0.998804	-4.64801
PCDHB12	3.52756	1.25632	0.25984	0.212352	0.998804	-4.67722
EOGT	6.20917	1.82912	0.259733	0.0707978	0.998804	-4.04452
SAMD9L	5.35173	1.03911	0.259537	0.301629	0.998804	-4.85862
TSSK4	3.60581	1.27314	0.259502	0.20635	0.998804	-4.66181
FCGR1B	3.83573	1.0173	0.259462	0.311823	0.998804	-4.875
CRYBG3	6.11388	1.27044	0.259387	0.207311	0.998804	-4.6643
EFCAB1	4.36357	0.642936	0.259289	0.521955	0.998804	-5.1031
KDM5D	0.345228	1.85171	0.259282	0.0674509	0.998804	-4.01515
MAN2C1	7.35756	1.93069	0.259278	0.0567699	0.998804	-3.90988
GK	4.46562	1.59384	0.259278	0.114588	0.998804	-4.33087
TNFSF14	3.23551	0.888855	0.259142	0.376525	0.998804	-4.96461
MYH2	1.16124	1.1551	0.259045	0.251203	0.998804	-4.76586
FAM194B	2.41237	1.17433	0.259034	0.243457	0.998804	-4.74957
TTC26	4.57086	1.98085	0.258998	0.0507584	0.998804	-3.84098
STATH	0.30558	1.61483	0.258923	0.109958	0.998804	-4.3068
NXF5	0.57612	1.75387	0.258706	0.0829645	0.998804	-4.14003
TLR4	5.81048	1.25181	0.258696	0.213988	0.998804	-4.68133
SLC7A2	6.11587	0.58625	0.258589	0.559233	0.998804	-5.12879
LINS	5.57027	2.25862	0.258566	0.0264007	0.998804	-3.43138
TRIM39-RPP21	0.627012	1.09196	0.258438	0.277857	0.998804	-4.81753
CRISP3	2.47866	0.42295	0.258256	0.673376	0.998804	-5.18968
NAA38	6.97163	2.42744	0.258246	0.0172617	0.998804	-3.15996
TTC12	5.85908	1.38121	0.258178	0.170743	0.998804	-4.5581
DCT	2.71276	1.0207	0.258035	0.31022	0.998804	-4.87247
LAPTM5	7.53913	1.34424	0.257615	0.182361	0.998804	-4.59448
FAM43A	5.30879	1.41716	0.25749	0.159997	0.998804	-4.52182
AFF1	6.38428	1.80535	0.257353	0.0744702	0.998804	-4.07509
MC4R	0.465937	1.41406	0.257334	0.160903	0.998804	-4.52498
ENPP6	2.78461	0.970184	0.257309	0.334637	0.998804	-4.90924
SCN8A	2.88764	0.801423	0.257022	0.425065	0.998804	-5.01885
CCT6B	4.73268	1.45521	0.257014	0.149202	0.998804	-4.48248
CHM	5.6364	2.40237	0.256958	0.0184097	0.998804	-3.2013
ATP6V1C1	6.73683	1.88419	0.256904	0.0628693	0.998804	-3.97233
FAM63B	5.25453	1.70201	0.256897	0.0923144	0.998804	-4.20371
ZNF705A	0.421949	1.43109	0.256889	0.155976	0.998804	-4.50753
AMOTL1	6.41902	1.28199	0.256869	0.203248	0.998804	-4.65362
CORO6	4.3004	0.633067	0.256852	0.528349	0.998804	-5.10774
KITLG	6.07834	0.902755	0.256833	0.369148	0.998804	-4.95548
XG	5.12944	0.845208	0.256806	0.400312	0.998804	-4.99237
HOXC9	5.44846	1.22101	0.256792	0.225373	0.998804	-4.70896
ABCC9	5.32448	1.11521	0.256682	0.267824	0.998804	-4.79883
EPSTI1	4.99027	1.03391	0.256602	0.304039	0.998804	-4.86256
KDM4D	3.19326	1.7041	0.256576	0.0919225	0.998804	-4.20118
FAM155A	2.69849	0.743783	0.25648	0.459006	0.998804	-5.0516
FLJ00388	0.451822	0.725902	0.256461	0.469845	0.998804	-5.06126
CXCL6	2.45301	0.7364	0.25646	0.463463	0.998804	-5.05562
AP000350.10	0.558979	0.776906	0.256389	0.439318	0.998804	-5.03307
LRRCC1	5.30473	1.54405	0.256299	0.126196	0.998804	-4.3868
SCN4A	4.4783	0.883206	0.256294	0.379553	0.998804	-4.96828
CRISPLD2	6.33361	1.00483	0.256081	0.317765	0.998804	-4.88422
CLEC4A	4.43105	1.31351	0.256049	0.192456	0.998804	-4.62401
SENP1	5.28649	2.42346	0.256024	0.0174396	0.998804	-3.16654
TNKS	5.62174	1.97469	0.256003	0.0514665	0.998804	-3.84953
SIRT1	6.07771	2.31037	0.2559	0.0232275	0.998804	-3.34995
GDPD1	4.1259	1.1132	0.255823	0.268679	0.998804	-4.80046
SIPA1L2	5.41914	1.34333	0.255775	0.182651	0.998804	-4.59537
MIER3	5.48574	1.81802	0.25575	0.0724943	0.998804	-4.05885
FCN1	4.28525	0.71381	0.255628	0.477252	0.998804	-5.06767
VN1R1	2.78669	1.11248	0.255628	0.268986	0.998804	-4.80105
RBMS1	7.02509	1.55113	0.255597	0.124494	0.998804	-4.37896
CD300LG	6.95052	0.555564	0.255558	0.579943	0.998804	-5.14172
CYP2E1	3.56334	1.05072	0.255506	0.296288	0.998804	-4.84976
DLGAP2	1.42391	1.62983	0.255395	0.106743	0.998804	-4.28942
CCDC82	6.33274	1.42219	0.255392	0.15854	0.998804	-4.51668
GUCY1A2	3.71778	0.919004	0.255313	0.360628	0.998804	-4.94463
TRAM2	5.85909	1.97904	0.255244	0.0509658	0.998804	-3.8435
RP11-169F17.1	0.74362	1.0858	0.255233	0.28056	0.998804	-4.82243
KRIT1	6.41567	2.74257	0.255116	0.00739692	0.963992	-2.61015
P2RY10	3.18371	0.705049	0.255096	0.482659	0.998804	-5.07225
ZNF584	5.0289	2.37694	0.255022	0.0196437	0.998804	-3.24289
C2CD5	6.2584	2.05015	0.254939	0.0433523	0.998804	-3.74321
RETNLB	0.112761	2.59673	0.254897	0.0110443	0.9675	-2.87141
SPOCD1	2.62444	0.799197	0.254777	0.426347	0.998804	-5.02016
TICRR	2.72875	1.07266	0.254621	0.286383	0.998804	-4.83277
GAPT	3.70546	0.881681	0.254542	0.380372	0.998804	-4.96927
HBD	1.35206	0.794203	0.254485	0.429234	0.998804	-5.02308
RP11-849F2.7	1.9028	1.30498	0.254468	0.195332	0.998804	-4.63209
KCNS2	1.16137	1.26422	0.254174	0.209518	0.998804	-4.67001
TNNC1	3.48737	0.795169	0.254065	0.428674	0.998804	-5.02252
TTYH2	4.82518	1.3495	0.254049	0.180668	0.998804	-4.58936
MB21D2	4.76169	1.34703	0.254035	0.18146	0.998804	-4.59177
ANLN	3.52755	0.961396	0.253999	0.33901	0.998804	-4.91545
AKAP11	5.84012	1.76346	0.253785	0.0813241	0.998804	-4.12806
TRAF1	4.4414	1.1957	0.253678	0.235054	0.998804	-4.73117
ZNF322	5.63497	1.94092	0.253545	0.055497	0.998804	-3.89596
ZNF841	4.94979	1.66543	0.253515	0.0994147	0.998804	-4.24758
OVOL3	0.466434	1.08655	0.253298	0.280228	0.998804	-4.82183
FAM21D	5.91406	1.90972	0.25312	0.0594561	0.998804	-3.93822
IFT74	5.68923	1.76684	0.25301	0.0807523	0.998804	-4.12383
WDR7	5.13415	2.00061	0.252932	0.0485439	0.998804	-3.8134
TRIM4	6.54745	2.37128	0.252835	0.019928	0.998804	-3.25209
PTCRA	0.941458	0.814777	0.25277	0.41742	0.998804	-5.01092
TACC1	7.71043	1.14755	0.252766	0.254296	0.998804	-4.77219
KRT20	0.514226	1.12667	0.252698	0.262971	0.998804	-4.78948
MYOF	7.50854	1.55766	0.252625	0.122935	0.998804	-4.37168
ZCCHC11	6.38213	1.40781	0.252456	0.162743	0.998804	-4.53134
PYHIN1	3.56044	0.770419	0.252328	0.443133	0.998804	-5.03676
ZNF845	4.80168	1.81704	0.252316	0.0726455	0.998804	-4.06011
KCNJ10	1.01746	1.07064	0.252277	0.287283	0.998804	-4.83434
KCNH4	1.38682	1.53244	0.252216	0.129033	0.998804	-4.39961
HOOK3	5.60653	1.52487	0.252164	0.130909	0.998804	-4.40791
SEMA3G	6.99234	0.911363	0.252158	0.364623	0.998804	-4.94975
CTAG1B	0.515107	0.900898	0.25198	0.370124	0.998804	-4.95671
PTPRR	2.17562	0.927565	0.251914	0.356192	0.998804	-4.93884
IFNGR1	7.93964	1.91037	0.251882	0.0593712	0.998804	-3.93734
GRID1	4.30413	1.16671	0.251844	0.246506	0.998804	-4.75606
UBE2Q2	6.56171	2.29381	0.251834	0.0242044	0.998804	-3.37618
FOXK1	5.2143	2.01429	0.251765	0.0470598	0.998804	-3.79417
CCL21	7.55044	0.427591	0.251626	0.670011	0.998804	-5.18822
FBXO30	4.73603	1.94508	0.251558	0.0549864	0.998804	-3.89027
CDC40	5.84419	2.31571	0.251461	0.0229204	0.998804	-3.34146
PIGX	6.06647	2.36709	0.25138	0.0201407	0.998804	-3.25888
ZNF655	6.74026	1.85742	0.251222	0.0666249	0.998804	-4.00766
SPRR2E	1.42691	0.81248	0.25119	0.418728	0.998804	-5.0123
VTN	2.46173	0.855164	0.250921	0.394803	0.998804	-4.98616
CTDSPL2	5.92234	1.94965	0.250905	0.0544302	0.998804	-3.88402
B3GNT4	2.65132	1.09129	0.250902	0.27815	0.998804	-4.81807
AL353608.1	0.615044	1.16307	0.25083	0.247974	0.998804	-4.75915
AC016745.1	0.615044	1.16307	0.25083	0.247974	0.998804	-4.75915
C1orf167	2.49445	0.71821	0.250733	0.474547	0.998804	-5.06536
RUNDC3B	4.28127	1.04168	0.250397	0.300438	0.998804	-4.85667
AL807752.1	1.67947	0.848032	0.250394	0.398741	0.998804	-4.99062
ZNF415	5.50359	1.36215	0.250125	0.176659	0.998804	-4.57697
BMP6	5.13367	0.938083	0.250077	0.350795	0.998804	-4.93166
FAM3A	6.51511	2.20535	0.249994	0.0300593	0.998804	-3.51356
RIMKLA	2.41381	0.810842	0.24989	0.419663	0.998804	-5.01327
RASSF6	4.6406	0.664486	0.249779	0.508135	0.998804	-5.09271
SH3RF2	4.82437	0.766392	0.249778	0.445516	0.998804	-5.03904
FAM25C	0.605523	0.724962	0.249775	0.470419	0.998804	-5.06177
NKAIN2	2.46695	0.945967	0.249743	0.346778	0.998804	-4.92622
MAP10	3.44742	1.17166	0.249654	0.244525	0.998804	-4.75186
RNF168	5.34034	2.41173	0.249648	0.0179733	0.998804	-3.1859
MTUS2	1.93493	0.807367	0.249642	0.421651	0.998804	-5.01534
RP11-422N16.3	0.878247	1.37776	0.249639	0.171803	0.998804	-4.56153
USP46	5.38328	2.01374	0.249621	0.0471183	0.998804	-3.79494
LRRC43	3.1172	0.878307	0.249513	0.38219	0.998804	-4.97145
FTL	11.3485	1.62557	0.249485	0.107648	0.998804	-4.29437
GAREM	4.94836	1.10714	0.249308	0.271277	0.998804	-4.80537
ZMYND8	6.04488	1.73387	0.249251	0.0864731	0.998804	-4.16479
C4orf32	5.41372	0.991358	0.249143	0.324256	0.998804	-4.89404
ZNF41	4.93361	2.11975	0.249116	0.0368675	0.998804	-3.64202
C6orf120	6.06663	2.24624	0.248902	0.027214	0.998804	-3.45063
POU4F1	0.484108	1.31199	0.248867	0.192966	0.998804	-4.62545
CDKN2AIP	5.99628	2.54633	0.248797	0.0126412	0.994887	-2.95897
CTB-54O9.9	0.950673	0.790816	0.248639	0.431198	0.998804	-5.02506
GPR39	3.78995	0.696538	0.248599	0.487946	0.998804	-5.07664
AARD	4.77354	0.510813	0.24856	0.610778	0.998804	-5.15935
PDE8A	6.04624	2.12028	0.248558	0.0368222	0.998804	-3.64125
TMEM55A	5.95358	1.41695	0.24853	0.160058	0.998804	-4.52204
PLS3	7.84826	1.23679	0.248465	0.219492	0.998804	-4.69489
SMKR1	3.53504	0.677829	0.248392	0.499675	0.998804	-5.08611
KIAA1033	6.08392	2.09919	0.248363	0.0386895	0.998804	-3.67223
C4orf26	0.885056	1.09736	0.248313	0.275503	0.998804	-4.81322
NRAP	0.590824	1.29432	0.248237	0.19897	0.998804	-4.64212
C14orf79	5.36759	1.48658	0.248088	0.140731	0.998804	-4.4493
SPDYA	2.36207	1.24468	0.248057	0.216583	0.998804	-4.68778
LPP	6.4144	1.62748	0.248027	0.107242	0.998804	-4.29216
ERI1	5.14905	1.95582	0.247853	0.0536861	0.998804	-3.87555
RASGRP3	5.18578	1.40639	0.247816	0.16316	0.998804	-4.53278
PXT1	0.619102	1.9215	0.247658	0.0579342	0.998804	-3.92234
PIK3C2A	6.20606	1.72794	0.247634	0.087537	0.998804	-4.17209
JPH2	5.05353	0.766445	0.247558	0.445485	0.998804	-5.03901
PCDH7	4.73515	0.817528	0.247555	0.415857	0.998804	-5.00927
REEP1	4.48028	0.698986	0.24725	0.486424	0.998804	-5.07538
HIPK1	6.52204	2.22163	0.247244	0.0288968	0.998804	-3.48862
WDR66	3.82042	0.914617	0.247171	0.362914	0.998804	-4.94758
ZNF225	4.37209	1.76644	0.247082	0.0808204	0.998804	-4.12433
TMEM189-UBE2V1	0.799747	0.571563	0.247053	0.569091	0.998804	-5.13507
ZNF215	2.82619	1.01882	0.246917	0.311106	0.998804	-4.87387
PLXNA2	4.81498	1.30532	0.246902	0.195216	0.998804	-4.63176
ZBED6	5.12815	0.876272	0.246845	0.383292	0.998804	-4.97275
CAV3	1.6816	1.08352	0.246769	0.281563	0.998804	-4.82423
ACTL6A	6.75309	2.48662	0.246693	0.0148007	0.998804	-3.06091
ZNF782	4.09061	1.90352	0.246497	0.0602696	0.998804	-3.94653
ZNF763	4.81865	1.35997	0.246458	0.177345	0.998804	-4.57912
RHCE	2.62363	1.01394	0.246431	0.313413	0.998804	-4.87749
ATP2A1	2.53418	0.967452	0.246343	0.335993	0.998804	-4.91117
OVOL2	4.72774	0.599008	0.246252	0.550724	0.998804	-5.12322
EGFLAM	6.63055	1.16029	0.246212	0.2491	0.998804	-4.76149
ANAPC13	7.39285	2.60026	0.246211	0.0109394	0.9675	-2.86521
NID1	7.01903	1.21386	0.246178	0.228085	0.998804	-4.71528
SULF1	6.50069	0.962721	0.246049	0.338355	0.998804	-4.91451
ZNF585B	5.12563	1.85758	0.245858	0.0666031	0.998804	-4.00747
TTN	2.04941	1.25654	0.245825	0.212276	0.998804	-4.67703
SCGB3A1	6.40005	0.38017	0.245785	0.70475	0.998804	-5.20239
H1FNT	0.661084	2.00133	0.245629	0.0484652	0.998804	-3.8124
EMILIN2	5.85279	1.18041	0.24556	0.24105	0.998804	-4.74437
SIMC1	4.96134	1.33246	0.245539	0.186179	0.998804	-4.60587
TMX3	6.33919	2.14431	0.245527	0.0347898	0.998804	-3.60563
IBTK	6.15762	2.42187	0.245439	0.0175109	0.998804	-3.16917
AZIN1	7.3852	1.81284	0.245431	0.0732958	0.998804	-4.0655
CACNA1E	0.450579	1.64652	0.245396	0.103255	0.998804	-4.26991
KLHL20	5.83256	2.43668	0.24521	0.016855	0.998804	-3.14463
SDAD1	6.48865	2.78056	0.245163	0.00664745	0.953255	-2.54022
ZNF684	4.31719	2.20664	0.245137	0.0299656	0.998804	-3.51158
CCDC180	4.25553	1.13217	0.24512	0.260667	0.998804	-4.78496
ZNF14	5.09758	1.77704	0.245074	0.079048	0.998804	-4.11102
TNMD	5.61649	0.579421	0.245035	0.563808	0.998804	-5.13173
IGJ	9.23224	0.438767	0.244843	0.661924	0.998804	-5.18464
SERPINE3	3.05295	1.55495	0.244742	0.123579	0.998804	-4.3747
SP140L	5.61545	1.22507	0.244648	0.223848	0.998804	-4.70536
CCPG1	7.20252	1.94543	0.244515	0.0549432	0.998804	-3.88979
DLX5	2.33551	0.781531	0.244507	0.436606	0.998804	-5.03042
DOCK1	6.63469	1.82131	0.244399	0.0719871	0.998804	-4.0546
CYP2U1	5.22036	1.50757	0.244371	0.135278	0.998804	-4.42673
RTTN	5.20713	1.97547	0.244365	0.0513759	0.998804	-3.84844
MBNL2	7.19447	1.34288	0.244343	0.182797	0.998804	-4.5958
PRSS12	4.21872	0.607049	0.244305	0.545398	0.998804	-5.11964
ALKBH3	6.50228	1.62752	0.244258	0.107233	0.998804	-4.29211
HSPBAP1	5.19901	2.3083	0.244128	0.0233475	0.998804	-3.35323
GPR133	5.06722	0.842829	0.243994	0.401633	0.998804	-4.99385
TSSK2	0.234721	1.72431	0.243991	0.0881945	0.998804	-4.17655
SBK3	1.65367	1.17722	0.243937	0.242311	0.998804	-4.74711
TSPYL5	5.84331	0.850795	0.243712	0.397218	0.998804	-4.98889
ZBTB24	4.74758	2.04316	0.243658	0.0440539	0.998804	-3.7532
PRDM6	3.19408	0.944344	0.243594	0.347602	0.998804	-4.92734
VWA5B1	0.701706	1.27682	0.243588	0.205055	0.998804	-4.65841
ZNF573	4.2897	1.36891	0.243567	0.174543	0.998804	-4.57031
CTB-102L5.4	3.13581	0.492552	0.243531	0.623569	0.998804	-5.16612
EBF4	5.62875	0.88898	0.243512	0.376463	0.998804	-4.96453
RP5-1052I5.2	0.226748	0.754728	0.243464	0.452448	0.998804	-5.04556
MAPRE2	6.29011	1.4685	0.243276	0.145564	0.998804	-4.4685
CCDC116	1.7864	1.48081	0.243243	0.142259	0.998804	-4.45545
LYSMD1	5.0889	1.87054	0.243164	0.064762	0.998804	-3.99041
DMRTA1	2.66692	0.758404	0.243117	0.450253	0.998804	-5.04352
ZEB2	6.48156	1.25613	0.243084	0.212427	0.998804	-4.6774
TJP1	6.7781	2.00311	0.242989	0.0482697	0.998804	-3.8099
ANKRD31	1.81419	1.28711	0.24292	0.201459	0.998804	-4.64885
DIS3L	6.34891	2.12477	0.242834	0.0364348	0.998804	-3.63462
MAK16	5.46375	1.89488	0.242644	0.0614213	0.998804	-3.9581
MS4A2	3.13841	0.624217	0.242484	0.534116	0.998804	-5.11184
CCL15-CCL14	3.917	0.476338	0.242452	0.635027	0.998804	-5.17193
NAA15	5.73408	2.13293	0.242424	0.0357397	0.998804	-3.62254
GPR135	3.02295	1.45492	0.242416	0.14928	0.998804	-4.48278
EEA1	5.42719	1.57465	0.242176	0.118958	0.998804	-4.35263
TXNRD1	6.78368	1.65338	0.242174	0.101847	0.998804	-4.26183
CLIP4	6.25044	0.967127	0.241958	0.336159	0.998804	-4.9114
KANSL1L	5.40679	1.82264	0.241854	0.0717843	0.998804	-4.0529
GABPB2	5.00062	1.70902	0.241819	0.091003	0.998804	-4.19521
DNAJC25	5.94338	1.95788	0.241816	0.0534398	0.998804	-3.87272
USHBP1	4.92844	1.14306	0.24179	0.256143	0.998804	-4.77594
TMC7	3.66172	1.17841	0.241677	0.241837	0.998804	-4.74609
SFTPD	3.42905	0.854866	0.24155	0.394967	0.998804	-4.98635
EXO5	5.08794	2.27309	0.241489	0.0254773	0.998804	-3.40877
KIAA2022	2.24422	0.901889	0.241472	0.369599	0.998804	-4.95605
MURC	1.51562	1.13815	0.241403	0.258172	0.998804	-4.78001
HECTD2	5.10395	1.39937	0.241313	0.165247	0.998804	-4.53988
PRR5L	4.90677	1.3181	0.241307	0.19092	0.998804	-4.61963
GRAPL	3.28002	0.999817	0.2413	0.320164	0.998804	-4.88789
HNRNPA1L2	5.35874	2.05185	0.241182	0.0431828	0.998804	-3.74078
ZNF560	0.576651	1.03152	0.241158	0.305148	0.998804	-4.86436
CRYGS	3.89421	1.43278	0.241139	0.155494	0.998804	-4.50579
HOXB3	5.38646	0.763438	0.241099	0.447266	0.998804	-5.0407
TMEM246	4.44819	1.14143	0.240884	0.256816	0.998804	-4.77729
CTBS	5.96521	1.96851	0.240854	0.0521843	0.998804	-3.85807
AC004076.7	0.146282	1.41048	0.240623	0.161955	0.998804	-4.52863
INO80D	4.51565	2.03658	0.240622	0.0447239	0.998804	-3.76258
SLC46A3	5.8347	1.30264	0.240617	0.196125	0.998804	-4.63429
ZNF671	4.81228	1.04651	0.240594	0.298217	0.998804	-4.85299
SLC8A3	1.61035	1.16916	0.24044	0.245524	0.998804	-4.75398
PCDHGB7	5.47905	1.1758	0.240361	0.242875	0.998804	-4.74832
PROX1	3.8253	0.820087	0.240332	0.414402	0.998804	-5.00773
ZNF135	4.93179	0.939549	0.240325	0.350045	0.998804	-4.93065
ZNF724P	2.79015	1.17325	0.240269	0.243887	0.998804	-4.75049
NLK	5.4479	1.89184	0.240264	0.0618293	0.998804	-3.96215
NRIP3	4.23416	0.586384	0.240203	0.559134	0.998804	-5.12874
FAM20B	6.32126	2.11541	0.240033	0.0372459	0.998804	-3.64842
IKZF4	4.7393	2.07393	0.240022	0.0410337	0.998804	-3.70897
MUSTN1	5.55983	0.528928	0.240016	0.59821	0.998804	-5.15239
PLXNA4	5.01066	0.765462	0.239906	0.446066	0.998804	-5.03956
IGFL3	0.344658	0.641315	0.2397	0.523002	0.998804	-5.10386
PPWD1	6.42818	2.4765	0.239635	0.015198	0.998804	-3.07799
ARHGAP42	4.74049	1.14603	0.239593	0.254918	0.998804	-4.77346
RP11-351M8.1	1.24777	0.737031	0.239552	0.463082	0.998804	-5.05527
TAS2R43	0.452649	1.56164	0.239472	0.121992	0.998804	-4.36723
ROPN1	4.71031	0.389801	0.239468	0.697642	0.998804	-5.19965
NPAS4	1.67042	1.15413	0.239395	0.251597	0.998804	-4.76668
TFPI2	5.76618	0.490555	0.239384	0.624983	0.998804	-5.16684
LEPROT	7.59283	2.19929	0.239338	0.0305025	0.998804	-3.5228
AQR	6.18606	2.56096	0.239273	0.0121574	0.990969	-2.9337
CYSLTR2	2.37478	0.868038	0.239271	0.387755	0.998804	-4.97802
FAM177B	2.24986	0.658219	0.239148	0.512132	0.998804	-5.09577
CAMK1D	4.76718	1.15629	0.239129	0.250719	0.998804	-4.76487
ZNF669	4.80646	1.81588	0.239027	0.072825	0.998804	-4.0616
CBL	5.12069	1.93216	0.238859	0.0565848	0.998804	-3.90788
AHNAK2	5.84187	0.8619	0.238813	0.39111	0.998804	-4.98192
SLC16A2	5.96186	1.144	0.238659	0.255755	0.998804	-4.77515
GLB1L2	5.09417	0.640053	0.238625	0.52382	0.998804	-5.10446
WISP3	3.69704	0.562939	0.238443	0.574923	0.998804	-5.13868
TCF7L2	6.58848	1.37477	0.238331	0.172727	0.998804	-4.56451
CPEB1	4.3203	0.916497	0.238298	0.361933	0.998804	-4.94632
PHF20L1	6.09691	1.89694	0.238213	0.0611451	0.998804	-3.95535
PIM2	5.52383	1.0989	0.2382	0.274836	0.998804	-4.81199
ZMYND11	7.2261	2.3932	0.238176	0.0188468	0.998804	-3.21635
CDYL	6.00831	2.27752	0.238104	0.0252	0.998804	-3.40182
PRKD3	6.08687	1.3939	0.238091	0.166888	0.998804	-4.54539
NEDD4	5.25198	1.48828	0.237938	0.140283	0.998804	-4.44748
IFLTD1	0.399359	0.947959	0.237867	0.345769	0.998804	-4.92484
FANCA	4.25958	1.04704	0.237847	0.297975	0.998804	-4.85258
TMEM255A	4.80653	0.876037	0.237779	0.383418	0.998804	-4.97291
NOL9	5.092	2.45265	0.237732	0.0161717	0.998804	-3.118
CUL4B	6.64641	2.60852	0.237731	0.0106979	0.963992	-2.85071
BSN	1.94439	0.993297	0.237698	0.323313	0.998804	-4.89264
ITCH	6.2196	2.04484	0.237669	0.0438849	0.998804	-3.75081
MAN1A2	5.96194	1.93686	0.237621	0.0559986	0.998804	-3.90148
ZCCHC12	1.97787	1.06168	0.23758	0.291312	0.998804	-4.84132
PF4	1.38425	0.861046	0.237496	0.391573	0.998804	-4.98246
WDR88	1.71325	1.30331	0.237464	0.195897	0.998804	-4.63366
ACSL4	6.41137	1.15037	0.237391	0.253139	0.998804	-4.76983
ALPL	6.51933	0.857823	0.23732	0.393348	0.998804	-4.98449
ZNF275	5.17694	1.77663	0.237315	0.079115	0.998804	-4.11153
PRTG	3.1054	0.881544	0.237309	0.380446	0.998804	-4.96936
HOXC8	4.17026	1.18724	0.237256	0.238354	0.998804	-4.73849
ARHGEF39	3.43855	1.20361	0.237076	0.231998	0.998804	-4.72428
ZNF121	5.85606	1.91573	0.23705	0.0586747	0.998804	-3.93012
AKR1C1	7.72349	0.540339	0.23701	0.590351	0.998804	-5.14788
GTSF1	2.44028	0.708518	0.236987	0.480512	0.998804	-5.07045
NOMO2	6.76798	2.06624	0.236984	0.0417718	0.998804	-3.72008
KHNYN	6.56944	2.34697	0.236982	0.0211916	0.998804	-3.29141
CEACAM4	1.81493	0.973299	0.236936	0.333096	0.998804	-4.90702
ATP11C	5.95206	1.56713	0.236892	0.120704	0.998804	-4.36108
CORO2A	4.74136	1.09058	0.236869	0.27846	0.998804	-4.81863
ZC3H13	6.44229	2.33588	0.236799	0.0217908	0.998804	-3.30922
KLHL12	6.21992	2.21021	0.236741	0.0297079	0.998804	-3.50613
CXCR6	3.72094	0.74835	0.236585	0.456262	0.998804	-5.04909
GRAP	4.54999	1.33256	0.236527	0.186147	0.998804	-4.60578
DDX52	5.69385	2.09473	0.236308	0.0390946	0.998804	-3.67874
FAM171B	4.63334	0.948701	0.236278	0.345393	0.998804	-4.92432
NLRP3	4.2035	1.12536	0.236265	0.263522	0.998804	-4.79055
SLC7A8	6.66409	0.791869	0.236242	0.430592	0.998804	-5.02444
TAF9B	6.23673	1.82268	0.236237	0.0717784	0.998804	-4.05285
LRRIQ3	3.24043	1.06787	0.236204	0.288526	0.998804	-4.83651
TAF2	5.7038	1.87549	0.235977	0.0640699	0.998804	-3.98386
FGF21	0.340057	1.13287	0.235951	0.260372	0.998804	-4.78437
C1orf116	5.08595	0.488632	0.235918	0.626335	0.998804	-5.16754
C13orf45	1.70858	0.963093	0.235902	0.338163	0.998804	-4.91425
ZNF366	4.14056	1.0559	0.235896	0.293932	0.998804	-4.84579
MATN3	4.02607	0.747591	0.235863	0.456718	0.998804	-5.04951
ALAS2	1.96712	0.909347	0.235708	0.365673	0.998804	-4.9511
ARFGEF1	6.43591	1.94454	0.235681	0.0550518	0.998804	-3.89101
RP11-603J24.9	0.671954	0.314909	0.235606	0.753589	0.998804	-5.21919
CEBPZ	6.83395	2.92663	0.23538	0.00436828	0.75052	-2.26432
SNTG2	3.57657	0.718238	0.235294	0.47453	0.998804	-5.06534
MT1E	8.37585	0.771769	0.235249	0.442345	0.998804	-5.03599
OOEP	1.84816	0.710716	0.235232	0.479156	0.998804	-5.0693
IFNE	1.39911	0.90893	0.235195	0.365891	0.998804	-4.95138
LPXN	5.56614	1.26978	0.234994	0.207541	0.998804	-4.66491
FAM65B	4.78311	0.853182	0.234749	0.395897	0.998804	-4.9874
EDIL3	5.20577	0.729334	0.234718	0.467755	0.998804	-5.05943
SPIRE1	5.84761	1.52876	0.234652	0.129941	0.998804	-4.40365
MGAT5	5.84283	1.74633	0.234586	0.0842744	0.998804	-4.1494
PHACTR1	4.08916	1.0812	0.234541	0.282589	0.998804	-4.82606
PCDHGC4	1.62746	1.08324	0.234437	0.281689	0.998804	-4.82445
QSOX2	4.78344	1.76889	0.234268	0.0804069	0.998804	-4.12126
NUGGC	2.09179	0.792312	0.234241	0.430328	0.998804	-5.02419
BBS10	5.60183	1.93306	0.23419	0.0564726	0.998804	-3.90666
WDR31	4.42824	1.27002	0.23414	0.207456	0.998804	-4.66469
NOX4	4.67238	0.959293	0.234105	0.340063	0.998804	-4.91693
SLC9A6	5.09607	1.36063	0.234102	0.177134	0.998804	-4.57846
ESF1	5.57657	2.17667	0.234063	0.0322065	0.998804	-3.55709
TBC1D2B	6.48061	1.91165	0.234031	0.0592035	0.998804	-3.93561
CLEC2D	5.20761	1.20586	0.233942	0.231132	0.998804	-4.72231
MYH11	8.40955	0.623963	0.233936	0.534293	0.998804	-5.11195
ETS1	7.15017	1.225	0.233928	0.223877	0.998804	-4.70542
SLC28A1	1.59549	0.847136	0.233907	0.399237	0.998804	-4.99118
CHURC1-FNTB	1.98996	0.670767	0.233817	0.504142	0.998804	-5.08962
TMEM178A	4.99982	0.859816	0.233753	0.39225	0.998804	-4.98323
FUCA2	6.70297	1.98402	0.233666	0.0503976	0.998804	-3.83657
ZNF44	5.61338	1.51622	0.233614	0.13308	0.998804	-4.41735
CCL8	4.72424	0.673745	0.23359	0.502258	0.998804	-5.08815
TSNAXIP1	3.36312	1.11968	0.233583	0.265925	0.998804	-4.7952
FCGR3B	3.28195	0.704848	0.233568	0.482782	0.998804	-5.07236
PHF7	5.37269	1.53879	0.233384	0.127475	0.998804	-4.39262
CAB39	6.9255	2.53582	0.233301	0.0129997	0.998804	-2.97708
NEK7	6.92837	1.7201	0.233299	0.0889603	0.998804	-4.1817
ZNF711	4.57141	0.703732	0.233264	0.483476	0.998804	-5.07293
SLC35D1	5.0634	1.82261	0.233204	0.0717891	0.998804	-4.05294
FAM72D	2.09316	0.92875	0.233194	0.355582	0.998804	-4.93804
SPSB4	2.34111	0.676838	0.233156	0.500299	0.998804	-5.08661
AP4E1	4.62114	2.02331	0.233133	0.0461022	0.998804	-3.78142
LEAP2	3.2829	1.09892	0.233122	0.274827	0.998804	-4.81198
EDARADD	4.90462	0.544295	0.233116	0.587631	0.998804	-5.1463
USP1	6.2823	1.76001	0.233057	0.0819122	0.998804	-4.13238
LACC1	4.79363	1.51159	0.232994	0.134253	0.998804	-4.42238
UBXN7	5.51036	1.97841	0.232982	0.0510381	0.998804	-3.84437
GRM4	1.14087	0.716772	0.23296	0.475431	0.998804	-5.06611
MINPP1	5.61202	2.0184	0.232838	0.0466212	0.998804	-3.78837
ZCCHC10	6.15642	2.23458	0.232697	0.0280006	0.998804	-3.46868
HS3ST3B1	3.3754	1.03849	0.232679	0.301913	0.998804	-4.85909
XRCC5	8.1546	3.03533	0.232651	0.00316676	0.714037	-2.05199
TMEM139	5.95269	0.546477	0.232521	0.586144	0.998804	-5.14542
FNIP2	5.95653	1.35455	0.232459	0.17906	0.998804	-4.58443
C1orf228	3.85653	0.975449	0.23243	0.332035	0.998804	-4.90549
LYPD1	2.78624	0.87046	0.232377	0.386438	0.998804	-4.97648
RANBP9	6.51112	2.23751	0.232339	0.0278011	0.998804	-3.46415
RP11-47I22.4	0.195661	1.47546	0.232313	0.143688	0.998804	-4.46113
ANK2	6.16312	0.87457	0.232306	0.384214	0.998804	-4.97385
NFASC	5.43944	0.746574	0.232236	0.457332	0.998804	-5.05006
ARSB	4.55565	1.5126	0.232207	0.133995	0.998804	-4.42128
IFT88	5.45618	1.63041	0.232132	0.106621	0.998804	-4.28875
NRG1	4.65698	0.558186	0.232121	0.578151	0.998804	-5.14065
LIN52	5.3366	2.40896	0.232111	0.0181016	0.998804	-3.19047
EDNRB	6.07452	0.987108	0.231994	0.326325	0.998804	-4.89712
ZNF728	2.59137	0.86235	0.231944	0.390859	0.998804	-4.98163
ZNF547	4.06701	1.59936	0.231915	0.113356	0.998804	-4.32457
ABCB10	5.3056	2.0382	0.231844	0.0445584	0.998804	-3.76028
NOX1	0.437467	1.41244	0.231836	0.161377	0.998804	-4.52663
SLC9A5	2.85539	1.12478	0.231732	0.263768	0.998804	-4.79103
CLEC7A	4.75338	0.919449	0.231694	0.360396	0.998804	-4.94433
HDHD1	5.58246	1.98662	0.231598	0.0501036	0.998804	-3.83296
PPT1	7.79552	1.68315	0.231597	0.095921	0.998804	-4.22643
ZNF700	5.29389	1.90945	0.23136	0.0594905	0.998804	-3.93857
GPR17	3.25628	0.93831	0.231294	0.350676	0.998804	-4.9315
IGF1	6.51782	0.695069	0.231252	0.488868	0.998804	-5.07739
CMSS1	6.47734	1.91004	0.231237	0.0594139	0.998804	-3.93778
LPIN2	5.80053	1.77953	0.231014	0.0786357	0.998804	-4.10788
[truncated: 16,213 more rows]

## Sheet: S30 Colon_limmaOut
Name	AveExpr	t	logFC	P.Value	Adj pval	B
F8A2	1.66168	5.51452	2.01807	7.05686e-08	9.88612e-05	7.61002
CCL3L3	1.54674	6.02014	1.63363	4.62638e-09	9.36173e-06	10.0675
NPIPB15	3.90072	4.62307	1.55083	5.42872e-06	0.0032956	3.71712
SPINK2	3.28373	4.4243	1.44783	1.31489e-05	0.00647212	2.9297
F8A3	3.86987	3.68288	1.20196	0.000269257	0.0540205	0.265904
LEFTY2	2.74814	5.47247	1.1497	8.77297e-08	0.000114124	7.41408
CD1E	2.67359	5.89216	1.12517	9.37593e-09	1.70754e-05	9.42966
CCL4L1	3.29949	3.73807	0.970744	0.000218397	0.0477936	0.449062
ACSM1	3.25375	7.18629	0.931219	4.43865e-12	3.25645e-08	16.3605
AL359736.1	0.532063	4.62843	0.84992	5.29685e-06	0.0032956	3.73903
CCL4L2	3.15169	3.23791	0.815595	0.001326	0.138628	-1.11817
IGLL5	6.59924	1.69395	0.808982	0.0912172	0.898043	-4.59884
GAL3ST2	3.99982	2.45024	0.804578	0.0147933	0.496766	-3.15599
AREGB	1.83845	2.99821	0.792975	0.00292116	0.234606	-1.79485
PM20D1	1.49642	6.11879	0.753084	2.6605e-09	6.8072e-06	10.5674
CCL3L1	2.41318	3.27056	0.749957	0.00118625	0.134186	-1.02221
CD1C	3.69631	4.08165	0.717102	5.61002e-05	0.0180982	1.64437
TUBB8	0.818659	5.79742	0.714218	1.57035e-08	2.59993e-05	8.96427
PF4V1	0.732609	3.64754	0.705937	0.000307416	0.0579687	0.150078
L1TD1	3.5588	2.2903	0.704972	0.0226327	0.582211	-3.50373
KLRC1	2.69245	3.77342	0.702895	0.000190735	0.0439705	0.567687
UGT1A10	4.78617	1.20335	0.696467	0.229701	0.999862	-5.25796
CTB-134H23.2	1.48713	4.69529	0.666868	3.90454e-06	0.00273498	4.01105
POLR2J2	4.78486	3.47103	0.66665	0.000587169	0.084201	-0.413553
MAP1LC3B2	4.18794	7.31887	0.661692	1.90676e-12	3.25645e-08	17.1271
CRYBB2	1.84964	3.9383	0.659228	0.000100075	0.0284775	1.13416
PTPN20A	2.00303	3.60874	0.659015	0.000355192	0.0628035	0.0239869
GSTT2	4.11114	3.39923	0.653982	0.000758286	0.0987397	-0.635414
UTS2	1.23987	2.50582	0.653702	0.0126962	0.476025	-3.02988
RP11-293I14.2	1.25033	1.94986	0.652973	0.0520371	0.765316	-4.16806
GSTM1	5.36232	1.77717	0.652153	0.0764596	0.856781	-4.46525
C10orf107	2.51637	4.15632	0.650721	4.12205e-05	0.0147198	1.91669
MIXL1	1.77545	2.87134	0.647913	0.00435049	0.291291	-2.13313
PIGY	2.95083	1.17838	0.646018	0.239491	0.999862	-5.28561
KRT17	2.79491	3.06789	0.645423	0.00233354	0.206728	-1.60317
ESPNL	2.45621	4.07928	0.64215	5.66437e-05	0.0180982	1.63585
XCL2	2.67487	2.31259	0.64111	0.0213578	0.568778	-3.4566
RP11-683L23.1	1.26598	3.44549	0.626683	0.000643385	0.0874428	-0.492937
BHLHA15	2.64468	1.89509	0.618284	0.0589512	0.811132	-4.26522
AQP12A	2.90663	2.11037	0.616133	0.0355767	0.681455	-3.86776
SPINK4	5.91962	0.982681	0.614795	0.326484	0.999862	-5.48234
PITX2	3.03202	1.84445	0.60216	0.0660108	0.833564	-4.35266
CLEC4M	1.62468	3.69398	0.599213	0.000258169	0.0534293	0.302652
AC007952.5	2.35157	4.62841	0.591614	5.29699e-06	0.0032956	3.739
PLA2G10	4.87278	1.35568	0.588707	0.176125	0.997106	-5.0769
HIST2H2AB	0.961248	3.17192	0.588327	0.00165604	0.163912	-1.30931
ENAM	1.764	2.77277	0.581057	0.00587277	0.328663	-2.3864
ST20-MTHFS	2.26803	2.45761	0.578001	0.0144983	0.496766	-3.13941
GUCA2A	7.96255	1.0159	0.575717	0.310423	0.999862	-5.45145
FTCDNL1	3.09128	4.47254	0.574834	1.06354e-05	0.00553406	3.11829
COL4A3	2.58507	4.16526	0.573889	3.97157e-05	0.014466	1.94958
LGALS9C	5.1378	1.37315	0.568997	0.170636	0.993479	-5.05477
PRSS45	1.002	5.18909	0.562485	3.69125e-07	0.000373472	6.12257
FRMD1	4.53432	1.78638	0.56241	0.0749527	0.853335	-4.45008
KIAA0125	3.14643	1.44412	0.559853	0.149653	0.977651	-4.96202
CXCL10	3.74716	1.99888	0.558436	0.0464383	0.741608	-4.07879
MYOC	4.76346	2.81929	0.55573	0.00510273	0.30874	-2.26793
NKG2-E	1.60749	2.16634	0.547466	0.0309983	0.651144	-3.7576
CXCL11	1.99784	2.15772	0.54599	0.0316681	0.653533	-3.77474
BLOC1S5-TXNDC5	0.933994	1.90734	0.539045	0.0573425	0.794737	-4.24374
SVOPL	2.47315	1.75364	0.537105	0.0804177	0.869185	-4.50366
HSPB2-C11orf52	2.99891	2.24747	0.536667	0.0252681	0.600399	-3.59299
LY6G6D	3.25253	1.54273	0.528057	0.123852	0.960889	-4.82546
CTSG	5.23388	2.28336	0.524022	0.0230424	0.582211	-3.51829
GUCA2B	6.40934	0.975138	0.522366	0.330205	0.999862	-5.48922
CASP5	4.72237	1.60427	0.521956	0.10961	0.9369	-4.73576
PLK5	1.17071	4.31502	0.521413	2.10959e-05	0.00893484	2.50996
TIFAB	1.65735	2.57625	0.521389	0.0104207	0.433184	-2.86616
C1orf110	0.565409	4.08069	0.517716	5.63175e-05	0.0180982	1.64095
PLA2G4C	5.30293	4.41381	0.516273	1.37621e-05	0.00647914	2.88918
IGJ	9.50904	1.18443	0.515975	0.237093	0.999862	-5.27896
FCER2	3.5324	2.57885	0.514241	0.0103441	0.432141	-2.86003
HLA-DQA1	6.58983	2.70183	0.508806	0.00725132	0.361955	-2.56349
GZMA	5.06945	2.40464	0.50774	0.0167373	0.519284	-3.25745
ANKRD45	2.0352	3.57048	0.507579	0.000409062	0.0667143	-0.0991236
SLCO1B3	1.10385	2.39016	0.50676	0.0173997	0.530794	-3.28927
RP11-598P20.5	1.30131	1.30236	0.505368	0.193698	0.999862	-5.14271
TNFRSF13B	3.0337	1.3338	0.502936	0.183187	0.999862	-5.10423
GLDC	2.55518	2.67251	0.501856	0.00790105	0.379634	-2.63536
TNF	2.83789	3.27126	0.501282	0.00118341	0.134186	-1.02015
HIST1H3A	1.20921	2.49235	0.498905	0.0131783	0.484274	-3.06068
RP11-762I7.5	1.34249	2.51426	0.49652	0.0124019	0.474904	-3.01048
C1QL3	2.28488	3.86725	0.496044	0.000132501	0.034473	0.887358
CCL13	5.17021	1.59607	0.492697	0.111428	0.93957	-4.7479
CCL17	1.60761	1.875	0.490726	0.0616725	0.823837	-4.30019
RP11-57H12.6	2.33821	2.16882	0.489639	0.0308074	0.64863	-3.75265
MS4A2	3.32659	2.43929	0.489373	0.0152409	0.496766	-3.18053
USP41	3.12489	1.34021	0.48732	0.181097	0.999862	-5.09627
RP11-41O4.1	2.43622	3.53854	0.487287	0.000459826	0.0709691	-0.201001
NMU	3.11852	2.32308	0.487222	0.0207803	0.562848	-3.4343
SLC38A8	0.357463	4.09986	0.48717	5.20577e-05	0.017557	1.71041
C5orf52	1.87933	1.51399	0.485946	0.130983	0.965016	-4.86618
DNAH10	1.61027	3.67858	0.485433	0.000273615	0.0541639	0.251847
KLRC4-KLRK1	2.35903	2.36232	0.484854	0.0187391	0.53455	-3.34994
IRX2	1.82211	2.02707	0.484686	0.0434558	0.73144	-4.02648
LRRIQ3	1.80965	4.13525	0.484554	4.49854e-05	0.0157553	1.83942
LINC00923	1.16823	3.86826	0.477845	0.000131976	0.034473	0.890845
CWH43	4.4729	1.11103	0.476613	0.267363	0.999862	-5.35731
CTC-487M23.8	2.79987	2.04146	0.475827	0.0419969	0.720961	-3.9995
GALR2	2.89861	2.15083	0.475791	0.0322127	0.653533	-3.7884
LRRC26	3.9678	1.10599	0.475463	0.269535	0.999862	-5.36251
FASLG	2.04366	2.26468	0.473804	0.0241782	0.59585	-3.5573
FAM155B	2.12667	2.40675	0.473385	0.0166422	0.517215	-3.25278
NPY1R	4.19284	2.62484	0.472819	0.00907086	0.40995	-2.75067
CCDC110	3.14378	3.56967	0.471958	0.000410279	0.0667143	-0.101712
GPR15	4.23107	1.33365	0.470221	0.183237	0.999862	-5.10441
SLAMF1	3.57012	2.85082	0.466096	0.00463408	0.297169	-2.18656
ZNF285	3.2966	3.01182	0.465862	0.00279661	0.227158	-1.75772
NXNL2	1.60484	3.87909	0.465165	0.000126483	0.0338752	0.928201
XCR1	1.91272	2.64741	0.463951	0.00849879	0.395856	-2.69631
IL1B	4.11455	2.06097	0.463434	0.0400862	0.713249	-3.96263
HOXA7	5.91525	3.11466	0.461096	0.00200249	0.189944	-1.47224
CD160	3.28915	3.72498	0.461069	0.000229545	0.0491821	0.405466
GSTM3	6.72182	3.13292	0.460867	0.00188546	0.181682	-1.42062
SLAMF7	5.05185	1.74609	0.460175	0.081724	0.87618	-4.51588
PCDH20	3.95724	2.30148	0.460063	0.0219848	0.575992	-3.48014
PON1	1.5566	2.82185	0.459956	0.00506304	0.30736	-2.26135
CR2	2.87593	1.46787	0.459121	0.143088	0.975224	-4.92993
FCER1A	4.08627	2.62006	0.455842	0.00919639	0.40995	-2.76213
IRF4	4.18381	1.97624	0.454045	0.0489569	0.756666	-4.12028
AQP5	1.37229	2.51177	0.45348	0.0124879	0.474904	-3.0162
KLRD1	3.41184	2.68203	0.452232	0.00768451	0.376361	-2.6121
VWA5B1	1.25178	2.59171	0.451891	0.00997281	0.426349	-2.82963
KCNG1	4.51069	2.52793	0.450976	0.0119383	0.467571	-2.97895
MRC1L1	4.83501	2.57126	0.450723	0.0105691	0.434942	-2.8779
POPDC3	3.18249	2.36351	0.449327	0.0186799	0.53455	-3.34736
NAT2	4.14979	1.06493	0.448646	0.287684	0.999862	-5.40397
GBP5	4.01722	2.44539	0.445349	0.0149897	0.496766	-3.16686
HIST1H2AI	2.10275	1.23638	0.445306	0.217194	0.999862	-5.22052
C17orf97	4.77837	4.05215	0.445067	6.32811e-05	0.0198703	1.53805
BEX5	4.4806	2.60734	0.444352	0.00953776	0.415554	-2.7925
SPDYE2	2.99174	4.26703	0.444263	2.58879e-05	0.0105292	2.32848
PRSS50	1.75846	2.87492	0.444206	0.00430265	0.291156	-2.12377
CCL22	2.59262	2.24249	0.443856	0.025591	0.600399	-3.60325
C1orf186	3.6439	2.65435	0.442613	0.00832968	0.391431	-2.67952
KLK6	1.03297	2.36285	0.441962	0.0187128	0.53455	-3.3488
UBD	5.02981	2.14385	0.441933	0.032773	0.659696	-3.8022
NOTCH2NL	5.68524	6.46838	0.436054	3.55689e-10	1.61945e-06	12.3876
SEPT1	0.582992	1.31485	0.435411	0.189472	0.999862	-5.12753
BIVM-ERCC5	3.72273	1.76711	0.432851	0.0781304	0.865832	-4.48173
COL10A1	0.908382	2.1842	0.432267	0.0296484	0.641278	-3.72186
SPDYE2B	1.65045	3.82673	0.432211	0.000155216	0.0373422	0.748417
EMR1	2.12809	2.5386	0.431308	0.0115869	0.458058	-2.95419
C4BPA	2.77978	1.61002	0.431221	0.108346	0.932873	-4.72719
SLITRK3	2.97189	2.47721	0.430824	0.0137399	0.493554	-3.09513
GSTT2B	3.28945	2.23223	0.429449	0.0262683	0.601944	-3.62436
CCL25	0.810184	1.86641	0.427549	0.0628684	0.828313	-4.31504
SULT1A1	7.25061	2.51525	0.427169	0.012368	0.474904	-3.00821
ATP10B	5.51325	1.21238	0.425503	0.226233	0.999862	-5.24783
FCGBP	7.58353	1.11242	0.424997	0.266764	0.999862	-5.35587
HECW1	2.06289	3.15335	0.424446	0.00176174	0.171576	-1.36243
CYP2B6	3.26037	1.07715	0.424098	0.282196	0.999862	-5.39179
LAIR2	1.25372	2.17637	0.423954	0.0302335	0.642001	-3.73756
PRSS46	0.657174	4.37253	0.423579	1.64668e-05	0.00749731	2.72981
DNASE1L3	5.21273	1.61534	0.423569	0.10719	0.930918	-4.71924
SYCE3	1.45773	1.84029	0.423383	0.0666208	0.835991	-4.35975
PAGE5	0.509535	2.49155	0.422988	0.0132075	0.484274	-3.06251
MIA2	1.51917	1.63606	0.421171	0.102777	0.926893	-4.68805
BLK	3.23706	1.51748	0.41841	0.130099	0.965016	-4.86127
CD1B	0.908665	2.60937	0.417615	0.00948235	0.414131	-2.78765
FGFBP1	5.13454	1.23444	0.417274	0.217917	0.999862	-5.22275
PAX5	1.82167	1.56738	0.416274	0.117982	0.953446	-4.78995
FLRT3	3.78338	2.75134	0.416184	0.00626161	0.340407	-2.44033
NUTM2A	3.33548	3.29512	0.415587	0.00109028	0.127421	-0.949436
ACKR4	3.82524	2.86193	0.414566	0.00447856	0.295212	-2.15769
SOSTDC1	5.04779	1.98929	0.414138	0.0474922	0.744907	-4.09643
PRSS56	0.240075	3.45607	0.413721	0.000619504	0.0861252	-0.46011
KCNA3	2.71865	2.44257	0.413084	0.0151053	0.496766	-3.17318
BTNL8	5.53645	1.14628	0.412459	0.25251	0.999862	-5.32031
CXorf61	0.281383	2.5662	0.411758	0.0107212	0.439762	-2.88977
LGALS7	1.06735	2.33678	0.410491	0.0200461	0.554093	-3.40498
PYDC1	0.454473	3.26598	0.409885	0.00120497	0.135463	-1.03571
COL4A4	2.51907	3.24166	0.409281	0.00130917	0.138628	-1.10718
RP1-170O19.20	2.56723	2.34129	0.408548	0.0198097	0.5508	-3.39531
TNFRSF17	4.00939	0.879229	0.408066	0.379916	0.999862	-5.57204
GPR141	2.36189	2.38207	0.407902	0.0177795	0.530888	-3.30695
ANKRD20A1	1.76641	3.23894	0.407572	0.00132131	0.138628	-1.11513
HDC	4.13772	2.23949	0.407361	0.0257872	0.600399	-3.60943
CD79A	5.63383	1.27249	0.406748	0.204093	0.999862	-5.17843
CSAG1	0.562441	2.09896	0.406716	0.0365767	0.687446	-3.88984
TTC24	1.15562	2.45228	0.405425	0.0147108	0.496766	-3.1514
TPSAB1	7.39786	2.1646	0.405246	0.0311333	0.652452	-3.76108
CTD-3105H18.16	0.534183	1.88668	0.404006	0.0600778	0.81288	-4.2799
STAP1	3.05334	2.04758	0.403761	0.04139	0.720534	-3.98798
AP001421.1	0.625223	2.22056	0.402879	0.0270568	0.60985	-3.64822
CCNO	2.37456	1.97888	0.402184	0.0486571	0.754807	-4.11546
UPK3B	2.88747	2.7954	0.401874	0.00548576	0.320789	-2.32899
HRK	1.62518	2.88709	0.401449	0.00414374	0.284776	-2.0919
AL035252.1	5.73803	1.09062	0.400448	0.276233	0.999862	-5.3782
GREM2	5.78569	2.14409	0.400197	0.0327538	0.659696	-3.80172
CA7	5.9313	0.917076	0.399372	0.359772	0.999862	-5.54037
TMEM236	4.57553	1.52241	0.398443	0.12886	0.965016	-4.85432
POLR2J3	7.01142	5.7265	0.397404	2.30082e-08	3.49187e-05	8.61977
RP11-343C2.11	2.45358	1.4693	0.39464	0.142701	0.97474	-4.92799
FCAMR	2.03118	1.31402	0.394237	0.189751	0.999862	-5.12855
DDO	3.98661	2.95704	0.392338	0.00332917	0.246467	-1.90614
ZACN	5.29167	2.44202	0.391761	0.015128	0.496766	-3.17441
RAB19	2.17213	1.0698	0.390741	0.285491	0.999862	-5.39914
KRT27	1.08824	2.73745	0.389503	0.00652607	0.346655	-2.47509
C16orf3	1.37822	3.4653	0.389334	0.000599344	0.0846144	-0.431386
FAM3B	3.36132	1.43284	0.388401	0.152848	0.979256	-4.97707
SMOC1	3.23847	1.83252	0.387826	0.067771	0.838372	-4.37292
MT-ND6	11.6142	2.49134	0.38765	0.0132157	0.484274	-3.06301
GRID1	3.43205	3.63383	0.386938	0.00032356	0.0589268	0.105383
IGFALS	2.65986	2.17755	0.3869	0.0301451	0.642001	-3.73521
CCL3	4.28066	2.11502	0.386745	0.0351745	0.67774	-3.85869
MUC2	7.29686	0.793155	0.386514	0.428257	0.999862	-5.6391
RP11-345J4.3	2.07372	1.61571	0.385097	0.107109	0.930918	-4.71869
ZBP1	4.05021	1.94821	0.385083	0.0522341	0.765316	-4.17102
GJC3	1.69139	2.9506	0.384745	0.00339751	0.250508	-1.92341
CETP	2.28784	3.01073	0.384472	0.00280643	0.227158	-1.7607
C11orf21	2.85139	2.86361	0.384394	0.00445544	0.295212	-2.15331
NPTX1	4.74853	1.43224	0.381642	0.15302	0.979256	-4.97787
FAM163B	2.65699	1.70617	0.381533	0.0889145	0.894647	-4.57962
AC005779.2	0.419962	3.42802	0.380566	0.000684694	0.0910193	-0.546923
NBPF16	4.48445	4.48795	0.380564	9.93577e-06	0.00542428	3.17882
LGALS9B	4.55851	0.894383	0.380113	0.371768	0.999862	-5.55952
CTD-2370N5.3	1.72019	1.33612	0.378513	0.182428	0.999862	-5.10135
KIR3DL2	0.981772	2.60375	0.377923	0.009636	0.418833	-2.80103
C2orf54	3.58991	1.27483	0.377867	0.203265	0.999862	-5.17567
PCDH19	3.27704	2.14451	0.376523	0.0327192	0.659696	-3.80089
CXCL9	3.61875	1.46455	0.376131	0.143993	0.977404	-4.93445
PLD4	3.26836	2.19068	0.375265	0.0291716	0.637468	-3.70883
KLK15	2.85592	0.996828	0.37447	0.319576	0.999862	-5.46931
C3orf80	3.90294	1.80064	0.374371	0.0726701	0.846243	-4.42645
LDHD	6.41409	1.93043	0.374293	0.0544077	0.775939	-4.20284
MZB1	6.10588	0.944668	0.373153	0.345519	0.999862	-5.51645
UGT3A2	1.1879	2.97931	0.372625	0.00310238	0.240502	-1.84611
TEX40	2.02694	2.17108	0.37222	0.0306347	0.647238	-3.74814
AMPD1	3.11985	1.30445	0.371546	0.192986	0.999862	-5.14018
WNT10A	2.74444	1.44116	0.3714	0.150485	0.977651	-4.96597
NPIPA8	2.97984	1.27251	0.370382	0.204086	0.999862	-5.17841
TCL1A	1.9921	1.03081	0.369418	0.303384	0.999862	-5.43724
GCOM1	4.14719	1.86592	0.368997	0.0629365	0.828313	-4.31588
FREM1	4.27604	1.69235	0.367757	0.0915198	0.899752	-4.60134
NPY4R	4.62023	2.17599	0.36754	0.0302621	0.642001	-3.73832
MAS1L	1.23012	2.28281	0.366389	0.0230746	0.582211	-3.51943
RP11-187E13.1	2.09158	1.09783	0.366088	0.273078	0.999862	-5.37087
SLC14A1	3.56775	1.7255	0.365192	0.0853699	0.88439	-4.54893
POU2F2	4.40981	3.28032	0.36514	0.00114722	0.132236	-0.99336
MSLN	4.08746	1.19797	0.365032	0.231785	0.999862	-5.26397
HIST1H1D	2.16711	1.67929	0.36494	0.0940382	0.90739	-4.62171
CPA3	5.81555	1.93279	0.364765	0.0541147	0.774189	-4.19863
SCGB2A1	3.20958	0.750386	0.364688	0.453556	0.999862	-5.66987
UPK3BL	6.17794	3.45292	0.361914	0.000626542	0.0864438	-0.469914
TNNI3	2.09294	1.92887	0.361607	0.0546015	0.778093	-4.20562
NUTM2E	1.25423	2.67647	0.361224	0.00781032	0.378136	-2.62569
RIMBP2	3.21695	2.40969	0.361179	0.0165107	0.516656	-3.24628
SPATA32	1.14917	2.56176	0.358909	0.0108565	0.441739	-2.90018
IDO1	4.15392	1.63973	0.358804	0.10201	0.924733	-4.68248
PLA2G2D	2.98334	1.80205	0.3586	0.072446	0.84582	-4.42409
ZNF280B	2.11911	3.80004	0.357694	0.000172133	0.0407128	0.657658
GNG8	3.12368	1.26481	0.357366	0.20683	0.999862	-5.18748
FCRLA	3.00792	1.28838	0.357114	0.198515	0.999862	-5.15953
CD3D	5.08658	1.78996	0.356966	0.0743746	0.851553	-4.44417
HLA-DQB1	6.53301	1.7347	0.356802	0.0837264	0.88036	-4.53422
AKR1B10	6.58073	0.951523	0.356732	0.342034	0.999862	-5.5104
CCL8	4.39057	1.46608	0.356384	0.143577	0.976411	-4.93238
CMA1	4.04017	1.56706	0.356171	0.118055	0.953446	-4.7904
PKD2L1	1.6376	1.54518	0.355666	0.123258	0.960889	-4.82196
CDH8	1.60473	2.60071	0.355188	0.00972014	0.420483	-2.80827
C12orf36	4.75255	0.858012	0.35516	0.391508	0.999862	-5.5892
LIPJ	0.954307	3.3899	0.354024	0.000783633	0.100504	-0.663899
GAPT	3.49214	2.35819	0.353825	0.0189449	0.538261	-3.35887
RASA4B	5.64961	3.19556	0.353402	0.00152993	0.153795	-1.24126
C15ORF37	2.13551	1.06152	0.351925	0.289226	0.999862	-5.40734
CD207	2.382	2.00883	0.351917	0.0453667	0.734598	-4.06042
PDE4C	6.41998	1.97763	0.351342	0.0488002	0.75574	-4.11776
GSPT2	4.86022	2.89037	0.350699	0.00410175	0.283057	-2.08327
ENPP3	4.70141	1.36143	0.35042	0.174304	0.996476	-5.06965
KHDC1L	0.588031	3.04344	0.350283	0.00252601	0.212839	-1.67089
AP001579.1	0.345388	1.59915	0.350255	0.110742	0.939371	-4.74335
RP1-102H19.8	2.18202	3.29295	0.349375	0.00109845	0.127421	-0.955881
NTN5	1.96063	3.16604	0.348379	0.00168887	0.166257	-1.32617
CRYM	4.93747	2.10679	0.347836	0.0358874	0.681607	-3.87469
TMEM210	1.02366	1.79647	0.347615	0.0733302	0.848243	-4.43336
MFSD6L	3.26573	1.19897	0.346822	0.231397	0.999862	-5.26286
CYP4F2	3.05381	0.905378	0.346406	0.365924	0.999862	-5.5503
CD244	2.72594	2.26608	0.345901	0.0240915	0.594519	-3.5544
P2RX2	3.12767	1.9591	0.345809	0.0509391	0.763174	-4.15138
BEAN1	2.00517	2.52134	0.345107	0.0121598	0.472183	-2.99417
HIST1H2BH	3.01446	1.02112	0.345088	0.307944	0.999862	-5.4465
DKK1	2.28592	1.80003	0.344931	0.0727661	0.846243	-4.42746
FOSB	5.5627	1.30396	0.344895	0.193153	0.999862	-5.14077
PCP4L1	4.00401	1.67757	0.344821	0.0943746	0.90739	-4.62439
FCRL6	2.38631	2.45213	0.344045	0.0147169	0.496766	-3.15174
CD3G	3.53881	1.69364	0.343098	0.0912737	0.898043	-4.59932
ATP6V0D2	2.22451	1.04308	0.34293	0.297671	0.999862	-5.4254
CLCA1	7.48624	0.639932	0.342818	0.52266	0.999862	-5.74146
KRT24	3.66175	1.5523	0.342683	0.121545	0.959301	-4.81173
DOK7	2.33186	2.61096	0.342512	0.0094393	0.413696	-2.78386
AL118506.1	2.4924	2.4173	0.341481	0.0161757	0.513577	-3.22945
FAM159A	2.20599	1.66433	0.341029	0.0969932	0.911675	-4.64487
SHISA6	2.44056	1.67672	0.340793	0.0945413	0.908115	-4.62571
HIST1H3H	4.03371	1.52151	0.340608	0.129086	0.965016	-4.8556
EGR1	7.58284	1.80261	0.340522	0.0723589	0.84582	-4.42316
STK31	1.64286	2.53758	0.340054	0.0116202	0.458069	-2.95658
TSPAN32	3.46889	2.29114	0.34003	0.0225825	0.582211	-3.50193
ZNF556	0.50911	2.73049	0.339927	0.00666245	0.348992	-2.49246
LY9	3.80642	1.50245	0.3398	0.133934	0.968626	-4.88231
GDF5	2.02333	1.73843	0.339742	0.0830646	0.877478	-4.52822
HIST1H4A	0.924179	1.6345	0.339014	0.103103	0.926893	-4.69041
FAM21A	6.23243	4.41193	0.338648	1.38747e-05	0.00647914	2.88194
UPK1A	0.916127	2.76096	0.337992	0.00608434	0.335782	-2.41619
BTBD16	1.46354	2.21259	0.337795	0.0276074	0.615701	-3.66447
CTD-2510F5.6	3.56029	1.8543	0.337692	0.0645844	0.83043	-4.33583
ST6GAL2	2.72522	1.62742	0.337607	0.104599	0.929248	-4.70111
TMEM132E	1.20032	3.08125	0.337512	0.00223414	0.205496	-1.56595
SNX31	1.06359	2.5067	0.336378	0.0126651	0.476025	-3.02785
P2RY13	3.61069	2.09593	0.336052	0.0368472	0.691282	-3.89571
TMEM156	3.10316	1.47279	0.336019	0.141758	0.973407	-4.92323
MRAP2	4.40087	2.00589	0.334956	0.0456813	0.734598	-4.06586
RIPPLY2	2.30148	1.71596	0.334935	0.0871051	0.886913	-4.56412
CLEC9A	2.40502	2.11181	0.334733	0.0354514	0.680338	-3.86495
CSF2RB	4.82813	2.30848	0.334279	0.0215877	0.572053	-3.46532
PCSK1N	5.53187	1.59738	0.333893	0.111137	0.93957	-4.74597
FRAS1	3.71462	1.80313	0.333671	0.0722774	0.84582	-4.4223
QPRT	6.3311	1.83625	0.333656	0.0672175	0.83681	-4.36661
B4GALNT2	4.04351	0.610934	0.333276	0.541663	0.999862	-5.75838
ITGB7	5.28166	2.19549	0.333259	0.0288222	0.634715	-3.69913
CCL5	5.93078	1.76415	0.33223	0.0786299	0.866263	-4.48657
SFTA2	0.858132	1.81737	0.331762	0.0700634	0.842683	-4.39847
LIPC	3.18772	1.90803	0.331192	0.0572512	0.794676	-4.2425
SLC5A2	2.77346	3.24992	0.331156	0.00127288	0.137893	-1.08296
NEDD8-MDP1	2.25275	1.59707	0.330749	0.111203	0.93957	-4.74642
GZMK	3.45458	1.55272	0.330161	0.121446	0.959301	-4.81114
CEACAM7	8.03607	0.644	0.330108	0.520022	0.999862	-5.73903
FKSG63	1.95476	2.35705	0.329703	0.0190024	0.539021	-3.36135
ACOT1	5.35576	3.09593	0.329441	0.00212938	0.197859	-1.52486
SCAMP5	5.06909	2.78869	0.329232	0.00559814	0.32162	-2.34607
RXFP4	2.95581	1.0114	0.329194	0.312564	0.999862	-5.45569
MORN4	4.45976	3.51191	0.328699	0.000506597	0.0762492	-0.285284
GPR174	2.38958	1.53109	0.3278	0.126701	0.96386	-4.84204
CD2	4.78113	1.82382	0.327435	0.0690806	0.839201	-4.38762
ALDH3A1	4.32807	1.89221	0.327409	0.0593345	0.811871	-4.27026
C5orf38	1.81216	1.23718	0.327203	0.216899	0.999862	-5.21961
NUGGC	2.41554	1.30895	0.327052	0.191457	0.999862	-5.13471
BNIPL	1.93314	2.67175	0.326803	0.00791859	0.379634	-2.63721
GRK1	0.567559	2.99788	0.32616	0.0029242	0.234606	-1.79574
HTR4	3.86842	1.86235	0.325996	0.0634384	0.828313	-4.32201
FBP2	1.05157	2.32034	0.325644	0.0209293	0.562848	-3.44012
FAM83B	3.64901	1.05869	0.325458	0.290512	0.999862	-5.41013
MRGPRD	1.29303	2.32255	0.324572	0.0208089	0.562848	-3.43542
SLC9A7	2.43059	2.59787	0.32269	0.00979908	0.422893	-2.815
GPR114	3.1229	1.61571	0.322666	0.10711	0.930918	-4.71869
CTAGE6	0.290515	4.01759	0.321778	7.28102e-05	0.021693	1.41433
CHAC1	3.86908	2.622	0.319694	0.00914513	0.40995	-2.75747
NXPH4	1.32861	1.86342	0.319584	0.0632884	0.828313	-4.32018
ITLN2	1.22208	1.39317	0.318821	0.164503	0.990101	-5.02907
TAS2R31	1.31028	3.05005	0.31873	0.00247261	0.209447	-1.65264
CFTR	5.39054	0.893696	0.318454	0.372135	0.999862	-5.56009
EOMES	1.91922	1.92189	0.31803	0.0554774	0.783828	-4.21802
FAM27E1	1.29205	2.68461	0.317996	0.00762674	0.375401	-2.60579
KBTBD12	3.61109	1.75619	0.317944	0.0799804	0.868655	-4.49952
PKHD1L1	4.16886	1.94026	0.317529	0.0531968	0.769547	-4.18528
PNOC	3.48883	1.3653	0.317186	0.173084	0.995727	-5.06475
AC138517.1	2.34742	0.748082	0.317105	0.454942	0.999862	-5.67148
HTR2B	3.52059	1.41187	0.316902	0.158928	0.983564	-5.00474
SIRPG	3.34255	1.30618	0.316875	0.192399	0.999862	-5.13808
TSPAN12	6.30102	3.3207	0.316634	0.000998084	0.120378	-0.87314
LAX1	3.32762	1.76848	0.316436	0.0779011	0.864261	-4.47949
FCGR2B	5.60467	1.99472	0.316344	0.0468936	0.744119	-4.08646
NUTM2G	1.4208	3.83018	0.316197	0.000153146	0.0373422	0.760203
GOLGA6L10	1.46405	2.21459	0.315816	0.0274683	0.615318	-3.6604
CD80	1.97892	2.00143	0.315657	0.0461611	0.738739	-4.07408
TOMM20L	1.48925	1.8015	0.315525	0.0725328	0.846232	-4.425
TAS2R19	1.28756	2.95873	0.315055	0.00331142	0.246467	-1.90159
CD163L1	5.35992	1.88271	0.315002	0.0606162	0.81713	-4.28681
ABCG1	6.05005	3.33368	0.31467	0.00095409	0.116641	-0.834186
CCL15	4.61186	0.641418	0.314143	0.521696	0.999862	-5.74057
FCRL4	0.935985	1.67805	0.313766	0.0942799	0.90739	-4.62364
TBC1D3H	3.36042	2.51586	0.313719	0.0123467	0.474904	-3.0068
MIOX	0.633203	2.34512	0.313194	0.0196107	0.5508	-3.38707
AC132192.1	3.13504	1.52303	0.311691	0.128706	0.965016	-4.85346
AGMO	2.88355	1.56357	0.311206	0.118874	0.956184	-4.79547
HOXA13	5.89599	1.76581	0.310816	0.0783506	0.86585	-4.48386
AP005482.1	3.1007	2.01733	0.310478	0.0444675	0.734598	-4.04464
GNLY	4.85944	1.79018	0.31047	0.0743384	0.851553	-4.4438
ASIP	1.56251	2.24589	0.310441	0.0253698	0.600399	-3.59624
HES5	2.32596	1.58407	0.310176	0.114132	0.945235	-4.76558
CCR6	2.16355	1.12074	0.310159	0.26321	0.999862	-5.34723
TNFRSF18	4.05739	1.52686	0.309666	0.127751	0.965016	-4.84804
VSIG2	7.14855	0.848797	0.309221	0.396609	0.999862	-5.59653
P2RX5	4.22511	1.4492	0.308802	0.148229	0.977651	-4.9552
MTNR1A	1.5809	1.20435	0.30844	0.229314	0.999862	-5.25685
FCRL5	3.71909	0.901391	0.308405	0.368036	0.999862	-5.55366
GRAP2	3.85417	2.33522	0.307836	0.0201288	0.554594	-3.40834
MEIOB	0.916409	2.91767	0.307649	0.00376753	0.269062	-2.01121
REG4	4.98517	0.577231	0.307631	0.564177	0.999862	-5.77706
HIST1H2BI	0.876549	1.55329	0.307424	0.12131	0.959301	-4.81032
SERPINC1	1.31204	2.89849	0.307362	0.0039996	0.279083	-2.0619
IL2RB	4.15287	1.87851	0.307162	0.0611901	0.820614	-4.29411
HOXB13	3.77797	0.981366	0.307133	0.327129	0.999862	-5.48355
CD180	3.83108	1.87717	0.30703	0.061373	0.822461	-4.29643
PARVG	5.30637	2.67915	0.306923	0.00774958	0.376361	-2.61916
FOS	8.73053	1.7153	0.30672	0.0872268	0.886913	-4.56517
CCDC78	2.80105	2.41927	0.306595	0.0160901	0.513192	-3.22509
SMIM17	1.70892	2.4623	0.306556	0.0143136	0.496766	-3.12885
CHP2	6.73337	0.72585	0.305983	0.468444	0.999862	-5.68675
ADAMDEC1	6.71949	0.700257	0.305446	0.48426	0.999862	-5.70377
CA1	8.51314	0.626828	0.304589	0.531205	0.999862	-5.7492
FSCN2	2.26464	3.23381	0.304473	0.00134455	0.13913	-1.13014
WNT10B	2.75659	2.10596	0.304311	0.0359596	0.681607	-3.87629
GZMM	3.85258	1.99385	0.304118	0.0469875	0.744119	-4.08804
RAD51L3-RFFL	0.59394	1.85862	0.303919	0.0639686	0.828718	-4.32844
FOXD4	1.47233	2.74197	0.30363	0.00643898	0.345794	-2.46381
PRAM1	3.54056	2.58842	0.303544	0.0100665	0.427539	-2.83741
SLC14A2	1.27878	1.97124	0.303377	0.0495281	0.757676	-4.12938
LY6G6C	1.90937	2.06857	0.303216	0.0393618	0.709168	-3.94817
HLA-DOA	4.79533	1.98225	0.302741	0.0482772	0.750833	-4.10931
C1orf111	1.39919	2.40746	0.302431	0.0166104	0.517108	-3.25121
CD40LG	2.95979	1.80409	0.302336	0.072126	0.84582	-4.4207
TRIM61	2.05865	2.65252	0.30202	0.00837406	0.392053	-2.68396
KBTBD4	1.31051	1.6332	0.301412	0.103378	0.926893	-4.69239
SLC6A8	7.75501	2.50563	0.300506	0.0127031	0.476025	-3.03032
GPR18	2.94106	2.13111	0.300483	0.0338157	0.666695	-3.82725
KIR2DL4	2.32231	1.20359	0.300462	0.229608	0.999862	-5.2577
SSX5	0.121209	4.32185	0.300379	2.04869e-05	0.0088835	2.53595
CCR4	2.02305	1.54269	0.299948	0.123861	0.960889	-4.82552
HPSE2	3.2838	2.3766	0.29969	0.0180407	0.530888	-3.31889
EXOC3L4	4.96276	1.74027	0.299582	0.0827402	0.877478	-4.52525
NOXO1	5.01016	1.14497	0.299325	0.253048	0.999862	-5.3217
KLRF2	0.402179	2.4467	0.299049	0.0149364	0.496766	-3.16393
CDKL2	2.6823	2.70964	0.298934	0.007086	0.359454	-2.54418
ICOS	2.09206	1.54983	0.298626	0.122138	0.959301	-4.81529
GIMAP6	5.45673	2.6197	0.298062	0.00920586	0.40995	-2.76299
CARD14	2.39948	2.52469	0.297846	0.0120467	0.469795	-2.98643
KRT39	0.727187	1.99509	0.297418	0.0468521	0.744119	-4.08577
DPEP2	4.40842	2.20082	0.297325	0.0284386	0.629421	-3.68836
LHFPL3	2.60579	1.57739	0.297187	0.11566	0.948973	-4.77535
EGF	2.89181	1.60149	0.297095	0.110221	0.938189	-4.73987
IFI44L	4.27801	1.64562	0.296875	0.100791	0.921029	-4.67353
CHST4	0.899667	1.71372	0.296654	0.0875154	0.887686	-4.56767
AC024580.1	3.16087	2.37518	0.296379	0.0181093	0.530888	-3.322
ESRRG	2.01524	1.9586	0.296097	0.0509984	0.763174	-4.15229
MUC4	6.33861	0.840058	0.295608	0.401483	0.999862	-5.60341
FER1L6	3.0158	0.824718	0.295599	0.410126	0.999862	-5.61531
HAND1	4.80435	0.76681	0.295227	0.443742	0.999862	-5.65825
C10orf112	2.14736	1.49531	0.294812	0.135787	0.968626	-4.89224
TRIM31	5.71243	0.724956	0.294594	0.468992	0.999862	-5.68736
GPR39	4.34911	1.07361	0.294594	0.283778	0.999862	-5.39533
LMAN1L	1.21685	2.63873	0.294435	0.0087149	0.401812	-2.71727
IGSF23	0.780172	1.53703	0.294075	0.12524	0.962129	-4.83359
NPY5R	1.7596	2.17931	0.294074	0.0300126	0.642001	-3.73167
PHGDH	5.90844	1.83905	0.293523	0.0668037	0.836747	-4.36186
SPDYE4	0.343145	3.398	0.293366	0.000761556	0.0987397	-0.639145
ZSCAN31	5.19373	3.25502	0.2933	0.00125096	0.137244	-1.06799
SLC9A3	5.84269	0.820001	0.293161	0.412806	0.999862	-5.61892
ARHGDIG	4.38577	1.51893	0.292873	0.129734	0.965016	-4.85923
SMIM2	0.845621	2.08681	0.29275	0.0376692	0.695326	-3.91326
TLR7	2.89299	1.97405	0.292665	0.0492063	0.757676	-4.12427
RP13-512J5.1	0.464235	1.53625	0.292653	0.125431	0.962129	-4.83471
MRGPRE	1.30612	2.27443	0.292372	0.023579	0.587737	-3.53697
HDAC9	4.78438	2.45827	0.292317	0.0144722	0.496766	-3.13793
SYN3	2.75407	1.49792	0.291569	0.135106	0.968626	-4.88861
FAM83F	4.52599	1.18825	0.291189	0.235586	0.999862	-5.27475
LGR6	3.53173	1.4339	0.290485	0.152544	0.978902	-4.97565
CD48	5.72895	1.67981	0.28985	0.093939	0.90739	-4.62092
ESR2	2.42262	2.46063	0.289828	0.0143792	0.496766	-3.13262
AIM1L	4.52534	0.980496	0.289387	0.327558	0.999862	-5.48434
EFCAB1	2.27176	2.37744	0.289376	0.0180007	0.530888	-3.31707
ART1	0.366269	2.64058	0.289172	0.00866836	0.4017	-2.71281
F11	1.31835	2.10227	0.289057	0.036284	0.683391	-3.88345
MUC17	3.00149	0.733109	0.287854	0.464011	0.999862	-5.68181
TAS1R3	2.9642	1.69504	0.287603	0.0910082	0.898043	-4.59713
CCR5	3.62135	2.07947	0.287409	0.0383431	0.701813	-3.92735
SCT	3.10732	1.17971	0.287318	0.238961	0.999862	-5.28415
CD3E	5.36693	1.57266	0.287067	0.116754	0.951561	-4.78227
TLE6	3.78801	2.43278	0.28586	0.0155123	0.497738	-3.19505
CD8A	4.48371	1.56719	0.285849	0.118026	0.953446	-4.79022
FAM26F	5.08162	1.96437	0.285848	0.0503229	0.760566	-4.14185
PPP1R16B	4.43689	2.2539	0.285425	0.0248555	0.598768	-3.57967
LRRC15	2.73774	1.43527	0.28504	0.152155	0.978648	-4.97383
KIAA1658	0.817079	1.5107	0.284913	0.131819	0.965341	-4.87079
CTD-2054N24.2	3.29925	1.78474	0.284851	0.0752186	0.853508	-4.45279
MAB21L3	2.20909	1.1526	0.284638	0.249904	0.999862	-5.31355
RP11-407N17.3	1.51171	0.992286	0.284449	0.321783	0.999862	-5.47352
GZMH	3.21929	1.37306	0.284445	0.170662	0.993479	-5.05489
SPN	4.16793	2.00085	0.284392	0.0462243	0.739102	-4.07516
CTD-3074O7.11	0.333476	1.9959	0.284305	0.0467635	0.744119	-4.08428
IFIT1	5.6107	1.84676	0.284025	0.0656749	0.832218	-4.34874
KLKB1	2.90504	2.44196	0.283873	0.0151303	0.496766	-3.17454
HIST2H3PS2	1.08245	1.6563	0.283699	0.098609	0.914858	-4.65721
HMGCS2	7.56973	0.626634	0.283282	0.531332	0.999862	-5.74932
TSKS	1.7182	2.21644	0.283248	0.0273401	0.6132	-3.65662
KRT20	8.15178	0.617518	0.283196	0.537319	0.999862	-5.75461
CDNF	3.42173	2.58732	0.281885	0.0100981	0.427689	-2.84001
BFSP2	1.46616	1.02778	0.281364	0.304803	0.999862	-5.44014
ITGAL	4.77699	1.6883	0.280647	0.0922959	0.903789	-4.60768
NKX6-3	0.804467	1.61635	0.280121	0.106971	0.930918	-4.71773
ASMT	1.21493	2.85408	0.280104	0.00458795	0.29525	-2.1781
RASA4	6.21297	2.71297	0.280044	0.00701682	0.359454	-2.53594
SERPINA11	0.785881	1.63542	0.279926	0.10291	0.926893	-4.68902
CCDC74B	3.18959	2.28383	0.279835	0.0230139	0.582211	-3.51729
SHD	4.28046	0.605857	0.279753	0.545026	0.999862	-5.76126
KRT2	1.73391	1.95334	0.279629	0.0516211	0.765316	-4.16179
PCSK2	4.07115	1.80427	0.279521	0.0720977	0.84582	-4.4204
AQP10	0.5016	2.71033	0.27938	0.0070717	0.359454	-2.54248
CXCR3	3.55611	1.23047	0.279345	0.219393	0.999862	-5.22729
HIST1H1B	1.1704	1.27316	0.278807	0.203855	0.999862	-5.17764
PIPOX	3.93694	1.3534	0.278595	0.176851	0.997571	-5.07977
C1orf227	0.774696	1.7399	0.278386	0.0828059	0.877478	-4.52586
C4BPB	4.13246	1.20869	0.278166	0.227645	0.999862	-5.25198
ULBP3	2.08048	1.84358	0.277833	0.0661374	0.833564	-4.35415
FCGR1A	4.09006	1.54785	0.277831	0.122612	0.959301	-4.81812
ART3	3.80308	1.51793	0.277689	0.129985	0.965016	-4.86063
CCL24	4.35875	0.709668	0.277422	0.47841	0.999862	-5.69758
RP11-343C2.12	4.64527	1.47402	0.277241	0.141426	0.973407	-4.92154
RP11-234B24.6	2.32377	0.999694	0.276752	0.318189	0.999862	-5.46665
RP11-20I23.1	1.30493	1.44709	0.276543	0.148817	0.977651	-4.95802
S100A14	7.81179	0.959713	0.275476	0.337902	0.999862	-5.50311
RSAD2	4.88529	2.01534	0.275051	0.044677	0.734598	-4.04834
LYPD8	6.6759	0.434136	0.27497	0.664473	0.999862	-5.84458
RNF17	0.403242	2.80358	0.274613	0.00535171	0.316446	-2.30813
FRMPD2	0.423227	2.58826	0.274505	0.0100711	0.427539	-2.83778
TMEM220	5.78699	2.373	0.274206	0.0182146	0.530888	-3.32673
CD84	3.71295	1.87265	0.274187	0.0619979	0.826578	-4.30426
MISP	7.00412	0.769735	0.27394	0.442007	0.999862	-5.65616
LSAMP	4.44097	1.53866	0.27393	0.124842	0.962066	-4.83127
SLC5A8	0.602315	1.97789	0.273146	0.048769	0.75574	-4.11727
ASPHD2	3.92546	2.77872	0.273091	0.00576874	0.326274	-2.37136
BMP8A	2.73178	2.26797	0.273064	0.0239748	0.593247	-3.55046
NPW	1.79741	1.3656	0.272731	0.172991	0.995727	-5.06438
C16orf89	5.23705	1.66321	0.272681	0.0972176	0.911703	-4.6466
LPPR3	1.01131	2.44001	0.272477	0.0152107	0.496766	-3.1789
SLC26A3	8.54361	0.612857	0.272326	0.540392	0.999862	-5.75728
SIT1	3.74375	1.22644	0.272261	0.220903	0.999862	-5.23189
RP11-139J15.7	0.723956	1.38009	0.272122	0.16849	0.991423	-5.04591
RP11-458D21.5	2.26207	2.12418	0.272059	0.0343952	0.673424	-3.84082
NHLRC4	2.78869	2.79091	0.27177	0.00556066	0.321494	-2.34041
CTC-435M10.3	0.780331	1.12392	0.271605	0.261863	0.999862	-5.34392
DGKB	2.34996	1.4785	0.271468	0.140224	0.969907	-4.91541
ADCY1	2.22492	2.15023	0.271408	0.0322604	0.653533	-3.78959
DCXR	7.65676	4.64894	0.270917	4.82524e-06	0.00325471	3.82217
AKNAD1	1.99015	1.73384	0.270747	0.0838765	0.88036	-4.53558
ZNF530	3.65866	2.25684	0.270669	0.0246696	0.598768	-3.5736
RUNX3	4.35675	1.74392	0.270483	0.0821004	0.876595	-4.51937
IFNG	0.816912	1.40381	0.269996	0.161313	0.987102	-5.01527
KRT36	0.68977	2.02933	0.269984	0.0432237	0.729556	-4.02225
RP11-182J1.16	2.15615	1.78541	0.269916	0.0751096	0.853335	-4.45168
RANBP3L	1.84428	1.96628	0.269789	0.0501014	0.759832	-4.1384
LCK	4.71623	1.47233	0.269314	0.141882	0.973533	-4.92386
SELENBP1	9.52476	1.4581	0.269196	0.14576	0.977415	-4.94319
TNFRSF13C	2.46216	0.967447	0.269146	0.334027	0.999862	-5.49618
SMTNL2	2.58357	1.55246	0.269141	0.121507	0.959301	-4.81151
ACTC1	3.49737	1.24234	0.268468	0.214991	0.999862	-5.21366
PNMA6A	0.480666	1.73354	0.268354	0.083931	0.88036	-4.53607
BX255923.1	0.592817	2.82341	0.268088	0.00503909	0.306929	-2.25735
EXO5	4.77866	4.17543	0.267998	3.8068e-05	0.0141489	1.98707
OTC	3.62395	0.931044	0.267815	0.35251	0.999862	-5.52835
ADAMTS19	1.78448	1.94027	0.26731	0.0531956	0.769547	-4.18527
ZNF606	4.70135	2.31406	0.26713	0.0212761	0.568153	-3.45349
PRAP1	6.16839	0.584105	0.267114	0.559548	0.999862	-5.77333
HTR7	2.3827	2.78572	0.266926	0.00564834	0.322469	-2.35359
KRT23	1.94974	1.18734	0.266768	0.235944	0.999862	-5.27576
PTGES3L-AARSD1	4.07321	2.37111	0.266709	0.0183065	0.530888	-3.33085
SCUBE3	2.68175	1.20655	0.266541	0.228465	0.999862	-5.25438
HIST1H4J	5.08651	0.963788	0.266513	0.335856	0.999862	-5.49946
FFAR4	4.2932	0.854674	0.266354	0.39335	0.999862	-5.59187
MAP9	3.51971	1.74938	0.266072	0.0811518	0.873834	-4.51056
TACR2	6.3404	0.991837	0.265735	0.322003	0.999862	-5.47393
CARD17	0.452639	1.63356	0.26517	0.103301	0.926893	-4.69183
GPR82	2.31116	1.90186	0.264869	0.0580569	0.800599	-4.25336
KBTBD8	3.26805	2.63938	0.264673	0.00869851	0.401812	-2.7157
TBC1D3C	3.50456	1.81246	0.264458	0.07082	0.84582	-4.4067
PRF1	4.10167	1.67137	0.264418	0.0955927	0.910653	-4.63399
CSF1R	6.10771	2.0609	0.264219	0.0400936	0.713249	-3.96277
CASP12	2.55146	2.16153	0.264056	0.0313706	0.653533	-3.76718
CPLX3	1.15686	2.33627	0.263608	0.0200729	0.554093	-3.40608
RAB42	3.93092	2.01676	0.263519	0.0445267	0.734598	-4.04569
ANKRD30B	1.01988	1.93244	0.263418	0.0541573	0.774189	-4.19925
TMEM63C	4.51827	1.35619	0.263339	0.175964	0.996784	-5.07627
MAGEA6	0.391143	1.45619	0.263288	0.146288	0.977415	-4.94578
RP11-108K14.8	1.25685	1.32126	0.262984	0.187325	0.999862	-5.11968
MUC20	6.79565	1.66101	0.262828	0.0976594	0.913985	-4.64998
SOCS1	4.57424	2.21336	0.26282	0.0275539	0.615701	-3.6629
KLHDC7B	2.1109	1.86888	0.262723	0.0625218	0.828313	-4.31077
CXCL6	2.2213	1.34811	0.262568	0.178544	0.999791	-5.08641
AXIN2	5.65856	2.23012	0.262366	0.0264094	0.602485	-3.62868
ZNF480	5.23863	3.24838	0.261793	0.00127959	0.137893	-1.08749
ANKRD18B	1.12439	1.54446	0.261776	0.123432	0.960889	-4.82299
TMEM61	4.28393	0.937289	0.261606	0.349294	0.999862	-5.52292
BGLAP	4.20269	1.92146	0.261408	0.0555315	0.783984	-4.21878
VWA3B	2.72846	1.34103	0.261257	0.180828	0.999862	-5.09524
GAS2	2.55168	2.1867	0.26123	0.0294635	0.639559	-3.71683
KCNIP4	4.3234	1.94243	0.261184	0.0529322	0.769354	-4.18139
DHRS9	6.58107	0.76154	0.261042	0.446878	0.999862	-5.66201
KCNJ3	2.21215	1.47057	0.260963	0.142356	0.974225	-4.92625
GLI1	4.04159	1.91411	0.260484	0.0564671	0.792562	-4.23178
CBLN2	3.33255	1.80063	0.260116	0.07267	0.846243	-4.42645
ARC	2.58915	1.56249	0.259801	0.119126	0.956184	-4.79703
RSPH1	4.34079	1.86343	0.259615	0.063287	0.828313	-4.32017
BMP3	5.47057	1.50091	0.259455	0.134333	0.968626	-4.88446
FAM194A	0.549107	2.70168	0.259355	0.0072542	0.361955	-2.56384
TRIM74	2.359	2.3257	0.258842	0.0206377	0.561234	-3.42869
RNF223	2.35409	0.807728	0.258254	0.419828	0.999862	-5.62823
FAM166A	1.40999	2.65601	0.257922	0.00828954	0.391112	-2.67549
FGFR3	5.34387	1.18667	0.257539	0.23621	0.999862	-5.2765
MDH1B	2.5871	2.01625	0.25665	0.044581	0.734598	-4.04665
AC002310.13	0.279177	1.94924	0.256374	0.0521103	0.765316	-4.16916
RAB6C	1.29654	2.8318	0.25634	0.00491172	0.305298	-2.23573
AC007382.1	2.62181	0.839328	0.25626	0.401891	0.999862	-5.60398
XCL1	2.42018	1.51036	0.256017	0.131906	0.965544	-4.87127
CHRNA1	2.50572	0.890396	0.255836	0.3739	0.999862	-5.56283
PRR15	6.63306	0.801504	0.255699	0.423416	0.999862	-5.6329
MT-CO1	13.1583	1.78701	0.255587	0.0748502	0.853335	-4.44903
ATRNL1	3.06924	1.49594	0.255518	0.135622	0.968626	-4.89136
ZNF98	1.18927	1.83955	0.25545	0.0667296	0.836393	-4.36101
SCIMP	3.99645	1.81473	0.255381	0.0704703	0.845458	-4.40291
HLA-DRA	8.92453	1.81855	0.255177	0.0698834	0.841718	-4.39649
LRG1	5.15573	1.33757	0.255143	0.181957	0.999862	-5.09955
SLC25A48	2.80509	0.826576	0.254806	0.409073	0.999862	-5.61388
HIST1H2BC	4.23773	1.56754	0.254759	0.117944	0.953446	-4.78971
AC026740.1	2.15499	2.15254	0.254687	0.0320767	0.653533	-3.78501
ATP6V0E2	6.29492	2.71579	0.254656	0.00695858	0.359007	-2.52895
CALCR	0.527004	2.71184	0.254459	0.00704031	0.359454	-2.53875
AC104532.2	1.01606	1.19519	0.254411	0.232866	0.999862	-5.26706
CTD-3088G3.8	2.54699	2.19066	0.253871	0.0291729	0.637468	-3.70887
C6orf100	0.818759	1.26127	0.253642	0.208098	0.999862	-5.19163
PARP15	3.56273	1.94292	0.253573	0.0528727	0.769103	-4.18051
TNNT1	2.8316	1.15582	0.253534	0.24859	0.999862	-5.3101
IGFN1	1.46722	1.60769	0.253474	0.108856	0.934696	-4.73066
CD7	5.34905	1.53458	0.253328	0.125843	0.962129	-4.83709
DAPL1	2.91936	1.21934	0.253272	0.223581	0.999862	-5.23996
C12orf74	0.741998	1.78564	0.253122	0.0750718	0.853335	-4.4513
CES3	6.20483	0.800545	0.252919	0.423971	0.999862	-5.63361
CTB-186H2.3	1.48385	1.15716	0.252545	0.248041	0.999862	-5.30865
BTNL3	5.20637	0.606299	0.252156	0.544733	0.999862	-5.76101
HOXC11	0.628763	1.43049	0.252029	0.15352	0.979256	-4.98019
GDF10	2.92539	1.24779	0.252012	0.212989	0.999862	-5.20735
SERPINA7	0.66642	1.33112	0.251959	0.184066	0.999862	-5.10754
PPY	0.935873	0.912066	0.251667	0.362398	0.999862	-5.54464
IFITM10	3.56166	2.37751	0.25158	0.0179973	0.530888	-3.31692
SPIB	5.52544	0.679569	0.251427	0.497253	0.999862	-5.71707
SLPI	7.28598	1.57057	0.251396	0.117238	0.953323	-4.78531
RPL36A-HNRNPH2	1.85648	0.986363	0.250589	0.324675	0.999862	-5.47897
CLEC4A	4.34347	2.45505	0.250455	0.0146002	0.496766	-3.14519
GIF	1.39095	1.25039	0.250296	0.212039	0.999862	-5.20433
GPR55	2.38	1.31913	0.250281	0.188038	0.999862	-5.1223
ZNF668	0.524737	1.5606	0.250211	0.119573	0.956184	-4.79976
DNAJC22	4.36396	0.795708	0.250115	0.426772	0.999862	-5.63721
NWD1	1.52295	2.07398	0.249795	0.0388538	0.706836	-3.93786
MUC6	0.860054	1.46508	0.249553	0.143848	0.977404	-4.93373
P2RY8	3.33811	2.08918	0.249494	0.0374538	0.694612	-3.9087
C22orf43	1.77097	2.05549	0.249482	0.0406154	0.717447	-3.97302
RP11-595B24.2	1.63851	0.803402	0.249171	0.422319	0.999862	-5.63148
LRP1B	1.30769	2.18076	0.249018	0.0299046	0.642001	-3.72877
C1orf145	1.59623	2.23669	0.248946	0.0259719	0.601781	-3.61519
SYCP2L	1.7831	1.90772	0.248873	0.0572924	0.794676	-4.24306
CLRN3	5.87764	0.554645	0.248783	0.579512	0.999862	-5.78898
IGFBPL1	1.60449	1.46223	0.248316	0.144627	0.977404	-4.9376
RHOH	4.63789	1.52222	0.248154	0.128908	0.965016	-4.85459
HIST1H2BG	4.33927	0.998326	0.247874	0.31885	0.999862	-5.46792
CEL	3.1452	0.989171	0.24782	0.323302	0.999862	-5.47639
GCNT6	0.681552	2.72523	0.24777	0.006767	0.352116	-2.50553
CX3CR1	2.68088	1.86133	0.247762	0.0635835	0.828313	-4.32378
ZNF114	1.27952	1.79302	0.247474	0.0738825	0.851074	-4.4391
ZMYND12	3.68191	2.22604	0.247472	0.0266842	0.604445	-3.63704
LMTK3	2.24997	2.37508	0.247458	0.0181138	0.530888	-3.3222
AP1M2	6.28493	0.742161	0.247183	0.458517	0.999862	-5.67559
MT-ND5	11.1871	2.06816	0.247168	0.0394015	0.709168	-3.94897
LRRC43	2.07453	1.75336	0.247143	0.080466	0.869185	-4.50412
VIPR1	6.38232	1.05364	0.247069	0.292817	0.999862	-5.4151
NHLRC1	3.63911	1.98	0.247061	0.0485306	0.753486	-4.11342
PRRG3	2.62336	1.69703	0.24706	0.0906296	0.898043	-4.594
SNX20	3.83309	1.73967	0.246917	0.0828451	0.877478	-4.52622
ATP1A2	5.74327	1.22909	0.246893	0.219913	0.999862	-5.22888
WFIKKN1	2.51314	1.97417	0.246765	0.049193	0.757676	-4.12406
C2CD4D	1.84789	1.4436	0.246741	0.149796	0.977651	-4.9627
CHN2	5.39327	2.14196	0.246388	0.0329256	0.659696	-3.80592
GPER1	5.01265	1.88757	0.245999	0.0599577	0.81288	-4.27836
CTAGE8	3.66577	1.08902	0.245876	0.276935	0.999862	-5.37983
LEPREL1	5.98403	1.85104	0.245761	0.0650548	0.83043	-4.34142
AL136218.1	2.74076	0.700381	0.245736	0.484182	0.999862	-5.70369
IER2	7.69793	2.37387	0.244945	0.0181725	0.530888	-3.32484
RIMBP3	1.20261	2.12056	0.244873	0.0347014	0.673769	-3.84789
CAPN9	4.64419	0.717355	0.244464	0.473661	0.999862	-5.69247
ASB16	3.09869	3.0408	0.244384	0.00254771	0.212839	-1.67819
ADRB1	3.39082	1.68034	0.244358	0.0938333	0.90739	-4.62008
OCLN	5.52151	1.51413	0.244354	0.130948	0.965016	-4.86599
RIMBP3C	0.928404	2.06807	0.244228	0.0394094	0.709168	-3.94913
TBC1D10C	4.81292	1.57428	0.244226	0.116377	0.949685	-4.7799
RP1-4G17.5	1.63353	0.842054	0.244159	0.400366	0.999862	-5.60184
PCSK9	3.37586	0.876079	0.243964	0.381622	0.999862	-5.57461
AC131971.1	1.19769	2.09559	0.243717	0.0368772	0.691282	-3.89636
CCDC68	5.6342	1.49278	0.243353	0.136447	0.968626	-4.89574
PTGER1	2.19818	1.90701	0.24316	0.0573841	0.794737	-4.24431
MB	5.74286	1.28692	0.243147	0.19902	0.999862	-5.16127
KLRC3	1.39829	1.23226	0.242941	0.218728	0.999862	-5.22525
EPHA6	2.7222	1.09123	0.242758	0.275964	0.999862	-5.37759
PRKCB	5.11771	1.81299	0.242752	0.0707379	0.84582	-4.40581
C19orf18	2.88683	1.75591	0.242418	0.0800282	0.868655	-4.49998
RAB39B	2.41247	2.25486	0.242054	0.0247949	0.598768	-3.5777
CYP2W1	2.91314	0.851431	0.24202	0.395145	0.999862	-5.59445
KIAA0408	4.52446	1.51983	0.242014	0.129508	0.965016	-4.85796
SCAND3	2.20751	1.34598	0.241989	0.179229	0.999791	-5.08907
AP001468.1	3.06321	1.80719	0.241949	0.0716394	0.84582	-4.41552
ALG1L	3.4286	1.74344	0.241918	0.0821845	0.876595	-4.52015
KCNIP1	2.09964	1.53204	0.241885	0.126468	0.962565	-4.8407
MS4A4E	2.97407	2.00593	0.241767	0.0456768	0.734598	-4.06578
OBP2A	0.39784	1.80043	0.241689	0.0727023	0.846243	-4.42679
ZNF320	5.49703	3.1942	0.241655	0.00153693	0.153795	-1.24518
FHAD1	2.65806	2.22376	0.241548	0.0268383	0.605674	-3.64168
QRFPR	1.12717	1.69458	0.241511	0.091095	0.898043	-4.59785
CD6	4.12416	1.46981	0.241341	0.142563	0.974411	-4.9273
LINGO3	2.12378	2.02402	0.241311	0.0437705	0.732674	-4.03218
ZNF714	3.77802	2.62068	0.241019	0.00917993	0.40995	-2.76064
SLC17A8	1.90309	0.95964	0.241004	0.337936	0.999862	-5.50318
TMEM229B	4.6936	2.38714	0.240975	0.0175407	0.530888	-3.29588
HOXA3	5.64103	2.06972	0.240895	0.0392538	0.709168	-3.94599
DPEP1	3.17739	0.913837	0.24089	0.361468	0.999862	-5.54314
RHBDL1	3.93598	2.16435	0.240784	0.0311514	0.652452	-3.76156
CHMP4C	5.04467	1.13093	0.24076	0.258905	0.999862	-5.33656
ZNF780A	5.12629	4.48389	0.24061	1.01156e-05	0.00542428	3.16286
NEUROG3	2.37523	1.02459	0.240592	0.306302	0.999862	-5.44319
CD5	3.62981	1.54079	0.240423	0.124323	0.961021	-4.82824
LYPD3	3.35186	1.97367	0.240271	0.0492501	0.757676	-4.12497
P2RY10	3.30192	1.09255	0.240082	0.275384	0.999862	-5.37625
C8orf47	3.07977	1.10126	0.240069	0.271582	0.999862	-5.36736
SLC25A21	2.43372	1.42424	0.239945	0.155319	0.980381	-4.98846
ENTPD8	5.51957	0.6255	0.239919	0.532075	0.999862	-5.74998
C1orf228	3.9455	2.03144	0.239773	0.0430085	0.726597	-4.01831
KIF6	2.05802	1.9055	0.239754	0.0575805	0.796852	-4.24696
GNG7	4.89818	2.28999	0.239642	0.0226499	0.582211	-3.50435
ACMSD	0.653715	2.507	0.239638	0.0126546	0.476025	-3.02717
CXCR6	4.01621	1.55742	0.239333	0.120324	0.956984	-4.80435
KCNJ10	2.00064	2.06739	0.239215	0.0394738	0.709168	-3.95042
KY	2.18447	1.385	0.239063	0.166985	0.991423	-5.03961
FUT6	5.05532	0.584501	0.238995	0.559282	0.999862	-5.77312
AL121963.1	0.135373	2.18723	0.238811	0.0294246	0.639477	-3.71577
THSD7B	1.2436	1.79142	0.238798	0.074139	0.851553	-4.44175
TNIP3	1.90722	1.10921	0.238797	0.268146	0.999862	-5.35919
ZNF792	3.76123	3.85084	0.238747	0.000141292	0.035739	0.830934
AQP8	7.26604	0.538031	0.238626	0.590918	0.999862	-5.79745
BDH1	7.18483	1.41348	0.238621	0.158455	0.983564	-5.00263
RGS13	3.50131	1.38167	0.238607	0.168004	0.991423	-5.04388
GNGT1	0.279551	1.67313	0.238585	0.095245	0.910653	-4.63127
ANKRD20A2	1.2236	1.76933	0.238554	0.0777581	0.863788	-4.47809
KLRK1	4.15517	1.3984	0.238432	0.162927	0.989076	-5.02229
MEP1B	3.14558	0.696995	0.238428	0.486295	0.999862	-5.70589
DHRS2	1.74588	1.67193	0.238363	0.0954827	0.910653	-4.63313
NXPE4	6.38024	0.496262	0.238326	0.62004	0.999862	-5.81761
PGPEP1L	1.38652	1.78983	0.238281	0.0743941	0.851553	-4.44437
CNTNAP3B	3.82988	1.35824	0.237807	0.175313	0.996495	-5.07369
DEFB1	5.45598	0.619704	0.237383	0.53588	0.999862	-5.75335
ZNF155	4.41762	3.06134	0.23731	0.00238375	0.206728	-1.62137
AC004017.1	1.81756	1.21514	0.237303	0.225179	0.999862	-5.24472
RP11-248J23.7	0.701404	1.77661	0.237192	0.0765506	0.856877	-4.46617
FAM46C	5.49732	1.40029	0.237108	0.162363	0.987855	-5.01984
ZCCHC3	4.5352	3.64638	0.237093	0.000308751	0.0579687	0.146292
GTF2IRD2	6.0048	3.49203	0.237071	0.000544377	0.0812639	-0.347818
IL12RB1	3.80895	1.75587	0.237038	0.0800353	0.868655	-4.50004
C12orf61	1.99424	2.74637	0.236948	0.00635516	0.343443	-2.4528
FSD2	0.413908	3.61731	0.236886	0.000344067	0.0614328	0.0517496
TMED6	4.19542	1.49077	0.236877	0.136973	0.968626	-4.89852
DUOXA2	2.94913	0.717719	0.236739	0.473437	0.999862	-5.69222
FRG1B	5.84204	2.44865	0.236668	0.0148572	0.496766	-3.15955
MESP2	2.73085	1.08301	0.236565	0.279591	0.999862	-5.3859
VAV1	4.84125	1.87509	0.236553	0.0616597	0.823837	-4.30003
GABRA5	0.448187	2.46298	0.236456	0.0142868	0.496766	-3.12731
FAM106A	1.53702	1.9485	0.236209	0.0521997	0.765316	-4.1705
DHRS7C	2.00955	1.09739	0.236199	0.273268	0.999862	-5.37132
LEFTY1	6.52202	0.624936	0.235976	0.532444	0.999862	-5.75031
RIIAD1	3.34392	1.08169	0.235775	0.280178	0.999862	-5.38724
CRYBA2	3.2309	0.747333	0.23575	0.455393	0.999862	-5.672
GLTPD2	2.21605	1.83807	0.235542	0.0669475	0.83681	-4.36352
KIAA0754	2.86722	1.87992	0.235416	0.0609963	0.819827	-4.29166
CER1	0.580171	2.11467	0.235354	0.0352044	0.67774	-3.85937
PDX1	1.13737	1.15174	0.235248	0.250257	0.999862	-5.31447
CIITA	4.78996	1.6344	0.235006	0.103125	0.926893	-4.69057
UGT1A1	3.95839	0.461696	0.234888	0.644603	0.999862	-5.83306
IZUMO1	0.944083	1.78956	0.234828	0.0744384	0.851553	-4.44483
RHCE	1.98163	2.0442	0.234663	0.0417244	0.720859	-3.99435
MFSD4	5.41598	1.69786	0.234637	0.0904744	0.898043	-4.59271
CCR9	1.563	1.6048	0.234267	0.10949	0.9369	-4.73496
CD83	4.45242	2.26816	0.233967	0.0239628	0.593247	-3.55006
OR2W3	2.80089	1.67598	0.233713	0.0946853	0.909018	-4.62685
GGTLC3	0.45359	2.19953	0.233392	0.0285305	0.629814	-3.69095
MAP4K1	4.91427	1.65028	0.233345	0.099834	0.917807	-4.66642
IL21R	2.68934	1.35815	0.233312	0.17534	0.996495	-5.07379
TRPM8	0.493977	1.86187	0.233234	0.063507	0.828313	-4.32285
AKR1C4	0.457598	1.57895	0.233228	0.115301	0.948973	-4.77307
CMPK2	4.73572	2.10846	0.233209	0.0357417	0.681607	-3.87145
B3GAT1	2.1985	2.04502	0.233164	0.041643	0.720859	-3.9928
MASP2	3.32003	2.41244	0.2331	0.0163892	0.515319	-3.24021
FOLR2	6.36578	1.50812	0.233097	0.132479	0.966627	-4.8744
NAT1	5.51333	1.44009	0.232685	0.150788	0.977651	-4.96741
CABP4	2.7871	1.58111	0.232191	0.114808	0.946097	-4.76992
CD226	2.70248	1.82925	0.232127	0.0682607	0.838678	-4.37846
PROX2	1.64915	2.77549	0.232126	0.00582502	0.328438	-2.37953
ZNF417	4.51176	3.06663	0.232119	0.00234311	0.206728	-1.60667
RGS4	3.7682	1.19443	0.231933	0.233163	0.999862	-5.26791
AL353791.1	3.26904	1.5378	0.231716	0.125053	0.962129	-4.83251
FLT3	2.46543	1.90931	0.231652	0.0570858	0.794676	-4.24025
AC018755.1	2.87192	2.78143	0.231548	0.00572183	0.324629	-2.36448
CA14	3.61657	1.49323	0.231453	0.136328	0.968626	-4.89511
CLDN23	5.78561	1.0025	0.231303	0.316833	0.999862	-5.46403
APBA2	3.2899	1.92598	0.231181	0.0549626	0.780186	-4.21075
CCDC88B	6.01227	1.67762	0.23118	0.094365	0.90739	-4.62431
C6orf222	3.28924	0.667795	0.231164	0.50473	0.999862	-5.72447
CLNK	1.16885	1.77935	0.231093	0.0760998	0.856781	-4.46167
MPV17L	4.35666	1.28361	0.230993	0.200175	0.999862	-5.16523
ALDH7A1	7.02073	3.45913	0.230846	0.000612746	0.085841	-0.450588
ZBTB32	2.17752	1.66521	0.230787	0.0968154	0.911675	-4.6435
NLRP7	1.03324	1.23581	0.230781	0.217405	0.999862	-5.22118
TOP1MT	5.92556	3.46562	0.230772	0.000598659	0.0846144	-0.430393
RAB41	1.79653	2.41413	0.230688	0.0163144	0.514935	-3.23646
SPIRE2	5.86684	1.27252	0.230674	0.204081	0.999862	-5.17839
CST11	0.333625	2.02631	0.230656	0.0435342	0.731903	-4.0279
CERS3	0.814855	2.43621	0.230651	0.0153684	0.496979	-3.18738
DPYSL4	2.67554	1.48471	0.230548	0.138572	0.968626	-4.90688
TRPM2	4.09054	1.65418	0.230538	0.0990377	0.916039	-4.66045
TMEM38A	4.62521	2.7328	0.230346	0.00661685	0.348283	-2.4867
FOXI2	0.912639	2.81232	0.230343	0.00521178	0.310186	-2.28578
RP13-996F3.5	1.88796	2.15255	0.230243	0.0320761	0.653533	-3.785
RSPH10B	1.18959	2.7103	0.229855	0.00707218	0.359454	-2.54254
ICAM4	2.60648	1.23268	0.229642	0.218569	0.999862	-5.22476
GCSAM	3.52055	1.41225	0.2296	0.158816	0.983564	-5.00424
UGT1A6	2.70578	0.619048	0.22949	0.536311	0.999862	-5.75373
POU2AF1	4.94487	0.86953	0.229393	0.385188	0.999862	-5.57994
SEMA6D	5.52253	1.69221	0.229343	0.0915463	0.899752	-4.60156
CARD11	3.70264	1.14272	0.228745	0.253981	0.999862	-5.3241
MATN4	1.23189	2.21843	0.228693	0.0272031	0.612004	-3.65258
GJB2	5.44552	0.990779	0.228677	0.322518	0.999862	-5.47491
TLR6	2.89759	2.03298	0.228639	0.0428514	0.726597	-4.01542
GLYATL1	1.58303	1.17101	0.228425	0.242437	0.999862	-5.29366
GPLD1	2.81155	1.94557	0.228334	0.0525517	0.766884	-4.17576
NXPE1	5.76873	0.482921	0.228205	0.629472	0.999862	-5.8237
TMEM150C	4.70624	1.59929	0.228191	0.11071	0.939371	-4.74314
MERTK	5.16628	2.20284	0.228023	0.0282944	0.627646	-3.68426
CKMT1A	6.77346	0.737355	0.227753	0.46143	0.999862	-5.6789
SYTL5	3.58107	1.09071	0.22766	0.276192	0.999862	-5.37812
UTS2R	0.966745	1.3468	0.227646	0.178966	0.999791	-5.08805
HOXD4	3.79728	1.77925	0.227593	0.0761163	0.856781	-4.46184
PLAC8	7.8453	0.729007	0.227494	0.466514	0.999862	-5.68461
MYCN	2.33343	1.63313	0.227362	0.103391	0.926893	-4.69248
CD27	5.21434	1.06658	0.227305	0.286939	0.999862	-5.40233
ADI1	7.30094	4.78	0.227091	2.64028e-06	0.00228975	4.3604
DAO	2.31299	0.669348	0.227078	0.50374	0.999862	-5.7235
HIST1H1E	2.07145	1.10443	0.227069	0.27021	0.999862	-5.36411
RP11-343C2.9	0.471323	0.993641	0.226955	0.321123	0.999862	-5.47226
SMPX	4.14291	0.717144	0.226683	0.473791	0.999862	-5.69261
OLFML1	4.9708	1.66369	0.226672	0.0971203	0.911675	-4.64585
CACNA1D	3.45825	2.07066	0.226475	0.0391645	0.709168	-3.94418
NRROS	4.29876	2.22968	0.226333	0.0264386	0.602485	-3.62958
ZNF699	3.2158	2.62931	0.22633	0.0089549	0.40995	-2.73994
GBP4	5.01784	1.63282	0.226278	0.103458	0.926893	-4.69296
DSG1	0.705166	2.30487	0.226183	0.0217919	0.574346	-3.47298
BHLHE41	5.68841	1.8094	0.226116	0.0712957	0.84582	-4.41183
FOXH1	2.58537	0.882805	0.226086	0.377982	0.999862	-5.5691
PRSS16	4.82099	0.734196	0.226003	0.463349	0.999862	-5.68107
LILRA1	2.52749	1.90849	0.225864	0.0571916	0.794676	-4.2417
SEC14L6	2.05234	1.913	0.225811	0.0566103	0.792562	-4.23375
EFCAB4B	5.09846	1.5123	0.225604	0.13141	0.965016	-4.86854
CBLN4	0.632016	2.15383	0.225502	0.0319748	0.653533	-3.78246
ENKUR	1.62196	1.56033	0.225154	0.119636	0.956184	-4.80015
GBP3	6.4778	1.73573	0.225021	0.0835423	0.879464	-4.53256
GOLGA8M	1.97068	1.95206	0.224886	0.051773	0.765316	-4.16409
DNAAF3	2.42161	1.56548	0.224868	0.118424	0.954352	-4.79269
OMG	2.96176	1.67389	0.224851	0.095097	0.910583	-4.6301
PNPLA3	1.02459	1.3852	0.224356	0.166924	0.991423	-5.03936
EPS8L3	6.95699	0.583073	0.22431	0.560242	0.999862	-5.77389
C19orf35	2.3735	2.12055	0.224278	0.0347021	0.673769	-3.84791
TNNC2	4.9553	1.2078	0.224269	0.227986	0.999862	-5.25298
SOWAHB	3.807	0.643222	0.224184	0.520526	0.999862	-5.73949
KLHL6	4.09909	1.32011	0.224099	0.187708	0.999862	-5.12109
SLC51B	6.44885	0.741449	0.223987	0.458948	0.999862	-5.67608
TTC6	1.83931	0.877512	0.223837	0.380845	0.999862	-5.57344
DOCK10	4.7865	1.85299	0.223482	0.064773	0.83043	-4.33808
CLEC12A	3.42586	1.31046	0.22338	0.190949	0.999862	-5.13288
GCNT2	5.03791	1.989	0.223339	0.0475238	0.744907	-4.09696
C15orf65	4.54613	2.67948	0.223336	0.0077419	0.376361	-2.61833
HAS3	4.23238	1.38103	0.223272	0.1682	0.991423	-5.0447
SNAI3	3.21588	1.7703	0.22321	0.0775964	0.862751	-4.47651
MYLIP	6.2657	3.47616	0.223112	0.000576417	0.083485	-0.397511
CTD-2349B8.1	0.497537	1.78304	0.223074	0.0754953	0.855582	-4.45559
PGBD4	3.12684	2.77445	0.222887	0.0058431	0.32844	-2.38214
FABP1	10.2567	0.503071	0.222776	0.61525	0.999862	-5.81443
PTPRR	4.94288	1.30625	0.222703	0.192375	0.999862	-5.138
PIP5KL1	2.68543	2.00596	0.222687	0.0456732	0.734598	-4.06572
WBSCR27	4.3765	1.36512	0.222683	0.173142	0.995727	-5.06498
BTN3A2	6.36879	2.13493	0.222628	0.0335002	0.662438	-3.81975
EFCAB8	1.35499	1.66529	0.222578	0.0967998	0.911675	-4.64338
SCML4	3.46332	1.10965	0.222477	0.267956	0.999862	-5.35874
CPZ	4.58277	1.43266	0.222459	0.152899	0.979256	-4.97731
PLCXD2	3.38881	1.3649	0.222256	0.17321	0.995727	-5.06526
HIST1H4F	0.400969	1.41426	0.222211	0.158224	0.983564	-5.0016
RIPPLY3	0.875252	1.67146	0.222171	0.0955759	0.910653	-4.63386
RP11-1070N10.3	2.3925	1.48946	0.222147	0.137319	0.968626	-4.90034
CTD-2105E13.6	0.98799	1.2686	0.221837	0.205476	0.999862	-5.18303
GCSAML	2.32811	1.88742	0.221753	0.0599782	0.81288	-4.27862
CCR2	4.10651	1.33001	0.221716	0.18443	0.999862	-5.10891
KIAA0319	2.28173	1.62479	0.221667	0.105158	0.929782	-4.70506
PTPN7	4.4572	1.36137	0.221627	0.174323	0.996476	-5.06973
MSMP	1.38904	1.17697	0.221607	0.240054	0.999862	-5.28716
IFNL1	0.225963	2.18328	0.221262	0.0297163	0.64193	-3.7237
DDTL	4.56524	2.39048	0.221138	0.0173847	0.530794	-3.28857
C20orf201	0.558429	2.25877	0.220751	0.0245474	0.59767	-3.56958
SGCA	5.83705	1.19347	0.220749	0.23354	0.999862	-5.26898
SIGLEC6	2.99821	1.38112	0.22055	0.168174	0.991423	-5.04459
GCNT4	3.10886	1.867	0.220426	0.0627842	0.828313	-4.31401
COL17A1	6.16416	0.685447	0.220037	0.493543	0.999862	-5.71333
OTUD7A	3.38454	2.00966	0.219929	0.0452774	0.734598	-4.05886
CPVL	6.08952	1.83748	0.219666	0.0670356	0.83681	-4.36453
TVP23C-CDRT4	3.98979	1.49417	0.219649	0.136083	0.968626	-4.89381
CCL4	4.58653	1.38144	0.219616	0.168074	0.991423	-5.04418
DMRT2	2.96962	0.802053	0.219573	0.423098	0.999862	-5.63249
DUSP26	3.81164	1.73681	0.219309	0.0833508	0.879464	-4.53082
SARDH	3.10869	1.91994	0.219265	0.055724	0.785484	-4.22147
RP11-613M10.8	0.824954	1.40049	0.219068	0.162304	0.987855	-5.01959
LMO1	1.06174	1.863	0.219041	0.0633467	0.828313	-4.3209
PLA1A	3.6748	1.45237	0.219021	0.147344	0.977415	-4.95092
PLA2G12B	2.86509	0.502416	0.218997	0.615709	0.999862	-5.81474
HAAO	5.73316	1.53498	0.218767	0.125745	0.962129	-4.83652
GPR132	3.64414	2.03452	0.218227	0.0426956	0.725662	-4.01254
SP5	3.18127	1.25657	0.218089	0.209795	0.999862	-5.19714
KCNJ5	2.56603	1.40547	0.218089	0.160819	0.985808	-5.0131
LCN15	3.26283	0.516449	0.218089	0.605886	0.999862	-5.80807
C10orf95	2.70114	1.26722	0.218028	0.205968	0.999862	-5.18465
ACSM3	6.18741	1.35451	0.217791	0.176497	0.997106	-5.07838
CALML5	1.22183	1.6028	0.217676	0.109932	0.937745	-4.73793
BCL2L10	3.12311	1.02854	0.217655	0.304446	0.999862	-5.43942
CDH4	1.25871	2.03676	0.217276	0.042469	0.724116	-4.00834
CYS1	4.70494	1.35744	0.217258	0.175565	0.996495	-5.07469
EPHX2	7.38631	1.86152	0.217179	0.0635564	0.828313	-4.32345
BCHE	5.47432	1.00875	0.217063	0.31383	0.999862	-5.45818
IKZF1	4.44815	1.51756	0.217017	0.13008	0.965016	-4.86116
NECAB2	2.66284	1.59377	0.216652	0.111942	0.940221	-4.7513
CRTAM	2.10052	1.3195	0.216551	0.187912	0.999862	-5.12184
WSCD2	3.13468	1.20448	0.216348	0.229262	0.999862	-5.2567
TDRD12	1.31913	1.71136	0.216208	0.0879512	0.889376	-4.57141
LIPT2	3.75028	2.49201	0.215994	0.0131907	0.484274	-3.06146
ZSWIM3	4.22691	2.45311	0.215979	0.0146774	0.496766	-3.14953
SLC37A2	4.36585	1.39191	0.215969	0.164885	0.990101	-5.03071
CD209	4.8774	1.39403	0.215963	0.164244	0.990101	-5.02797
GPR65	3.82853	1.7171	0.215854	0.0868948	0.886913	-4.5623
CCDC152	4.83525	1.5053	0.215725	0.1332	0.967892	-4.87834
CNTNAP2	3.40057	1.21625	0.215417	0.224756	0.999862	-5.24346
AC093677.1	1.10973	1.47449	0.215367	0.141299	0.973273	-4.9209
C2orf91	0.427553	2.11866	0.215	0.0348635	0.675032	-3.85161
FAM154B	3.41613	1.54295	0.214964	0.123797	0.960889	-4.82514
APOC2	3.63369	0.88232	0.214864	0.378244	0.999862	-5.5695
NLRP2	3.79174	0.768378	0.214799	0.442811	0.999862	-5.65713
ZNF737	4.42475	1.6276	0.214677	0.104561	0.929248	-4.70084
TRPM6	4.84391	0.849285	0.214483	0.396337	0.999862	-5.59615
GSTM4	7.3657	2.98433	0.214401	0.00305329	0.239684	-1.83254
STAP2	7.35827	0.925734	0.214141	0.35526	0.999862	-5.53294
CYP2D6	3.86749	1.65878	0.214099	0.0981059	0.914151	-4.65339
MTRNR2L9	4.7017	1.37991	0.214019	0.168546	0.991423	-5.04614
CTB-60B18.6	0.138287	2.7301	0.213976	0.00667003	0.348992	-2.49342
RP4-583P15.14	3.94761	0.631302	0.213868	0.528279	0.999862	-5.74658
RMI2	5.01152	1.43929	0.213827	0.151013	0.977651	-4.96847
CA4	7.87003	0.61665	0.213707	0.53789	0.999862	-5.75511
TRPC7	0.735911	1.76349	0.213585	0.0787397	0.866263	-4.48764
ID1	8.11076	1.38394	0.213469	0.16731	0.991423	-5.04097
FREM2	1.91481	1.14196	0.213383	0.254294	0.999862	-5.3249
C10orf99	7.43106	0.420344	0.213273	0.674507	0.999862	-5.85008
TTLL13	1.00267	2.47284	0.213204	0.0139058	0.4956	-3.10502
RASGRP3	4.46598	1.91276	0.213167	0.0566412	0.792562	-4.23418
PI3	6.3231	0.504729	0.212813	0.614086	0.999862	-5.81365
RANBP17	3.60476	2.03898	0.212525	0.0422459	0.721746	-4.00417
B3GALT2	2.97388	1.47127	0.212473	0.142169	0.974079	-4.92531
KLK12	1.99951	0.748496	0.212444	0.454692	0.999862	-5.67119
DNAH11	1.39662	1.68465	0.212394	0.0929987	0.905331	-4.61338
ADAM22	3.37628	1.96753	0.212297	0.0499567	0.759832	-4.13613
F10	4.87347	1.31906	0.212181	0.188061	0.999862	-5.12238
NFKBIZ	6.21099	1.99624	0.212157	0.0467257	0.744119	-4.08364
C4orf22	0.616073	1.7666	0.211861	0.0782156	0.865832	-4.48256
FCGR1B	2.8989	1.20741	0.211845	0.228135	0.999862	-5.25342
ZNF586	4.86414	3.36198	0.211708	0.000864392	0.107824	-0.748809
IFIT2	4.50726	1.80659	0.211637	0.0717342	0.84582	-4.41653
KLRB1	4.32873	1.15866	0.211632	0.247431	0.999862	-5.30704
GSTM5	5.31467	1.49214	0.211518	0.136615	0.968626	-4.89663
ASB2	6.20019	1.1675	0.211498	0.243851	0.999862	-5.29748
C14orf79	4.64203	3.61956	0.211481	0.000341209	0.0614328	0.0590292
ERAP2	5.08828	1.16351	0.211452	0.24546	0.999862	-5.3018
CTD-2410N18.5	0.889501	1.15803	0.211434	0.247685	0.999862	-5.30771
GLB1L2	6.19191	2.08081	0.211304	0.0382191	0.700248	-3.92478
FLJ00273	0.783751	1.51694	0.2111	0.130235	0.965016	-4.86203
CCZ1	6.97662	4.48365	0.211041	1.01266e-05	0.00542428	3.16189
GRPR	1.45246	1.2887	0.211006	0.198403	0.999862	-5.15915
MPEG1	5.8016	1.47344	0.210956	0.141582	0.973407	-4.92234
PP2D1	1.34915	2.48206	0.210942	0.0135579	0.488943	-3.08412
SASH3	5.28896	1.56019	0.210823	0.11967	0.956184	-4.80036
BIK	4.61134	0.610607	0.210816	0.541879	0.999862	-5.75857
CADPS	4.03723	1.30884	0.210718	0.191497	0.999862	-5.13485
L3MBTL4	3.76116	1.48636	0.210717	0.138135	0.968626	-4.90461
CST7	4.82647	1.39362	0.21053	0.164367	0.990101	-5.0285
AL807752.1	2.6744	1.15019	0.210508	0.250897	0.999862	-5.31614
PER2	5.21686	2.65634	0.210501	0.00828173	0.391112	-2.6747
PSORS1C1	4.70168	1.50669	0.210278	0.132844	0.967418	-4.8764
CCL19	5.34957	0.652897	0.210258	0.514277	0.999862	-5.73365
TSPAN1	8.71919	0.624989	0.210169	0.53241	0.999862	-5.75028
SALL1	2.89148	0.831451	0.210028	0.406318	0.999862	-5.61011
DMRTC1B	2.86123	1.34991	0.210009	0.177966	0.999114	-5.08415
MEGF11	1.45993	1.38258	0.210005	0.167724	0.991423	-5.04272
FAM209A	1.84481	2.12132	0.209855	0.0346375	0.673769	-3.84642
PRB3	0.545309	1.45253	0.209847	0.147302	0.977415	-4.95072
TMEM82	3.63269	0.445941	0.209558	0.655932	0.999862	-5.83973
USH1G	0.607643	2.26988	0.209553	0.0238573	0.592082	-3.54648
SLC22A31	2.18398	1.03602	0.209405	0.300949	0.999862	-5.43223
ZFP37	3.0668	1.77787	0.209116	0.076343	0.856781	-4.4641
C16orf54	3.65693	1.16282	0.209033	0.245739	0.999862	-5.30255
C2CD4B	3.38008	1.14775	0.208951	0.2519	0.999862	-5.31874
BTN3A1	6.04986	2.12339	0.208929	0.0344623	0.673424	-3.84237
HLA-DMB	6.74561	1.47656	0.208857	0.140744	0.972022	-4.91807
LRRC36	2.32298	1.44506	0.20878	0.149388	0.977651	-4.96076
YBEY	5.9634	2.83307	0.208694	0.00489271	0.305158	-2.23245
PER3	5.28459	1.43442	0.208688	0.152397	0.978648	-4.97496
CHAD	4.35565	0.986214	0.208671	0.324748	0.999862	-5.47911
KCNA5	3.27332	1.33418	0.20859	0.183061	0.999862	-5.10375
MACROD2	3.7442	2.20075	0.20849	0.0284435	0.629421	-3.6885
PSAT1	4.75601	1.62924	0.208442	0.104213	0.929248	-4.69836
KRT14	2.68949	1.23345	0.208414	0.218281	0.999862	-5.22388
APOE	7.82257	1.19211	0.207937	0.234073	0.999862	-5.27048
DMRT1	0.15512	2.75297	0.207805	0.00623139	0.339779	-2.43627
CTD-2368P22.1	3.87993	1.70974	0.207672	0.0882511	0.890432	-4.57398
PLGLB2	2.33143	1.24836	0.207593	0.21278	0.999862	-5.20669
KIF26A	4.03374	1.41332	0.207575	0.158501	0.983564	-5.00284
ESRP2	5.68008	0.766508	0.207545	0.443921	0.999862	-5.65847
RAC2	6.45718	1.52047	0.207504	0.129346	0.965016	-4.85706
HOGA1	1.40018	1.41251	0.207482	0.158738	0.983564	-5.00389
KHK	5.58808	2.28806	0.207473	0.0227634	0.582211	-3.50841
CLDN8	4.36874	0.445044	0.207344	0.65658	0.999862	-5.8401
WNK4	5.00167	0.772717	0.207228	0.440242	0.999862	-5.65402
CHRM2	4.20053	0.677233	0.207163	0.498732	0.999862	-5.71855
CD38	4.21326	1.2074	0.207132	0.22814	0.999862	-5.25343
TTC22	5.7453	1.07847	0.20704	0.281609	0.999862	-5.39047
HTRA4	1.11392	1.59169	0.206944	0.112408	0.941456	-4.75437
POLR1A	4.91337	3.57673	0.206862	0.000399771	0.0661876	-0.0791041
C6orf25	2.05523	1.82306	0.206858	0.0691948	0.839201	-4.38889
FAM209B	1.92522	1.80475	0.206839	0.0720211	0.84582	-4.41959
GFI1B	2.36062	0.870881	0.206766	0.38445	0.999862	-5.57884
UFSP1	3.91437	2.71386	0.206749	0.00699843	0.359454	-2.53375
C2orf74	5.20489	1.2963	0.206707	0.195776	0.999862	-5.15003
SREBF1	7.38006	2.8407	0.206661	0.00478005	0.301226	-2.21277
C8G	4.24158	1.11944	0.20652	0.263764	0.999862	-5.34859
ARX	1.28146	1.09953	0.20652	0.272336	0.999862	-5.36913
ADRA1B	2.65074	1.65418	0.20647	0.099038	0.916039	-4.66045
LILRB2	4.48709	1.63674	0.206369	0.102634	0.926893	-4.68702
AC110771.1	1.8537	1.60426	0.206342	0.109609	0.9369	-4.73576
AL358113.1	5.80901	1.04169	0.206239	0.298316	0.999862	-5.42675
USH1C	6.91775	0.916492	0.206109	0.360077	0.999862	-5.54087
ONECUT2	0.725444	1.69493	0.20595	0.0910279	0.898043	-4.59729
RP11-347C12.1	4.27549	1.76506	0.205837	0.0784748	0.865854	-4.48508
CYP2A7	0.654985	1.79352	0.205677	0.073802	0.851009	-4.43827
RNASE1	8.98059	1.84656	0.205662	0.0657036	0.832218	-4.34907
TRIM55	0.908226	1.78794	0.205128	0.0746995	0.853335	-4.4475
CCL11	5.85183	0.95827	0.205125	0.338626	0.999862	-5.5044
SCARA3	5.65785	1.31259	0.205028	0.19023	0.999862	-5.13028
IGSF6	4.54515	1.36201	0.205019	0.174121	0.996476	-5.06892
FGL2	6.56552	1.48799	0.204895	0.137706	0.968626	-4.90236
HPGD	7.61971	1.33698	0.204885	0.182146	0.999862	-5.10028
CHST5	5.60711	0.633158	0.204884	0.527068	0.999862	-5.74548
TCEAL2	5.30576	0.799865	0.204802	0.424363	0.999862	-5.63412
ABCB5	2.25103	1.32731	0.204694	0.185321	0.999862	-5.11225
NUP85	6.72016	4.70161	0.204569	3.79298e-06	0.00273498	4.03691
SLC9C2	0.423896	2.19171	0.204406	0.0290965	0.637468	-3.70676
KRT1	3.40931	1.27593	0.204023	0.202873	0.999862	-5.17436
FOXA1	4.82709	0.578284	0.203801	0.563466	0.999862	-5.77649
RP4-583P15.15	3.91026	2.49214	0.203645	0.0131859	0.484274	-3.06116
EAF2	4.93567	2.23519	0.203443	0.0260713	0.601944	-3.61828
SYNPR	1.48227	1.15197	0.203246	0.250164	0.999862	-5.31423
HRH4	0.875608	2.31631	0.202925	0.0211513	0.565651	-3.44871
CYSLTR1	3.68695	1.70043	0.202858	0.0899884	0.896078	-4.58866
DOCK8	4.80544	1.72314	0.202827	0.0857956	0.885062	-4.55269
GATA5	1.14875	1.49077	0.202786	0.136973	0.968626	-4.89852
MRO	1.46689	1.42599	0.202583	0.154813	0.980381	-4.98615
CLC	2.6796	0.506411	0.202446	0.612905	0.999862	-5.81286
C12orf56	1.91054	0.80072	0.20235	0.423868	0.999862	-5.63348
CHRDL1	6.50426	0.863897	0.202265	0.388271	0.999862	-5.58448
PROM2	5.8123	1.06217	0.202202	0.288932	0.999862	-5.4067
SUSD3	4.47353	1.45476	0.202185	0.146683	0.977415	-4.94771
ZFP3	4.51355	2.08125	0.202066	0.0381787	0.700213	-3.92394
HVCN1	4.97505	2.04779	0.202001	0.0413685	0.720534	-3.98757
SIDT1	4.67801	1.11313	0.201768	0.266458	0.999862	-5.35513
OSTN	0.735964	1.88022	0.201686	0.0609549	0.819827	-4.29113
HEPACAM2	5.51438	0.474667	0.20156	0.635338	0.999862	-5.82739
SNX22	3.17285	1.9472	0.201445	0.0523553	0.765859	-4.17283
FOXD4L1	0.775652	2.2922	0.201284	0.0225207	0.582211	-3.49971
PLEK	5.2186	1.36711	0.201283	0.172519	0.995727	-5.06246
GTF2H2	5.1429	2.0048	0.201115	0.0457977	0.734598	-4.06786
IL27	1.09286	1.34601	0.201033	0.17922	0.999791	-5.08903
DMRTA1	2.44742	2.04803	0.200958	0.0413446	0.720534	-3.98711
SPDEF	5.44393	0.59332	0.200888	0.553373	0.999862	-5.76827
B3GALT5	5.07467	0.761171	0.200793	0.447097	0.999862	-5.66227
HID1	6.28023	1.86323	0.200687	0.0633148	0.828313	-4.32051
OASL	4.87945	1.04449	0.200584	0.297021	0.999862	-5.42403
C9orf116	3.65508	2.06599	0.200412	0.0396065	0.709788	-3.95309
MORN5	4.89816	0.541208	0.200399	0.588729	0.999862	-5.79585
C19orf33	7.96041	0.739314	0.200216	0.460241	0.999862	-5.67756
CTD-2600O9.1	0.127495	2.46628	0.200177	0.0141584	0.496766	-3.11987
ARHGEF35	5.29694	0.93826	0.200147	0.348795	0.999862	-5.52207
OGN	6.14574	0.863487	0.2001	0.388496	0.999862	-5.58482
RASGRP1	2.98358	1.56546	0.200039	0.118429	0.954352	-4.79273
MS4A1	3.99996	0.659531	0.199947	0.510013	0.999862	-5.72959
HYAL4	0.596288	1.50831	0.199943	0.132428	0.966627	-4.87413
SMKR1	1.92621	1.2725	0.19994	0.204087	0.999862	-5.17842
RP11-162A12.2	2.27418	2.34287	0.199861	0.0197274	0.5508	-3.39192
CCDC108	1.47705	1.30086	0.199786	0.194209	0.999862	-5.14452
FAM217A	0.806616	1.19563	0.199534	0.232697	0.999862	-5.26658
TUBA3E	0.472891	2.61997	0.199199	0.00919848	0.40995	-2.76232
FOXS1	2.90882	1.41717	0.199161	0.157373	0.983564	-4.99778
ZNF683	1.80218	0.860251	0.199051	0.390273	0.999862	-5.58741
SCIN	5.52934	0.79752	0.199037	0.425721	0.999862	-5.63587
KMO	2.743	1.40594	0.19894	0.160678	0.98561	-5.01249
CCL28	6.09753	0.877309	0.198552	0.380956	0.999862	-5.57361
FKSG68	0.478952	1.48395	0.198426	0.138772	0.968626	-4.90792
VSTM2L	3.70898	1.05741	0.198275	0.291096	0.999862	-5.4114
DERL3	5.99372	0.763253	0.198238	0.445857	0.999862	-5.66079
CABLES2	4.70316	2.99077	0.198229	0.00299123	0.237888	-1.81505
NKG7	5.01637	1.18642	0.198186	0.236308	0.999862	-5.27678
RGR	1.294	1.17482	0.198138	0.240911	0.999862	-5.28951
USP51	2.73557	1.85157	0.198129	0.0649774	0.83043	-4.34051
DBH	1.37902	1.80383	0.197998	0.0721665	0.84582	-4.42113
THEMIS	2.43018	1.22176	0.19795	0.222666	0.999862	-5.23722
MYEOV	3.56282	0.884638	0.197844	0.376994	0.999862	-5.56759
FBXO39	1.14861	1.69549	0.197831	0.0909229	0.898043	-4.59643
EPHA7	4.6985	0.823596	0.197777	0.410762	0.999862	-5.61617
FAM50B	5.04854	1.41854	0.197641	0.156973	0.983417	-4.99598
MYB	5.28509	0.727685	0.197631	0.467321	0.999862	-5.68551
ZNF426	4.14204	2.06449	0.19746	0.0397497	0.711121	-3.95595
RAB26	4.30305	0.811777	0.197402	0.417503	0.999862	-5.62517
HHEX	4.58741	2.00536	0.1974	0.045738	0.734598	-4.06683
ARHGEF16	6.05894	0.949708	0.197287	0.342954	0.999862	-5.51201
IFIT3	5.34854	1.6584	0.197208	0.0981841	0.914151	-4.65399
HECW2	2.38383	1.74599	0.196945	0.081739	0.87618	-4.51603
CD74	10.0176	1.5932	0.196928	0.112069	0.940221	-4.75214
AC135048.1	2.49306	1.69929	0.196837	0.0902034	0.896885	-4.59045
NRXN2	5.07497	1.04383	0.196687	0.297325	0.999862	-5.42467
IKZF3	2.78548	1.07862	0.196558	0.28154	0.999862	-5.39031
NOD2	3.09055	1.72347	0.196552	0.0857359	0.885062	-4.55216
C3orf83	4.16734	1.1021	0.196404	0.271217	0.999862	-5.3665
NCF1	5.31987	1.26589	0.196403	0.206444	0.999862	-5.18622
ZC3H12C	4.55733	2.13745	0.196154	0.0332934	0.660772	-3.8148
FAM83C	0.61867	1.8802	0.196089	0.0609586	0.819827	-4.29118
KCNRG	2.52893	2.09213	0.19606	0.0371881	0.693214	-3.90304
HIST2H3C	1.47921	1.12965	0.195999	0.25944	0.999862	-5.3379
RPS26	9.89202	2.32945	0.195627	0.020436	0.558457	-3.42069
HPGDS	4.55828	1.38378	0.195377	0.167358	0.991423	-5.04118
VPREB3	4.13482	0.84825	0.195374	0.396912	0.999862	-5.59697
ADAM28	5.20054	1.16758	0.195142	0.243816	0.999862	-5.29739
JUNB	8.25676	1.55071	0.1951	0.121927	0.959301	-4.81403
ACP5	6.62368	1.40307	0.195083	0.161532	0.987102	-5.01623
NEURL	5.3891	0.77754	0.195077	0.437396	0.999862	-5.65053
GIMAP5	6.32152	1.79334	0.195059	0.0738301	0.851009	-4.43856
SSC5D	5.61445	0.990513	0.195014	0.322647	0.999862	-5.47515
ATP1A4	1.41591	1.73188	0.194927	0.0842261	0.88036	-4.53873
KCNE2	3.07754	1.74484	0.194909	0.0819399	0.876595	-4.51789
TMEM238	4.90996	0.838467	0.194774	0.402374	0.999862	-5.60465
CTD-2616J11.4	0.65062	1.65138	0.194731	0.0996093	0.917307	-4.66474
GATA1	1.67368	1.77742	0.194669	0.0764169	0.856781	-4.46484
TRIB1	6.28722	1.50219	0.194475	0.134001	0.968626	-4.88268
C2orf72	5.57807	0.878645	0.194157	0.380231	0.999862	-5.57251
TESPA1	3.66223	1.35288	0.194074	0.177018	0.997571	-5.08043
GPM6A	5.14111	0.806199	0.194036	0.420707	0.999862	-5.62938
FAM101A	5.78649	0.983888	0.193978	0.32589	0.999862	-5.48124
TEX11	2.29972	0.734868	0.193746	0.46294	0.999862	-5.68061
PEG10	4.77252	0.860962	0.193708	0.389882	0.999862	-5.58684
ZC3H12D	4.42978	1.41757	0.193577	0.157255	0.983564	-4.99725
ARL14	4.98351	0.450262	0.193504	0.652817	0.999862	-5.83792
SLC22A16	1.01776	1.40258	0.193312	0.161679	0.987102	-5.01687
CLCNKA	1.82634	1.70107	0.193291	0.0898676	0.896078	-4.58765
RNF183	2.608	1.46972	0.193246	0.142588	0.974411	-4.92742
C1orf51	4.5854	1.16075	0.192937	0.246579	0.999862	-5.30478
RBAK-RBAKDN	1.37287	1.42442	0.192892	0.155265	0.980381	-4.98822
HLA-DPB1	7.93691	1.52558	0.192836	0.12807	0.965016	-4.84985
ZNF221	2.38339	1.81618	0.192743	0.0702472	0.843337	-4.40048
ITLN1	7.26778	0.420031	0.192729	0.674736	0.999862	-5.8502
SLC17A1	0.527018	1.76918	0.192272	0.0777845	0.863788	-4.47835
BTLA	2.71836	0.866534	0.191971	0.386825	0.999862	-5.58236
SLC27A2	4.95024	0.626535	0.191801	0.531397	0.999862	-5.74938
SLC8A1	5.03775	1.11975	0.19172	0.263633	0.999862	-5.34826
ADTRP	6.09893	0.562669	0.191577	0.574042	0.999862	-5.7848
SUCNR1	1.79453	1.36833	0.191577	0.172137	0.995727	-5.06091
CEACAM5	8.48924	0.452255	0.191564	0.651382	0.999862	-5.83708
IL12B	0.310033	2.23163	0.191559	0.0263079	0.601944	-3.62557
KCNA1	2.11965	0.979881	0.191511	0.32786	0.999862	-5.4849
LRRC19	5.32584	0.52344	0.191459	0.601019	0.999862	-5.80468
PROC	3.44288	1.24612	0.191438	0.213602	0.999862	-5.20929
CD79B	5.16724	1.21273	0.191351	0.226097	0.999862	-5.24744
ZSWIM7	6.48688	3.56403	0.191242	0.000418864	0.067214	-0.119755
FBXW12	0.545079	2.64107	0.191113	0.00865617	0.4017	-2.71163
GHRL	2.88949	1.73069	0.191047	0.0844375	0.88036	-4.54063
PRR5L	6.29898	0.907771	0.191031	0.36466	0.999862	-5.54828
ZBTB7C	5.48498	0.865102	0.190928	0.387609	0.999862	-5.58351
MS4A12	6.81849	0.339125	0.190828	0.734731	0.999862	-5.87887
NBPF1	6.57497	2.58229	0.19073	0.0102434	0.429847	-2.8519
NLRP6	2.23016	1.08808	0.190401	0.277352	0.999862	-5.38079
BHMT	1.8411	1.24291	0.190318	0.214781	0.999862	-5.213
LYNX1	5.41825	1.03486	0.190242	0.30149	0.999862	-5.43335
CLEC18A	2.4827	1.33268	0.189958	0.183553	0.999862	-5.10561
CDK15	2.3494	1.5386	0.189954	0.124858	0.962066	-4.83137
APOC4	0.613014	1.4677	0.18988	0.143135	0.975224	-4.93017
SSX4B	0.233516	1.98896	0.189824	0.0475281	0.744907	-4.09703
ZNF275	4.68944	3.23985	0.189738	0.00131722	0.138628	-1.11246
C1orf61	2.2584	1.24888	0.189657	0.212592	0.999862	-5.20609
CLEC1B	0.651305	1.74623	0.189325	0.0816988	0.87618	-4.51566
ARHGAP25	4.88188	1.74235	0.189271	0.0823747	0.876944	-4.5219
MAGEB17	1.36263	1.009	0.189101	0.31371	0.999862	-5.45794
AC140061.12	0.242603	1.76591	0.18901	0.0783315	0.86585	-4.48369
ERVFRD-1	1.63657	1.74836	0.188894	0.0813282	0.873834	-4.51221
LILRA4	2.14211	0.781831	0.188688	0.434873	0.999862	-5.64741
DNAJC28	3.3893	2.08285	0.188614	0.038032	0.69955	-3.92088
ZNF618	3.67385	1.63588	0.188545	0.102814	0.926893	-4.68832
ADAMTS6	2.12903	1.48147	0.188485	0.139432	0.968818	-4.91134
MMP11	4.77559	1.29966	0.188458	0.194621	0.999862	-5.14597
PDZRN4	4.85298	0.778098	0.188399	0.437067	0.999862	-5.65013
MCOLN2	5.16407	0.814354	0.188328	0.416028	0.999862	-5.62322
GARNL3	4.57158	2.11534	0.188301	0.0351475	0.67774	-3.85808
CLDN3	7.61617	0.479458	0.18826	0.63193	0.999862	-5.82526
MLPH	6.39575	0.889534	0.18825	0.374363	0.999862	-5.56355
TUBB1	1.1201	2.19104	0.188227	0.029145	0.637468	-3.7081
NPIPA7	6.46781	1.26482	0.188186	0.206826	0.999862	-5.18747
DTX1	4.25033	1.55911	0.188181	0.119924	0.956184	-4.80191
RP11-944C7.1	0.762836	0.850349	0.188123	0.395745	0.999862	-5.5953
RPL10L	2.54527	0.528793	0.188118	0.597303	0.999862	-5.80205
LGMN	7.74183	2.95889	0.188078	0.00330973	0.246467	-1.90116
FLG	1.07508	2.06568	0.187986	0.0396362	0.709788	-3.95368
CIB3	0.224722	1.70338	0.187905	0.0894344	0.895743	-4.58401
IL5	0.707301	1.74293	0.187878	0.0822738	0.876753	-4.52097
GFI1	3.90349	0.972422	0.187832	0.33155	0.999862	-5.49168
ATP8B3	2.60567	1.84328	0.187764	0.066182	0.833564	-4.35466
CTSS	8.22456	1.11872	0.187653	0.264071	0.999862	-5.34933
AC005003.1	2.36876	2.20964	0.187567	0.0278136	0.619244	-3.67046
ABCB11	1.96952	0.70372	0.187458	0.482102	0.999862	-5.7015
CLEC18B	2.05816	1.29506	0.187437	0.196202	0.999862	-5.15152
SUSD5	2.8686	1.20805	0.187422	0.227889	0.999862	-5.2527
SMN1	6.49281	3.55167	0.18735	0.000438286	0.0694092	-0.159232
HES2	4.02349	0.533802	0.187267	0.593837	0.999862	-5.79957
SERPINB3	0.740558	1.36694	0.18726	0.172572	0.995727	-5.06268
ACAN	1.97502	1.20121	0.187206	0.230528	0.999862	-5.26036
SP6	3.23819	0.986322	0.187184	0.324695	0.999862	-5.47901
RNF151	0.548032	2.07547	0.18709	0.0387142	0.706057	-3.935
NPIPB4	6.73477	2.30248	0.186911	0.0219276	0.575992	-3.47802
VMAC	4.411	3.03107	0.18682	0.00262892	0.218387	-1.70497
OAS2	4.79289	1.40221	0.186673	0.161789	0.987102	-5.01735
KB-1507C5.2	3.96205	1.76077	0.186575	0.0791996	0.866845	-4.49207
CEACAM21	3.46189	1.3103	0.186501	0.191001	0.999862	-5.13307
SLC16A9	4.88435	0.84621	0.186334	0.398047	0.999862	-5.59858
HOMER2	3.91753	1.1924	0.186318	0.233957	0.999862	-5.27016
C6orf141	4.28379	1.16278	0.186312	0.245757	0.999862	-5.3026
TEF	5.9697	2.21819	0.186268	0.0272196	0.612004	-3.65306
C5orf20	1.39336	1.04214	0.186267	0.298107	0.999862	-5.42631
RTP3	0.253609	2.82473	0.186258	0.00501878	0.306929	-2.25394
CTD-2228K2.5	7.67799	1.10758	0.186213	0.268846	0.999862	-5.36087
ARR3	1.05872	1.14303	0.186115	0.25385	0.999862	-5.32376
TMEM125	5.34195	0.558047	0.186074	0.57719	0.999862	-5.78722
NUPR1L	2.56964	0.912439	0.186057	0.362201	0.999862	-5.54432
MADCAM1	4.61561	1.09903	0.186055	0.272554	0.999862	-5.36964
HOXD3	4.10251	1.67388	0.18605	0.0950982	0.910583	-4.63011
UCN3	4.03804	0.805077	0.186043	0.421353	0.999862	-5.63022
JSRP1	3.63967	1.08479	0.185837	0.278804	0.999862	-5.38411
SYNDIG1L	1.96209	1.86684	0.185818	0.0628073	0.828313	-4.31429
ACE	5.88288	1.40021	0.185812	0.162386	0.987855	-5.01995
BTG2	7.859	1.46196	0.185735	0.1447	0.977404	-4.93796
P2RX7	3.80046	1.27365	0.185672	0.20368	0.999862	-5.17706
NT5M	4.1445	1.65385	0.185663	0.0991052	0.916195	-4.66096
KCNJ13	0.88416	1.48609	0.185594	0.138205	0.968626	-4.90497
CYP3A5	6.39525	0.831221	0.185588	0.406449	0.999862	-5.61029
C2orf40	5.89725	0.911904	0.185567	0.362483	0.999862	-5.54478
SSTR3	1.26772	1.39956	0.185461	0.16258	0.987972	-5.02079
AC009403.2	4.82191	2.44309	0.185453	0.0150838	0.496766	-3.17201
TRIM4	5.93975	3.91107	0.185349	0.000111497	0.0307664	1.03907
SULT1A2	5.42976	0.811261	0.185116	0.417799	0.999862	-5.62557
ZRSR1	1.85448	1.10546	0.18507	0.269762	0.999862	-5.36305
HSPB3	4.1213	0.809353	0.185055	0.418894	0.999862	-5.62701
RTP4	4.8629	1.81107	0.184985	0.0710364	0.84582	-4.40904
RP11-1167A19.2	0.889801	1.09198	0.184927	0.275635	0.999862	-5.37683
C1orf177	1.51019	0.794257	0.184914	0.427615	0.999862	-5.63829
CCDC154	2.55911	1.38859	0.184728	0.165889	0.991423	-5.03498
LCN10	4.03124	1.23407	0.184554	0.218052	0.999862	-5.22317
WDR65	1.1126	2.06054	0.184461	0.0401278	0.713249	-3.96345
ENPP6	2.78081	1.62436	0.184422	0.10525	0.929782	-4.70571
SEC31B	4.89156	1.99866	0.184372	0.0464625	0.741608	-4.0792
TFAP2E	2.57001	1.75418	0.184183	0.080324	0.869185	-4.50278
MT1G	8.62789	0.696035	0.18416	0.486896	0.999862	-5.70651
C15orf26	0.805519	1.54743	0.184111	0.122716	0.959301	-4.81874
LRRN3	2.52002	1.62531	0.184077	0.105049	0.929782	-4.70429
ESCO2	3.10841	0.815467	0.183862	0.415391	0.999862	-5.62238
PRR4	5.10119	2.43796	0.183749	0.0152957	0.496979	-3.18349
RGN	3.93253	0.919188	0.183724	0.358666	0.999862	-5.53857
DNAJC25-GNG10	2.80625	0.660574	0.183613	0.509345	0.999862	-5.72895
DOK2	5.17816	1.49474	0.183592	0.135935	0.968626	-4.89303
GABRA2	4.02547	0.951331	0.183443	0.34213	0.999862	-5.51057
KCNH4	0.963649	1.80226	0.183432	0.0724138	0.84582	-4.42375
CCDC60	2.81308	0.805264	0.183402	0.421245	0.999862	-5.63008
AC006449.1	6.19243	2.15465	0.183361	0.03191	0.653533	-3.78084
PVRIG	3.88674	1.27494	0.183217	0.203225	0.999862	-5.17554
SP140	4.20978	1.26871	0.18319	0.205436	0.999862	-5.1829
CD69	4.86341	1.16163	0.183161	0.246224	0.999862	-5.30384
NFASC	5.42614	1.39324	0.182974	0.164483	0.990101	-5.02899
MATK	3.80346	1.151	0.182767	0.250561	0.999862	-5.31526
VCX3A	0.456739	1.83091	0.182552	0.0680125	0.838622	-4.37566
MAPK4	3.5978	0.939824	0.182527	0.347993	0.999862	-5.52071
C14orf182	3.67418	0.963847	0.182481	0.335826	0.999862	-5.49941
RP11-5A19.5	3.33274	1.48359	0.1824	0.138869	0.968626	-4.90842
GJA3	0.407021	2.17578	0.182375	0.0302781	0.642001	-3.73874
FPR3	4.84938	1.21966	0.18236	0.223463	0.999862	-5.23961
CUZD1	2.64969	1.84295	0.18219	0.0662293	0.833564	-4.35521
EXTL1	2.12757	1.36727	0.182105	0.172469	0.995727	-5.06226
PIM2	6.17838	1.21471	0.18206	0.225341	0.999862	-5.2452
C1ORF220	0.223447	1.98395	0.182057	0.048087	0.749154	-4.10621
C21orf128	0.474399	1.81283	0.182007	0.0707628	0.84582	-4.40608
ADC	4.96583	1.62317	0.181976	0.105505	0.929782	-4.7075
ZNF772	3.54761	1.43657	0.181971	0.151783	0.978648	-4.97209
CMBL	7.41004	1.10774	0.181945	0.268777	0.999862	-5.3607
CCDC141	1.83114	1.60629	0.181825	0.109163	0.936002	-4.73274
S1PR5	1.57255	1.49124	0.1818	0.136849	0.968626	-4.89787
GIMAP7	5.96583	1.64399	0.181718	0.101127	0.921573	-4.67601
C3orf49	0.9295	1.8583	0.181632	0.0640132	0.828718	-4.32898
CCBE1	4.53687	0.879949	0.181625	0.379525	0.999862	-5.57145
NR1H4	3.90438	0.508205	0.181494	0.611648	0.999862	-5.81201
C2orf80	1.11555	1.38066	0.181425	0.168316	0.991423	-5.04519
MIA3	6.66918	3.31106	0.18142	0.00103195	0.122835	-0.901962
CHST15	5.63772	1.35869	0.181403	0.175168	0.996495	-5.07311
ZNF284	3.21394	2.57592	0.181291	0.0104303	0.433184	-2.86693
SIGLEC10	4.41414	1.07681	0.180996	0.282347	0.999862	-5.39213
SGOL1	3.07346	0.881967	0.180868	0.378434	0.999862	-5.56979
SPSB2	5.31328	2.86107	0.180772	0.00449044	0.295212	-2.15993
CDC42BPG	4.80642	0.801761	0.180728	0.423267	0.999862	-5.63271
MMP7	1.71345	0.854756	0.180724	0.393304	0.999862	-5.5918
GPT	6.59855	0.706866	0.180722	0.480148	0.999862	-5.69943
SGK2	6.02114	0.782189	0.180695	0.434663	0.999862	-5.64715
TMPRSS2	7.00085	0.510404	0.180416	0.610109	0.999862	-5.81096
SKIV2L	6.79397	4.1298	0.180276	4.60114e-05	0.0158106	1.81949
LGI1	3.79848	1.42995	0.180263	0.153673	0.979256	-4.9809
TMEM232	2.95839	1.81298	0.180247	0.0707401	0.84582	-4.40584
CDCA7L	6.18656	2.55986	0.180178	0.0109149	0.441739	-2.90464
FAM71E1	3.48646	1.94671	0.180164	0.0524142	0.766105	-4.17371
SDHD	2.34799	1.22804	0.180104	0.220303	0.999862	-5.23007
AC025262.1	0.907726	0.561335	0.179962	0.574949	0.999862	-5.7855
SEZ6L	2.14714	1.42954	0.179941	0.153791	0.979313	-4.98144
SLC6A9	5.90815	1.70722	0.179847	0.0887193	0.893176	-4.57796
ARHGAP30	5.02891	1.43912	0.179799	0.15106	0.977651	-4.96869
TAS2R10	1.22616	1.76496	0.179798	0.0784923	0.865854	-4.48525
FAM3A	7.14402	3.3129	0.179787	0.00102538	0.122835	-0.896451
IHH	5.37994	0.436083	0.179784	0.663061	0.999862	-5.84379
SETMAR	5.729	3.15416	0.179741	0.00175704	0.171576	-1.36014
TRIM36	4.57334	1.02455	0.179693	0.306321	0.999862	-5.44323
SDS	4.01787	0.917948	0.179634	0.359314	0.999862	-5.53963
SLC22A18AS	5.64555	0.654001	0.17929	0.513566	0.999862	-5.73297
CYBB	5.44424	1.28264	0.179258	0.200516	0.999862	-5.16639
ARHGAP8	5.24111	0.769821	0.179188	0.441955	0.999862	-5.6561
CLDN24	0.287315	1.95126	0.179138	0.0518687	0.765316	-4.16553
SERPINA9	0.543808	0.859155	0.179108	0.390877	0.999862	-5.58829
CEBPA	3.9854	0.879177	0.178975	0.379943	0.999862	-5.57208
PLLP	5.06932	1.18974	0.178959	0.235	0.999862	-5.27311
DNAH7	2.98863	1.7237	0.178851	0.0856942	0.885062	-4.55179
TBX21	2.39222	1.26705	0.178632	0.206027	0.999862	-5.18485
EVI2B	5.602	1.23104	0.178561	0.219181	0.999862	-5.22664
NANOG	0.731508	1.99392	0.178558	0.0469806	0.744119	-4.08792
FAM177B	3.73878	0.651946	0.1785	0.514889	0.999862	-5.73423
PGBD5	3.53962	1.37858	0.178383	0.168953	0.991423	-5.04784
MS4A8	4.5388	0.416039	0.178308	0.677652	0.999862	-5.85176
KIF27	3.84596	2.46374	0.178282	0.0142572	0.496766	-3.1256
PLEKHG7	1.4497	0.845712	0.178273	0.398324	0.999862	-5.59897
SPTB	3.33597	2.28021	0.178134	0.0232306	0.584357	-3.5249
TAS2R38	0.516775	1.30006	0.178007	0.194483	0.999862	-5.14549
HSD17B2	6.22544	0.445245	0.177978	0.656434	0.999862	-5.84002
HIST2H2BE	5.44718	1.40672	0.177931	0.16045	0.985201	-5.01148
RP11-111M22.2	3.20633	2.04857	0.177919	0.0412922	0.720534	-3.98611
DCC	1.29962	1.48392	0.177896	0.138781	0.968626	-4.90797
PRSS42	0.860901	1.84727	0.177847	0.0655996	0.832218	-4.34786
RP11-195B21.3	1.42243	1.3296	0.177787	0.184564	0.999862	-5.10941
NKD1	3.51726	0.873279	0.177684	0.383144	0.999862	-5.57689
GPR34	4.82876	1.25332	0.177591	0.210974	0.999862	-5.20093
RP11-80A15.1	0.840477	1.24145	0.177412	0.21532	0.999862	-5.21469
CASP16	2.79486	0.921497	0.177283	0.357462	0.999862	-5.53659
KLF4	7.90937	1.28615	0.177209	0.19929	0.999862	-5.1622
C1orf210	5.50754	0.444382	0.177205	0.657057	0.999862	-5.84038
RAG1	2.5853	1.66765	0.177163	0.0963306	0.911675	-4.63975
TUB	4.01328	1.26588	0.177122	0.206444	0.999862	-5.18622
MROH7-TTC4	2.99247	1.51602	0.176992	0.130468	0.965016	-4.86333
GIMAP1	4.43689	1.67419	0.176815	0.0950376	0.910583	-4.62963
SLC15A2	3.69726	1.63596	0.176814	0.102797	0.926893	-4.6882
BCAS1	6.23635	0.610523	0.176753	0.541935	0.999862	-5.75861
RP11-146D12.2	2.73347	1.35911	0.176692	0.175037	0.996495	-5.07258
HIST1H2BM	0.779295	0.835946	0.176621	0.403788	0.999862	-5.60662
SLC6A7	3.06278	0.596797	0.176587	0.551051	0.999862	-5.76634
ALDH1A2	3.3542	0.890014	0.176268	0.374104	0.999862	-5.56315
PYHIN1	3.11582	1.10024	0.176229	0.272027	0.999862	-5.36841
PKIB	6.73689	0.638849	0.176134	0.523364	0.999862	-5.74211
ZNF793	3.92888	1.39693	0.176121	0.163369	0.989779	-5.0242
PTPRD	4.55666	0.97461	0.176108	0.330465	0.999862	-5.4897
SLFN12L	2.46415	1.23236	0.176029	0.21869	0.999862	-5.22514
SLAMF6	3.71211	0.962577	0.175856	0.336462	0.999862	-5.50055
ANKDD1B	3.9831	0.99898	0.17584	0.318534	0.999862	-5.46731
C1orf106	6.50949	0.7002	0.175821	0.484295	0.999862	-5.7038
CNTNAP5	0.677936	1.51624	0.175788	0.130413	0.965016	-4.86302
STYK1	4.83858	0.750176	0.175767	0.453682	0.999862	-5.67002
PITPNM3	5.14888	1.67408	0.17576	0.0950592	0.910583	-4.6298
LUZP2	2.65063	1.23612	0.175618	0.217288	0.999862	-5.22081
OAS1	6.98232	1.2664	0.175588	0.206261	0.999862	-5.18561
SMCR8	4.62985	2.05969	0.175541	0.0402091	0.713731	-3.96506
RNF128	4.98888	0.62576	0.175366	0.531904	0.999862	-5.74983
FOXP3	2.48042	1.15337	0.175344	0.249591	0.999862	-5.31273
VSTM2A	3.83939	0.967507	0.17533	0.333997	0.999862	-5.49612
GABRG3	0.252753	2.05008	0.175286	0.0411431	0.720534	-3.98325
CYP46A1	2.4172	1.62217	0.175126	0.105717	0.929782	-4.709
CD4	5.99739	1.39543	0.17512	0.163822	0.990101	-5.02615
ACTRT3	3.11792	2.39159	0.175078	0.017333	0.530794	-3.28612
C6orf123	3.24234	0.92957	0.175035	0.353271	0.999862	-5.52963
CTC-360G5.1	2.10559	1.54856	0.174967	0.122441	0.959301	-4.81711
ZNF488	2.43683	1.14744	0.174826	0.252027	0.999862	-5.31907
CT62	0.857235	1.29931	0.174796	0.19474	0.999862	-5.14639
RP11-463D19.2	0.594824	0.748449	0.174767	0.45472	0.999862	-5.67122
ID3	8.03274	1.88204	0.174737	0.060707	0.817749	-4.28798
C14orf39	1.31659	1.24607	0.17471	0.21362	0.999862	-5.20935
LAG3	4.70335	1.33409	0.174678	0.18309	0.999862	-5.10386
HIST1H2AJ	1.07869	0.727756	0.174601	0.467277	0.999862	-5.68546
CD52	6.82313	1.01119	0.174519	0.312664	0.999862	-5.45589
DNMT3B	2.88085	2.0258	0.174457	0.043587	0.731903	-4.02886
SYTL1	4.71454	0.931152	0.17441	0.352453	0.999862	-5.52826
DCAF12L2	1.83778	1.1674	0.174246	0.24389	0.999862	-5.29759
KBTBD7	4.20796	2.37167	0.174194	0.0182792	0.530888	-3.32963
LYPD6B	2.95713	0.7421	0.174007	0.458553	0.999862	-5.67563
LY6D	1.62309	0.972579	0.173951	0.331473	0.999862	-5.49154
MPPE1	6.88699	3.54344	0.173936	0.000451663	0.070305	-0.185408
AKR1E2	3.71368	1.30554	0.173912	0.192616	0.999862	-5.13886
ATP2A1	2.8113	1.41047	0.173741	0.159339	0.984912	-5.00657
SLC10A1	0.966332	1.62126	0.17374	0.105912	0.929782	-4.71036
LYL1	4.92673	1.93615	0.173605	0.0536995	0.772886	-4.19263
TMSB15A	2.49028	1.11374	0.17355	0.2662	0.999862	-5.35451
TTC39A	5.74222	0.85168	0.17354	0.395008	0.999862	-5.59425
BMP6	4.24589	1.31328	0.173525	0.189998	0.999862	-5.12945
FAM25B	0.548241	0.862898	0.173505	0.388818	0.999862	-5.58529
PROB1	3.56055	1.37573	0.173298	0.169836	0.992635	-5.05149
IRF1	7.30877	1.73342	0.173263	0.0839526	0.88036	-4.53627
RTN4RL1	2.32004	1.0035	0.173203	0.316352	0.999862	-5.4631
C17orf66	0.640531	1.93391	0.173168	0.0539758	0.774021	-4.19663
GPA33	7.01323	0.384053	0.173086	0.701187	0.999862	-5.8637
SLC1A4	5.34177	2.51613	0.172926	0.0123373	0.474904	-3.00616
SEC16B	4.17624	1.48534	0.172866	0.138404	0.968626	-4.90601
LYPD2	0.598413	1.24706	0.172851	0.213257	0.999862	-5.2082
FAM217B	4.42979	2.10611	0.172847	0.035947	0.681607	-3.87601
BEST2	5.01028	0.381247	0.172834	0.703265	0.999862	-5.8647
PDE3B	5.65465	1.58654	0.172831	0.11357	0.944015	-4.76194
AMICA1	5.68641	1.21614	0.172799	0.224797	0.999862	-5.24359
DCT	1.41255	1.38166	0.172749	0.168009	0.991423	-5.0439
ITGA4	4.58726	1.38365	0.172717	0.167398	0.991423	-5.04135
IL16	5.61262	1.3792	0.172664	0.168764	0.991423	-5.04705
MST1R	5.98238	0.9685	0.172644	0.333502	0.999862	-5.49523
MND1	3.86023	1.20777	0.172628	0.227996	0.999862	-5.25301
CNTNAP3	3.50063	1.05281	0.172597	0.293195	0.999862	-5.41591
AGPAT9	5.75976	1.55826	0.172592	0.120127	0.956184	-4.80315
KLHL14	1.71311	1.33728	0.172559	0.182048	0.999862	-5.0999
WISP2	5.59861	0.871314	0.172468	0.384215	0.999862	-5.57849
TREML2	1.58368	0.991925	0.172462	0.321958	0.999862	-5.47385
EMB	4.7651	1.04002	0.172447	0.299091	0.999862	-5.42837
PTGDS	7.40289	1.10034	0.172425	0.271984	0.999862	-5.3683
CYP4X1	3.23363	0.97571	0.172317	0.32992	0.999862	-5.4887
PCDHB11	2.65151	1.12397	0.172303	0.26184	0.999862	-5.34386
ZAP70	4.39518	1.07905	0.172106	0.28135	0.999862	-5.38989
PRSS12	4.65845	0.791297	0.172054	0.429337	0.999862	-5.64047
HMOX1	6.70486	1.32629	0.17204	0.185658	0.999862	-5.1135
CD14	7.17538	1.52788	0.171959	0.127497	0.965016	-4.8466
AHSP	0.679704	0.91434	0.171947	0.361203	0.999862	-5.54271
CSMD1	1.00506	1.68345	0.171929	0.0932292	0.905331	-4.61524
DCHS2	2.68781	0.993568	0.171902	0.321158	0.999862	-5.47233
PKIA	4.05552	1.04619	0.171892	0.296235	0.999862	-5.42238
PACRG	2.71169	1.36669	0.17187	0.172648	0.995727	-5.06299
SLC30A10	3.75332	0.52279	0.171808	0.60147	0.999862	-5.80499
IL23A	2.25255	1.26838	0.171666	0.205552	0.999862	-5.18328
KIAA1683	4.05642	1.55562	0.171659	0.120754	0.959085	-4.80696
PIF1	4.1486	1.82609	0.171606	0.0687374	0.839039	-4.3838
MFSD2B	1.70681	1.53975	0.171485	0.124576	0.961344	-4.82972
CENPP	3.14404	2.97451	0.171483	0.00315002	0.243085	-1.85908
TEX12	1.60179	1.5111	0.171431	0.131716	0.965341	-4.87023
ZBED3	4.62773	2.37897	0.171231	0.0179274	0.530888	-3.31373
ANKRD55	1.31719	1.29411	0.17123	0.19653	0.999862	-5.15266
SGPP2	5.34185	0.961943	0.171215	0.336781	0.999862	-5.50112
FAM132A	5.49762	1.09561	0.17112	0.274048	0.999862	-5.37314
C5orf60	0.558072	1.72999	0.170872	0.0845631	0.88036	-4.54175
ASTE1	4.93577	2.70021	0.170734	0.00728558	0.362527	-2.56746
CDK20	5.26673	2.11181	0.170558	0.035451	0.680338	-3.86494
ZNF107	3.78446	2.59376	0.170343	0.00991482	0.424867	-2.82478
FMO4	4.78981	1.65692	0.170285	0.0984825	0.914151	-4.65626
CCR3	1.49483	0.872885	0.170241	0.383358	0.999862	-5.57721
CTLA4	2.69207	1.06915	0.170178	0.28578	0.999862	-5.39978
TMEM184A	5.41971	0.744446	0.170104	0.457135	0.999862	-5.67401
NAAA	7.18273	1.37203	0.169931	0.170983	0.994236	-5.05621
COX6A2	1.92262	1.34215	0.16984	0.180466	0.999862	-5.09385
TMEM35	5.43725	0.790482	0.169733	0.429813	0.999862	-5.64107
NEIL1	6.17688	1.95351	0.169671	0.0516009	0.765316	-4.16148
GSG2	2.63618	0.9577	0.169671	0.338913	0.999862	-5.50491
ABCA10	4.25935	1.40266	0.169662	0.161654	0.987102	-5.01676
TNFRSF4	4.07356	1.3341	0.169648	0.183088	0.999862	-5.10385
TMEM86A	3.86813	1.82313	0.169605	0.0691847	0.839201	-4.38878
PRSS8	7.3973	0.488491	0.16958	0.625526	0.999862	-5.82118
CBWD1	6.3959	3.26283	0.169565	0.00121804	0.135506	-1.04501
SKAP1	4.24151	1.13102	0.169563	0.258864	0.999862	-5.33646
REP15	5.82606	0.651236	0.169561	0.515347	0.999862	-5.73466
SH3D21	4.53867	1.1987	0.169526	0.2315	0.999862	-5.26316
EPHX4	2.23081	1.2173	0.169503	0.224358	0.999862	-5.24228
PEBP4	2.07588	1.27108	0.169354	0.204592	0.999862	-5.1801
CELSR1	3.5115	1.57146	0.169175	0.117031	0.952356	-4.78401
SLC10A5	2.65258	1.6783	0.169133	0.094231	0.90739	-4.62325
ESM1	1.16961	1.21375	0.169063	0.225709	0.999862	-5.24629
WNT11	4.33471	0.890335	0.168973	0.373932	0.999862	-5.56288
CATSPERG	4.27549	1.60347	0.168933	0.109784	0.937745	-4.73694
SCRG1	3.24165	0.816383	0.168913	0.414868	0.999862	-5.62168
FHOD3	5.07059	1.25233	0.168887	0.211332	0.999862	-5.20207
PCDHA10	1.50933	1.43537	0.168813	0.152126	0.978648	-4.9737
RP11-451M19.3	2.93571	1.44488	0.168802	0.149437	0.977651	-4.96099
DHDH	2.45402	1.09178	0.16879	0.275723	0.999862	-5.37703
ERN2	5.86378	0.409808	0.168729	0.682212	0.999862	-5.85416
SSPN	5.20474	1.17451	0.168572	0.241035	0.999862	-5.28985
GRB7	4.91959	0.730052	0.168444	0.465875	0.999862	-5.6839
RP11-1220K2.2	3.15279	0.586451	0.168416	0.557972	0.999862	-5.77205
FCRL2	2.82012	0.561577	0.168292	0.574784	0.999862	-5.78537
PRR5-ARHGAP8	2.21277	0.629447	0.168283	0.52949	0.999862	-5.74767
COL9A2	4.60187	1.12768	0.168267	0.260271	0.999862	-5.33997
MYCL	4.56569	1.161	0.168239	0.246477	0.999862	-5.30451
TTC12	5.2159	2.86177	0.168236	0.00448075	0.295212	-2.1581
SLC25A45	4.82818	2.01669	0.168236	0.0445347	0.734598	-4.04583
TBXA2R	3.61972	1.80329	0.168215	0.0722511	0.84582	-4.42203
C10orf111	1.45131	1.62749	0.168192	0.104583	0.929248	-4.70099
CXXC11	0.877771	1.82669	0.168181	0.0686467	0.838678	-4.38279
PLEKHG5	5.126	2.30928	0.168156	0.0215426	0.572053	-3.46362
SFN	7.3391	0.627182	0.167919	0.530973	0.999862	-5.749
GRIN2D	1.7977	1.41648	0.167848	0.157575	0.983564	-4.99869
PNMAL1	3.49816	1.02162	0.167842	0.307707	0.999862	-5.44602
SEPP1	9.32173	1.06279	0.167684	0.288653	0.999862	-5.40609
EFNA2	4.78933	0.471524	0.167459	0.637578	0.999862	-5.82878
AL590822.2	1.74347	0.741001	0.167401	0.459218	0.999862	-5.67639
KIF21B	3.69575	1.25267	0.167379	0.211209	0.999862	-5.20168
ZNF879	3.55296	1.5941	0.167359	0.111866	0.940221	-4.75081
ZNF547	3.45098	1.63118	0.167328	0.103802	0.928051	-4.69543
LHB	1.3267	1.13844	0.167247	0.255759	0.999862	-5.32863
SRR	5.10564	2.40793	0.167195	0.0165892	0.517108	-3.25017
ELF5	0.493518	1.0508	0.167182	0.294117	0.999862	-5.41788
ZNF214	3.37105	2.28469	0.167175	0.0229627	0.582211	-3.51549
USP2	5.49129	1.20552	0.16709	0.228863	0.999862	-5.25554
RPS6KA5	5.08015	2.1682	0.166861	0.0308549	0.648879	-3.75389
DLX2	1.16648	1.3521	0.166769	0.177264	0.99794	-5.0814
SGSM1	3.79206	1.30868	0.166695	0.191549	0.999862	-5.13504
KCNK10	2.87051	1.04251	0.166513	0.297933	0.999862	-5.42595
CLDN4	8.10572	0.518279	0.166489	0.60461	0.999862	-5.80718
BEND4	1.38351	1.71617	0.166387	0.0870655	0.886913	-4.56378
APOBEC3F	4.53856	2.24459	0.166331	0.0254539	0.600399	-3.59891
GLCCI1	4.91627	2.01881	0.16627	0.0443125	0.734598	-4.04189
LYRM9	5.42674	1.87546	0.166183	0.0616083	0.823837	-4.29939
CDX2	6.4153	0.369988	0.166086	0.711628	0.999862	-5.86865
MYPN	1.69649	1.38948	0.165914	0.16562	0.99089	-5.03384
DACH2	1.09753	1.69524	0.165899	0.0909693	0.898043	-4.59681
AC024940.1	0.83983	1.8047	0.16574	0.072029	0.84582	-4.41967
C1orf127	1.90432	1.06167	0.165723	0.289157	0.999862	-5.40719
A4GNT	0.509496	2.13828	0.165702	0.0332252	0.660608	-3.81316
LTB	5.1969	0.976064	0.16564	0.329745	0.999862	-5.48838
TTLL2	1.99231	1.28096	0.165615	0.201102	0.999862	-5.16838
ZBTB3	4.44601	2.48629	0.165553	0.0134005	0.485441	-3.07448
CACNA2D2	3.99788	1.31951	0.165522	0.187909	0.999862	-5.12182
ZBED6CL	4.61001	2.28622	0.165393	0.0228722	0.582211	-3.51228
F13A1	6.26372	0.913286	0.165384	0.361757	0.999862	-5.5436
DNAJC15	6.38443	2.08764	0.165347	0.0375944	0.695326	-3.91168
APOL6	5.488	2.1442	0.165304	0.0327446	0.659696	-3.80151
ZNF234	4.23992	2.73622	0.165188	0.00654998	0.346655	-2.47817
UPB1	1.56517	1.52939	0.165127	0.127122	0.964109	-4.84445
LILRA3	2.17312	0.829463	0.165041	0.40744	0.999862	-5.61165
CECR6	1.73033	1.86291	0.164946	0.0633597	0.828313	-4.32106
CD96	4.06358	0.972983	0.164911	0.331272	0.999862	-5.49117
HIGD1C	0.4417	1.34934	0.164824	0.17815	0.999234	-5.08487
NMRAL1	6.63752	3.37135	0.164764	0.000836457	0.105059	-0.72038
TTC9	2.9643	1.52188	0.164747	0.128993	0.965016	-4.85507
ERCC6-PGBD3	1.71663	0.949886	0.164646	0.342863	0.999862	-5.51185
SEMA6A	6.24478	1.43179	0.164625	0.153146	0.979256	-4.97845
MYO18B	0.795569	1.40092	0.164539	0.162174	0.987855	-5.01903
PIGR	9.14507	0.333755	0.164322	0.738776	0.999862	-5.88055
TAGAP	4.16125	1.15025	0.164309	0.250869	0.999862	-5.31606
AMT	6.61352	1.41655	0.1643	0.157555	0.983564	-4.9986
PARM1	7.41312	1.40356	0.164267	0.161387	0.987102	-5.01559
DUOX2	4.29705	0.58035	0.164219	0.562073	0.999862	-5.77537
SLC12A1	0.47829	2.14191	0.164177	0.0329299	0.659696	-3.80602
QRICH2	3.37329	1.70588	0.164157	0.0889686	0.894697	-4.58008
SPNS3	2.4827	1.14474	0.164152	0.253142	0.999862	-5.32194
CLDN7	8.45127	0.566935	0.16415	0.571143	0.999862	-5.78255
MIP	0.828626	1.35434	0.16405	0.176553	0.997106	-5.0786
WDR64	1.20387	1.39249	0.164048	0.164709	0.990101	-5.02996
PPP1R9A	4.37821	1.09614	0.164008	0.273814	0.999862	-5.3726
TRAF3IP3	5.11957	1.3132	0.164004	0.190026	0.999862	-5.12955
ZNF613	4.51126	2.44833	0.16396	0.0148704	0.496766	-3.16028
ZNF235	4.14606	2.32193	0.16393	0.0208427	0.562848	-3.43674
PRTG	1.88504	1.44931	0.163892	0.148197	0.977651	-4.95504
ITIH5	6.39036	1.02312	0.163843	0.307	0.999862	-5.4446
CTD-2535L24.2	0.454053	1.57376	0.16377	0.116498	0.950143	-4.78066
SPRN	3.59659	2.24986	0.163713	0.0251136	0.600399	-3.58803
TSPAN8	8.85318	0.510589	0.163689	0.60998	0.999862	-5.81088
TIMM10B	1.25409	0.990779	0.163646	0.322517	0.999862	-5.47491
RTDR1	2.23114	1.27803	0.163591	0.202132	0.999862	-5.17186
CTD-2207O23.3	2.35361	0.801285	0.163578	0.423541	0.999862	-5.63306
AC016757.3	3.04513	1.16229	0.163444	0.245954	0.999862	-5.30312
FOXF2	6.07786	1.07401	0.163438	0.283599	0.999862	-5.39493
AL163636.6	6.40687	1.44104	0.16342	0.150518	0.977651	-4.96613
ADH6	4.81137	0.8032	0.163384	0.422435	0.999862	-5.63163
CPNE5	5.06184	1.2865	0.163288	0.199167	0.999862	-5.16178
CCL18	4.71421	0.564063	0.163164	0.573094	0.999862	-5.78407
SERTAD4	4.44261	1.13643	0.162927	0.2566	0.999862	-5.33077
GPX7	4.97264	1.35403	0.162901	0.17665	0.997106	-5.07898
LAIR1	5.71957	1.29151	0.16284	0.197427	0.999862	-5.15578
LRRC56	3.51989	1.30593	0.162676	0.192481	0.999862	-5.13838
HIST1H3I	0.634255	0.890767	0.162661	0.373701	0.999862	-5.56252
RP11-514P8.7	2.33041	1.14172	0.162603	0.254394	0.999862	-5.32515
DDC8	1.21924	1.4621	0.162598	0.144663	0.977404	-4.93778
ZNF45	4.70867	2.8424	0.162496	0.0047552	0.3007	-2.20837
CXorf57	3.33475	1.63276	0.162483	0.103469	0.926893	-4.69304
NAALAD2	3.05519	1.47963	0.1622	0.139922	0.968818	-4.91386
CDC16	6.84877	3.57896	0.162186	0.000396494	0.0661876	-0.0719304
ACOT11	6.05122	1.27197	0.162106	0.204277	0.999862	-5.17905
CTSH	7.7635	2.04772	0.162072	0.0413757	0.720534	-3.98771
LRRC3	4.16144	1.5154	0.162058	0.130625	0.965016	-4.8642
EPN3	5.1546	0.640514	0.162032	0.522282	0.999862	-5.74112
SUSD4	2.80958	1.06862	0.16201	0.28602	0.999862	-5.40031
CBFA2T3	4.85135	1.09755	0.16187	0.273197	0.999862	-5.37115
FAM72B	3.19322	1.14624	0.16187	0.252522	0.999862	-5.32034
GGT1	6.298	1.02754	0.161821	0.304918	0.999862	-5.44038
LPXN	5.63945	1.83207	0.16174	0.0678394	0.838372	-4.3737
ACHE	5.45457	1.13755	0.161576	0.256132	0.999862	-5.32958
CNTN1	3.82884	0.922385	0.161569	0.356999	0.999862	-5.53583
RAB27B	3.72045	0.903211	0.161548	0.36707	0.999862	-5.55213
ADAMTSL2	3.65937	1.39749	0.161496	0.163201	0.98958	-5.02348
METTL18	4.90617	3.01895	0.161467	0.00273338	0.225251	-1.73822
TCHH	0.795923	1.78577	0.161373	0.0750517	0.853335	-4.45109
MTSS1	5.64892	1.59762	0.161367	0.111082	0.93957	-4.74562
FGGY	5.35345	1.27155	0.161342	0.204427	0.999862	-5.17955
RNF112	4.4303	1.4383	0.161337	0.151292	0.978204	-4.96979
C11orf85	0.668639	1.14882	0.161295	0.251458	0.999862	-5.31759
AL354898.1	2.06087	1.28611	0.161294	0.199302	0.999862	-5.16224
EXO1	3.21535	0.95427	0.161162	0.340643	0.999862	-5.50797
HYI	7.21235	2.86867	0.161119	0.00438654	0.292629	-2.14012
AC187652.1	0.862424	1.12834	0.16099	0.259991	0.999862	-5.33928
RP11-1021N1.1	0.679944	1.16056	0.160901	0.246656	0.999862	-5.30499
ZNF669	4.15453	2.85709	0.160859	0.00454569	0.295212	-2.17027
GCDH	6.12157	3.08471	0.160842	0.00220904	0.204219	-1.55629
ABCA5	5.93825	1.64622	0.160834	0.100667	0.920354	-4.67261
ZBTB14	5.11838	3.39692	0.160812	0.000764458	0.0987397	-0.642439
MAB21L2	6.73614	0.687368	0.160692	0.492333	0.999862	-5.7121
CNN1	9.22479	0.59637	0.16065	0.551336	0.999862	-5.76658
IGSF9	4.98868	0.590658	0.160625	0.555152	0.999862	-5.76974
BMP4	6.03173	1.33557	0.160604	0.182607	0.999862	-5.10203
C1orf204	3.1467	1.50901	0.160577	0.132248	0.966108	-4.87315
S1PR4	3.8386	1.13133	0.160537	0.258735	0.999862	-5.33614
TRMT12	5.08137	2.24308	0.160452	0.0255522	0.600399	-3.60203
DSC3	1.4714	0.819849	0.160395	0.412892	0.999862	-5.61904
SPACA4	2.62416	0.482567	0.160357	0.629722	0.999862	-5.82386
MCIDAS	0.456615	1.26048	0.160252	0.208384	0.999862	-5.19257
OR8G5	0.498083	1.41905	0.160217	0.156824	0.982851	-4.99531
ALPPL2	1.44527	0.531851	0.160112	0.595186	0.999862	-5.80054
HAGHL	4.27782	1.49974	0.160087	0.134635	0.968626	-4.88609
DSG3	0.983408	0.857131	0.159948	0.391992	0.999862	-5.58991
EPHB3	5.63372	1.1495	0.15993	0.251178	0.999862	-5.31687
PODXL2	5.27206	1.49095	0.159906	0.136926	0.968626	-4.89827
NOXA1	5.27202	1.25204	0.159894	0.211438	0.999862	-5.20241
ZNF223	4.42165	1.99074	0.159844	0.0473309	0.744907	-4.09376
LANCL3	3.48531	1.47095	0.159836	0.142253	0.974079	-4.92573
ANKRD61	1.92514	1.79202	0.15981	0.0740423	0.851553	-4.44075
XK	5.50467	1.60956	0.15962	0.108447	0.932873	-4.72788
RASL10A	2.57218	1.31843	0.159609	0.188269	0.999862	-5.12315
C1QA	8.09082	1.16362	0.159595	0.245415	0.999862	-5.30168
TEKT5	1.70446	0.769116	0.159554	0.442373	0.999862	-5.6566
NXPE2	4.09303	0.596369	0.159517	0.551337	0.999862	-5.76658
SAMD13	5.16747	0.902744	0.159501	0.367318	0.999862	-5.55252
TMEM18	6.51038	3.60131	0.159483	0.000365097	0.0635356	-5.58406e-06
HCLS1	6.51567	1.3727	0.159479	0.170774	0.993656	-5.05535
KCNC3	2.68025	1.52102	0.159465	0.129209	0.965016	-4.85629
HERC5	4.26452	1.45277	0.159437	0.147233	0.977415	-4.95038
SLC9A2	4.79534	0.466774	0.159406	0.640969	0.999862	-5.83086
AL139099.1	2.6503	1.35695	0.159374	0.175722	0.996495	-5.07531
C11orf35	4.03753	0.987877	0.159225	0.323934	0.999862	-5.47758
C9orf169	2.41927	1.4702	0.159159	0.142457	0.974248	-4.92676
IFLTD1	0.978205	1.01002	0.159061	0.313223	0.999862	-5.45699
GPR35	6.28145	1.11042	0.158907	0.267624	0.999862	-5.35794
CTNS	5.26145	3.48041	0.158886	0.000567652	0.0833716	-0.384199
XKR6	3.36735	1.11979	0.158885	0.263613	0.999862	-5.34822
ZXDA	3.56752	2.09239	0.158821	0.0371641	0.693214	-3.90253
METTL24	3.92537	0.80529	0.158757	0.42123	0.999862	-5.63006
C15orf38	6.04528	2.7411	0.158703	0.00645564	0.345794	-2.46598
LCE2B	0.617628	1.45785	0.158621	0.145829	0.977415	-4.94353
C1orf100	1.2246	1.46159	0.15853	0.144801	0.977404	-4.93847
CRYBA4	1.04903	0.864214	0.158523	0.388096	0.999862	-5.58423
CCDC178	2.58322	1.09007	0.158415	0.276474	0.999862	-5.37877
VPREB1	0.12768	2.17803	0.158403	0.0301085	0.642001	-3.73423
GLS2	3.47401	1.82996	0.158399	0.0681541	0.838664	-4.37725
XPNPEP3	4.76679	3.11995	0.158387	0.00196777	0.188616	-1.45726
DPF3	4.18882	1.1255	0.158377	0.261193	0.999862	-5.34226
ATP13A4	3.7213	0.783525	0.158352	0.433879	0.999862	-5.64618
RGS16	4.37842	1.0218	0.15812	0.307623	0.999862	-5.44585
SLC23A1	3.94174	0.731675	0.158105	0.464885	0.999862	-5.68279
HERPUD1	7.9535	2.26634	0.158081	0.0240749	0.594519	-3.55384
FSIP2	3.51071	0.794469	0.157964	0.427492	0.999862	-5.63813
CNIH3	3.62658	1.69493	0.157954	0.0910287	0.898043	-4.5973
MFAP4	8.26806	0.978962	0.157933	0.328314	0.999862	-5.48574
CA12	6.93788	0.598851	0.157858	0.549683	0.999862	-5.7652
TCF24	0.284273	1.5001	0.157818	0.13454	0.968626	-4.88558
AKR1B15	1.78705	0.638787	0.157778	0.523403	0.999862	-5.74215
TTC30B	4.10255	2.24602	0.157772	0.0253617	0.600399	-3.59598
RP11-181C3.1	2.57233	0.802064	0.157719	0.423091	0.999862	-5.63248
CLYBL	6.10407	1.77356	0.157547	0.0770545	0.859207	-4.47117
TTK	3.58472	0.771816	0.1575	0.440774	0.999862	-5.65466
CCDC157	3.3885	2.8089	0.157496	0.00526622	0.312405	-2.29455
SEMA5B	2.78381	1.35394	0.157495	0.176678	0.997106	-5.07909
ZNF222	4.00959	2.43746	0.157231	0.0153165	0.496979	-3.1846
GPRIN2	4.63954	0.684249	0.157101	0.494297	0.999862	-5.7141
ZSCAN23	2.30094	1.14431	0.157054	0.25332	0.999862	-5.3224
HIST1H2BE	1.53037	0.714332	0.157048	0.475525	0.999862	-5.69448
CNTFR	5.31835	0.918245	0.15697	0.359159	0.999862	-5.53937
TENM2	1.71319	1.15958	0.156933	0.247056	0.999862	-5.30605
TMEM211	1.35952	0.620413	0.156834	0.535413	0.999862	-5.75294
RP11-505K9.4	2.00874	1.09903	0.156664	0.272552	0.999862	-5.36964
HIST1H2AH	1.30345	0.764117	0.15664	0.445341	0.999862	-5.66018
RASSF6	4.61831	0.658353	0.156551	0.510769	0.999862	-5.73031
SERPIND1	1.02469	1.08121	0.156474	0.280388	0.999862	-5.38771
TCP10L2	1.10172	0.723348	0.156468	0.469977	0.999862	-5.68844
MTBP	3.31757	2.24132	0.156451	0.0256674	0.600399	-3.60567
FXYD2	3.43359	1.00987	0.156402	0.313293	0.999862	-5.45713
PVRL4	3.2029	0.770414	0.156382	0.441604	0.999862	-5.65567
AJAP1	1.84343	1.3739	0.156356	0.170402	0.993417	-5.05382
KLHL11	3.31093	1.44182	0.156218	0.150297	0.977651	-4.96508
C17orf50	1.28005	1.16854	0.156192	0.243431	0.999862	-5.29635
TMC6	6.50667	1.58778	0.15614	0.113291	0.944015	-4.76013
BFSP1	2.94043	1.42667	0.156126	0.154617	0.980381	-4.98525
CLDN22	0.689123	1.19561	0.156092	0.232705	0.999862	-5.2666
EFR3B	2.31536	1.44672	0.155965	0.148921	0.977651	-4.95852
COX6B2	4.10276	0.563211	0.155965	0.573673	0.999862	-5.78452
CXorf21	3.35067	1.0853	0.155872	0.278576	0.999862	-5.38359
BMF	5.40863	1.56013	0.155816	0.119685	0.956184	-4.80045
DEGS2	5.21245	0.699365	0.155801	0.484815	0.999862	-5.70435
LGALS2	6.05118	0.415322	0.155689	0.678176	0.999862	-5.85204
FASTKD5	5.40122	2.5833	0.155599	0.0102142	0.42961	-2.84952
SIGLEC8	3.05804	0.834822	0.155591	0.40442	0.999862	-5.6075
PAQR8	6.6223	1.22496	0.155576	0.22146	0.999862	-5.23358
CGN	6.46744	0.624305	0.155525	0.532858	0.999862	-5.75068
FAM211A	5.83761	0.96252	0.155471	0.336491	0.999862	-5.5006
HIST1H4B	0.955192	0.712181	0.155452	0.476854	0.999862	-5.69592
COQ10A	5.13999	2.44799	0.155371	0.014884	0.496766	-3.16103
FAM27D1	0.700117	2.01222	0.155341	0.0450054	0.734598	-4.05412
GZMB	3.78756	0.764734	0.155241	0.444974	0.999862	-5.65974
SAMD9L	4.76596	1.28822	0.155239	0.198568	0.999862	-5.15972
MBLAC1	4.01088	2.658	0.155234	0.00824175	0.390882	-2.67065
MESP1	5.03372	0.989032	0.155234	0.32337	0.999862	-5.47652
WT1	1.33707	0.779613	0.155165	0.436175	0.999862	-5.64903
CPED1	5.45578	1.01688	0.15495	0.309954	0.999862	-5.45052
ZNF812	1.52204	1.31378	0.154947	0.189828	0.999862	-5.12883
PIGZ	6.73275	0.964207	0.154922	0.335646	0.999862	-5.49909
NIPAL1	4.77453	0.68295	0.154871	0.495116	0.999862	-5.71493
ME3	6.00817	2.20573	0.154744	0.0280894	0.623859	-3.67841
HGD	5.07486	0.556028	0.154675	0.578567	0.999862	-5.78827
MIEF2	5.28428	2.9059	0.154588	0.0039085	0.274832	-2.04237
RP11-514P8.6	2.35778	0.775081	0.154547	0.438845	0.999862	-5.65231
RWDD2A	4.37784	3.24012	0.154529	0.00131603	0.138628	-1.11168
AARD	2.91099	0.83124	0.154522	0.406437	0.999862	-5.61028
IRX6	1.03715	1.32913	0.15443	0.184721	0.999862	-5.11
SLC4A8	2.67022	1.48268	0.154392	0.13911	0.968818	-4.90967
SPDYC	0.558019	1.02281	0.154381	0.307145	0.999862	-5.44489
CROT	5.71769	1.89462	0.154268	0.0590133	0.811132	-4.26604
THRSP	1.77617	0.800177	0.154247	0.424182	0.999862	-5.63389
C15orf56	0.998461	1.58258	0.154182	0.114471	0.945778	-4.76776
HBZ	0.707243	1.52377	0.154171	0.128521	0.965016	-4.85241
TMEM145	2.2299	1.05098	0.154144	0.294032	0.999862	-5.4177
IL18	6.52374	0.864343	0.153909	0.388026	0.999862	-5.58413
RASAL1	3.75117	0.517081	0.153905	0.605445	0.999862	-5.80776
NOX1	5.69417	0.461151	0.153822	0.644994	0.999862	-5.83329
UPF3A	6.69474	2.75817	0.153819	0.00613528	0.336524	-2.4232
HYLS1	4.5697	2.26413	0.153769	0.0242121	0.595879	-3.55844
TRIM21	6.29438	2.97005	0.153743	0.00319488	0.243701	-1.87111
EXOC3	7.17018	3.96117	0.153726	9.13523e-05	0.0264081	1.21444
ZNF835	3.11626	1.05747	0.153726	0.291066	0.999862	-5.41133
DPP6	4.33516	0.664529	0.153688	0.506814	0.999862	-5.7265
MXRA7	7.8013	1.03178	0.153623	0.302928	0.999862	-5.43631
PRMT6	5.37551	2.2124	0.153617	0.0276207	0.615701	-3.66485
AL109927.1	2.158	0.358491	0.153613	0.720205	0.999862	-5.87256
ADAMTS16	2.03095	0.789837	0.153521	0.430188	0.999862	-5.64155
GDPD2	4.31519	0.460827	0.153521	0.645226	0.999862	-5.83343
SV2B	2.9281	1.01859	0.153467	0.309142	0.999862	-5.4489
GABRR2	2.21595	1.37835	0.153416	0.169024	0.991423	-5.04813
TNFSF10	7.29765	1.49501	0.153281	0.135863	0.968626	-4.89265
FAM189A2	4.77389	1.07718	0.153277	0.282185	0.999862	-5.39176
ERMAP	5.12642	2.79149	0.153159	0.005551	0.321494	-2.33895
FLT3LG	5.8154	1.61352	0.153109	0.107583	0.931674	-4.72196
NETO2	4.7886	0.812657	0.153052	0.416999	0.999862	-5.62451
PIGB	5.59097	3.06586	0.153001	0.002349	0.206728	-1.60882
SCN3A	2.53882	1.45992	0.152972	0.145259	0.977415	-4.94072
WDFY4	4.06384	1.13958	0.152945	0.255284	0.999862	-5.32743
MYO1G	4.37426	1.14074	0.152935	0.254804	0.999862	-5.3262
HERC3	6.4414	1.94926	0.15292	0.0521076	0.765316	-4.16912
RAB33A	3.10603	1.45778	0.152853	0.145848	0.977415	-4.94362
FUCA1	7.55949	1.37537	0.152852	0.169947	0.992969	-5.05195
KAZALD1	5.31202	1.2948	0.15284	0.19629	0.999862	-5.15182
CORO2A	5.5258	0.878047	0.152751	0.380555	0.999862	-5.573
MAN2C1	7.57824	2.23786	0.152716	0.0258945	0.600753	-3.61278
CCR10	4.25471	1.3456	0.152709	0.179351	0.999791	-5.08954
GKN1	1.01606	1.06194	0.152677	0.289038	0.999862	-5.40693
MS4A6A	7.15594	1.14736	0.152658	0.252062	0.999862	-5.31915
DBP	5.66747	1.43995	0.152651	0.150826	0.977651	-4.96759
DDX43	2.81038	0.919153	0.15265	0.358684	0.999862	-5.5386
HEXIM2	5.00188	2.26979	0.152644	0.0238627	0.592082	-3.54666
RETN	1.6886	0.711915	0.152639	0.477019	0.999862	-5.69609
SLC34A2	0.879497	1.13699	0.152621	0.256362	0.999862	-5.33016
S100A5	1.23319	0.964811	0.152528	0.335343	0.999862	-5.49855
TPPP	4.69673	0.955116	0.152523	0.340216	0.999862	-5.50721
EME2	4.79972	1.81642	0.152472	0.0702093	0.843337	-4.40006
CXCL1	5.07437	0.735077	0.152405	0.462813	0.999862	-5.68047
C10orf68	1.96991	1.35778	0.15219	0.175457	0.996495	-5.07426
CC2D2B	1.71798	1.51479	0.152185	0.130779	0.965016	-4.86505
RPH3A	1.80691	1.47154	0.152107	0.142094	0.974079	-4.92493
COMMD3-BMI1	6.1341	1.98947	0.152096	0.0474718	0.744907	-4.0961
CORIN	1.73534	0.990328	0.152062	0.322737	0.999862	-5.47532
LTC4S	4.68884	1.34416	0.151964	0.179817	0.999862	-5.09135
C14orf180	2.29122	0.950185	0.151939	0.342711	0.999862	-5.51159
MAP3K15	1.13287	1.86011	0.151923	0.0637565	0.828718	-4.32588
LDHAL6A	0.762217	2.11027	0.15191	0.0355844	0.681455	-3.86793
DMGDH	3.10686	1.26406	0.151864	0.207096	0.999862	-5.18836
SMPDL3B	5.21958	0.461489	0.151856	0.644752	0.999862	-5.83315
IL22RA1	4.95906	0.59931	0.15177	0.549376	0.999862	-5.76494
ITM2A	6.41713	1.24309	0.151759	0.214715	0.999862	-5.21279
FAM189A1	4.32976	0.821941	0.151577	0.411702	0.999862	-5.61744
CXorf48	0.321135	2.01721	0.151443	0.0444798	0.734598	-4.04486
PPP1R3D	4.61042	2.12623	0.151338	0.0342232	0.670907	-3.83681
SMTNL1	1.27868	1.48074	0.151332	0.139628	0.968818	-4.91235
NLRP3	3.4598	1.2872	0.151216	0.198924	0.999862	-5.16094
IL5RA	1.94601	0.884381	0.151194	0.377132	0.999862	-5.5678
NCR3LG1	3.49853	1.28975	0.151191	0.198037	0.999862	-5.15789
WDR63	1.28134	1.30769	0.151188	0.191884	0.999862	-5.13624
HEATR4	2.53496	1.2225	0.151183	0.222387	0.999862	-5.23638
ACAP1	5.44826	1.22356	0.151151	0.221989	0.999862	-5.23518
TCAP	2.83755	1.31626	0.151145	0.188997	0.999862	-5.12581
NXPH2	0.642862	1.20807	0.151022	0.227881	0.999862	-5.25268
ALPP	0.597517	0.967449	0.150884	0.334026	0.999862	-5.49617
SDCBP2	7.44205	0.666544	0.150784	0.505529	0.999862	-5.72525
UHRF1BP1	4.18732	3.05439	0.150779	0.0024381	0.207822	-1.64064
NSUN7	4.23806	1.33325	0.150655	0.183367	0.999862	-5.10491
TJP3	6.69072	0.483236	0.150525	0.629248	0.999862	-5.82356
GNAI1	6.1901	1.54858	0.150477	0.122437	0.959301	-4.81708
C6orf163	2.88986	1.37829	0.150442	0.169044	0.991423	-5.04822
LOH12CR2	3.14762	1.60158	0.150439	0.110203	0.938189	-4.73975
RYR2	3.246	0.814567	0.150327	0.415905	0.999862	-5.62306
C9orf117	2.35931	2.0827	0.150305	0.0380455	0.69955	-3.92116
MAFB	5.31844	1.16513	0.150303	0.244806	0.999862	-5.30005
CDH22	1.23661	1.50278	0.150266	0.133848	0.968626	-4.88185
MUC13	7.53999	0.415621	0.15026	0.677957	0.999862	-5.85192
RP11-297N6.4	2.35171	1.1053	0.150215	0.269831	0.999862	-5.36321
SOCS3	6.47753	0.817402	0.150195	0.414287	0.999862	-5.6209
FZD2	3.72447	1.28367	0.15018	0.200156	0.999862	-5.16516
OXGR1	3.25858	0.735849	0.150164	0.462343	0.999862	-5.67994
AC144568.2	0.062927	2.89182	0.150152	0.00408331	0.283057	-2.07946
CD19	3.7451	0.791896	0.150148	0.428988	0.999862	-5.64003
PAK6	3.35041	1.09968	0.15005	0.272271	0.999862	-5.36898
OXER1	4.04394	1.01509	0.149994	0.310806	0.999862	-5.45221
RNF43	5.08172	0.63018	0.149992	0.529012	0.999862	-5.74724
C12orf50	0.413242	2.16054	0.149982	0.0314477	0.653533	-3.76915
SAMD9	4.85398	1.21443	0.149962	0.225449	0.999862	-5.24552
LRRC4B	3.7194	1.44531	0.149918	0.149316	0.977651	-4.96042
TMEM26	2.57824	1.43066	0.14989	0.153471	0.979256	-4.97996
HSD3B7	6.08375	2.18894	0.149864	0.029299	0.638269	-3.71233
TFF2	2.85972	0.460621	0.14983	0.645373	0.999862	-5.83352
DLEC1	2.61436	1.24494	0.149705	0.214034	0.999862	-5.21065
HLA-DOB	4.17433	0.867394	0.149658	0.386354	0.999862	-5.58167
C15orf62	3.32823	1.80515	0.149658	0.0719591	0.84582	-4.41893
DPP10	3.84206	0.829212	0.14959	0.407582	0.999862	-5.61184
PRR22	3.71679	1.26926	0.14957	0.205238	0.999862	-5.18224
ROPN1B	1.4839	1.22297	0.149292	0.222212	0.999862	-5.23585
LLGL2	7.56677	0.648601	0.149231	0.517047	0.999862	-5.73625
TOB1	7.1098	2.17198	0.149143	0.0305662	0.647083	-3.74634
C21orf2	6.46434	2.611	0.149122	0.00943818	0.413696	-2.78376
MAGEA2	0.302075	0.978703	0.149083	0.328441	0.999862	-5.48598
AL590822.1	1.81253	1.5688	0.149046	0.117649	0.953446	-4.78788
RHBDL2	5.23986	0.598788	0.149042	0.549724	0.999862	-5.76523
ZNF311	3.31572	1.75594	0.149028	0.0800235	0.868655	-4.49993
ZNF570	3.50837	1.36478	0.148969	0.173248	0.995727	-5.06541
MYOM2	4.50615	1.22798	0.148944	0.220326	0.999862	-5.23014
PROM1	6.21239	0.622037	0.14894	0.534346	0.999862	-5.75199
ZNF69	4.92207	1.45474	0.148912	0.146688	0.977415	-4.94773
SLC8A3	1.99202	1.66847	0.148878	0.0961671	0.911675	-4.63848
NOMO2	6.61735	2.92188	0.148862	0.00371826	0.268078	-2.00003
CASP7	7.35677	1.39731	0.148856	0.163257	0.98958	-5.02372
ZYG11A	0.595151	2.24821	0.148793	0.02522	0.600399	-3.59145
SMG8	4.94062	2.7074	0.148785	0.00713305	0.359454	-2.54972
NXPE3	4.52482	1.63803	0.148779	0.102365	0.926893	-4.68507
HOXA9	6.21711	1.04886	0.148778	0.295008	0.999862	-5.41978
CACNA1I	1.38941	1.14639	0.148677	0.252463	0.999862	-5.32019
ARNT2	4.13376	1.01214	0.148633	0.312209	0.999862	-5.45499
TRANK1	6.30687	1.46837	0.148584	0.142954	0.975084	-4.92926
C19orf82	4.64458	1.96726	0.148572	0.0499869	0.759832	-4.13661
SPINT2	8.62017	0.792199	0.148571	0.428813	0.999862	-5.63981
CD101	4.15416	1.51282	0.148504	0.131278	0.965016	-4.86781
FAM122C	3.99105	2.11848	0.148368	0.0348784	0.675032	-3.85195
MARC1	5.9196	1.65873	0.148365	0.0981159	0.914151	-4.65347
C9orf173	1.20545	0.995502	0.148288	0.320219	0.999862	-5.47054
KIAA1324	5.79562	0.570915	0.148279	0.568445	0.999862	-5.78044
UMODL1	1.1141	0.834359	0.148243	0.40468	0.999862	-5.60785
HIST3H2A	4.72714	1.2477	0.148226	0.21302	0.999862	-5.20745
CALML3	1.71274	0.857527	0.148183	0.391773	0.999862	-5.58959
SLC15A1	3.65772	0.476509	0.148177	0.634026	0.999862	-5.82657
COLEC11	3.98832	1.11968	0.148167	0.263661	0.999862	-5.34833
PGAP3	6.45401	1.48201	0.148111	0.139288	0.968818	-4.91059
TNS4	3.71498	0.754359	0.1481	0.451169	0.999862	-5.66708
NLRP9	1.38514	1.67965	0.148066	0.0939685	0.90739	-4.62116
HKDC1	4.4296	0.555319	0.148028	0.579052	0.999862	-5.78863
NCR3	2.33035	0.633987	0.147942	0.526527	0.999862	-5.745
DTX4	6.10713	1.15562	0.147861	0.248671	0.999862	-5.31031
C1orf54	6.05432	1.44024	0.147841	0.150743	0.977651	-4.96719
CDHR2	5.6969	0.468837	0.147824	0.639495	0.999862	-5.82996
KIAA1755	4.49018	0.942819	0.147807	0.346461	0.999862	-5.51808
SCGB1C1	0.199015	1.32705	0.147739	0.185407	0.999862	-5.11257
MMEL1	5.04057	0.968056	0.147737	0.333723	0.999862	-5.49563
ARHGEF33	2.37075	1.22255	0.147683	0.222367	0.999862	-5.23632
CTD-3105H18.18	0.77234	1.04797	0.147662	0.295415	0.999862	-5.42064
CYP3A7	2.10701	1.09345	0.14765	0.274989	0.999862	-5.37533
SPHK2	6.12767	1.88333	0.147636	0.0605318	0.816596	-4.28574
RAP1GAP	5.56152	0.744588	0.147602	0.457049	0.999862	-5.67391
DLGAP3	2.09422	1.80864	0.147555	0.071414	0.84582	-4.4131
TRABD2A	6.29958	0.590937	0.147554	0.554967	0.999862	-5.76959
FSTL5	1.08684	1.09269	0.147545	0.275325	0.999862	-5.37611
KCNJ12	3.08994	0.990593	0.14743	0.322607	0.999862	-5.47508
LCN2	6.76395	0.420708	0.147421	0.674242	0.999862	-5.84993
ISG20	6.71225	1.10641	0.147388	0.269354	0.999862	-5.36208
TAF6L	5.73395	3.32213	0.14731	0.000993136	0.120378	-0.868849
PDGFC	5.22764	1.10709	0.14729	0.269059	0.999862	-5.36138
ZNF773	4.39014	1.38255	0.147229	0.167735	0.991423	-5.04276
C2orf61	1.18764	0.914734	0.147213	0.360997	0.999862	-5.54237
FDXACB1	3.60636	2.3199	0.147192	0.0209538	0.562848	-3.44107
GATA2	4.78888	1.25893	0.147152	0.208944	0.999862	-5.19438
PTPRQ	0.69233	1.32363	0.147113	0.186539	0.999862	-5.11677
DRP2	2.82645	0.852622	0.147058	0.394485	0.999862	-5.5935
WDR93	1.30764	1.54847	0.146987	0.122464	0.959301	-4.81724
PTCHD3	0.345724	2.09296	0.146982	0.0371128	0.693214	-3.90143
TMEM252	4.09418	0.609004	0.146973	0.54294	0.999862	-5.75948
GPRC5D	3.08773	0.648099	0.146774	0.51737	0.999862	-5.73656
ZBTB39	4.01588	2.65395	0.146769	0.00833929	0.391431	-2.68049
RP11-680G10.1	0.878784	0.696453	0.146677	0.486634	0.999862	-5.70624
COX7B2	0.144536	1.45318	0.146641	0.147122	0.977415	-4.94984
RHD	1.20054	1.44544	0.146614	0.149281	0.977651	-4.96025
C19orf45	3.13432	0.906621	0.146534	0.365266	0.999862	-5.54925
APOBEC3H	2.33369	1.01619	0.146479	0.31028	0.999862	-5.45117
CYSLTR2	2.17371	1.25502	0.146473	0.210355	0.999862	-5.19894
CALN1	0.720362	1.30257	0.146381	0.193628	0.999862	-5.14246
IER5	6.02418	1.8116	0.146357	0.070953	0.84582	-4.40814
CXCL5	1.42745	0.573549	0.146343	0.566663	0.999862	-5.77903
TTC34	1.56378	1.58899	0.146289	0.113016	0.944015	-4.75834
ZNF185	4.48248	1.37786	0.146242	0.169176	0.991423	-5.04876
HOXA6	4.60866	0.950513	0.146218	0.342545	0.999862	-5.5113
ZNF441	4.20198	1.96719	0.146216	0.0499961	0.759832	-4.13675
RNASE6	5.90763	1.39956	0.146107	0.162582	0.987972	-5.0208
TMEM102	4.97579	0.951074	0.146096	0.342261	0.999862	-5.5108
GTF2H2C	5.96385	2.82439	0.146079	0.00502403	0.306929	-2.25482
AGAP4	4.53537	1.12668	0.145992	0.260694	0.999862	-5.34102
LRRTM1	3.27966	0.757575	0.145898	0.449244	0.999862	-5.66482
MYO7B	7.05855	0.790665	0.145767	0.429706	0.999862	-5.64094
HS3ST1	3.84461	1.54874	0.145766	0.122399	0.959301	-4.81685
PEG3	3.85958	0.996248	0.145686	0.319857	0.999862	-5.46985
KTI12	5.20612	2.98625	0.145619	0.00303462	0.239249	-1.82731
PFN4	2.01521	1.32354	0.145573	0.186569	0.999862	-5.11688
ACSM5	3.5935	1.01828	0.14557	0.30929	0.999862	-5.44919
CLEC17A	1.85484	0.680024	0.145557	0.496964	0.999862	-5.71679
C3orf70	5.01489	1.19343	0.145516	0.233555	0.999862	-5.26902
TTBK1	2.12785	1.32564	0.145488	0.185873	0.999862	-5.1143
ROGDI	6.93174	2.44993	0.145461	0.0148056	0.496766	-3.15669
TFF3	9.61395	0.525212	0.145453	0.599788	0.999862	-5.80381
PDCD1	2.86786	0.98683	0.145391	0.324446	0.999862	-5.47854
AP003733.1	1.98079	1.43913	0.145381	0.151057	0.977651	-4.96868
SPRR4	0.199907	2.13557	0.145359	0.0334471	0.662147	-3.81849
TFCP2L1	5.1173	0.507406	0.145256	0.612208	0.999862	-5.81239
CORO1A	6.75223	1.26292	0.145207	0.207507	0.999862	-5.18971
CDK11B	7.28048	3.67433	0.145143	0.000278019	0.0544439	0.237892
GOLGA8Q	2.53331	1.00166	0.144976	0.317239	0.999862	-5.46482
FOXRED2	4.38708	1.74337	0.144924	0.0821967	0.876595	-4.52026
LILRB4	4.91995	0.917208	0.1449	0.359701	0.999862	-5.54026
C1QTNF1-AS1	1.76243	0.618415	0.14482	0.536727	0.999862	-5.75409
CLDN19	0.629627	1.58674	0.144794	0.113526	0.944015	-4.76166
CCDC64B	5.67174	0.451964	0.144761	0.651591	0.999862	-5.8372
RP11-664D7.4	0.163342	2.12959	0.144707	0.0339422	0.668275	-3.83023
GAMT	5.04667	1.14818	0.144663	0.251724	0.999862	-5.31828
KCNK3	3.71097	0.924276	0.144646	0.356016	0.999862	-5.5342
CSRP2BP	5.49782	2.44665	0.144536	0.0149385	0.496766	-3.16405
FYB	4.30882	1.00591	0.144489	0.315191	0.999862	-5.46084
GOLGA8I	2.94468	1.7324	0.144483	0.0841333	0.88036	-4.5379
MBOAT4	1.54737	1.39163	0.144315	0.164968	0.990101	-5.03107
DLGAP2	0.926572	1.97219	0.144288	0.04942	0.757676	-4.12767
DAPP1	3.81651	0.907851	0.144278	0.364617	0.999862	-5.54821
ZNF701	4.35611	1.89495	0.144254	0.0589698	0.811132	-4.26547
EFNA5	4.43205	1.04535	0.144176	0.296625	0.999862	-5.4232
SPI1	6.02892	1.20725	0.144164	0.228198	0.999862	-5.2536
DRAXIN	0.839038	1.75413	0.144101	0.0803332	0.869185	-4.50286
GRAMD1C	4.45481	0.933997	0.144045	0.350986	0.999862	-5.52579
TOX	5.36627	1.06181	0.144029	0.289095	0.999862	-5.40706
OSM	2.65667	0.799341	0.14399	0.424666	0.999862	-5.63451
ADRB3	2.40057	0.942753	0.143904	0.346494	0.999862	-5.51814
CDKL4	0.648198	1.47356	0.143873	0.14155	0.973407	-4.92218
RAB40B	6.29761	2.0753	0.143837	0.03873	0.706057	-3.93533
SLC46A3	6.25858	1.53483	0.143819	0.12578	0.962129	-4.83673
HPN	2.67656	0.745233	0.143783	0.456659	0.999862	-5.67346
AR	3.01706	0.967366	0.143727	0.334067	0.999862	-5.49625
ZSWIM1	5.11172	2.74879	0.14367	0.00630948	0.341989	-2.44673
TBCC	6.27615	2.92605	0.143617	0.00367006	0.266291	-1.98896
SEPT6	6.65238	1.4489	0.143579	0.148311	0.977651	-4.95559
PTCHD1	2.96256	0.798452	0.143476	0.42518	0.999862	-5.63517
STRIP1	6.09047	3.68855	0.143465	0.000263517	0.0539232	0.284725
GJA9	2.17881	0.898963	0.143396	0.369326	0.999862	-5.55569
ZNF620	3.80215	2.42893	0.143395	0.0156749	0.500828	-3.20362
[truncated: 16,213 more rows]

## Sheet: S31 Esophagus_limmaOut
Name	AveExpr	t	logFC	P.Value	Adj pval	B
F8A2	1.66881	6.65382	1.68384	6.12503e-11	5.57745e-08	14.3681
F8A3	3.65507	6.6868	1.52449	4.96395e-11	4.75808e-08	14.5658
NPIPB15	4.23934	5.8899	1.43398	6.23529e-09	3.321e-06	10.0295
GSTM1	5.02345	3.98528	1.26063	7.51332e-05	0.00684163	1.32468
PIGR	3.33181	4.49671	1.21325	8.18982e-06	0.00116526	3.35509
BPIFB1	1.88694	3.58465	1.2046	0.000363134	0.0205791	-0.103089
BPIFB2	1.43315	3.60802	1.09126	0.000332552	0.0194741	-0.0238028
MUC5B	2.6703	3.34065	1.07676	0.000884288	0.0377367	-0.901627
SPINK2	1.36467	6.93098	1.03528	1.0197e-11	1.42852e-08	16.0557
SCGB3A1	3.06798	3.70401	1.0278	0.000230495	0.0150256	0.307164
DMBT1	1.48882	4.22526	0.965176	2.73253e-05	0.00297993	2.24862
AGR3	1.50377	3.60318	0.947727	0.000338677	0.019706	-0.0402556
FOLR1	2.48419	4.0771	0.919842	5.13291e-05	0.00510822	1.67214
ZG16B	3.27002	3.28359	0.907961	0.00108061	0.0430637	-1.08053
ERN2	1.9189	3.72906	0.881021	0.000209183	0.0139547	0.394922
PTPN20A	2.78407	6.36794	0.848682	3.65102e-10	2.89097e-07	12.6902
FDCSP	2.09963	2.85941	0.829432	0.00438209	0.105985	-2.31682
HTR2B	3.40445	3.78633	0.821052	0.000167232	0.0117592	0.597611
MAP1LC3B2	3.30578	11.3659	0.810018	2.10703e-27	3.83733e-23	50.2626
MMP7	2.09143	3.27665	0.806327	0.00110705	0.0434963	-1.10207
GJB1	1.84136	4.408	0.798977	1.22279e-05	0.00160212	2.9864
TSPAN8	4.64672	3.77105	0.754353	0.000177574	0.0123907	0.543242
AREGB	2.00752	3.93217	0.740926	9.33411e-05	0.00789042	1.12713
POLR2J2	4.66221	5.46475	0.73424	6.64004e-08	2.46792e-05	7.81951
SPDEF	2.12781	3.63662	0.733323	0.000298391	0.017935	0.0739616
TUBB8	0.869727	7.92598	0.732954	1.00407e-14	3.04768e-11	22.5898
CCL4L1	1.86566	4.92528	0.726173	1.0728e-06	0.000236442	5.23275
SCGB2A1	1.33931	3.01497	0.725339	0.00267145	0.0785672	-1.88267
AZGP1	4.9736	3.66743	0.720626	0.0002653	0.0166036	0.180079
KIAA1324	3.27404	4.60638	0.71127	4.94266e-06	0.000840141	3.8204
ACSM1	2.90772	7.60265	0.710063	1.03363e-13	2.35307e-10	20.3867
C6orf58	1.16234	3.58707	0.707408	0.000359856	0.0205791	-0.0949183
C4BPA	1.09583	5.65943	0.707202	2.29014e-08	9.39924e-06	8.81301
FCGBP	3.42974	3.92846	0.697395	9.47601e-05	0.00791638	1.1134
GRIA2	1.94954	4.36033	0.694623	1.5124e-05	0.00186107	2.79111
REG4	1.21214	3.28928	0.6926	0.00105934	0.0425105	-1.06281
GSTT2	5.46792	5.99359	0.688869	3.42327e-09	2.01112e-06	10.591
ESPNL	2.23937	5.44936	0.671998	7.21299e-08	2.62726e-05	7.74234
PLEKHS1	1.37609	3.42622	0.666159	0.000651105	0.031537	-0.627751
GSTM3	7.29781	6.48625	0.665345	1.758e-10	1.5246e-07	13.3768
DEFB4B	0.870091	2.94141	0.663397	0.00338488	0.0909225	-2.09075
NCMAP	1.82597	5.40748	0.663299	9.02657e-08	3.04429e-05	7.53328
PRR4	5.78553	4.3457	0.658639	1.61375e-05	0.00195931	2.73156
CLDN3	2.12342	3.57021	0.657321	0.000383341	0.0212847	-0.151863
LCN1	0.498148	3.53468	0.646297	0.000437611	0.0233034	-0.271022
GAL3ST2	0.876126	6.3237	0.644889	4.78497e-10	3.631e-07	12.4363
PRH2	1.19119	2.79072	0.644332	0.0054154	0.12131	-2.50142
CCL4L2	1.86485	4.3904	0.641602	1.32292e-05	0.00168483	2.91406
IGJ	5.56288	2.63684	0.639639	0.00857072	0.158306	-2.89901
NEU4	1.45164	5.42404	0.637505	8.26188e-08	2.93694e-05	7.61578
USP41	2.90448	2.72358	0.632146	0.00663349	0.137596	-2.67759
C1QL3	1.96555	6.86708	0.628712	1.54984e-11	1.88172e-08	15.6614
CAPN9	1.69427	3.823	0.626375	0.000144682	0.0106678	0.728946
CCL3L3	0.840901	4.79082	0.613515	2.06492e-06	0.000383739	4.62653
SLC44A4	2.96071	2.87572	0.610989	0.00416478	0.102396	-2.27237
MZB1	3.53507	2.97139	0.609435	0.00307546	0.0853174	-2.00657
STATH	0.772996	3.35331	0.607632	0.000845456	0.0371552	-0.861505
BTBD16	1.58612	5.04077	0.606348	6.03785e-07	0.000150632	5.76578
ATP10B	3.1549	2.31484	0.597953	0.0209362	0.266263	-3.65953
EPS8L3	1.82705	2.73554	0.597241	0.00639987	0.135214	-2.64651
C10orf107	2.3254	3.55497	0.593973	0.000405806	0.0221938	-0.203134
PLD4	2.45043	4.90333	0.59352	1.19509e-06	0.000250172	5.13273
ENTPD8	1.33434	3.70577	0.591812	0.000228934	0.0149976	0.313311
AGR2	4.23696	2.06239	0.589573	0.0395722	0.363984	-4.18775
MS4A8	0.883844	3.32443	0.586271	0.000936414	0.0391444	-0.952773
FTCDNL1	2.69495	5.89707	0.586077	5.98333e-09	3.30207e-06	10.0681
IGLL5	3.6019	2.20201	0.584982	0.0280196	0.310004	-3.90303
MSMB	2.71737	2.24432	0.580373	0.0251516	0.295143	-3.81312
LAIR2	0.623484	5.11794	0.580251	4.08635e-07	0.000116282	6.12825
KANK4	2.0505	4.49469	0.578158	8.26544e-06	0.0011669	3.34663
DOK7	2.92522	4.80522	0.576101	1.9265e-06	0.000369321	4.69071
CCL15	0.953854	3.76454	0.575652	0.000182156	0.0126138	0.520163
SLC22A16	0.927215	5.88468	0.57541	6.42459e-09	3.321e-06	10.0015
PGBD5	3.07813	4.9558	0.574657	9.2265e-07	0.0002127	5.37249
LRRIQ3	1.78738	6.84096	0.571724	1.83752e-11	2.09155e-08	15.5011
LRRC31	0.622817	3.53763	0.570355	0.000432855	0.0232348	-0.261193
RP11-683L23.1	1.25622	4.09191	0.567193	4.82348e-05	0.00488029	1.72891
VTCN1	0.948591	3.37687	0.561954	0.000777416	0.0354844	-0.78649
CTB-134H23.2	1.56976	4.68848	0.557228	3.36365e-06	0.000594745	4.17559
LRRC36	1.54937	5.04878	0.551287	5.79963e-07	0.000146698	5.80314
GLYATL2	1.94655	3.79776	0.550549	0.000159866	0.0114625	0.63844
CHRM1	1.6093	4.24011	0.548449	2.56242e-05	0.00284554	2.3075
MIA	4.45736	3.25061	0.548386	0.00121177	0.0461688	-1.18256
PNMA6A	0.562987	4.50134	0.546976	8.01867e-06	0.00115902	3.37453
RP11-712L6.5	1.88544	3.22017	0.546839	0.0013458	0.0499178	-1.27588
CCL3L1	1.36844	4.30955	0.544179	1.89258e-05	0.00220946	2.58529
SCAMP5	4.19663	5.86173	0.541868	7.32716e-09	3.51164e-06	9.8785
SCGB2A2	1.72886	2.53728	0.540213	0.0114072	0.186991	-3.1445
C11orf21	2.88051	6.38653	0.535427	3.25731e-10	2.69646e-07	12.7974
PLK5	1.67179	5.6569	0.534691	2.32246e-08	9.39924e-06	8.79992
TNFRSF17	1.60001	3.04304	0.532358	0.00243767	0.0746131	-1.80195
TMEM211	0.73537	3.59589	0.532315	0.000348109	0.0200625	-0.0650146
PLA2G10	1.55169	3.1225	0.531466	0.00187386	0.061643	-1.56953
EFCAB1	2.49793	4.5075	0.530366	7.79629e-06	0.00115436	3.40043
TMEM88B	1.20374	3.96332	0.525493	8.22103e-05	0.00730348	1.24269
CPNE6	2.4641	3.87824	0.525277	0.000116056	0.00918958	0.929105
RIPPLY2	2.13371	3.62876	0.525042	0.000307432	0.0182972	0.0470291
LTK	2.74776	4.90396	0.524379	1.19143e-06	0.000250172	5.13557
C17orf97	4.44209	6.70848	0.520437	4.32112e-11	4.37202e-08	14.6963
CHST9	2.83504	4.08613	0.515496	4.94198e-05	0.00497256	1.70674
MUC16	0.970052	2.90775	0.514354	0.00376605	0.0961954	-2.1843
ENPP5	3.36089	4.92454	0.513996	1.07674e-06	0.000236442	5.22935
UGT3A2	0.624108	5.6637	0.513561	2.23648e-08	9.39924e-06	8.83516
KRT24	4.23319	1.58751	0.513013	0.11289	0.570951	-5.01818
PCSK1N	4.17145	2.67019	0.510162	0.00777273	0.149954	-2.8147
PRSS45	1.63532	5.79769	0.509261	1.05486e-08	4.68562e-06	9.5376
BLOC1S5-TXNDC5	0.799907	3.14879	0.50204	0.00171554	0.0581813	-1.49134
VNN1	2.33222	3.36095	0.499479	0.000822799	0.0367275	-0.837225
GOLGA6L10	2.10646	3.38833	0.496157	0.000746214	0.0346685	-0.749843
C4BPB	2.4896	2.73886	0.494863	0.00633645	0.134381	-2.63788
KIAA1244	2.85918	5.06003	0.493955	5.47987e-07	0.000141248	5.85578
TSKS	2.14614	3.90972	0.491147	0.000102233	0.00846274	1.04437
MSLN	2.78001	2.00839	0.49063	0.0450207	0.386033	-4.29296
FOXA2	0.892853	2.91743	0.48553	0.00365262	0.0946252	-2.15751
CRYBB2	1.59684	4.43981	0.485309	1.05994e-05	0.0014299	3.11779
KLRC1	2.29453	4.36891	0.478326	1.45585e-05	0.00180367	2.82611
CNTNAP2	2.85662	3.50482	0.477918	0.000488701	0.0257978	-0.370291
AC007461.1	0.387146	4.5421	0.474734	6.6534e-06	0.00100921	3.54643
TCEAL6	2.12319	2.65092	0.468401	0.0082253	0.155631	-2.86355
KRTAP3-3	0.307211	5.21938	0.464966	2.42706e-07	7.12929e-05	6.61247
DPYSL4	3.46613	3.49289	0.463082	0.000510642	0.0267236	-0.409745
CCDC110	3.32513	4.98992	0.462765	7.78792e-07	0.000189111	5.52965
FOXA3	1.66768	2.77299	0.459724	0.00571565	0.125414	-2.54835
SYT5	1.9811	3.09111	0.458626	0.00208046	0.0665135	-1.66205
CD1C	2.81538	3.40306	0.458456	0.000707793	0.0331371	-0.702528
MT4	1.21597	2.02868	0.458278	0.0429034	0.378085	-4.25375
FBN3	0.837912	3.40852	0.458229	0.000694017	0.0326329	-0.684927
PM20D1	1.84534	4.50303	0.457161	7.95697e-06	0.00115902	3.38165
WFDC2	5.35624	2.59664	0.456621	0.00962966	0.169609	-2.99925
LPO	0.595683	3.67292	0.455682	0.000259774	0.0163138	0.199091
SERPINC1	1.75592	6.00669	0.455145	3.17134e-09	1.9916e-06	10.6626
PRSS46	1.0163	4.96758	0.454609	8.70309e-07	0.000203206	5.42663
TTC24	0.926632	4.14126	0.448296	3.91563e-05	0.00409836	1.91944
L1TD1	0.829956	5.30079	0.447946	1.58769e-07	4.74018e-05	7.00734
PTGER1	3.01212	4.5501	0.447799	6.41322e-06	0.000982928	3.5803
PIGY	2.22989	1.63219	0.447746	0.10313	0.553879	-4.94917
SNX31	2.88889	2.60735	0.445017	0.00933673	0.16638	-2.9727
PROM1	4.14676	2.49705	0.444254	0.0127724	0.200873	-3.24107
ROPN1B	1.62642	4.50459	0.443894	7.90061e-06	0.00115902	3.38819
PLA2G4C	5.35162	3.84963	0.441385	0.000130136	0.00996599	0.82511
FBP1	4.58658	4.48889	0.440978	8.48678e-06	0.00117986	3.32231
NPIPA8	3.35705	2.34619	0.44053	0.0192699	0.255417	-3.58976
SYT13	1.65063	3.118	0.440416	0.00190225	0.0620857	-1.58284
SMIM17	2.05088	3.96929	0.439616	8.02266e-05	0.00719748	1.26494
A4GNT	1.42987	3.66494	0.439391	0.000267842	0.0167053	0.171463
PNOC	2.01187	3.23179	0.437409	0.00129308	0.0484559	-1.24035
ALG1L	2.82902	3.31493	0.434611	0.000968253	0.0398055	-0.982617
CD1E	2.46245	2.52157	0.433768	0.0119241	0.19167	-3.1824
FGFBP2	3.47016	2.53184	0.433411	0.011584	0.188682	-3.15766
GDF5	1.3943	4.00667	0.431821	6.87979e-05	0.00642537	1.40494
MAGEL2	0.829094	3.64204	0.431008	0.000292301	0.0176271	0.0925677
SPIB	1.9619	2.76304	0.430443	0.0058906	0.127714	-2.57454
MYOC	6.40029	1.88591	0.428886	0.0597579	0.433072	-4.52131
GSTT2B	4.36384	3.55901	0.428307	0.000399726	0.0219271	-0.189546
SLC34A2	1.73561	2.24597	0.427724	0.0250454	0.294465	-3.80959
CFTR	2.08844	2.45264	0.427266	0.0144461	0.216894	-3.34593
AC138517.1	0.241606	4.23829	0.425829	2.58265e-05	0.00285062	2.30029
LRRC26	1.90938	1.72685	0.425379	0.0846759	0.509622	-4.79669
COL10A1	0.960979	3.65079	0.424757	0.00028272	0.0173364	0.12265
H1FNT	1.18647	4.799	0.424365	1.98512e-06	0.000372712	4.66299
ATP8A1	4.76851	4.85817	0.424269	1.49043e-06	0.000301597	4.92822
EXOC3L4	3.87032	3.67929	0.423638	0.00025351	0.0160868	0.221141
DNAH10	1.70877	4.7389	0.423411	2.64789e-06	0.000482234	4.39663
PCP4L1	5.0018	3.00396	0.422008	0.00276871	0.0800529	-1.91415
SPINK13	1.08165	2.80845	0.421882	0.00512939	0.11721	-2.45418
BARX1	3.00598	1.23836	0.418069	0.216037	0.722632	-5.49193
SLC9A2	1.6337	2.98085	0.417985	0.00298328	0.0837733	-1.97982
LGALS2	2.29297	2.26926	0.417488	0.0235835	0.285006	-3.75934
ARHGEF38	1.44335	2.68252	0.415944	0.00749517	0.146934	-2.78329
FCRL5	1.88943	2.30652	0.414587	0.021399	0.268586	-3.67789
COL11A1	1.28987	3.17114	0.414063	0.00159074	0.0552874	-1.42438
WNK4	4.56729	2.64348	0.413177	0.00840617	0.157019	-2.8823
ITLN1	2.18289	2.34831	0.412599	0.0191614	0.254629	-3.58501
CAPN8	2.94149	1.81385	0.411911	0.070167	0.464178	-4.64904
GABRA5	3.33252	1.72131	0.411244	0.0856769	0.512598	-4.80585
SULT1A1	5.52389	5.64059	0.408459	2.54214e-08	1.00647e-05	8.7155
PRR15	2.84218	2.94536	0.408377	0.00334256	0.0904528	-2.07971
SCTR	1.55349	2.72937	0.407947	0.00651949	0.136318	-2.66257
SPDYE2	3.52899	5.88001	0.406744	6.599e-09	3.321e-06	9.97645
OLFM4	2.21107	1.91074	0.404219	0.056483	0.424305	-4.47617
XCL2	1.70475	2.90203	0.40386	0.00383457	0.0972204	-2.20009
PPP4R4	2.01663	3.71186	0.401571	0.000223603	0.0147013	0.334615
TAC3	2.23131	2.88306	0.401346	0.00407011	0.101311	-2.25226
TMEM139	3.24487	3.10587	0.400929	0.00198085	0.0639631	-1.61866
CCDC74B	3.45472	3.65482	0.400443	0.000278399	0.0171291	0.136555
C6orf15	0.466966	3.03855	0.40009	0.00247378	0.0751818	-1.81492
C8orf47	2.25153	2.72983	0.399451	0.00651041	0.136285	-2.66136
GPA33	1.07843	3.09092	0.398334	0.00208174	0.0665135	-1.66259
PRSS50	2.93787	3.21462	0.398305	0.00137166	0.0502629	-1.2928
QPRT	4.23318	3.85952	0.397506	0.000125096	0.0097361	0.860972
GJC3	1.96514	3.95091	0.396967	8.64852e-05	0.00757388	1.19655
BX842679.1	0.536459	3.36984	0.396804	0.000797166	0.0362044	-0.808928
ACY3	1.49958	2.11259	0.394913	0.0350214	0.343648	-4.0875
KY	2.21563	2.77383	0.39472	0.00570098	0.125244	-2.54611
PEBP4	3.70108	1.89748	0.39436	0.0582129	0.427373	-4.50035
MAS1L	1.66814	2.87073	0.393617	0.00423022	0.103549	-2.286
IFRG15	3.96744	2.20806	0.393195	0.0275926	0.309431	-3.89027
TFF1	2.92833	1.29271	0.393046	0.196576	0.701306	-5.42583
LCE3D	2.27699	1.19715	0.392908	0.231689	0.737876	-5.54016
FKSG68	0.541035	3.20488	0.392344	0.00141817	0.0513473	-1.32243
FHAD1	2.287	3.6339	0.391356	0.000301492	0.0180617	0.0646318
FABP7	0.831718	3.65622	0.389626	0.000276923	0.0171291	0.141355
RP11-817J15.3	0.609933	2.92153	0.389022	0.0036055	0.0943439	-2.14613
AL359736.1	0.463808	3.27028	0.388623	0.00113185	0.0441397	-1.12181
NKG2-E	0.800451	3.15674	0.387626	0.00167016	0.0572822	-1.46758
KRT81	1.4379	3.42419	0.387344	0.000655886	0.0316005	-0.634308
CREB3L1	5.05752	3.05574	0.38655	0.00233816	0.0724194	-1.76519
CD79A	3.32161	1.99999	0.386019	0.0459224	0.388453	-4.30906
CACNA1D	2.39833	3.85056	0.38567	0.000129653	0.00996599	0.828483
SPRR2B	2.89406	1.06889	0.383973	0.285522	0.786043	-5.67988
CHRNA9	0.280252	4.91114	0.38387	1.15013e-06	0.000246426	5.16825
COL4A3	3.86906	2.86708	0.383008	0.00427867	0.104315	-2.29596
ACOT1	4.98441	3.58052	0.381833	0.000368807	0.0207306	-0.117054
FUT9	0.479108	3.4804	0.380963	0.000534583	0.0274249	-0.450889
CHST4	1.09249	2.76715	0.380309	0.00581782	0.126891	-2.56374
NUTM2A	3.24902	4.43118	0.379185	1.1019e-05	0.0014673	3.08209
SLC13A2	0.632763	3.25968	0.377276	0.0011743	0.0450238	-1.1546
NSG2	2.67008	1.84426	0.375929	0.0656053	0.450234	-4.59574
FRMPD2	0.444769	4.37998	0.375335	1.38583e-05	0.00175269	2.87138
SLITRK6	3.58628	2.98357	0.375189	0.00295721	0.0834988	-1.9721
KHDC1L	1.03301	2.85671	0.375053	0.00441905	0.106596	-2.32416
CELF3	2.23837	2.76867	0.374368	0.00579102	0.126458	-2.55973
WBSCR27	3.52904	3.6942	0.373095	0.000239383	0.0153508	0.27296
AKR7A3	4.03358	2.97134	0.372573	0.0030759	0.0853174	-2.0067
PTPRT	0.482571	5.10201	0.372496	4.43099e-07	0.000118672	6.05304
TMPRSS3	1.67594	2.14012	0.3716	0.0327209	0.331193	-4.0315
PAX1	0.86002	2.47443	0.371387	0.0136022	0.208207	-3.29472
POU3F3	0.944677	2.17335	0.371174	0.0301189	0.319096	-3.96298
STAC2	1.67959	3.20843	0.370823	0.00140106	0.050989	-1.31164
COL9A2	4.19259	3.35256	0.36992	0.0008477	0.0371552	-0.863874
SPDYE2B	1.91043	4.35411	0.368814	1.55471e-05	0.0019003	2.76577
POLR2J3	7.56853	5.8041	0.368356	1.01725e-08	4.63156e-06	9.57155
APCDD1L	2.40996	2.80437	0.364908	0.00519405	0.117664	-2.46509
FOSB	5.37859	2.00504	0.364889	0.0453786	0.386481	-4.29939
GLYATL1	1.59059	2.84534	0.363983	0.00457794	0.108985	-2.35501
PNLDC1	1.65559	2.77831	0.363205	0.005624	0.124541	-2.53429
FOXI1	0.341952	3.80967	0.362453	0.000152523	0.0111556	0.681077
POC1B-GALNT4	2.02793	2.6382	0.362369	0.00853682	0.158306	-2.8956
CD180	2.47748	3.45746	0.362311	0.0005813	0.0290045	-0.526076
CTD-2368P22.1	4.54994	4.69967	0.361703	3.19025e-06	0.000569835	4.22447
EMR1	1.02568	3.77616	0.360554	0.000174047	0.0121913	0.561416
MUC4	3.98643	1.30585	0.360486	0.192072	0.69405	-5.40943
ATP6V0E2	6.15148	3.82397	0.35988	0.000144123	0.0106678	0.73246
CLCNKA	2.62774	2.66649	0.359632	0.00785796	0.150801	-2.82412
FBXO16	3.09731	3.20411	0.357911	0.00142189	0.05138	-1.32476
SAA4	0.98762	2.24971	0.357539	0.0248052	0.292776	-3.80155
UBD	3.94829	2.20445	0.357056	0.0278471	0.309616	-3.8979
KCNA3	1.63599	3.90826	0.356945	0.000102835	0.00846274	1.03903
SLCO1B3	0.876323	2.32262	0.356848	0.0205115	0.263067	-3.64231
RETN	1.78455	2.36211	0.356561	0.0184689	0.24969	-3.55397
TSPAN1	4.84462	2.5518	0.356119	0.0109474	0.18241	-3.10928
FLG	3.04019	1.76063	0.356058	0.0787774	0.490984	-4.74022
ASTN1	2.17703	2.25688	0.355989	0.024351	0.289252	-3.78611
TOX3	1.9596	1.71766	0.355686	0.0863403	0.514538	-4.81186
PCDH10	2.13283	2.32456	0.355677	0.0204065	0.262658	-3.63799
CRYM	3.39799	2.02553	0.355037	0.0432266	0.379212	-4.25986
CCL28	4.46911	3.60116	0.355023	0.000341268	0.0197935	-0.0471258
TTC34	1.75667	4.59143	0.354098	5.29806e-06	0.000877166	3.75637
AC016722.1	1.36693	3.47155	0.353916	0.00055217	0.0281684	-0.479945
SCN2A	1.45075	3.53968	0.353239	0.000429561	0.0232348	-0.254322
ERBB4	1.30211	4.01857	0.353216	6.54945e-05	0.00621243	1.4498
C1orf228	3.90287	3.90219	0.352971	0.000105391	0.00856866	1.01671
LYZ	6.1932	2.31129	0.352863	0.0211326	0.267324	-3.66737
EXTL1	1.77715	3.57654	0.352706	0.000374351	0.0209131	-0.130494
CDH4	2.09739	3.22549	0.352405	0.00132144	0.0492147	-1.25964
NXPE2	1.13838	3.27636	0.352061	0.00110818	0.0434963	-1.10298
RAB6C	1.60896	2.92014	0.351878	0.00362143	0.0943541	-2.14999
LCK	3.67088	3.06901	0.350867	0.00223825	0.070281	-1.72663
BRINP3	2.86188	1.67127	0.350469	0.095156	0.53881	-4.88725
LECT1	0.650535	3.49334	0.349566	0.000509795	0.0267236	-0.408254
DMRT2	1.77144	2.63925	0.349074	0.00851059	0.1582	-2.89294
NLRP2	3.45849	1.4178	0.348625	0.156735	0.643107	-5.26298
FSTL5	0.774538	3.47066	0.348608	0.000553973	0.0281815	-0.482871
TMOD4	2.77846	2.90935	0.348359	0.00374713	0.0961164	-2.17989
JAKMIP1	2.07296	3.69897	0.347104	0.000235016	0.0152317	0.289602
GCGR	1.58475	3.36562	0.345729	0.000809253	0.0364805	-0.822385
CALY	3.21999	2.02397	0.345561	0.0433869	0.379265	-4.26288
C9orf173	1.1295	3.75579	0.344837	0.000188502	0.0129547	0.489149
LEMD1	1.61291	1.9098	0.344758	0.0566045	0.424656	-4.47789
CLEC3A	0.815882	2.7981	0.344453	0.0052947	0.11934	-2.4818
FRAS1	3.97323	3.54185	0.343742	0.000426109	0.0231651	-0.247065
SLCO1A2	0.499989	3.52657	0.343396	0.000450975	0.0239451	-0.298078
MOGAT2	0.828553	2.72832	0.343168	0.00653995	0.136589	-2.66529
C5orf46	0.893899	2.39211	0.342788	0.0170385	0.236333	-3.48588
DHRS2	2.07313	2.84572	0.342131	0.00457249	0.108985	-2.35396
TMC5	2.84037	1.6264	0.342017	0.104355	0.556962	-4.95821
MRAP2	3.02594	2.90984	0.342002	0.00374128	0.0961164	-2.17852
PRAM1	3.45925	4.60466	0.341711	4.98216e-06	0.000840141	3.81306
ERCC6-PGBD3	1.87981	2.8443	0.341633	0.00459262	0.109192	-2.3578
HSD17B2	2.80842	1.42387	0.341453	0.154969	0.642525	-5.25469
RP11-598P20.5	1.01006	1.62486	0.341042	0.104683	0.558066	-4.96062
BEX1	3.70876	1.99908	0.340153	0.0460211	0.389107	-4.31081
ADAM23	4.25121	2.99729	0.33997	0.00282909	0.0811392	-1.93314
INA	2.90339	2.57888	0.339967	0.0101337	0.17378	-3.04306
MLPH	5.85939	2.73714	0.338899	0.00636923	0.13488	-2.64235
CEACAM7	3.2539	0.986594	0.338573	0.324214	0.81658	-5.76123
GNG8	1.43979	1.60125	0.338521	0.109813	0.568321	-4.99716
NEDD8-MDP1	2.14145	2.38737	0.337905	0.0172577	0.237987	-3.49669
TCL1A	0.843108	2.45876	0.336813	0.0142047	0.214507	-3.3316
IGSF5	1.08747	3.30988	0.33658	0.000985601	0.0402461	-0.998463
GNLY	4.27249	3.1473	0.33658	0.00172414	0.0582563	-1.49578
ZDHHC2	4.82752	3.9982	0.336552	7.12434e-05	0.00652003	1.37311
GOLGA8M	2.84741	4.05329	0.336426	5.66982e-05	0.00555154	1.58134
TVP23C-CDRT4	3.61396	2.7025	0.335618	0.00706395	0.142951	-2.73204
RHBDL1	3.89663	3.97741	0.335254	7.75993e-05	0.00702705	1.29526
SEPT3	2.39279	3.59678	0.335204	0.000346946	0.020059	-0.0619982
FABP6	2.35205	1.9557	0.334752	0.0509334	0.404888	-4.39292
B3GALT5	2.61071	1.96944	0.334277	0.049332	0.399482	-4.36711
PARVG	4.88619	4.43052	0.333003	1.10518e-05	0.0014673	3.07936
AL356356.1	2.70206	1.41334	0.332677	0.15804	0.644645	-5.26904
C21orf88	1.90406	2.03106	0.332397	0.0426605	0.377701	-4.24912
TBC1D3C	4.51867	3.84658	0.33202	0.00013173	0.0100379	0.814058
C15ORF37	1.96304	1.76345	0.330958	0.0783003	0.490418	-4.73545
PLGLB2	2.78629	2.62756	0.330361	0.00880553	0.16101	-2.92229
GPR156	1.79764	3.2625	0.32986	0.00116285	0.044679	-1.14588
MPP6	4.37977	4.75414	0.329367	2.46202e-06	0.000452912	4.4639
AMPD1	1.44421	2.59003	0.329244	0.00981462	0.171211	-3.0156
GGT1	4.96852	3.86666	0.32891	0.000121574	0.0095026	0.886907
LYPD8	0.38173	2.8235	0.328678	0.00489758	0.113624	-2.41388
AC007952.5	2.61884	3.79929	0.328612	0.000158904	0.0114386	0.643917
NKX3-1	3.52039	2.9849	0.328354	0.00294457	0.0833295	-1.96834
FLVCR2	3.7361	4.57334	0.328092	5.76097e-06	0.000928484	3.67915
PHYHIPL	2.71598	2.38633	0.327996	0.0173061	0.238039	-3.49906
VSX1	1.18643	2.86499	0.327715	0.00430655	0.104714	-2.30163
FAM46C	3.93682	3.39454	0.3277	0.000729777	0.0340787	-0.729909
SPRR2A	6.43216	0.680681	0.327514	0.496319	0.924686	-6.00665
SPOCK3	2.32301	1.6985	0.327356	0.0898981	0.527116	-4.84325
FCER2	2.34399	2.58585	0.327237	0.00993303	0.171959	-3.0259
VAT1L	2.94789	2.00525	0.326237	0.0453558	0.386481	-4.29898
GJB7	0.68583	3.25693	0.326084	0.00118555	0.0453596	-1.16309
GRIN1	2.34073	3.21805	0.324828	0.00135562	0.050167	-1.28234
ODAM	1.6922	1.63596	0.324715	0.102338	0.553871	-4.94325
RNF17	0.522367	3.41667	0.324402	0.000673942	0.0320466	-0.658638
GPR35	4.26428	2.94921	0.324143	0.00330182	0.0898844	-2.06895
IKZF3	2.25801	2.7564	0.323821	0.00601021	0.129411	-2.592
ENAM	1.08206	2.93017	0.32378	0.00350806	0.0927732	-2.12211
DDO	2.83514	3.31519	0.323355	0.000967367	0.0398055	-0.9818
TRIM61	1.52366	3.88512	0.32239	0.000112894	0.00905735	0.954204
TFF2	2.62679	1.18029	0.321057	0.23832	0.742869	-5.55942
MPPED2	3.74224	3.12084	0.320901	0.00188427	0.0618311	-1.57443
KIAA0319	1.00108	3.88142	0.320785	0.000114584	0.00913167	0.940701
AC004017.1	2.35153	1.67187	0.320678	0.0950377	0.538695	-4.88629
TMEM169	1.68357	4.09632	0.32043	4.7349e-05	0.00483441	1.74583
CCL13	3.69231	2.29213	0.320118	0.0222207	0.275294	-3.7095
NCR3	1.52153	2.60375	0.320077	0.00943409	0.167395	-2.98162
AL163636.6	5.48782	2.12048	0.319715	0.0343488	0.340349	-4.07153
LRP1B	1.76487	3.43504	0.319705	0.000630641	0.0309575	-0.599131
PAK3	2.62315	2.89126	0.319477	0.00396675	0.0995076	-2.22976
MCHR1	1.40295	3.23324	0.319474	0.00128665	0.0483144	-1.23592
UTS2	0.740046	2.5197	0.318867	0.0119871	0.192343	-3.1869
FNDC1	2.94733	1.86404	0.318754	0.0627729	0.442845	-4.56061
GSTM4	6.93255	4.40026	0.318597	1.26589e-05	0.00163506	2.95456
EFCAB4A	5.48585	2.89507	0.31832	0.00391958	0.0985959	-2.21929
CMA1	3.80718	1.88811	0.316733	0.0594616	0.432011	-4.51734
PPM1H	2.88902	3.21686	0.316389	0.00136114	0.050167	-1.28596
DERL3	3.96195	2.21413	0.316307	0.0271707	0.307159	-3.87746
PSORS1C1	4.18593	2.98012	0.31628	0.00299023	0.0837817	-1.98187
DEFB103A	1.0165	1.42261	0.31607	0.155334	0.643107	-5.25642
SYT9	1.18011	3.33537	0.315963	0.000900951	0.0381584	-0.918302
SLC10A4	1.80807	2.71696	0.315611	0.00676611	0.13861	-2.69475
CR2	1.23026	2.08202	0.314876	0.0377363	0.356686	-4.14884
UMOD	0.300894	3.9988	0.314825	7.10679e-05	0.00652003	1.37536
RASA4B	5.73527	3.26271	0.314478	0.00116203	0.044679	-1.14525
SPRR2F	3.50171	0.809247	0.314389	0.418673	0.884637	-5.91446
CD3D	3.78409	2.3295	0.314121	0.0201416	0.261081	-3.62701
DNAJC25-GNG10	2.95407	1.5114	0.313508	0.131178	0.603592	-5.13136
KIR3DL2	0.49147	4.39313	0.313506	1.30688e-05	0.00167612	2.92527
MFSD4	4.44352	3.17383	0.312413	0.00157632	0.0548909	-1.4163
CLU	9.83111	2.72661	0.311439	0.00657368	0.136823	-2.66975
GZMK	2.56968	2.32273	0.311402	0.0205053	0.263067	-3.64206
MRGPRD	1.27106	2.4318	0.311226	0.0152964	0.224062	-3.3945
BCL2L14	1.56198	1.96334	0.311194	0.050038	0.402518	-4.37859
BMP3	2.95608	1.35218	0.310648	0.176793	0.67445	-5.35027
DUSP26	3.48905	2.39914	0.310395	0.0167177	0.234022	-3.4698
AMOT	4.13911	3.19837	0.310315	0.00145006	0.0519853	-1.34218
TSHR	1.47616	3.17775	0.309885	0.00155545	0.0544768	-1.40447
DEFB4A	2.29957	0.843043	0.309817	0.399519	0.872693	-5.88759
PGA5	1.16903	1.65175	0.309717	0.0990751	0.547438	-4.91836
RAB39B	1.77566	3.94426	0.309462	8.88633e-05	0.00770656	1.17186
PTPRN2	4.14494	2.82754	0.309404	0.00483688	0.11308	-2.40301
ANKRD45	1.58799	2.44103	0.309301	0.0149146	0.221426	-3.37305
AC004076.9	1.94039	2.21977	0.309075	0.0267829	0.305047	-3.86549
CETP	1.6962	3.73308	0.308163	0.000205944	0.0138335	0.409038
TRAT1	1.38187	2.54447	0.307625	0.0111773	0.184719	-3.12708
KLKB1	3.05741	2.33658	0.307398	0.0197678	0.258629	-3.61125
NWD1	1.81505	3.14532	0.307053	0.00173572	0.0584305	-1.50171
KNDC1	2.21404	2.93939	0.306917	0.00340674	0.0912405	-2.0964
RIIAD1	2.90054	1.58848	0.306556	0.112669	0.570489	-5.01669
HID1	5.88905	2.98998	0.30608	0.00289678	0.0824315	-1.95394
RASGRF1	1.34394	2.95395	0.306069	0.00325218	0.0887987	-2.05565
DACH2	0.775457	3.97634	0.305619	7.79411e-05	0.00702705	1.29126
CSMD3	0.540673	3.32252	0.305185	0.000942739	0.0392887	-0.958783
CD226	2.22947	3.67549	0.304741	0.000257228	0.0162661	0.207989
RP11-178C3.1	1.05042	2.25263	0.304231	0.0246196	0.29134	-3.79527
VPREB3	2.75449	2.33787	0.30404	0.0197003	0.258227	-3.60837
FAM21A	6.08802	6.23363	0.30388	8.25725e-10	6.01524e-07	11.9242
CLEC12B	1.27311	2.78993	0.303788	0.00542847	0.121359	-2.50352
FSD1	2.44344	2.98468	0.303541	0.00294664	0.0833295	-1.96895
CD40LG	1.73419	2.56193	0.30347	0.0106363	0.179194	-3.08458
ANXA8L1	3.26125	0.805842	0.303079	0.420632	0.885176	-5.9171
SLC10A1	0.78225	4.45391	0.302969	9.94542e-06	0.00135169	3.17637
RP11-182J1.16	2.9174	2.55131	0.302864	0.0109625	0.182467	-3.11047
TMEM61	3.82742	2.20673	0.302588	0.0276863	0.309616	-3.89309
CTAGE6	0.733674	2.90036	0.30226	0.00385486	0.0975065	-2.20471
MDH1B	3.03015	3.27669	0.302229	0.0011069	0.0434963	-1.10195
TBC1D3H	4.46846	3.33382	0.301275	0.000905885	0.0382784	-0.92318
IFI44L	4.55097	2.23397	0.301262	0.0258287	0.298303	-3.83527
AL807752.1	3.1561	2.31413	0.301133	0.0209752	0.266574	-3.6611
TNFRSF13B	1.56382	1.5818	0.300713	0.114188	0.571633	-5.02686
SPRR2D	5.48575	0.662003	0.300477	0.508207	0.928704	-6.01872
CHRNA3	2.70365	2.10987	0.300422	0.0352563	0.345023	-4.093
COL9A1	2.44107	2.19348	0.299586	0.028631	0.312794	-3.92096
PPP2R2C	4.58939	1.24689	0.29945	0.212892	0.719499	-5.48174
TMEM232	2.85021	3.9376	0.299205	9.13044e-05	0.00780674	1.1472
IGFL4	1.26879	2.67325	0.299016	0.00770303	0.149242	-2.80692
MUC5AC	2.01447	1.40388	0.298928	0.160837	0.649915	-5.28184
CXCL3	3.12415	2.1305	0.298911	0.0335096	0.33624	-4.05115
NRXN2	3.67604	2.203	0.298255	0.0279491	0.310004	-3.90094
RP11-723O4.6	1.95668	3.35223	0.298249	0.000848701	0.0371552	-0.864929
GLIS1	2.39769	2.93745	0.298153	0.00342786	0.0914029	-2.10182
NTN5	2.62792	3.69256	0.298072	0.000240899	0.0153939	0.267253
CCL5	4.71678	2.86882	0.297541	0.00425549	0.103889	-2.29121
TSPAN32	3.37573	3.42813	0.297338	0.000646607	0.0314027	-0.621539
LILRA3	1.36036	2.48393	0.2973	0.0132481	0.206247	-3.27225
GPHA2	0.821141	2.39404	0.297005	0.0169498	0.235461	-3.48147
AL022328.1	1.0324	1.21735	0.296916	0.223917	0.731794	-5.51672
GOLGA8Q	3.44538	2.69471	0.296867	0.00722931	0.143545	-2.75206
C3orf49	1.30564	3.3391	0.296669	0.000889144	0.0377856	-0.90652
CACNA1I	1.42881	3.18542	0.296413	0.00151545	0.053487	-1.38134
ENPP1	3.8614	3.0025	0.295976	0.00278176	0.0802874	-1.91829
KRT6C	4.59976	0.610462	0.295758	0.541772	0.940594	-6.0503
HLA-G	1.88371	2.73476	0.29547	0.00641493	0.135218	-2.64855
UPK1A	2.94874	1.04497	0.29501	0.29643	0.793803	-5.7042
FLJ00273	1.17301	2.04144	0.294857	0.0416151	0.373323	-4.22889
MASP2	3.79885	3.64575	0.294439	0.000288202	0.0174755	0.105317
GPR174	1.58628	2.58093	0.294304	0.0100742	0.173086	-3.03801
PPP1R1B	4.86494	1.52609	0.294044	0.12748	0.597898	-5.10994
C16orf89	4.80635	2.29743	0.293766	0.021915	0.272434	-3.69788
TMPRSS5	2.70674	3.17603	0.293732	0.00156458	0.0545863	-1.40966
GJB2	5.62045	0.751268	0.293634	0.452766	0.901741	-5.958
PSORS1C2	2.35121	1.65352	0.293149	0.0987133	0.547179	-4.91555
NMRK2	2.97094	1.69546	0.292556	0.0904737	0.528136	-4.8482
TTC12	5.33063	6.71182	0.29255	4.22961e-11	4.37202e-08	14.7164
SLC14A1	2.9909	2.72183	0.291799	0.00666827	0.13769	-2.68213
ZSCAN31	5.49999	4.00408	0.291743	6.95366e-05	0.00644866	1.39521
SERPINA1	5.24904	2.03854	0.291402	0.0419048	0.374287	-4.23455
MUC7	1.22582	1.5526	0.291386	0.121012	0.583919	-5.07078
PNMA5	0.620886	3.95086	0.290809	8.65015e-05	0.00757388	1.19638
CD3G	2.42421	2.46598	0.290491	0.0139243	0.211149	-3.31464
MACROD2	3.72569	3.55002	0.289897	0.000413355	0.022539	-0.219721
IGFALS	2.57561	2.53627	0.289647	0.0114399	0.18736	-3.14695
SNAP25	3.48756	2.12216	0.289349	0.0342066	0.340262	-4.06812
PALM3	2.65362	2.42592	0.289022	0.015544	0.225927	-3.40813
CTD-2054N24.2	3.45854	2.55246	0.288841	0.0109269	0.182234	-3.10767
SULT4A1	2.2318	1.76883	0.288747	0.0773965	0.487563	-4.72634
PCSK2	3.88216	1.69332	0.287623	0.09088	0.528565	-4.85167
HIST1H2AI	1.17157	1.76604	0.287503	0.0778651	0.489161	-4.73108
SLITRK5	2.2657	2.55279	0.287456	0.0109167	0.182232	-3.10688
RSAD2	3.8863	2.62189	0.287117	0.00895175	0.162704	-2.93647
SPANXD	0.157324	3.38249	0.287075	0.000761957	0.0352202	-0.768524
KRTAP5-2	0.626259	2.77757	0.286974	0.00563661	0.124541	-2.53624
TMEM151A	1.73765	2.27655	0.286703	0.0231416	0.282287	-3.74351
KRT27	0.673481	3.23089	0.286471	0.0012971	0.0485068	-1.24311
SNAP91	2.4759	1.8943	0.28642	0.0586338	0.429196	-4.50612
EOMES	1.49314	3.17697	0.286307	0.00155959	0.054517	-1.40683
AQP5	3.3131	1.06029	0.286211	0.289413	0.789041	-5.68869
TNNC1	4.0111	1.99139	0.286036	0.0468618	0.393294	-4.3255
AC091801.1	1.48397	2.2359	0.285136	0.0257011	0.297942	-3.83114
KRTAP3-1	0.480418	2.54193	0.285039	0.0112581	0.185382	-3.13325
CHRM4	1.72908	2.20131	0.28471	0.0280693	0.310004	-3.90451
KRTDAP	4.65678	0.949691	0.284059	0.342627	0.834651	-5.7956
COX7B2	0.252107	2.71443	0.283227	0.00681735	0.13943	-2.70128
LEFTY2	1.36631	2.80477	0.282854	0.00518755	0.117664	-2.464
GCNT6	0.875861	2.82801	0.28283	0.00482986	0.113061	-2.40174
RAB26	3.14451	2.0328	0.282765	0.042484	0.376662	-4.24574
RP13-512J5.1	0.573644	1.65638	0.282723	0.098133	0.547046	-4.91101
ABHD12B	1.87161	2.38727	0.2827	0.0172623	0.237987	-3.49691
MESP1	3.27027	2.70969	0.282674	0.00691448	0.1407	-2.71353
LRRN3	2.25104	2.94789	0.282651	0.00331573	0.0899941	-2.07264
KLHL14	1.71745	3.46327	0.282105	0.000569133	0.028712	-0.507098
C2orf40	6.83341	1.67805	0.282083	0.0938249	0.534817	-4.87637
NEFM	3.04588	1.83284	0.281814	0.0672887	0.454885	-4.61585
UNC5CL	3.59037	2.64721	0.28134	0.00831498	0.156179	-2.8729
C2orf61	0.947704	2.66648	0.281026	0.007858	0.150801	-2.82413
GAP43	3.02376	1.5556	0.280748	0.120296	0.583289	-5.0663
GSTA1	3.28497	1.18014	0.280457	0.238381	0.742869	-5.55959
GAMT	5.87638	2.95719	0.280349	0.00321861	0.0881463	-2.04654
COL20A1	1.08741	2.59349	0.280245	0.00971723	0.170327	-3.00703
MAGEA2B	0.229042	2.50153	0.280184	0.0126137	0.199065	-3.23041
SLC4A4	3.47188	2.41906	0.279877	0.0158376	0.227639	-3.42399
IFIT1	5.03045	2.40218	0.27973	0.0165806	0.233017	-3.46283
SKAP1	3.53777	2.93872	0.279431	0.00341403	0.0913015	-2.09828
OGN	5.73099	1.75288	0.279345	0.0800994	0.494543	-4.75326
C6orf223	1.02612	2.56844	0.278821	0.0104406	0.177305	-3.06866
DNAJB13	1.16073	3.03258	0.278136	0.00252254	0.0760605	-1.83213
SELENBP1	7.43199	2.39759	0.278127	0.0167881	0.234467	-3.47336
BCAS1	3.95193	1.35694	0.27806	0.175278	0.672933	-5.34408
C1orf64	0.440023	3.8024	0.277944	0.000156965	0.011389	0.655049
SLC39A5	2.29591	2.07035	0.27786	0.0388192	0.361624	-4.17202
WDR72	1.3829	1.84422	0.277565	0.0656117	0.450234	-4.59581
TRPM2	3.25176	3.87066	0.277454	0.000119641	0.0094325	0.901463
TRPA1	3.31105	2.29757	0.277278	0.0219071	0.272434	-3.69758
RHD	1.72995	3.2399	0.276621	0.00125747	0.0475162	-1.21551
EPHA6	2.39411	2.84634	0.276215	0.00456375	0.108932	-2.35229
DLEU7	1.22971	3.48161	0.275615	0.000532225	0.027381	-0.44692
TMEM151B	2.28551	3.27496	0.275412	0.0011136	0.0436149	-1.10733
GOLT1A	2.83574	1.98465	0.275199	0.0476092	0.395036	-4.33833
CASP16	1.42381	2.9824	0.275072	0.00296845	0.0836068	-1.97544
CA14	2.86391	2.2749	0.274984	0.0232409	0.282928	-3.74709
FSCN2	2.83858	3.83806	0.27459	0.000136278	0.0102667	0.783247
PDE11A	0.858007	2.71314	0.274469	0.00684372	0.139729	-2.70462
AC104532.2	1.16954	1.80864	0.274465	0.070975	0.46546	-4.65809
ARPP21	1.69769	2.23998	0.274365	0.0254337	0.296131	-3.82243
DPPA4	0.281833	4.32556	0.27435	1.76385e-05	0.0021031	2.64992
P2RY8	2.67007	3.16285	0.274102	0.00163602	0.0565375	-1.44927
CEMP1	4.68976	3.77	0.273715	0.000178302	0.012394	0.539533
DPEP1	1.89355	1.98444	0.273314	0.0476322	0.395036	-4.33872
HIST1H4D	1.09025	1.7716	0.273281	0.0769358	0.486174	-4.72165
ZAP70	4.04544	2.64969	0.272686	0.00825498	0.155631	-2.86665
MORN4	4.66119	3.05894	0.27249	0.0023137	0.0717839	-1.75591
GGT2	0.571092	3.13943	0.272429	0.0017704	0.0592692	-1.51923
ANKRD20A1	2.06324	2.3426	0.272284	0.0194546	0.25693	-3.5978
DNAAF1	1.93316	2.80041	0.272168	0.00525739	0.118646	-2.47564
CRTAM	1.25469	2.85305	0.27215	0.00446959	0.107001	-2.33409
VSTM2L	4.2607	1.70276	0.272022	0.0890979	0.523515	-4.83631
CYP4F2	0.984869	2.00097	0.271914	0.0458159	0.388093	-4.30718
LTF	4.20645	1.37904	0.271814	0.168361	0.662794	-5.31503
SCGN	2.24151	1.35132	0.271737	0.17707	0.67445	-5.35139
C2orf70	2.01398	1.84214	0.271553	0.065915	0.451135	-4.59948
DACT2	2.77801	1.72925	0.271493	0.0842447	0.508708	-4.79271
SCGB1D2	1.70688	1.5851	0.271429	0.113436	0.571247	-5.02185
PHGDH	6.76458	2.92183	0.271421	0.00360218	0.0943439	-2.14532
CNGB1	0.987423	2.08229	0.271308	0.0377111	0.356686	-4.14829
SMIM18	0.662199	2.97245	0.271283	0.00306497	0.0853174	-2.00357
SIDT1	3.39392	2.37582	0.271157	0.0178024	0.243773	-3.52295
LAMB4	3.17349	1.60367	0.271074	0.109278	0.567164	-4.99344
ZNF285	3.58171	3.06753	0.270895	0.00224916	0.0705022	-1.73093
ZSCAN23	2.59154	2.63916	0.270871	0.00851283	0.1582	-2.89317
DMRTC1B	2.36097	2.18891	0.270763	0.0289627	0.313783	-3.93052
ALOX15	1.58145	2.31002	0.270591	0.0212031	0.267733	-3.67017
FAM159A	1.57833	2.21315	0.270156	0.0272379	0.307346	-3.87951
DBP	5.64473	2.77741	0.269739	0.00563947	0.124541	-2.53668
PRH1	0.288238	2.06014	0.269436	0.0397876	0.365465	-4.19219
NBPF16	5.52472	7.32762	0.26934	7.06316e-13	1.28634e-09	18.5726
PNMAL1	3.1256	1.7224	0.268859	0.0854784	0.51242	-4.80404
SDHD	2.32569	2.2367	0.268681	0.0256487	0.297524	-3.82944
CTD-3214H19.4	0.993795	1.70058	0.26863	0.0895065	0.52499	-4.83986
RP11-571M6.15	1.95927	1.50211	0.268442	0.13356	0.606431	-5.14479
UGT8	2.71828	1.98019	0.26838	0.0481087	0.395902	-4.34678
ASIP	1.45342	2.1223	0.268337	0.0341949	0.340262	-4.06783
KLRD1	2.81488	2.9163	0.268023	0.00366569	0.0948112	-2.16064
C14orf144	0.791737	3.26586	0.267889	0.00114939	0.0445814	-1.13551
ITGAL	3.91616	2.58343	0.267723	0.0100021	0.172768	-3.03185
BEAN1	2.98332	3.00405	0.267225	0.00276785	0.0800529	-1.91388
TMEM38A	4.84459	3.20245	0.267179	0.00142998	0.0514681	-1.3298
FBXO39	2.08547	2.23182	0.267168	0.0259713	0.298793	-3.83986
FAM106A	2.03072	2.37046	0.267148	0.0180602	0.246417	-3.53509
HIST2H2BF	4.45891	2.51438	0.266466	0.0121676	0.193873	-3.19967
AC003006.7	0.816282	1.78507	0.266374	0.0747227	0.477491	-4.69869
LRRC55	1.16045	2.64606	0.266314	0.00834315	0.156291	-2.87581
NKG7	4.08333	2.51358	0.266228	0.012195	0.193969	-3.20159
HSFX1	1.89998	1.32271	0.265943	0.186402	0.686732	-5.38813
DLGAP1	2.24732	2.69648	0.26579	0.00719141	0.143545	-2.74752
DGKB	2.92112	1.41355	0.265619	0.15798	0.644645	-5.26876
NXPE4	1.0113	2.51664	0.265494	0.0120906	0.193322	-3.19424
HSH2D	3.23971	1.94285	0.265081	0.0524713	0.409956	-4.41692
TBX10	0.35948	3.1099	0.265048	0.0019544	0.0634464	-1.60677
AC024580.1	3.93384	3.38099	0.264887	0.000766065	0.0352387	-0.773333
PRLHR	1.09139	2.04198	0.264844	0.0415621	0.373239	-4.22785
MAGED4	3.86326	1.95091	0.264584	0.0515021	0.407039	-4.40188
RP11-553A10.1	1.03339	2.2045	0.264437	0.0278429	0.309616	-3.89778
KLK12	3.93619	0.616499	0.264307	0.537784	0.938641	-6.04673
GABRG2	0.999802	2.15364	0.264135	0.0316403	0.326663	-4.00376
WNT1	0.498048	3.6117	0.264073	0.000327948	0.0192664	-0.0112356
BTLA	1.67762	2.11691	0.263937	0.0346514	0.341858	-4.07876
CD72	3.55117	3.43606	0.26378	0.000628312	0.0309265	-0.595815
CNKSR2	3.22092	1.36372	0.263657	0.173133	0.669879	-5.33522
CREG2	1.64124	1.66928	0.263632	0.0955503	0.539753	-4.89044
GAPT	2.96897	2.69479	0.263063	0.00722761	0.143545	-2.75186
NPY	4.09665	0.801206	0.262941	0.423309	0.887637	-5.92069
GRAMD1B	3.01696	2.67333	0.262904	0.00770108	0.149242	-2.80671
KRT23	2.68067	1.13064	0.2628	0.25863	0.760481	-5.61458
AGMO	1.37512	2.56825	0.262575	0.0104463	0.177305	-3.06913
BAIAP3	4.07223	3.21614	0.262447	0.0013645	0.050167	-1.28815
NRSN1	1.4143	1.851	0.262276	0.0646287	0.447705	-4.58381
HNF1B	1.01092	1.69733	0.261907	0.090119	0.527902	-4.84515
AC006126.3	0.578561	2.51254	0.261633	0.0122305	0.194364	-3.20407
RPL36A-HNRNPH2	1.84354	1.48431	0.261602	0.138218	0.615158	-5.17031
NOTCH2NL	6.14195	4.55627	0.261578	6.23355e-06	0.000970302	3.60649
AJAP1	2.0657	2.54668	0.260737	0.0111077	0.183904	-3.12173
CX3CR1	2.12823	2.86989	0.260686	0.00424127	0.103681	-2.28828
AL117190.2	0.917402	1.39273	0.260476	0.164182	0.655723	-5.29681
TENM2	2.84544	1.35313	0.260186	0.17649	0.673986	-5.34904
RIMBP2	2.91838	2.33276	0.260135	0.0199687	0.259579	-3.61975
LIX1	1.16134	2.06413	0.260085	0.0394066	0.363563	-4.18432
CCNB3	1.76485	3.10135	0.259879	0.00201088	0.0647725	-1.63197
HEATR4	2.43515	3.03393	0.25987	0.00251139	0.0758498	-1.82823
SOX30	1.30718	3.32115	0.259681	0.000947296	0.0392988	-0.963088
TCN1	3.52942	0.789231	0.259297	0.430268	0.890157	-5.92985
FAM209B	2.3229	3.1505	0.259225	0.00170566	0.0579541	-1.48622
HEPACAM	1.64111	2.13023	0.259219	0.0335326	0.336286	-4.05171
MIA2	0.496002	2.31697	0.259057	0.0208191	0.265535	-3.65482
SYNPO2L	2.41316	1.16393	0.259003	0.244884	0.74867	-5.57786
PRR18	0.510092	3.58349	0.258846	0.000364719	0.0205791	-0.107014
CD84	3.45551	2.98063	0.25851	0.00298533	0.0837733	-1.98042
CD3E	4.27172	2.26821	0.257889	0.0236476	0.285023	-3.76161
WIF1	2.3969	1.46263	0.257738	0.144057	0.623768	-5.20098
HECW1	1.71635	2.2009	0.257714	0.0280983	0.310004	-3.90536
CLDN19	1.20709	2.34027	0.257582	0.0195751	0.257774	-3.603
COL4A4	3.35684	2.14833	0.257316	0.032061	0.329141	-4.01467
CA8	3.30592	1.66812	0.257217	0.0957803	0.540554	-4.8923
DRP2	1.78619	2.99315	0.257205	0.00286726	0.0819757	-1.94493
HSPB2-C11orf52	3.1065	1.37736	0.256928	0.168881	0.664211	-5.31726
ENHO	3.05564	2.36319	0.256852	0.0184153	0.249538	-3.55152
RP11-434D12.1	1.97587	1.42403	0.256842	0.154924	0.642525	-5.25448
LGR6	3.59718	1.37976	0.256735	0.168142	0.662782	-5.31409
CTAGE15	0.469626	2.48445	0.25672	0.013229	0.206247	-3.27102
MRC1L1	3.9961	1.71526	0.256588	0.0867798	0.516313	-4.81581
MIXL1	0.560372	2.77231	0.256269	0.00572735	0.125519	-2.55012
ZBP1	2.87424	2.35598	0.256164	0.0187737	0.251401	-3.56778
FKSG63	2.8107	2.06008	0.255607	0.0397934	0.365465	-4.19231
SYT4	1.63039	1.84224	0.255207	0.0659004	0.451135	-4.5993
PER3	5.91519	2.71423	0.254806	0.00682145	0.13943	-2.7018
LY9	2.44061	2.03521	0.254787	0.0422404	0.375993	-4.24105
IRF4	2.68753	2.04927	0.254622	0.0408416	0.369669	-4.21357
ENPP3	2.43452	2.78353	0.254489	0.00553541	0.123246	-2.52049
KLK7	4.11443	0.783348	0.254485	0.433712	0.892314	-5.93431
P2RX5	3.03449	1.7518	0.254435	0.0802854	0.495311	-4.75508
COLEC11	4.05274	2.39955	0.254432	0.0166994	0.233946	-3.46887
WDR65	1.19378	3.74796	0.25425	0.000194353	0.0132073	0.461472
TAAR1	0.158774	3.06614	0.254227	0.00225953	0.0706406	-1.73499
HTR3A	2.06175	1.64569	0.254154	0.100317	0.549961	-4.92794
SPRR2E	5.35513	0.577969	0.25401	0.563487	0.947312	-6.06889
LMAN1L	1.51094	2.09192	0.253997	0.0368378	0.352729	-4.12906
SMPX	3.57403	1.01239	0.253467	0.311733	0.804382	-5.73643
CLEC2L	1.39672	1.87502	0.253434	0.0612435	0.437952	-4.54093
CHRNB2	1.34072	3.37732	0.253157	0.000776186	0.0354844	-0.785075
CD244	1.80784	2.59429	0.252793	0.00969485	0.170263	-3.00505
FAM153B	4.23647	1.51709	0.252319	0.129737	0.602131	-5.12309
LCNL1	2.62232	2.64086	0.252265	0.00847075	0.15774	-2.8889
SUSD4	5.51455	1.14212	0.252109	0.253828	0.757051	-5.60203
GRK1	0.556759	3.53743	0.251826	0.000433165	0.0232348	-0.261839
KIF27	4.42439	4.91388	0.251528	1.13474e-06	0.000246023	5.18074
SLAMF1	2.52123	2.39815	0.251502	0.0167627	0.234292	-3.47207
TRAM1L1	3.09442	2.99793	0.251369	0.00282321	0.0810983	-1.93131
PTH2R	0.747639	2.3971	0.251274	0.0168103	0.234597	-3.47447
SPRR4	1.42365	1.23545	0.25098	0.217116	0.723189	-5.49539
CDKL2	2.88227	2.30466	0.250855	0.0215039	0.269532	-3.682
DMRT3	1.18409	1.97757	0.250809	0.0484044	0.396376	-4.35175
SV2B	2.5429	2.11415	0.250802	0.0348876	0.342704	-4.08435
RP11-47I22.3	2.50368	2.9409	0.250387	0.00339039	0.0909364	-2.09218
HIST2H3PS2	2.20644	1.42314	0.250273	0.15518	0.64289	-5.25569
PIP	1.35531	1.55623	0.250259	0.120147	0.583153	-5.06537
TMEM116	4.99252	4.0217	0.250248	6.46518e-05	0.0061785	1.4616
F10	5.03025	2.48175	0.249885	0.0133288	0.206591	-3.27743
TAS2R31	1.79358	2.82548	0.249858	0.00486777	0.113511	-2.40856
SUSD3	3.55734	3.01166	0.24982	0.00270035	0.079193	-1.89214
CTD-2210P24.4	2.905	2.65583	0.249715	0.00810786	0.154134	-2.85114
AQP4	2.23744	2.18812	0.249697	0.0290207	0.314155	-3.93218
PTPRJ	3.95418	3.02351	0.24959	0.00259821	0.0774446	-1.85818
ALDH1L1	5.43621	1.98818	0.249494	0.0472164	0.395036	-4.33161
MYL3	3.73054	2.20541	0.249346	0.027779	0.309616	-3.89587
GLDC	2.55289	1.45708	0.249341	0.145582	0.626203	-5.20876
APLNR	4.05573	1.99434	0.249275	0.046537	0.392194	-4.31986
F11	1.01866	2.18967	0.249089	0.0289076	0.313783	-3.92894
TLR10	1.61095	2.02304	0.248923	0.0434827	0.379265	-4.26467
CHAD	3.1173	2.35954	0.2488	0.0185957	0.250239	-3.55975
PTGDS	7.67473	2.23257	0.248797	0.0259214	0.298408	-3.83826
CAPN6	3.82685	1.56405	0.248645	0.118299	0.579556	-5.05366
SYCE3	1.51089	1.63069	0.248632	0.103446	0.555082	-4.95151
CHRNB4	2.17568	2.10654	0.248625	0.0355448	0.345987	-4.0997
NOD2	4.13972	1.65029	0.248611	0.0993735	0.548089	-4.92068
FBXO2	5.23426	2.79559	0.24858	0.00533548	0.119963	-2.48848
VIPR1	4.8076	2.49109	0.24819	0.0129867	0.20332	-3.25527
CLEC4M	0.74128	2.65377	0.248162	0.00815677	0.154741	-2.85633
VSTM5	2.06211	2.57261	0.248082	0.0103171	0.175602	-3.05845
MYOM2	4.92309	2.26281	0.24803	0.0239807	0.286936	-3.7733
MX1	6.6271	3.20495	0.248017	0.00141782	0.0513473	-1.32221
PTGDR2	3.22938	2.70114	0.247978	0.00709261	0.142951	-2.73555
SAA2	3.82868	1.15007	0.247919	0.250543	0.754768	-5.59328
KIF5A	3.16142	2.14263	0.247873	0.032518	0.330854	-4.02636
PRR5-ARHGAP8	1.52502	1.42551	0.247856	0.154495	0.642145	-5.25245
CXCR3	2.1843	2.15668	0.247808	0.031401	0.325241	-3.99748
CADPS	3.05177	2.00298	0.247568	0.0455997	0.387307	-4.30334
SEMA4G	4.38491	2.63709	0.247551	0.00856444	0.158306	-2.89838
CSMD1	1.15848	2.29075	0.247417	0.0223012	0.276087	-3.71253
PRTFDC1	4.5753	2.67436	0.246946	0.00767792	0.149073	-2.8041
CD28	2.17694	2.59514	0.246883	0.0096712	0.170011	-3.00295
AC005609.1	0.607821	2.91755	0.246614	0.00365126	0.0946252	-2.15718
KCNK15	3.91214	1.97095	0.246365	0.049159	0.399312	-4.36426
HPSE2	4.65763	1.31324	0.246327	0.18957	0.689307	-5.40012
FKSG62	1.1373	2.10874	0.246208	0.0353541	0.345414	-4.09528
FAM131C	2.81697	2.10853	0.246062	0.0353721	0.345414	-4.0957
POU2AF1	3.19868	1.354	0.245975	0.176214	0.673636	-5.34791
KCNH8	2.41145	2.24103	0.245944	0.0253653	0.295878	-3.82018
RAB33A	2.3122	2.91591	0.245692	0.00367021	0.0948112	-2.16172
ZNF606	5.03749	3.7209	0.245682	0.000215912	0.0142989	0.366274
CIB2	4.96043	2.68179	0.245542	0.00751134	0.147093	-2.78515
RET	2.93242	1.86257	0.245513	0.0629787	0.442845	-4.56322
RP11-514O12.4	1.04017	1.65257	0.245024	0.0989074	0.547179	-4.91706
FXYD2	3.31182	2.01051	0.244991	0.0447945	0.384992	-4.28886
GRIN2A	2.41806	1.63011	0.244797	0.103569	0.555253	-4.95242
MAGEA3	0.476115	1.87463	0.244622	0.0612969	0.437952	-4.54163
HIST1H2BF	2.10375	1.40811	0.244485	0.159581	0.647138	-5.27612
TMEM156	1.76171	1.72996	0.244449	0.0841182	0.508282	-4.79154
TNF	2.11076	2.10171	0.243967	0.0359676	0.348128	-4.10943
ATP1A3	2.99888	1.61747	0.243934	0.106269	0.561198	-4.97212
TLR1	3.79225	3.48433	0.2439	0.000526943	0.0271861	-0.437965
GRM7	0.818841	2.349	0.243898	0.0191263	0.254626	-3.58346
GPR158	0.938126	2.34339	0.243566	0.0194138	0.256578	-3.59603
FHOD3	5.5612	2.14947	0.243196	0.0319704	0.32858	-4.01233
CCDC88B	5.75731	3.47335	0.242848	0.000548557	0.0280627	-0.474053
SPOCK2	4.64515	3.02152	0.242651	0.00261512	0.0775677	-1.86389
BEX5	4.14494	2.42536	0.242641	0.0155681	0.226097	-3.40944
STMN2	3.23389	1.12407	0.24252	0.261403	0.762928	-5.6217
CLEC12A	3.03717	2.06805	0.242427	0.0390354	0.36234	-4.17657
AMY1A	0.246068	3.48958	0.242389	0.000516874	0.0268952	-0.42064
C6orf100	0.487846	2.22326	0.242139	0.0265455	0.303093	-3.85808
GNG3	3.05502	2.16151	0.241757	0.0310246	0.323979	-3.9875
SLAMF7	3.33799	1.5284	0.241675	0.126907	0.597301	-5.10656
CYP4A11	1.32547	3.02262	0.241579	0.00260577	0.0775431	-1.86074
DCDC2	0.992796	2.05128	0.241574	0.0406453	0.36954	-4.20963
ARTN	3.88213	1.9145	0.241552	0.056001	0.423366	-4.46929
C10orf82	3.01339	1.55873	0.241547	0.119554	0.581779	-5.06163
ALDH1A1	7.28418	1.89113	0.241516	0.0590564	0.430624	-4.51187
ADH7	4.14968	0.530303	0.24147	0.596085	0.956214	-6.09432
LGALS4	4.40369	1.31342	0.241446	0.18951	0.689305	-5.3999
PROK2	1.54426	1.98447	0.241299	0.047629	0.395036	-4.33866
RP11-111M22.2	2.87855	2.81993	0.240975	0.0049517	0.114442	-2.42346
SYN1	2.86205	2.20011	0.240903	0.0281543	0.310004	-3.90702
CDH17	2.20667	1.55259	0.240849	0.121014	0.583919	-5.07079
PIPOX	3.42609	1.90635	0.240686	0.0570514	0.425535	-4.4842
GAD1	1.98508	1.98769	0.24046	0.0472708	0.395036	-4.33255
RP11-834C11.12	0.575024	2.00474	0.24033	0.0454102	0.386481	-4.29996
GZMA	3.38239	2.00027	0.240164	0.0458922	0.388453	-4.30853
SCN11A	1.49885	2.52752	0.240063	0.0117259	0.189825	-3.16807
ADRA1A	2.59422	2.30209	0.240021	0.0216491	0.270606	-3.68764
C2orf72	2.58761	1.68568	0.240019	0.0923434	0.531497	-4.86405
LRRC3B	1.84143	2.08226	0.239585	0.0377138	0.356686	-4.14835
CXCL2	5.24136	1.76063	0.239523	0.0787771	0.490984	-4.74021
RP11-343C2.11	3.16509	1.08715	0.239392	0.27738	0.778374	-5.66096
LRFN1	2.92982	3.04609	0.23909	0.00241346	0.0739966	-1.79315
AKNAD1	3.19454	2.27158	0.239015	0.023442	0.284049	-3.7543
SLC4A8	2.61181	2.65048	0.238998	0.00823597	0.155631	-2.86467
PRPH	4.09914	1.21332	0.238786	0.225455	0.733082	-5.52143
IFI6	6.86634	2.05722	0.238543	0.0400689	0.366885	-4.19795
C1orf173	0.685519	3.41788	0.238023	0.000671012	0.0320466	-0.654734
TAS1R1	1.13622	3.36691	0.237846	0.000805536	0.0364805	-0.818269
OCM	1.24808	2.27315	0.237841	0.0233469	0.283274	-3.7509
AGAP2	3.93242	2.53039	0.237779	0.0116315	0.188928	-3.16116
PEG10	4.34125	1.58093	0.237742	0.114387	0.572315	-5.02819
BHLHA15	1.95903	1.14809	0.237673	0.25136	0.755194	-5.59547
CD1B	0.695073	2.51461	0.237545	0.0121597	0.193873	-3.19912
MYLK3	1.31042	2.81061	0.237366	0.00509555	0.116583	-2.44841
LDHD	5.28356	2.53015	0.237289	0.0116394	0.188928	-3.16174
TMEFF2	2.89199	1.96509	0.237236	0.0498349	0.402123	-4.37531
CAMK2B	3.00078	2.39669	0.236908	0.0168287	0.234644	-3.4754
NPIPA7	7.12757	2.41122	0.236758	0.0161793	0.230238	-3.44208
FXYD4	0.524089	1.54563	0.236531	0.122686	0.586466	-5.08113
RP11-195B21.3	1.68853	2.01866	0.236517	0.043938	0.381228	-4.27315
ATCAY	1.50212	1.86818	0.236395	0.0621929	0.44081	-4.55321
TMEM114	0.649485	2.08197	0.236322	0.0377408	0.356686	-4.14894
NRG2	3.78521	2.92889	0.23631	0.00352242	0.0929715	-2.12569
ITGA8	5.74258	1.46906	0.23629	0.142306	0.621413	-5.19193
ABCC4	4.14096	3.30109	0.236277	0.00101644	0.0412282	-1.02595
KHK	4.6251	3.28523	0.236268	0.00107443	0.0429113	-1.07542
SLC6A2	2.25914	1.50547	0.236208	0.132696	0.60492	-5.13995
PPBP	1.11001	1.65666	0.235667	0.0980759	0.546907	-4.91056
AQP6	1.36462	2.56224	0.235651	0.0106268	0.179194	-3.08382
UPK3B	4.49301	0.993857	0.235622	0.320667	0.812837	-5.75431
GPR171	2.84885	1.82112	0.235555	0.069054	0.459821	-4.63638
ISL1	1.6458	0.996668	0.235521	0.319301	0.811486	-5.75162
MBOAT4	1.4844	2.85323	0.235462	0.00446719	0.107001	-2.33362
BMPER	3.33718	2.09398	0.235249	0.0366537	0.352262	-4.12495
TRIM9	3.10144	2.148	0.234983	0.0320874	0.329226	-4.01535
SIRPG	2.06308	1.5928	0.234728	0.111698	0.569719	-5.01011
IZUMO1	2.32189	2.16729	0.234725	0.0305799	0.322478	-3.97555
CHP2	1.07945	2.10297	0.234639	0.0358573	0.347728	-4.1069
SH3GL2	3.35047	1.15833	0.234622	0.247159	0.751463	-5.58411
PLCB2	5.11473	3.34932	0.234423	0.000857519	0.0374511	-0.874165
TCTE1	1.288	3.27151	0.23419	0.00112705	0.0440468	-1.11802
P2RX3	0.57277	2.3303	0.234144	0.0200991	0.260716	-3.62523
TAGLN3	2.56012	1.32696	0.234129	0.184993	0.685243	-5.38272
SLC10A5	2.35158	3.34101	0.234085	0.000883131	0.0377367	-0.900459
LILRB2	3.83044	2.42153	0.233858	0.0157312	0.227119	-3.41828
BCAN	1.89698	2.11858	0.233832	0.0345093	0.341196	-4.07537
UBASH3A	1.87623	2.18476	0.233765	0.0292675	0.315038	-3.93921
NUGGC	1.24913	2.07354	0.233651	0.0385201	0.360627	-4.16569
OLFM3	0.907488	2.03764	0.233427	0.0419953	0.374646	-4.23631
BTN3A1	5.56544	3.48822	0.233348	0.000519463	0.0269297	-0.425126
LILRB1	3.69915	2.45628	0.233295	0.014302	0.215441	-3.33741
FOXQ1	5.04452	2.06303	0.233287	0.039511	0.363883	-4.18649
TMEM145	2.18392	2.1851	0.233186	0.0292426	0.315038	-3.9385
CDH18	0.761303	2.22359	0.233097	0.0265231	0.303093	-3.85738
AC079354.2	0.229061	1.70615	0.233074	0.0884644	0.521565	-4.83076
RGR	1.95092	2.1088	0.232985	0.0353488	0.345414	-4.09516
PRLR	2.45829	2.01551	0.23285	0.0442675	0.381828	-4.27924
ASPDH	2.12904	1.91149	0.232729	0.056387	0.424305	-4.4748
SLC6A20	1.78578	1.55599	0.232579	0.120204	0.583153	-5.06572
VAV1	3.97883	2.90562	0.232528	0.00379147	0.0966337	-2.19019
CYSLTR2	1.53107	3.11886	0.232117	0.00189677	0.0620857	-1.58028
FOLH1	3.13583	2.57521	0.232104	0.0102407	0.174792	-3.05208
AMY1C	0.216414	3.23377	0.23188	0.0012843	0.0483144	-1.23429
FCRL2	1.31459	1.50549	0.231759	0.13269	0.60492	-5.13992
RP11-1070N10.3	1.78743	2.31675	0.231753	0.0208312	0.265535	-3.6553
EGR2	3.28224	1.78465	0.23164	0.0747903	0.477755	-4.6994
RCOR2	2.70516	2.20082	0.231619	0.0281039	0.310004	-3.90553
CD83	3.82548	2.70104	0.231503	0.00709465	0.142951	-2.7358
CCT6B	3.7666	2.92157	0.231502	0.00360509	0.0943439	-2.14603
ANXA10	2.53762	1.08824	0.23135	0.276899	0.777907	-5.65981
C16orf54	2.67675	2.36701	0.231273	0.0182281	0.247924	-3.5429
RSPH1	3.01378	2.28691	0.230946	0.0225255	0.27772	-3.72091
SCG5	3.83999	1.77082	0.230879	0.0770657	0.486472	-4.72297
UCHL1	5.8061	1.37241	0.23082	0.170415	0.666295	-5.3238
SLC12A2	5.78078	1.98047	0.230795	0.0480773	0.395902	-4.34626
TLR6	2.66349	2.94293	0.230773	0.00336851	0.090885	-2.0865
PYHIN1	2.46018	2.237	0.230677	0.0256286	0.297514	-3.82879
TMEM200A	2.97607	2.47561	0.230579	0.0135577	0.208123	-3.29193
TRPC3	1.89278	2.10241	0.230476	0.0359065	0.347835	-4.10803
KIAA0226L	3.266	2.54385	0.230458	0.0111969	0.184767	-3.12858
GABRB1	0.625553	2.24083	0.230145	0.0253783	0.295878	-3.8206
LIPC	2.11706	2.24244	0.229919	0.0252735	0.29562	-3.81715
PRB3	0.66691	1.89549	0.229739	0.058477	0.428311	-4.50398
SGSM1	3.17415	2.02723	0.229724	0.043052	0.378958	-4.25657
PARP15	3.59811	2.5876	0.229547	0.0098833	0.17169	-3.02159
EPHX4	2.72341	1.62757	0.229489	0.104106	0.556431	-4.95638
SNAI3	2.85799	3.29382	0.229487	0.00104265	0.0421035	-1.04865
EFHB	2.479	1.84098	0.229294	0.0660851	0.451371	-4.60153
MS4A1	2.92313	1.10446	0.229124	0.269809	0.771534	-5.64272
DCT	1.81339	2.08092	0.229116	0.0378371	0.357388	-4.15103
SARDH	2.89012	2.3529	0.228555	0.0189284	0.25288	-3.5747
PRSS42	1.2921	2.24088	0.228418	0.0253751	0.295878	-3.8205
EMR3	0.702226	2.42506	0.228242	0.0155808	0.226102	-3.41013
PSTPIP2	5.04526	3.43098	0.228143	0.00063998	0.0311796	-0.612308
ICOS	1.23568	2.06248	0.228129	0.0395635	0.363984	-4.18757
BLK	2.24556	1.15688	0.22805	0.247751	0.751793	-5.58573
PTGER2	4.05579	1.98695	0.228037	0.0473523	0.395036	-4.33394
TUBA3E	0.573084	3.04094	0.228025	0.00245452	0.0748772	-1.80803
RGS18	2.44399	2.69852	0.22785	0.007148	0.143443	-2.74228
PKHD1	0.403633	3.11229	0.22775	0.0019389	0.0630557	-1.59973
CTD-3193O13.9	2.49939	2.30145	0.227558	0.0216858	0.27088	-3.68906
FGF22	2.47498	2.28696	0.227376	0.022523	0.27772	-3.72082
SLC9A3	3.7563	1.31378	0.227282	0.18939	0.689173	-5.39945
FMO5	4.20023	2.47512	0.227111	0.0135763	0.208123	-3.29309
BHLHE41	5.00906	1.96088	0.226997	0.0503256	0.403072	-4.38323
SPDYE4	0.380982	3.11849	0.226784	0.00189915	0.0620857	-1.5814
KLK6	3.62125	0.665298	0.226711	0.506099	0.928442	-6.01662
IL12RB1	2.7086	2.61738	0.226599	0.00906952	0.163981	-2.94772
CCR4	1.32821	1.73781	0.226559	0.0827236	0.503932	-4.77848
YBEY	5.48861	4.97707	0.226281	8.30231e-07	0.000196366	5.47034
SCML4	2.49142	2.09334	0.226243	0.0367103	0.352278	-4.12622
CXCL5	1.17264	1.61268	0.225894	0.107306	0.561893	-4.97954
C7	7.78276	1.48797	0.225893	0.13725	0.613095	-5.16509
DEPTOR	5.70262	2.36186	0.225854	0.0184813	0.24969	-3.55454
MS4A2	3.6505	1.73601	0.225854	0.0830417	0.50496	-4.78148
NDP	1.35929	2.09597	0.225715	0.0364757	0.351108	-4.12095
C8orf44-SGK3	1.17374	1.59362	0.225258	0.111512	0.569719	-5.00884
HOXC4	2.81676	1.17206	0.22507	0.24161	0.74529	-5.56874
RGN	5.09622	1.82816	0.225016	0.067989	0.457641	-4.62406
NGB	2.08499	1.01998	0.224752	0.308122	0.801347	-5.72901
MCF2	1.59544	2.58289	0.22421	0.0100177	0.172768	-3.03318
RNF157	3.66158	2.13562	0.224141	0.0330878	0.333478	-4.0407
IDO1	2.8579	1.52763	0.224125	0.127098	0.597308	-5.10769
RNF186	0.440661	1.82756	0.223931	0.0680794	0.457641	-4.62512
CALCB	0.540499	2.84291	0.223869	0.00461246	0.10952	-2.36156
CDNF	3.37863	2.90975	0.223819	0.00374236	0.0961164	-2.17877
ITGA4	3.59533	2.92805	0.223649	0.00353178	0.0930837	-2.12802
RCAN2	6.3546	1.6378	0.223633	0.101953	0.553503	-4.94036
CTD-2330K9.3	1.39318	1.79371	0.223526	0.0733298	0.47238	-4.68386
TREML2	0.864756	2.4785	0.223523	0.0134495	0.207226	-3.2851
KIAA1683	3.9197	2.67614	0.223487	0.00763762	0.148675	-2.79956
PHOX2A	1.83841	1.13585	0.22339	0.256442	0.758287	-5.6089
ZNF98	1.34306	1.8909	0.223337	0.0590871	0.430624	-4.51228
DAND5	1.57679	1.83808	0.223313	0.0665127	0.452575	-4.60665
TMIE	2.96087	2.72203	0.222979	0.00666425	0.13769	-2.68161
NAP1L3	3.21835	1.9063	0.222868	0.0570578	0.425535	-4.48429
RNF183	3.05027	1.19849	0.22276	0.23117	0.737648	-5.53862
PRSS35	1.62406	1.80763	0.222754	0.0711313	0.465652	-4.65983
MS4A4E	3.50403	2.19616	0.222731	0.0284377	0.311242	-3.91534
FAM81B	0.774825	1.92481	0.222706	0.0546946	0.41941	-4.45032
POU2F3	2.8902	1.21194	0.222267	0.225981	0.733742	-5.52304
CYP26A1	0.536902	2.15135	0.222235	0.0318206	0.327596	-4.00845
PSG9	0.17034	4.05676	0.222188	5.58837e-05	0.00550138	1.59454
ZNF737	4.47553	2.46827	0.222027	0.0138361	0.210099	-3.30923
ANO7	3.12625	2.49438	0.221922	0.012868	0.201997	-3.24743
CERKL	2.96882	3.15695	0.221804	0.00166899	0.0572822	-1.46696
COLCA1	4.54582	1.82777	0.221567	0.0680486	0.457641	-4.62476
RNF112	4.13467	2.29789	0.221525	0.0218886	0.272434	-3.69687
SHBG	2.12767	2.67162	0.221464	0.00774014	0.149484	-2.81108
CASKIN1	1.94168	2.19283	0.22137	0.0286778	0.313093	-3.92232
SEMA5B	2.75794	2.17671	0.220994	0.029866	0.317525	-3.95599
TLL2	2.10382	1.76696	0.220911	0.0777097	0.488691	-4.72951
SPACA3	0.477447	2.33487	0.22089	0.0198573	0.259445	-3.61505
NUPR1L	2.52515	1.43317	0.220702	0.152296	0.638085	-5.24194
RASA4	6.56644	2.75633	0.220638	0.00601151	0.129411	-2.59219
GABRA3	1.22579	1.55449	0.220546	0.12056	0.583465	-5.06796
CCDC78	3.48794	3.02167	0.220542	0.0026139	0.0775677	-1.86348
ADAMTS6	2.86509	1.86865	0.220348	0.0621264	0.44081	-4.55235
PNPLA7	5.31053	2.24836	0.220309	0.024892	0.293229	-3.80446
CARNS1	3.7418	2.49413	0.220219	0.0128772	0.201997	-3.24804
AL445665.1	2.41186	1.57205	0.220213	0.116432	0.577239	-5.04162
C15orf65	3.86758	2.40617	0.220091	0.0164025	0.231388	-3.45369
RP11-676J12.7	1.155	1.91771	0.219997	0.0555912	0.422858	-4.46339
TOMM20L	1.19725	1.77521	0.219979	0.0763367	0.483931	-4.7155
RGL3	4.95505	1.97303	0.219952	0.0489207	0.398633	-4.36033
IGSF11	3.83392	1.66358	0.219934	0.0966844	0.543126	-4.89955
HIST1H2BG	3.69476	1.19749	0.219928	0.231558	0.737664	-5.53977
MYOZ1	2.81514	1.71197	0.219733	0.0873845	0.517543	-4.82121
CD2	3.77714	1.84978	0.219707	0.0648053	0.44774	-4.58598
RCSD1	4.77349	2.54687	0.219549	0.0111017	0.183904	-3.12127
RAB3B	1.40009	1.67568	0.219331	0.0942883	0.536591	-4.88017
SEZ6	1.45342	1.91632	0.219276	0.0557687	0.422858	-4.46595
COL19A1	2.22431	1.3278	0.21926	0.184715	0.685001	-5.38165
CTC-236F12.4	1.42946	1.82288	0.219227	0.0687863	0.458914	-4.6333
MXRA7	8.08994	1.94302	0.219226	0.05245	0.409956	-4.41659
AKNA	5.48307	4.21344	0.219217	2.8754e-05	0.00309863	2.20195
TSPAN12	4.84272	2.59672	0.219138	0.00962727	0.169609	-2.99904
MFSD6L	1.97606	1.54802	0.219044	0.122111	0.585791	-5.0776
CX3CL1	5.97302	2.16158	0.218945	0.0310198	0.323979	-3.98738
STEAP1B	2.85376	1.84882	0.218913	0.0649436	0.448182	-4.58768
HIST2H3D	1.62827	1.4246	0.218696	0.154759	0.642281	-5.2537
FAM166A	1.85682	2.73242	0.218225	0.00646011	0.135543	-2.65464
AC132186.1	1.19222	2.22529	0.218224	0.0264081	0.302177	-3.85376
GBP3	5.39117	3.02904	0.218187	0.00255186	0.0765642	-1.84232
POU2F2	4.06138	2.54728	0.218147	0.0110886	0.183904	-3.12026
VWA7	3.42022	2.62916	0.218064	0.00876461	0.160585	-2.91828
OR4F21	0.307559	3.34234	0.218057	0.000878992	0.0377367	-0.896263
SLC13A3	3.40057	2.70327	0.217823	0.00704786	0.142935	-2.73007
AC018755.1	2.88128	2.95871	0.217696	0.003203	0.087932	-2.04227
HIST1H2BM	0.610175	1.65227	0.217674	0.0989682	0.547179	-4.91753
C1orf204	3.62642	2.80256	0.217471	0.00522293	0.118015	-2.46992
ZNF683	1.8148	1.60724	0.217197	0.108493	0.565138	-4.98794
FLG2	1.49298	2.13702	0.216707	0.0329737	0.332587	-4.03785
CXCR4	5.59613	2.36352	0.216679	0.0183993	0.249507	-3.55079
NPIPB6	2.78193	1.9082	0.216662	0.0568116	0.424763	-4.48082
NAALAD2	3.43578	2.24634	0.216356	0.0250211	0.29437	-3.80878
MUC6	2.09432	1.1423	0.216291	0.253753	0.757051	-5.60184
FAM221A	5.30947	2.80402	0.21629	0.00519959	0.117664	-2.46602
DIO1	1.61899	2.31207	0.216168	0.0210891	0.26709	-3.66564
RALYL	0.745488	2.35871	0.216114	0.0186374	0.250453	-3.56163
VNN3	1.8887	1.28323	0.215966	0.199873	0.704423	-5.43756
NOG	2.28608	1.77059	0.215956	0.077103	0.486472	-4.72335
ZBTB32	2.23575	2.18388	0.21594	0.0293321	0.31516	-3.94104
TAS2R10	1.6479	2.20688	0.215667	0.0276759	0.309616	-3.89278
CDK5R2	1.25632	1.61406	0.215634	0.107006	0.561484	-4.9774
CADM1	5.13748	2.58651	0.215485	0.00991417	0.171795	-3.02426
VGLL2	0.5046	2.74096	0.215467	0.0062965	0.13394	-2.63239
TMEM200C	1.78521	2.30815	0.215408	0.0213076	0.267993	-3.6743
XK	4.29853	2.10458	0.215302	0.035716	0.347048	-4.10365
NELL2	3.30452	1.66646	0.215224	0.0961088	0.541077	-4.89494
AL590822.1	2.21633	2.43843	0.215169	0.0150215	0.222199	-3.37911
CDKL5	3.30466	2.64987	0.215038	0.00825067	0.155631	-2.8662
SLC6A4	2.36711	1.43194	0.214801	0.152648	0.638701	-5.24363
USP2	5.12475	2.43332	0.214777	0.015233	0.223908	-3.39098
VCX3A	0.751231	1.90565	0.214758	0.0571415	0.425535	-4.48546
PPY	0.261797	2.40527	0.214684	0.0164425	0.231773	-3.45575
ATP4A	2.39377	1.34829	0.214661	0.178039	0.67538	-5.35531
C5orf49	1.14685	2.26851	0.21464	0.0236296	0.285023	-3.76097
INMT-FAM188B	2.85487	1.29081	0.21428	0.197233	0.701306	-5.42818
MTNR1A	0.235664	2.8881	0.214226	0.00400632	0.100087	-2.23844
PYDC1	0.343329	2.21376	0.214225	0.0271957	0.30725	-3.87822
SYT7	4.0204	2.3867	0.214001	0.017289	0.238039	-3.49822
CXorf61	0.315899	1.49984	0.213968	0.134147	0.607603	-5.14806
GP1BB	4.57444	1.80848	0.213936	0.0709992	0.46546	-4.65836
SCARA3	6.47506	2.26411	0.213895	0.0238999	0.286685	-3.77048
PTPRH	3.11968	1.6032	0.213848	0.109382	0.567378	-4.99416
CPLX3	1.43688	1.66271	0.213695	0.0968591	0.543705	-4.90094
SPON2	6.93958	2.8127	0.213658	0.00506295	0.116276	-2.44282
LCE3E	1.9602	0.703359	0.213334	0.482087	0.920557	-5.99154
FCRL3	1.34596	1.66172	0.213188	0.0970569	0.544122	-4.90251
CCR6	1.21721	1.44672	0.213055	0.148463	0.631732	-5.2232
PSG5	0.41655	2.4313	0.213016	0.0153173	0.224062	-3.39566
UGT2B17	0.934468	1.97815	0.212997	0.0483391	0.396376	-4.35065
TLR7	1.51354	2.41748	0.212956	0.0159058	0.227912	-3.42764
GOLGA8I	3.38979	3.34242	0.212756	0.000878758	0.0377367	-0.896024
TNFRSF4	3.34183	2.69575	0.212664	0.00720696	0.143545	-2.74938
ANKK1	2.04675	2.33293	0.212592	0.01996	0.259579	-3.61939
FUCA1	5.95236	4.02115	0.212565	6.47976e-05	0.0061785	1.45955
SRR	5.22425	4.14397	0.212504	3.8709e-05	0.00407496	1.92994
P2RY13	2.55999	2.28763	0.212499	0.0224834	0.27772	-3.71935
SLC25A48	1.68866	1.53643	0.212397	0.124924	0.591797	-5.09474
VGLL1	1.46263	1.00515	0.212351	0.315204	0.807963	-5.74346
SSC5D	5.42856	1.44853	0.212052	0.147957	0.630319	-5.22069
TPBGL	1.66925	2.43555	0.211978	0.01514	0.223083	-3.38578
IL2	0.301966	2.86306	0.211898	0.00433263	0.105208	-2.30691
PRKCG	1.18625	2.01688	0.211299	0.0441236	0.381733	-4.27659
MORN3	1.78313	2.43608	0.211226	0.0151184	0.223083	-3.38457
KIAA0125	1.69712	1.11807	0.210931	0.263956	0.766326	-5.62817
NPY1R	3.541	1.85912	0.210926	0.0634675	0.444908	-4.56938
GP2	3.52979	0.965021	0.210919	0.334898	0.827421	-5.78148
MERTK	5.4169	2.02131	0.210785	0.043662	0.379859	-4.26803
RANBP3L	2.82206	1.4221	0.210757	0.155483	0.643107	-5.25712
GOLGA8R	4.09029	2.69716	0.210706	0.00717699	0.143477	-2.74578
ADIRF	8.06438	2.29025	0.210577	0.0223301	0.276087	-3.71361
GOLGA6B	0.502182	2.71998	0.210561	0.00670528	0.138297	-2.68692
CBLN4	0.637967	2.91112	0.210472	0.00372624	0.0959863	-2.17499
GPRIN3	3.08942	2.59911	0.210109	0.00956146	0.168734	-2.99314
FMO4	4.26067	3.18874	0.210046	0.00149845	0.0531966	-1.37133
SYNDIG1L	1.50741	2.40006	0.210001	0.0166761	0.233946	-3.46769
ELAVL4	1.7905	1.61486	0.209961	0.106832	0.561484	-4.97616
HPR	2.63658	1.6663	0.209927	0.0961422	0.541077	-4.89521
UNC13A	1.46271	2.40345	0.209822	0.0165237	0.232558	-3.45992
PSRC1	5.26921	2.88287	0.209675	0.00407252	0.101311	-2.25278
C18orf42	0.825606	1.61574	0.20966	0.106641	0.561478	-4.97479
GBP5	3.32517	1.79433	0.209564	0.0732303	0.47238	-4.68279
CHGA	3.57735	1.21906	0.209426	0.22327	0.730803	-5.51472
LY86	3.2115	2.07667	0.20929	0.0382297	0.359442	-4.15949
CP	4.95084	1.76203	0.209198	0.0785397	0.490864	-4.73785
CTSG	5.0194	1.34757	0.209183	0.178272	0.675416	-5.35625
C19orf67	0.769013	2.88247	0.20914	0.00407759	0.101311	-2.25387
TMEM220	5.45861	3.28918	0.209092	0.00105973	0.0425105	-1.06313
BMF	4.46429	2.8067	0.209021	0.00515699	0.117399	-2.45885
GRIK2	2.66657	1.46076	0.209002	0.14457	0.624211	-5.2036
KRTAP5-1	1.67738	1.43299	0.208964	0.152346	0.638085	-5.24218
RGS5	7.37852	1.86193	0.208913	0.0630699	0.443112	-4.56437
VSIG8	2.49052	1.20811	0.208834	0.227451	0.735162	-5.5275
AC073343.1	1.85434	1.80528	0.208812	0.0714988	0.466214	-4.6639
LAPTM4B	6.45366	3.78826	0.208689	0.000165966	0.0117592	0.6045
SMIM1	4.0636	2.33661	0.208589	0.0197661	0.258629	-3.61117
NKX6-3	0.411199	2.43831	0.208585	0.0150263	0.222199	-3.37938
AL353608.1	0.641512	2.04867	0.208566	0.0409006	0.369669	-4.21475
AC016745.1	0.641512	2.04867	0.208566	0.0409006	0.369669	-4.21475
NXF3	2.53013	1.81418	0.208536	0.0701174	0.464178	-4.64848
VWA5B1	0.455027	2.69122	0.208532	0.00730446	0.14444	-2.76101
SOWAHA	1.96347	2.00472	0.208511	0.0454119	0.386481	-4.29999
HTR2A	1.65704	1.84327	0.208371	0.0657505	0.450677	-4.59749
CD48	4.27712	2.24113	0.208326	0.0253586	0.295878	-3.81996
BTNL2	0.420572	2.55709	0.208237	0.010784	0.180846	-3.0964
HRASLS2	1.89696	1.38646	0.208123	0.166088	0.659216	-5.30518
ZNF280B	1.60212	2.11047	0.208082	0.0352039	0.344695	-4.09178
TRIM46	3.02187	2.44299	0.207921	0.0148344	0.220903	-3.36847
OCA2	2.45469	1.39324	0.207864	0.16403	0.655723	-5.29613
GP1BA	2.61222	2.93213	0.207756	0.00348632	0.0926902	-2.11666
PLEKHB1	5.70796	1.29076	0.20764	0.197253	0.701306	-5.42825
B3GAT1	2.76564	2.34114	0.207613	0.0195299	0.257551	-3.60105
RP11-347C12.3	2.89769	1.93585	0.207492	0.0533248	0.414137	-4.42991
ADAMTSL4-AS1	2.77649	1.96454	0.207472	0.0498983	0.402381	-4.37634
TMC4	5.43984	1.41833	0.207459	0.156579	0.643107	-5.26225
CACNG6	0.556906	2.48022	0.207269	0.0133854	0.207115	-3.28103
NCR1	0.854868	1.97558	0.207209	0.0486297	0.397328	-4.3555
ZNF334	3.99969	2.03192	0.206998	0.0425732	0.377112	-4.24745
DCHS2	2.25334	1.83266	0.206962	0.0673154	0.454897	-4.61617
SLC15A2	3.65766	1.92409	0.2069	0.0547852	0.419715	-4.45165
MATK	3.13354	2.11579	0.206851	0.0347473	0.342101	-4.08103
EPHX2	6.60708	2.69422	0.20682	0.00723997	0.143545	-2.75334
HTR7	2.11657	1.68781	0.206462	0.0919342	0.530852	-4.86061
ACAP1	5.31501	3.08263	0.206417	0.00213973	0.0676543	-1.68688
RP11-10A14.4	1.28165	1.35853	0.20639	0.174774	0.672933	-5.34201
TF	4.77149	1.20777	0.206348	0.227581	0.735188	-5.52789
LYNX1	7.86443	1.03358	0.206172	0.301722	0.797528	-5.71558
RND2	4.22706	1.82696	0.206152	0.0681692	0.457641	-4.62616
TUBB4A	3.41086	1.48094	0.2059	0.139113	0.615979	-5.17511
PLAC1	0.628749	1.9002	0.205809	0.057854	0.426109	-4.4954
GLRB	3.12941	1.75458	0.205743	0.0798076	0.493817	-4.7504
HHLA3	5.57064	3.8868	0.205666	0.00011213	0.00903592	0.960368
SLFN12	4.35389	3.44015	0.205613	0.000619066	0.030554	-0.582524
C19orf77	2.07843	1.01751	0.205607	0.309292	0.802123	-5.73143
CD38	3.56116	2.17385	0.20559	0.0300811	0.319066	-3.96193
RAB37	4.26647	2.32618	0.205359	0.0203192	0.262261	-3.63439
CD27	3.59336	1.71896	0.20533	0.0861042	0.51391	-4.80973
ZNF736	4.51743	2.82397	0.205229	0.00489042	0.113602	-2.41261
CSF1R	5.52619	2.48388	0.20518	0.01325	0.206247	-3.27237
PIM2	5.05635	2.89343	0.205125	0.00393984	0.0989688	-2.2238
AMDHD1	2.28736	2.1875	0.204992	0.0290661	0.314155	-3.93348
ZNF114	1.34568	2.00559	0.204922	0.0453186	0.386481	-4.29832
CLEC4A	3.7972	3.09245	0.204843	0.00207124	0.0664109	-1.65812
AC012414.1	0.284955	2.93002	0.204842	0.00350981	0.0927732	-2.12255
SLC7A14	0.954736	1.98423	0.204753	0.0476551	0.395036	-4.33911
C12orf39	2.26076	1.6298	0.204725	0.103635	0.555443	-4.95291
MBOAT1	5.57953	3.18773	0.204233	0.00150358	0.0532746	-1.37437
RAG2	0.870377	1.85334	0.204035	0.0642928	0.447079	-4.57966
COL22A1	2.28024	1.44122	0.203963	0.150009	0.634147	-5.23082
GRAP2	3.6054	2.47096	0.203794	0.0137335	0.209476	-3.3029
ZNF320	5.43818	2.824	0.203762	0.00489002	0.113602	-2.41254
HIST1H4C	1.05793	1.3544	0.203666	0.176085	0.673427	-5.34738
HIST3H2BB	2.07995	1.20962	0.203626	0.226869	0.735002	-5.52573
CLDN23	3.96039	1.69214	0.203622	0.0911051	0.52885	-4.85359
FGFR2	6.17156	3.02601	0.20358	0.00257718	0.07707	-1.85102
PAX6	2.5603	2.36138	0.203497	0.0185049	0.249823	-3.55561
CCDC103	2.56731	2.36202	0.203166	0.0184733	0.24969	-3.55417
KCNJ5	2.34101	2.11999	0.203111	0.0343902	0.340566	-4.07253
BNIP3	6.8563	2.34464	0.202994	0.0193492	0.256095	-3.59322
PRSS3	5.39681	0.769205	0.202987	0.442055	0.897029	-5.94487
SV2C	1.22667	2.35187	0.202889	0.0189805	0.253124	-3.57701
HYDIN	3.28718	1.63714	0.202728	0.102092	0.553503	-4.94141
NOXO1	2.42483	1.31948	0.202632	0.187478	0.68714	-5.39223
KCTD19	0.935592	2.42648	0.202261	0.0155204	0.225764	-3.40683
TLE6	3.06517	2.22807	0.202212	0.0262218	0.300914	-3.84786
MPPED1	0.956053	2.02065	0.202127	0.0437309	0.379943	-4.26931
GLT1D1	1.97459	2.39037	0.201751	0.0171186	0.23691	-3.48985
LPXN	4.85294	3.50358	0.201732	0.000490946	0.0258414	-0.374409
NDST4	0.185565	3.55997	0.201696	0.000398291	0.0219144	-0.186309
HAGHL	4.7535	3.09654	0.201518	0.00204324	0.0656289	-1.64609
DKKL1	1.96718	1.78006	0.201456	0.0755397	0.481192	-4.70725
ITIH5	6.1135	1.69506	0.201427	0.0905498	0.528136	-4.84885
RPS26	9.76847	3.12606	0.201421	0.00185163	0.0612014	-1.55897
LTB	3.67378	1.55402	0.20142	0.120671	0.583465	-5.06865
ATP2A3	6.45717	1.97058	0.201355	0.0492013	0.399312	-4.36496
ZNF714	4.01992	1.99557	0.201309	0.0464027	0.391416	-4.31751
ALDH7A1	6.97918	2.41913	0.201166	0.0158348	0.227639	-3.42384
MPO	1.4336	2.20026	0.201034	0.0281439	0.310004	-3.90671
CASP5	0.965963	1.89544	0.200999	0.0584824	0.428311	-4.50405
SPINK1	4.28462	0.81067	0.200924	0.417856	0.884368	-5.91335
KCNMB2	1.99304	1.65665	0.200903	0.0980782	0.546907	-4.91058
MT-ND6	11.8797	1.83589	0.20076	0.0668356	0.453744	-4.61049
TMC3	1.16849	1.63541	0.200742	0.102453	0.553879	-4.94412
MAPK8IP2	3.96283	2.43819	0.200655	0.0150313	0.222199	-3.37966
ATOH7	1.08772	2.159	0.200611	0.0312201	0.324569	-3.9927
MARC1	4.98442	2.8756	0.200539	0.00416625	0.102396	-2.27268
MPV17L	3.79113	1.95704	0.200444	0.0507756	0.404517	-4.39042
TM4SF20	0.69416	1.71854	0.200358	0.0861809	0.51391	-4.81042
LPAR4	2.39152	1.90527	0.200355	0.057191	0.425648	-4.48616
SVOP	1.19509	1.51492	0.200155	0.130284	0.603287	-5.12624
SLC25A45	4.73428	3.56159	0.200061	0.000395894	0.0218485	-0.180875
CBLN2	0.742392	2.14648	0.199959	0.0322087	0.329926	-4.01847
LMTK3	3.35002	1.44256	0.199943	0.149631	0.633886	-5.22897
TPH1	2.28664	2.20641	0.199814	0.0277085	0.309616	-3.89375
ADC	3.95558	2.42156	0.199724	0.01573	0.227119	-3.41822
C1orf145	2.55378	1.85567	0.199539	0.0639588	0.44629	-4.57552
SERPINB4	3.19047	0.509023	0.199435	0.610911	0.959839	-6.10497
ABCB9	4.32132	3.80679	0.19936	0.000154266	0.011238	0.67077
GGTLC3	0.680436	1.86283	0.199237	0.0629431	0.442845	-4.56277
GSTM2	8.16546	1.88878	0.199229	0.0593713	0.431645	-4.51612
TAS2R20	2.84667	2.71152	0.199198	0.00687683	0.14009	-2.7088
KCTD4	0.894295	2.5658	0.199193	0.0105195	0.178381	-3.07512
SERPIND1	1.83195	1.9488	0.199192	0.0517551	0.407331	-4.40584
C15orf48	4.93197	0.617238	0.199033	0.537296	0.938444	-6.04629
C1orf61	1.82652	1.51781	0.198971	0.129555	0.602131	-5.12204
MYRFL	0.828754	1.86479	0.19892	0.0626667	0.442845	-4.55926
RGS9BP	1.86082	2.4475	0.198815	0.0146519	0.219442	-3.35795
C11orf85	0.456036	2.21866	0.198789	0.0268589	0.30553	-3.86785
NLRP6	1.32542	1.93264	0.198761	0.0537198	0.415967	-4.43586
GFI1B	1.11337	2.26403	0.198679	0.0239053	0.286685	-3.77067
CLVS2	0.624776	2.91889	0.198666	0.00363583	0.0944929	-2.15347
IL17F	0.384069	1.78098	0.198517	0.0753889	0.4804	-4.70567
PPP1R9A	4.07964	1.25686	0.198456	0.209261	0.716053	-5.46974
MAST1	2.97853	2.31687	0.198444	0.0208247	0.265535	-3.65504
CLYBL	5.51534	3.7497	0.198308	0.000193037	0.013167	0.467626
TEF	5.96738	2.48348	0.198231	0.0132646	0.206297	-3.27331
SCN4A	1.69927	2.19717	0.198026	0.0283651	0.311195	-3.91321
NPIPB4	7.23379	3.72278	0.197877	0.000214341	0.0142466	0.37288
SYNGR3	3.20167	1.745	0.197666	0.0814629	0.49869	-4.76647
ADAM28	4.49979	1.62233	0.197346	0.105224	0.55886	-4.96456
PECR	4.60939	3.27643	0.197233	0.00110789	0.0434963	-1.10275
ELF5	1.42638	1.02457	0.197219	0.30595	0.799964	-5.7245
FAM211A	3.21308	2.15827	0.197076	0.0312771	0.324569	-3.99421
MSLNL	0.383887	1.95587	0.197032	0.0509135	0.404888	-4.39261
HVCN1	4.44733	2.51572	0.196873	0.0121218	0.19365	-3.19644
MYL2	3.1518	1.22557	0.196866	0.220809	0.727454	-5.50707
ST6GAL2	3.48517	1.46126	0.196797	0.144433	0.62406	-5.2029
UCP2	5.93848	2.45224	0.196741	0.0144621	0.216955	-3.34687
SULT1C2	2.09995	0.999109	0.196652	0.318118	0.810629	-5.74928
EXO5	4.63088	3.78947	0.196642	0.000165173	0.0117505	0.608837
GTF2IRD2	6.30162	3.64518	0.196481	0.000288827	0.0174755	0.103361
EGR1	7.59042	1.57961	0.19647	0.114689	0.573507	-5.03018
IL23A	2.44801	1.23809	0.196423	0.216136	0.72265	-5.49225
CDR1	1.92949	1.83821	0.196414	0.0664939	0.452575	-4.60642
TESC	5.13406	1.53496	0.196398	0.125288	0.593121	-5.09692
HPCAL4	1.6529	1.88717	0.196347	0.0595882	0.432531	-4.51904
MATN2	6.48758	1.98997	0.196328	0.0470176	0.394172	-4.32819
SCG2	3.0047	1.13053	0.196243	0.258674	0.760481	-5.6147
IKZF1	3.73458	2.42029	0.196191	0.0157847	0.227609	-3.42115
S100A7	4.32436	0.47232	0.19611	0.636859	0.965108	-6.12232
WNT11	3.76124	1.43165	0.195953	0.152731	0.638701	-5.24403
SLC9A4	1.83154	0.870445	0.195945	0.384383	0.862407	-5.86499
GALR2	1.63662	1.35598	0.195828	0.175583	0.672933	-5.34533
P2RX2	4.48866	1.33563	0.195613	0.182143	0.680438	-5.37163
SAGE1	0.228033	2.36357	0.195595	0.0183968	0.249507	-3.55067
SLC24A5	2.5406	1.2121	0.195486	0.225919	0.733673	-5.52285
RIMS2	2.90039	1.18978	0.195471	0.234571	0.740254	-5.54861
DKK4	2.93871	1.34032	0.19544	0.180614	0.67828	-5.3656
PYGM	5.26342	1.1916	0.195426	0.233859	0.739674	-5.54654
MTSS1	6.56544	2.2773	0.195252	0.0230961	0.282011	-3.74186
GPR75	3.30863	3.15116	0.195115	0.00170188	0.0579541	-1.48426
CTD-2616J11.4	0.632708	2.30719	0.194989	0.0213613	0.268483	-3.67641
C21orf67	3.1155	3.11341	0.194965	0.00193161	0.0629311	-1.5964
ITGB7	4.60053	1.55841	0.194902	0.11963	0.581779	-5.06211
PCDH19	2.99877	1.57449	0.194842	0.115867	0.576032	-5.03793
SPATA32	0.817196	2.52173	0.194806	0.0119188	0.19167	-3.18201
KIF1A	3.02153	1.1241	0.194624	0.26139	0.762928	-5.62167
ERVW-1	1.78936	2.29678	0.194548	0.0219525	0.272528	-3.69932
CXCR6	3.15228	1.86614	0.194502	0.0624771	0.442049	-4.55684
DDX60	4.79018	2.65039	0.19429	0.00823807	0.155631	-2.86489
CBWD1	6.69325	4.60818	0.194232	4.90141e-06	0.000840141	3.82813
SLC6A15	3.0128	1.05944	0.194136	0.289797	0.789324	-5.68955
SRPK3	3.89786	1.55336	0.194125	0.12083	0.583855	-5.06964
DLEC1	2.55668	2.59055	0.194074	0.00979987	0.171117	-3.0143
ZCCHC16	0.216586	3.00064	0.194039	0.00279859	0.0806456	-1.9236
CD79B	4.39608	2.18059	0.19391	0.0295761	0.315966	-3.94791
NANOS3	2.13662	1.36455	0.193897	0.172873	0.669879	-5.33413
CD14	6.01775	2.06739	0.193887	0.0390977	0.362365	-4.17788
SORL1	4.64473	2.05371	0.193851	0.0404084	0.368512	-4.20485
RUNX2	3.18024	2.17811	0.193837	0.0297613	0.316781	-3.95308
FRMD1	1.47746	1.44458	0.19383	0.149063	0.632953	-5.22617
NME5	3.46641	1.48393	0.193699	0.138319	0.615357	-5.17086
SST	3.1561	0.808185	0.193579	0.419284	0.884637	-5.91528
STAP1	2.38793	1.89241	0.193034	0.0588867	0.430212	-4.50956
AC007405.2	1.53058	1.9782	0.192707	0.0483327	0.396376	-4.35055
CLC	0.622054	1.57174	0.192678	0.116505	0.577239	-5.04209
TCP11	1.64385	2.05332	0.192658	0.0404461	0.368671	-4.20561
EPHA5	1.08457	2.30848	0.192654	0.0212893	0.267948	-3.67358
FAM81A	2.96474	2.16527	0.192603	0.0307349	0.322777	-3.97974
WDR31	3.69381	3.81157	0.192534	0.00015138	0.0111167	0.6879
SPIRE2	4.4622	2.12073	0.192502	0.0343269	0.340317	-4.07101
OCLN	4.64505	1.12706	0.192482	0.26014	0.761687	-5.61847
SOGA3	2.09928	1.792	0.192431	0.0736044	0.473335	-4.68681
SUN3	0.645053	1.90385	0.192355	0.0573761	0.425808	-4.48875
KLHDC7B	1.92388	1.58989	0.192345	0.112351	0.570449	-5.01454
CCDC160	1.62492	1.56769	0.192227	0.117446	0.578244	-5.04818
HS3ST4	1.32801	1.3195	0.192103	0.187473	0.68714	-5.39221
PTPRD	3.60655	1.68539	0.19204	0.092399	0.531497	-4.86452
TMEM63C	3.2893	0.957925	0.192009	0.338461	0.830467	-5.78805
CD300LG	3.58517	1.61348	0.191907	0.107132	0.561524	-4.9783
TTLL13	0.750284	2.97317	0.191868	0.00305792	0.0853174	-2.00154
LHFPL5	0.347927	2.62142	0.191864	0.00896388	0.162762	-2.93764
RHCE	2.09285	1.72731	0.191713	0.0845925	0.509428	-4.79592
GPLD1	3.10894	2.08017	0.191706	0.0379057	0.357503	-4.15251
EEF1A2	4.79887	1.3422	0.191568	0.180004	0.678011	-5.36318
CYP1A1	2.40587	1.08593	0.191502	0.27792	0.779167	-5.66223
CAMK2N2	1.66061	1.65314	0.191463	0.0987913	0.547179	-4.91615
RPH3A	0.69524	2.69757	0.191436	0.00716828	0.143477	-2.74473
EFCAB8	1.46594	1.78601	0.191348	0.0745701	0.477018	-4.69708
FAM181B	3.13323	1.67116	0.191289	0.0951764	0.53881	-4.88742
STARD6	0.391545	2.39568	0.191257	0.0168748	0.234957	-3.47771
S100A5	1.42064	1.64134	0.191252	0.101216	0.551796	-4.93479
HERPUD1	7.4389	4.54042	0.191239	6.70515e-06	0.00100921	3.53929
TGM7	0.771779	1.25057	0.191213	0.211549	0.718832	-5.47733
ADI1	7.22452	4.26327	0.1912	2.31717e-05	0.00262113	2.39969
PAQR6	4.4751	2.77383	0.191043	0.00570104	0.125244	-2.54612
CLCA2	3.78395	0.453945	0.190971	0.650021	0.967252	-6.13051
RTN1	4.22744	1.57814	0.190868	0.115027	0.573917	-5.03242
CPLX2	2.62022	1.0078	0.190676	0.313928	0.806622	-5.74089
HGD	2.66614	1.303	0.190578	0.19304	0.696307	-5.41299
KIAA1984	3.72363	2.5695	0.190497	0.0104091	0.177003	-3.06607
ROR1	4.14281	2.201	0.190313	0.0280909	0.310004	-3.90514
VEPH1	1.97739	1.62851	0.190213	0.103908	0.556253	-4.95493
CABP1	3.91715	1.96728	0.19021	0.0495806	0.400782	-4.37117
CAND2	4.36022	1.50009	0.189932	0.134082	0.607589	-5.1477
GREB1L	2.69313	1.02617	0.18989	0.305197	0.799645	-5.72292
WDFY4	3.45907	2.29576	0.189882	0.0220111	0.272914	-3.70155
CLDN2	1.27881	1.38153	0.18986	0.167595	0.662093	-5.31173
DPP10	2.71375	1.06591	0.189787	0.286866	0.787485	-5.68294
LGALS9B	2.99573	0.545802	0.189543	0.585392	0.954154	-6.08629
FLRT3	3.45347	1.51003	0.189473	0.131529	0.603944	-5.13335
C15orf38	5.645	5.32034	0.189455	1.4326e-07	4.34842e-05	7.10303
AGAP4	5.21612	2.58821	0.189381	0.00986608	0.17169	-3.02009
PPP2R2B	3.74553	1.80455	0.189353	0.0716136	0.466628	-4.66517
SLC22A31	2.15379	1.58517	0.189344	0.113419	0.571247	-5.02173
SMYD3	5.36526	3.34508	0.189296	0.000870508	0.0377367	-0.887598
KIAA1658	1.54414	0.952868	0.189193	0.341015	0.83274	-5.79269
C20orf202	1.93686	2.63782	0.188968	0.00854626	0.158306	-2.89655
CADM2	3.58329	1.27245	0.188964	0.203675	0.709401	-5.4508
DDIT4L	3.06071	1.57353	0.188955	0.116089	0.576503	-5.03938
RIMS4	3.05451	1.5092	0.188934	0.131739	0.604038	-5.13455
HDAC9	4.83256	1.1743	0.188797	0.24071	0.744661	-5.56621
TBX21	1.90975	2.33798	0.188776	0.0196942	0.258227	-3.60811
HIST1H3H	3.30707	1.61824	0.188721	0.106101	0.561198	-4.97091
TPSAB1	7.75303	1.60634	0.188627	0.10869	0.565274	-4.98932
C10orf112	2.04288	1.3222	0.18855	0.186574	0.686732	-5.38879
PLCL2	3.83303	2.30856	0.188541	0.0212848	0.267948	-3.6734
GLOD5	0.861446	1.29995	0.188528	0.194086	0.698457	-5.41682
KLHL41	3.44956	1.57133	0.188492	0.116599	0.577353	-5.0427
LRRC43	2.05984	1.61414	0.188462	0.106988	0.561484	-4.97727
GLTPD2	2.57258	1.98255	0.188462	0.0478441	0.395522	-4.34232
DHDH	2.45064	1.62765	0.188409	0.10409	0.556431	-4.95626
WDR93	1.07549	2.4633	0.188191	0.0140279	0.212365	-3.32095
GRID1	3.18723	2.55038	0.188164	0.0109917	0.182647	-3.11274
RP11-248J23.7	1.109	1.41606	0.188135	0.157244	0.643107	-5.26535
SNCG	6.53313	1.94303	0.188126	0.052449	0.409956	-4.41657
PKD2L1	0.605921	1.95054	0.188104	0.0515468	0.407039	-4.40258
IL5	0.937962	1.75585	0.188059	0.0795909	0.493817	-4.74827
SEZ6L2	3.63141	1.92614	0.187935	0.0545283	0.418487	-4.44787
SHC2	6.08673	1.9165	0.18775	0.0557455	0.422858	-4.46562
MAGEA1	0.232602	1.97992	0.187684	0.0481396	0.395902	-4.3473
SYT8	3.5483	0.540285	0.187593	0.589188	0.954154	-6.08918
C5orf52	0.146131	2.86502	0.187578	0.00430618	0.104714	-2.30156
RNASE6	4.78285	1.80101	0.18753	0.0721705	0.467998	-4.67129
C14orf79	5.14075	4.69959	0.187319	3.19148e-06	0.000569835	4.22412
TNFRSF13C	1.82739	1.02882	0.187311	0.303953	0.798685	-5.72031
WSCD2	4.6331	0.947748	0.187206	0.343614	0.834857	-5.79738
FAM180A	3.67501	1.90562	0.187155	0.0571453	0.425535	-4.48552
KCNH1	1.0954	2.18026	0.187142	0.0296006	0.315966	-3.94859
SEC16B	4.14691	2.36994	0.187142	0.0180854	0.246417	-3.53627
ANKRD7	1.71604	1.9399	0.187068	0.0528292	0.411516	-4.42239
OMG	3.17198	2.02619	0.186972	0.0431586	0.379154	-4.25858
FOS	8.40867	1.44323	0.186952	0.149444	0.633539	-5.22805
LRFN5	2.95309	1.5977	0.186939	0.110602	0.569719	-5.00261
TGIF2-C20orf24	1.37094	1.08078	0.186892	0.280203	0.780579	-5.6676
C14orf105	0.414004	1.67745	0.186874	0.0939422	0.534985	-4.87733
KLRK1	3.83159	2.0286	0.186564	0.0429114	0.378085	-4.2539
LCP2	5.21419	2.66086	0.186443	0.00798895	0.15267	-2.83839
LILRB4	3.8511	1.59399	0.1863	0.11143	0.569719	-5.00828
ABCD2	1.71838	1.94228	0.185968	0.0525397	0.410262	-4.41797
TACR2	6.10819	1.15083	0.185888	0.250232	0.754506	-5.59244
PIGB	5.5672	4.98052	0.185816	8.161e-07	0.000195563	5.48626
KIF12	1.60639	1.26823	0.185736	0.205175	0.711201	-5.45595
FOLR2	5.31206	1.23541	0.185621	0.217131	0.723189	-5.49544
RTBDN	1.61025	1.29269	0.185603	0.196584	0.701306	-5.42586
GABRA4	1.18265	1.59251	0.185532	0.111763	0.569719	-5.01055
SLC9A5	2.86104	2.85383	0.18553	0.00445885	0.107001	-2.33199
HEPN1	1.92777	1.45171	0.185524	0.14707	0.628889	-5.21626
ATP1A2	6.25955	1.17301	0.185524	0.241228	0.745248	-5.56766
ITGA2B	3.06942	2.02048	0.185359	0.0437483	0.379943	-4.26963
RP11-552F3.12	2.70492	2.65806	0.185342	0.00805499	0.15361	-2.8455
TTC39A	4.28071	0.869492	0.185317	0.384903	0.862652	-5.86579
KCNJ4	0.371215	3.27927	0.185248	0.00109698	0.0434963	-1.09393
MMP3	2.33676	1.09223	0.185172	0.275143	0.77726	-5.65563
KIR2DL3	0.406488	2.735	0.185107	0.00641026	0.135218	-2.64792
AC016586.1	1.99067	2.20569	0.185071	0.027759	0.309616	-3.89527
IRX2	3.17398	0.790148	0.185022	0.429733	0.890148	-5.92916
ESM1	1.42771	1.76079	0.184977	0.0787494	0.490984	-4.73994
JPH1	3.03101	1.48388	0.184808	0.13833	0.615357	-5.17092
ZNF429	4.85729	2.78978	0.184732	0.00543092	0.121359	-2.50391
HOXC13	0.550239	1.65064	0.184677	0.0993009	0.547854	-4.92011
OR4F17	0.190284	3.22442	0.184552	0.00132627	0.0492941	-1.26289
HSPE1-MOB4	4.77405	1.4883	0.184528	0.137163	0.612887	-5.16462
TBC1D10C	4.24275	2.0653	0.184499	0.0392957	0.363173	-4.18201
DSCAML1	2.44762	1.62433	0.184453	0.104797	0.558192	-4.96145
FAM155B	2.28649	1.58112	0.184357	0.114344	0.572254	-5.0279
FCRL1	1.45508	1.09212	0.184332	0.27519	0.77726	-5.65575
HCRTR1	1.43563	1.45808	0.184264	0.145309	0.625898	-5.20737
TMEM130	2.8197	1.37895	0.184239	0.168392	0.662794	-5.31516
TEX12	1.38753	1.97729	0.184155	0.0484368	0.396439	-4.35229
LRRC19	0.701626	2.13917	0.184123	0.0327981	0.331659	-4.03344
C2orf74	5.72045	1.69321	0.184018	0.0908999	0.528565	-4.85184
C1orf51	5.80905	1.57063	0.183981	0.116762	0.577686	-5.04376
FCN1	3.27405	1.37314	0.183966	0.170189	0.666295	-5.32284
ZC3H12D	3.08171	2.11061	0.183856	0.0351918	0.344695	-4.09149
C19orf82	5.00604	4.30673	0.183826	1.91619e-05	0.00222278	2.57392
TMEM213	0.452382	2.19588	0.183819	0.0284574	0.311271	-3.91591
TAGAP	3.11495	2.20318	0.183817	0.0279363	0.310004	-3.90056
GBP6	4.11799	0.408394	0.18373	0.68312	0.970709	-6.14943
TRABD2A	2.84322	1.94117	0.183711	0.0526753	0.410493	-4.42004
HKDC1	1.69422	1.30279	0.183349	0.193113	0.69643	-5.41326
PPEF1	1.68981	1.67555	0.18333	0.0943129	0.536591	-4.88038
BTN3A2	5.82681	2.76364	0.183219	0.00588002	0.127636	-2.57298
PLD5	2.16399	1.51242	0.18317	0.130919	0.603392	-5.12988
APC2	2.29901	2.17242	0.18286	0.0301894	0.319471	-3.96491
ACPL2	4.54931	3.06022	0.182739	0.00230398	0.0717266	-1.75219
MYT1	0.640141	2.65159	0.182565	0.00820907	0.155571	-2.86184
GDF10	4.05181	1.36709	0.182395	0.172076	0.668339	-5.3308
CD160	2.69318	2.06431	0.182252	0.0393891	0.363563	-4.18396
PRRG3	2.90903	1.64345	0.181933	0.10078	0.550679	-4.93148
MISP	1.78504	1.22634	0.181874	0.220519	0.727159	-5.50616
ALDOC	6.46563	2.82145	0.181722	0.00492854	0.114197	-2.41937
AC018867.2	0.645133	0.863017	0.181705	0.38845	0.865694	-5.87119
DDC8	1.84202	1.60204	0.181663	0.109638	0.568058	-4.99594
SIGLEC11	2.57187	1.56465	0.181645	0.118157	0.579556	-5.05274
POLB	5.958	2.70156	0.181474	0.00708383	0.142951	-2.73448
TMEM236	1.15274	2.0869	0.181434	0.0372907	0.35415	-4.13909
DPYSL5	1.10483	1.57156	0.181433	0.116544	0.577239	-5.04235
FAM154B	3.58991	1.7814	0.181432	0.075319	0.480322	-4.70494
ANXA9	4.23222	1.21712	0.181344	0.224005	0.731794	-5.51699
STK31	2.12454	1.71241	0.181204	0.0873036	0.517401	-4.82049
SLCO1C1	2.47312	1.78887	0.181153	0.0741067	0.475423	-4.69217
CCR9	0.631296	2.43563	0.180944	0.0151368	0.223083	-3.3856
ZMYND12	2.87181	2.07047	0.180722	0.0388072	0.361624	-4.17177
CHN2	4.17936	1.7567	0.180674	0.0794459	0.493475	-4.74684
ASAH2B	4.03671	3.95758	0.180629	8.41623e-05	0.0074406	1.22133
CCDC68	4.19807	1.76215	0.180571	0.0785196	0.490864	-4.73765
SPRR2G	2.12079	0.782419	0.18054	0.434257	0.892531	-5.93501
PVRIG	3.33727	1.85359	0.180463	0.0642557	0.447079	-4.5792
P2RY10	2.08411	1.41031	0.180458	0.158933	0.646364	-5.27315
MESP2	1.58079	1.33825	0.18041	0.181288	0.679132	-5.36827
LOXL4	4.28513	1.36894	0.180393	0.171496	0.667548	-5.32836
HIST3H2A	4.9545	1.58475	0.180335	0.113515	0.571247	-5.02238
ABLIM3	6.50769	2.01539	0.180261	0.0442796	0.381828	-4.27946
ANKFN1	1.38131	1.63283	0.180248	0.102995	0.553879	-4.94816
RP13-996F3.5	3.04123	2.03262	0.180245	0.0425017	0.376662	-4.24608
PAX5	0.882057	1.35578	0.180215	0.175646	0.672933	-5.34559
HCLS1	5.89777	2.20033	0.180179	0.0281388	0.310004	-3.90656
PLCD4	5.35656	2.33771	0.180157	0.0197087	0.258227	-3.60873
RP1-102H19.8	2.25902	2.05601	0.18007	0.0401852	0.367211	-4.20032
AC009060.1	1.35452	1.21713	0.180065	0.224003	0.731794	-5.51698
PODXL2	4.55349	2.04025	0.179957	0.0417337	0.373587	-4.23121
C1orf186	3.80889	1.54997	0.179806	0.121641	0.584984	-5.07469
CHODL	3.04685	1.28273	0.179731	0.200048	0.704423	-5.43817
NDRG2	8.41537	3.01594	0.17973	0.00266306	0.0784785	-1.8799
ATP6V1B1	3.30927	1.57343	0.179644	0.116111	0.576503	-5.03952
GPR123	0.735182	2.80393	0.179532	0.00520096	0.117664	-2.46625
HIST1H2BE	1.46384	1.29143	0.179422	0.19702	0.701306	-5.42742
GMNC	0.344063	2.85602	0.179399	0.00442861	0.106685	-2.32605
UPK3BL	7.35746	1.45632	0.179371	0.145793	0.62622	-5.20982
PCDHA11	1.07456	1.53241	0.179365	0.125913	0.594661	-5.10066
FAM69C	1.61021	1.62784	0.179321	0.10405	0.556431	-4.95597
KCND3	4.8033	1.31982	0.17927	0.187365	0.68714	-5.3918
AC187652.1	1.14488	1.19619	0.179236	0.232063	0.738352	-5.54126
TTLL2	0.728626	2.39161	0.179142	0.0170615	0.236472	-3.48702
FCRL6	2.04115	2.07166	0.179026	0.0386958	0.361213	-4.16942
VIT	5.24554	1.59599	0.178977	0.110982	0.569719	-5.00522
SOX6	3.45085	1.92834	0.178937	0.054253	0.417606	-4.4438
GREM2	4.76523	1.51724	0.178922	0.129698	0.602131	-5.12286
RFX8	1.86798	2.04289	0.178913	0.0414712	0.372606	-4.22606
ZNF534	1.27711	1.86303	0.17881	0.0629141	0.442845	-4.5624
C6orf164	2.2341	2.4451	0.178739	0.014749	0.220094	-3.36356
TYRP1	2.24995	1.35528	0.178516	0.175804	0.672933	-5.34623
PLEK	4.32734	1.8844	0.178388	0.0599629	0.433704	-4.52405
HSD3B7	5.73905	2.89654	0.1783	0.0039015	0.0984128	-2.21524
WISP1	3.8116	1.12371	0.178082	0.261558	0.763136	-5.6221
C14orf182	2.31362	1.40924	0.178064	0.159248	0.646509	-5.2746
GFAP	2.5876	1.41067	0.178063	0.158825	0.646085	-5.27266
RIBC1	3.10929	2.95168	0.177986	0.00327585	0.0893111	-2.06202
PROX2	2.11753	2.7221	0.177899	0.00666298	0.13769	-2.68144
ZNF699	3.65405	2.96342	0.177873	0.00315508	0.0870592	-2.02903
DOCK10	4.20732	2.30436	0.177828	0.0215206	0.269555	-3.68264
RORC	3.21851	0.781533	0.177801	0.434777	0.89275	-5.93567
TDRD12	1.51758	1.55982	0.177793	0.119295	0.581779	-5.05999
TRIM36	3.26496	1.50837	0.177677	0.131952	0.604251	-5.13575
IFIT2	3.86465	2.14697	0.177616	0.0321696	0.329883	-4.01747
ZNF793	4.5487	2.28149	0.177591	0.022846	0.280182	-3.73275
BFSP1	3.66129	2.15656	0.177471	0.0314106	0.325241	-3.99773
PIP5KL1	3.98039	2.07512	0.177313	0.0383729	0.360045	-4.16255
BDH2	7.00041	3.42428	0.1773	0.000655682	0.0316005	-0.634029
SEMA3D	2.5305	1.3218	0.177259	0.186706	0.686824	-5.38929
ZNF585A	5.50341	3.58659	0.177241	0.000360499	0.0205791	-0.0965277
ADRA1B	2.38241	1.45853	0.177203	0.145184	0.625822	-5.20673
SMN1	6.39391	5.62259	0.177191	2.80799e-08	1.08807e-05	8.62261
KCNIP1	1.84868	1.64493	0.177171	0.100475	0.550067	-4.92915
MAP9	4.06678	1.57315	0.177004	0.116176	0.576669	-5.03995
KCNA5	3.65898	1.41611	0.176877	0.157229	0.643107	-5.26528
FAM194A	0.655228	2.17302	0.176847	0.0301441	0.319177	-3.96367
RP11-347C12.1	4.70208	2.32276	0.176811	0.0205039	0.263067	-3.642
MUC3A	2.70363	0.946701	0.176802	0.344147	0.835347	-5.79833
LYRM9	5.41853	2.07967	0.176731	0.037952	0.357754	-4.15351
LSAMP	3.35262	1.94575	0.176555	0.0521207	0.408971	-4.41151
DIRAS2	0.808347	1.98985	0.176433	0.0470313	0.394172	-4.32843
PCP2	2.24783	1.02481	0.176392	0.305837	0.799964	-5.72426
TMEM63A	6.69629	2.75229	0.175747	0.00608513	0.130575	-2.60276
MUC20	5.77803	1.10972	0.17573	0.267536	0.768876	-5.63712
FREM2	0.990794	1.52738	0.175519	0.12716	0.597328	-5.10806
ZNF221	3.06159	2.38851	0.17533	0.0172047	0.237733	-3.49409
LTB4R2	3.968	0.668088	0.175291	0.504318	0.928085	-6.01483
CELF5	1.24772	2.02661	0.175178	0.0431149	0.379145	-4.25776
SHD	0.667216	1.50229	0.17514	0.133515	0.606377	-5.14454
CYBB	4.39149	1.81033	0.174998	0.0707117	0.465123	-4.65515
FAM101A	3.52737	1.20177	0.174918	0.229895	0.736955	-5.53483
CDCA7	4.48849	1.29593	0.174909	0.195466	0.700616	-5.42183
GAL	3.69587	0.747263	0.174908	0.455179	0.903019	-5.96089
PSD2	1.20717	2.32843	0.174903	0.0201986	0.261274	-3.62938
GPR62	1.46679	2.52233	0.174859	0.0118985	0.191597	-3.18056
CTC-360G5.1	2.63146	1.80093	0.17479	0.0721835	0.467998	-4.67143
MAP4K1	4.25069	1.93496	0.174761	0.0534336	0.414628	-4.43156
ACMSD	1.06372	2.08729	0.174584	0.0372558	0.35415	-4.13833
S100B	6.15518	1.45756	0.174567	0.14545	0.625921	-5.20809
CCDC152	4.06064	1.94451	0.174552	0.0522698	0.409462	-4.41382
ZNF415	4.86623	1.81048	0.174473	0.0706892	0.465123	-4.6549
GPR82	1.40428	2.11574	0.174439	0.0347511	0.342101	-4.08112
C20orf85	0.229859	2.71917	0.174301	0.0067215	0.138319	-2.68902
SLC29A4	4.00218	1.51916	0.174274	0.129213	0.602128	-5.12006
CCR5	2.69548	1.91215	0.174018	0.0563018	0.424295	-4.47359
TMIGD2	1.39927	1.18878	0.173914	0.234967	0.740734	-5.54976
PRB2	0.41118	1.71411	0.173898	0.086992	0.516458	-4.81771
SIAH3	0.222476	4.47168	0.173844	9.17697e-06	0.00125662	3.25035
LAX1	2.65219	1.73481	0.17382	0.0832539	0.505112	-4.78347
MCOLN2	2.87238	1.47829	0.173752	0.13982	0.617909	-5.17887
HRH4	0.905627	2.59952	0.173523	0.0095499	0.168693	-2.99211
PNMA6B	0.240503	2.35832	0.17352	0.0186566	0.250453	-3.5625
ZDHHC22	0.703501	1.96315	0.173433	0.0500606	0.402518	-4.37896
DHFRL1	4.13949	3.3388	0.173324	0.000890074	0.0377856	-0.907454
CTD-2207O23.12	2.08851	0.793622	0.173281	0.427709	0.889606	-5.92651
PAK6	4.22614	0.736012	0.173258	0.461992	0.906969	-5.96892
TXK	2.85392	1.55318	0.173181	0.120872	0.583904	-5.0699
TAS2R14	3.59314	2.57972	0.173164	0.0101093	0.173526	-3.041
ZNF554	4.33311	3.96777	0.173145	8.07259e-05	0.00720677	1.25929
SAMD3	2.30615	1.78331	0.173115	0.0750075	0.478975	-4.70168
LRRC4B	4.24731	1.85066	0.173036	0.0646777	0.447705	-4.58441
ARHGEF16	4.89606	1.02451	0.172982	0.305982	0.799964	-5.72456
CTD-3088G3.8	2.7135	2.12973	0.172971	0.0335735	0.336511	-4.05272
GRID2	0.530353	2.40215	0.172857	0.0165819	0.233017	-3.4629
PTGR1	7.33348	1.77821	0.172814	0.0758432	0.482451	-4.7104
STAP2	5.82319	0.852861	0.172725	0.394055	0.869717	-5.87957
RP11-514P8.6	3.55423	0.951748	0.172671	0.341583	0.833507	-5.79372
CC2D2B	2.49678	2.20077	0.172659	0.0281079	0.310004	-3.90565
CD163L1	3.71134	1.73477	0.172648	0.0832608	0.505112	-4.78354
CNTFR	4.36979	1.40581	0.172609	0.160263	0.648602	-5.27923
WFIKKN2	1.64621	1.61814	0.172574	0.106123	0.561198	-4.97107
LGI1	2.70419	1.56922	0.172572	0.11709	0.577913	-5.04588
FRMPD1	1.30476	1.94172	0.17257	0.052608	0.410493	-4.41901
MTUS2	2.90364	0.999292	0.172458	0.31803	0.810629	-5.7491
FAM135B	1.86008	1.32114	0.172449	0.186927	0.686824	-5.39013
TAS2R50	0.596293	2.06502	0.172421	0.0393218	0.363173	-4.18256
SPN	3.40755	2.02353	0.172405	0.0434319	0.379265	-4.26372
FGF1	3.56345	1.76123	0.172312	0.0786751	0.490864	-4.7392
KRT4	7.10874	0.339875	0.172298	0.734061	0.981617	-6.17412
KLHDC8A	3.7381	1.30976	0.172294	0.190747	0.690791	-5.40452
SEPP1	7.82265	2.08763	0.172284	0.0372254	0.35415	-4.13765
KLHDC9	4.87452	1.75087	0.172174	0.0804458	0.495481	-4.75664
NOMO2	6.36313	4.31986	0.172147	1.80869e-05	0.002137	2.62689
DCXR	7.90489	3.84943	0.171958	0.000130239	0.00996599	0.824393
AOAH	3.60178	2.02137	0.171939	0.0436563	0.379859	-4.26792
AL626787.1	2.41329	1.98395	0.171893	0.047687	0.395121	-4.33965
KRT6B	4.89751	0.374784	0.171727	0.707945	0.977423	-6.16211
SYCP3	2.88807	1.59038	0.171323	0.112241	0.570449	-5.0138
ABCC6	3.04653	1.77933	0.171261	0.0756594	0.481698	-4.70849
HOXB5	2.84991	1.0839	0.171237	0.278815	0.779479	-5.66434
METTL7B	1.79211	1.307	0.171094	0.191679	0.693182	-5.40798
DBH	1.55243	2.16683	0.17093	0.0306152	0.322532	-3.97651
ZNF530	3.83761	2.59369	0.170908	0.00971169	0.170327	-3.00654
ST6GAL1	5.3718	2.16037	0.170884	0.0311134	0.324053	-3.98987
SNX20	3.18228	2.26625	0.170872	0.0237683	0.286059	-3.76587
GATA3	2.6601	1.87672	0.170834	0.0610102	0.437276	-4.53789
C14orf64	3.01856	1.60956	0.170827	0.107986	0.5643	-4.98436
RP11-315D16.2	1.2437	1.08173	0.170745	0.279777	0.780143	-5.6666
ADCY1	2.79173	1.95329	0.170674	0.0512198	0.406278	-4.39745
GNG4	3.89457	0.876738	0.170673	0.380957	0.861284	-5.8597
CD80	1.39872	1.85589	0.170655	0.0639275	0.446243	-4.57513
ALKBH3	6.24942	4.16929	0.170604	3.47513e-05	0.0036796	2.02858
C10orf105	1.34519	2.427	0.170505	0.0154982	0.225764	-3.40562
CELA2B	1.41438	1.35599	0.170499	0.175579	0.672933	-5.34531
HIST2H4B	3.44944	0.824665	0.170434	0.409868	0.878529	-5.90233
TMEM27	2.5428	2.29946	0.170226	0.021799	0.271734	-3.69343
ZNF311	3.09655	2.26147	0.170062	0.0240637	0.287565	-3.77619
AL353791.1	4.69546	1.60531	0.169948	0.108918	0.565775	-4.99091
RP11-724O16.1	0.978791	1.49563	0.16973	0.135242	0.609059	-5.15412
WDR86	4.3861	2.15218	0.169651	0.031755	0.327476	-4.00675
LRRC15	1.88112	1.25037	0.169575	0.21162	0.718832	-5.47757
FMN2	2.64847	1.2282	0.169485	0.219822	0.726199	-5.50397
HIST1H3C	0.630647	1.39162	0.169378	0.16452	0.656266	-5.2983
TNFRSF19	4.58691	1.84527	0.169377	0.0654586	0.449875	-4.59396
CASP12	2.77022	1.77728	0.169338	0.0759956	0.482914	-4.71198
PARP8	5.38396	3.19541	0.169334	0.00146477	0.052296	-1.35115
ZNF155	4.57099	3.0297	0.169221	0.00254635	0.076525	-1.84041
FAM153A	4.44374	1.15566	0.169214	0.248249	0.751793	-5.58708
TTLL10	1.6681	1.47925	0.169165	0.139565	0.617453	-5.17751
GABRB2	1.35089	1.5065	0.169147	0.132431	0.60451	-5.13846
SCN4B	4.64235	1.79389	0.16913	0.0733009	0.47238	-4.68355
TSPAN9	5.9647	3.621	0.169113	0.000316608	0.018721	0.0204986
MAOB	6.48048	1.16064	0.169066	0.246221	0.750615	-5.58154
ZIM2	1.45991	1.72819	0.169044	0.0844358	0.509152	-4.79448
GPR25	1.03076	1.19784	0.168993	0.231421	0.737648	-5.53937
NUTM2E	1.09436	1.78754	0.168987	0.0743223	0.47596	-4.69446
FMO1	3.31572	1.175	0.16892	0.240431	0.744557	-5.56542
PDGFRL	5.0167	1.21758	0.168855	0.22383	0.731794	-5.51645
FBXO36	3.4974	3.04173	0.168731	0.00244811	0.0748071	-1.80573
ZNF107	3.90042	3.0802	0.168701	0.00215704	0.0680832	-1.69399
C2orf27A	3.42534	2.00131	0.168686	0.045779	0.38796	-4.30653
GPER1	4.91561	1.50513	0.1686	0.132783	0.604932	-5.14044
C1orf111	1.42862	1.54439	0.168471	0.122986	0.587261	-5.08297
CCBE1	3.36494	1.6813	0.168351	0.0931911	0.532704	-4.87112
ZBED6CL	4.3025	3.00967	0.168323	0.00271788	0.0795788	-1.89784
GABRG3	0.385676	1.88294	0.168321	0.06016	0.434627	-4.52667
CPED1	4.79904	1.2015	0.1682	0.23	0.736955	-5.53515
LCN2	6.07462	0.432522	0.16815	0.665507	0.970309	-6.13966
LIPJ	1.05782	1.80222	0.168133	0.0719798	0.467843	-4.6692
CACNB4	3.27568	2.02469	0.168131	0.0433123	0.379265	-4.26148
C4orf19	3.22505	1.10879	0.168108	0.267937	0.769422	-5.63811
RP11-297N6.4	2.02603	1.49947	0.168086	0.134242	0.607603	-5.14859
NAP1L2	4.10621	1.62395	0.168065	0.104877	0.558192	-4.96203
SERPINI2	2.12039	1.57535	0.168049	0.115667	0.575556	-5.03662
CD52	5.67034	1.68338	0.167749	0.0927868	0.53201	-4.86776
GPR160	3.78655	1.57657	0.167743	0.115387	0.574632	-5.03479
RARRES3	6.4688	1.68952	0.167675	0.0916053	0.530466	-4.85783
CR1L	0.694683	1.51178	0.167643	0.131081	0.603592	-5.1308
LHX2	0.64528	1.63468	0.167478	0.102607	0.553879	-4.94527
CLK4	6.37108	3.62728	0.16727	0.000309165	0.0183404	0.0419593
MSC	4.65828	1.63687	0.167242	0.102148	0.553503	-4.94183
MPEG1	4.37466	1.65247	0.167008	0.0989283	0.547179	-4.91722
ENTPD3	4.16926	1.20629	0.166977	0.228152	0.73583	-5.52961
SLC12A1	0.62102	2.13871	0.166969	0.0328359	0.331673	-4.03439
FBXW12	1.01406	2.32664	0.166906	0.0202948	0.26225	-3.63338
ZRSR1	2.35646	1.16766	0.166888	0.243377	0.74701	-5.57368
GALNT9	1.76135	1.52173	0.166801	0.128569	0.600536	-5.11632
ACSL6	2.75233	1.75471	0.166793	0.0797861	0.493817	-4.75019
TLX2	1.50984	1.53161	0.166757	0.126112	0.595168	-5.10185
RIMS3	4.11904	1.61467	0.166656	0.106872	0.561484	-4.97645
HAVCR1	0.794759	1.5125	0.166643	0.130899	0.603392	-5.12977
C12orf36	2.02822	0.603144	0.166616	0.546626	0.94146	-6.05457
PCDHA10	1.61432	1.32656	0.166524	0.185127	0.685243	-5.38324
MMP1	1.58152	0.971181	0.166514	0.331824	0.823535	-5.77575
DAPL1	4.68646	0.450087	0.16642	0.6528	0.967748	-6.13219
HIST1H3A	0.961666	1.34998	0.166303	0.177498	0.675003	-5.35313
TTC6	1.73363	0.824897	0.166279	0.409736	0.878489	-5.90215
FBXO40	0.531784	2.64408	0.166216	0.00839151	0.156906	-2.8808
SULT1E1	1.60796	0.822153	0.166147	0.411295	0.879374	-5.90433
C20orf166	2.15658	1.14408	0.166141	0.253016	0.757003	-5.59988
LIPT2	3.63544	2.24448	0.165998	0.0251414	0.295143	-3.81278
KCNC1	0.826434	2.75278	0.165965	0.00607623	0.130575	-2.60149
CORO1A	5.77776	2.10727	0.16566	0.0354818	0.345743	-4.09824
PTPRC	4.77169	1.89974	0.165641	0.0579152	0.426313	-4.49624
TTC36	2.50584	2.10056	0.165603	0.0360688	0.348809	-4.11174
CD5	2.59256	1.55569	0.165553	0.120274	0.583289	-5.06616
SIT1	2.49613	1.28131	0.165525	0.200546	0.70523	-5.43992
UPF3A	7.04832	4.80227	0.165427	1.95409e-06	0.000370706	4.67756
ZNF585B	4.9872	2.58229	0.165337	0.0100349	0.172901	-3.03466
SENP7	5.58331	3.14752	0.165188	0.00172289	0.0582563	-1.49513
AC013449.1	1.0191	1.29408	0.165118	0.196102	0.70116	-5.42412
CACNA1B	1.22251	1.50659	0.16506	0.132407	0.60451	-5.13832
C19orf35	2.11679	2.01584	0.164999	0.0442332	0.381789	-4.2786
RBP1	6.37165	1.57882	0.164983	0.114871	0.573788	-5.03139
SH3D21	4.49873	1.37403	0.164915	0.169911	0.66604	-5.32166
RP11-345J4.3	1.56651	1.1607	0.164793	0.246194	0.750615	-5.58147
AC007956.1	1.00118	1.26095	0.164671	0.207785	0.715329	-5.4648
FAT3	2.75676	0.970826	0.164506	0.332	0.823535	-5.77608
KIF5C	3.39261	1.40926	0.164437	0.159242	0.646509	-5.27457
LUM	7.57703	1.26837	0.164434	0.205127	0.711184	-5.45578
SSTR5	0.775544	1.31236	0.164417	0.189867	0.689366	-5.40124
AC012215.1	0.451548	2.46868	0.164391	0.0138206	0.210099	-3.30828
EFCAB4B	3.2867	2.23147	0.164351	0.0259941	0.298867	-3.8406
WNT10B	3.19149	1.63329	0.1643	0.102898	0.553879	-4.94744
RIMBP3	0.870377	2.316	0.164288	0.0208725	0.265825	-3.65697
ADAT1	5.92223	4.94622	0.164256	9.67458e-07	0.000220242	5.32853
GSTM5	5.59658	1.43788	0.164245	0.150956	0.635444	-5.23545
SLCO5A1	1.80346	1.44139	0.164244	0.149963	0.634115	-5.2306
FCAMR	0.496909	1.68486	0.164194	0.0925009	0.531497	-4.86537
EFCAB6	2.94344	2.16437	0.164117	0.0308042	0.322922	-3.9816
HIST1H4H	4.33342	1.76947	0.164065	0.0772904	0.487291	-4.72526
B3GALNT1	4.69174	2.75126	0.164041	0.0061041	0.130632	-2.60546
IFITM10	3.67382	1.8613	0.16403	0.0631589	0.443256	-4.5655
GOLM1	5.76444	1.9175	0.164027	0.0556175	0.422858	-4.46377
CAMKV	1.29385	1.55244	0.163969	0.121049	0.583919	-5.07101
MYEF2	5.74886	0.937369	0.163867	0.348921	0.83911	-5.80679
POPDC3	3.30499	1.03653	0.16386	0.300347	0.795814	-5.71265
KCNH6	0.535248	2.02673	0.163726	0.0431034	0.379145	-4.25754
CLDN1	4.69386	0.760046	0.163721	0.447506	0.899392	-5.95161
IGF2BP1	0.360675	1.61699	0.163693	0.106372	0.561198	-4.97286
ARIH2OS	3.45445	2.96295	0.163672	0.00315979	0.0870592	-2.03034
GSTA2	0.959117	1.19484	0.163525	0.23259	0.738495	-5.54282
PLXNC1	3.88215	1.97931	0.163483	0.0482078	0.395968	-4.34845
HAAO	5.1701	2.04656	0.163441	0.0411079	0.37065	-4.21888
HBE1	1.36169	1.67605	0.163408	0.094216	0.536374	-4.87958
MYH13	0.537632	2.08747	0.163388	0.0372392	0.35415	-4.13796
ASTE1	4.49711	4.04993	0.163292	5.74973e-05	0.0055699	1.56857
BRINP1	1.49262	1.26367	0.162938	0.206809	0.713369	-5.4615
SBSPON	5.09424	1.3158	0.162893	0.188712	0.688874	-5.3969
CHST6	2.49338	1.53959	0.162864	0.124154	0.5899	-5.09009
TRIM4	5.96799	5.33589	0.162852	1.31988e-07	4.07417e-05	7.17934
DOCK5	5.12974	2.79506	0.162762	0.00534397	0.120005	-2.48986
NME9	2.78628	2.47784	0.162731	0.0134741	0.20743	-3.28666
AQP12A	0.431694	1.82992	0.162696	0.0677252	0.456481	-4.62098
HEPACAM2	1.01983	1.17242	0.162588	0.241463	0.74529	-5.56833
TUBB3	4.67778	1.27644	0.162586	0.202263	0.707162	-5.44592
CPEB1	4.21556	1.43937	0.162559	0.150533	0.635047	-5.23339
HLA-DOA	4.13231	1.85488	0.162363	0.0640718	0.446736	-4.57692
SDSL	4.39283	1.80242	0.162356	0.0719486	0.467807	-4.66885
GRP	2.07983	0.688002	0.162302	0.4917	0.92366	-6.00183
SDR9C7	3.10897	0.66004	0.162255	0.509465	0.929231	-6.01997
LMO1	1.34701	1.22326	0.162198	0.221679	0.728581	-5.50978
SCRG1	3.32699	0.862387	0.162105	0.388796	0.865936	-5.87171
BIRC3	5.34593	1.82604	0.161955	0.0683084	0.458038	-4.62778
RP11-505K9.4	2.49548	1.18458	0.161845	0.236622	0.741332	-5.55455
ADH1A	2.30415	1.68102	0.161797	0.0932452	0.532846	-4.87157
TTC23L	1.7363	1.63055	0.161765	0.103476	0.555082	-4.95173
PLAT	6.55581	1.66247	0.161659	0.0969067	0.543705	-4.90132
SLAMF6	2.88552	1.42182	0.161658	0.155564	0.643107	-5.2575
LCTL	1.33232	2.41616	0.161655	0.015963	0.228418	-3.43068
RAB6B	4.85298	1.46226	0.161646	0.144158	0.623913	-5.2015
RNASE1	8.1623	1.27775	0.161521	0.2018	0.706703	-5.44431
NKAIN1	1.75844	1.59009	0.161459	0.112306	0.570449	-5.01424
RP11-458D21.5	3.20236	1.91047	0.161453	0.0565177	0.424305	-4.47666
TSSK4	4.06647	2.85807	0.16137	0.00440042	0.106287	-2.32047
HFM1	2.5416	1.36643	0.161365	0.172284	0.668634	-5.33167
KCNC2	0.393605	2.50861	0.161217	0.0123662	0.195667	-3.21349
SCPEP1	7.64905	3.02085	0.161133	0.00262088	0.0776123	-1.86583
SRRM4	0.836254	2.51861	0.161086	0.0120237	0.19276	-3.1895
GDF15	4.35792	1.18584	0.161067	0.236123	0.741214	-5.55311
IGLON5	2.6497	0.909522	0.16103	0.363416	0.849098	-5.83153
FBXO41	3.78086	2.74868	0.160965	0.0061518	0.131498	-2.61222
NKAIN2	1.58892	1.33625	0.160952	0.181943	0.680258	-5.37085
IMPG2	1.25508	2.67217	0.160897	0.00772753	0.149399	-2.80967
ZNF284	3.24239	3.12776	0.160889	0.00184111	0.0609653	-1.55392
ZNF774	3.5678	2.40707	0.16084	0.0163623	0.23114	-3.45161
FNDC5	4.74671	0.933421	0.160833	0.350954	0.840426	-5.81034
FAIM2	4.43285	1.2515	0.160805	0.211209	0.718307	-5.47621
GRIK1	1.37049	2.02327	0.160778	0.0434594	0.379265	-4.26424
BEND4	0.803728	2.44493	0.160761	0.0147559	0.220094	-3.36396
C16orf3	2.22494	1.67012	0.160743	0.0953825	0.539139	-4.88909
COQ10A	5.51626	2.79745	0.160667	0.0053052	0.119429	-2.48352
OTOGL	2.4551	1.23047	0.160643	0.218971	0.725204	-5.50129
MOGAT1	0.696949	1.4457	0.160599	0.14875	0.632375	-5.22462
CYTH4	4.44437	2.05249	0.160587	0.0405272	0.368856	-4.20725
CXorf57	3.59321	2.06952	0.160556	0.0388965	0.361789	-4.17366
IFIT3	5.07526	1.78884	0.160504	0.0741119	0.475423	-4.69222
CELA2A	2.71786	0.885303	0.16049	0.376325	0.85708	-5.85244
BAALC	3.708	1.29549	0.160378	0.195617	0.700716	-5.42237
XPNPEP3	5.02991	5.05907	0.160328	5.50661e-07	0.000141248	5.85126
MAP3K15	0.949089	2.46993	0.160184	0.0137727	0.209722	-3.30532
WBP2NL	2.69956	2.10747	0.160181	0.0354638	0.345743	-4.09783
EIF4B	8.21326	4.82399	0.160062	1.75941e-06	0.000344542	4.77466
HNF1A	2.74886	1.4754	0.160032	0.140596	0.619112	-5.18298
GRIN2C	2.57483	1.84021	0.159991	0.0661984	0.451538	-4.60289
PTCHD1	2.92192	1.0936	0.159915	0.274542	0.776752	-5.65419
CATSPERD	0.441658	2.06784	0.159832	0.0390552	0.36234	-4.17699
SLC12A5	1.73188	1.21707	0.159801	0.224024	0.731794	-5.51705
GYG2	3.73643	1.32349	0.159726	0.186143	0.686218	-5.38714
NOS1	2.43956	1.2335	0.159647	0.21784	0.723551	-5.4977
HLA-DQA1	5.43115	1.42576	0.159647	0.154425	0.642145	-5.25212
SUSD5	2.86038	1.41118	0.15956	0.158675	0.645619	-5.27197
PVALB	1.33318	1.13686	0.159457	0.25602	0.758287	-5.6078
STK32A	3.10083	1.29246	0.159402	0.196662	0.701306	-5.42614
PARM1	5.38391	1.72803	0.159381	0.084463	0.509152	-4.79473
GARNL3	5.21103	2.44684	0.159327	0.0146784	0.219566	-3.35949
CST7	4.32462	1.65814	0.159305	0.0977769	0.546063	-4.90821
PRF1	3.47354	1.71148	0.159266	0.0874751	0.517774	-4.82202
AC016722.2	2.95684	1.38426	0.159234	0.166761	0.660514	-5.30811
LPL	4.42217	0.989505	0.159209	0.322789	0.81625	-5.75847
LRRC63	0.671262	2.34077	0.159195	0.0195492	0.25762	-3.60188
DEFB126	0.164098	1.93122	0.159119	0.0538957	0.416597	-4.43849
JSRP1	2.73288	1.52542	0.159118	0.127646	0.59822	-5.11092
CXCL17	4.85324	0.376214	0.159073	0.706882	0.977423	-6.16159
KCNH7	0.39859	2.68405	0.159049	0.00746117	0.146425	-2.77936
GNG7	5.23245	1.65517	0.159036	0.0983796	0.547117	-4.91294
CNTN5	0.482716	1.8694	0.158947	0.0620226	0.440716	-4.55102
MRO	1.4607	1.65978	0.158807	0.0974475	0.544753	-4.90561
CTC-487M23.8	2.89833	1.06413	0.158671	0.287669	0.787701	-5.68476
NUP85	6.7781	5.38382	0.158623	1.02388e-07	3.32981e-05	7.41587
CRAT	7.10497	2.49086	0.158605	0.0129949	0.20332	-3.25581
AC104667.3	1.44623	1.30996	0.158585	0.190677	0.690791	-5.40426
AC005779.2	0.557652	1.56904	0.158386	0.117132	0.577913	-5.04615
CCL22	2.00177	0.868966	0.158339	0.38519	0.862652	-5.86623
TREML4	0.268553	2.81286	0.158281	0.0050605	0.116276	-2.4424
PCDHA12	1.20194	1.25671	0.158253	0.209314	0.716053	-5.46992
BCMO1	1.99639	1.46364	0.158218	0.143782	0.623613	-5.19956
SLC9C2	0.480665	1.74774	0.15821	0.0809869	0.497113	-4.76189
RP11-685N3.1	0.0547419	2.61553	0.158197	0.00911833	0.164106	-2.95234
NRIP3	3.1234	1.63783	0.15808	0.101946	0.553503	-4.94031
EGF	2.14257	1.54107	0.158033	0.123793	0.588986	-5.0879
AKR1B15	2.41689	0.682255	0.157952	0.495324	0.924339	-6.00562
TBX3	4.78305	2.10741	0.157946	0.0354694	0.345743	-4.09796
ARC	2.77599	1.3817	0.157937	0.167544	0.662035	-5.31151
FPGT	5.05164	4.11009	0.157935	4.46802e-05	0.00460596	1.79883
AC016885.1	0.480837	1.54313	0.157917	0.123291	0.587861	-5.08484
TMEM71	4.18126	1.32624	0.157882	0.185232	0.685243	-5.38365
FGFR4	4.45932	1.5885	0.157875	0.112666	0.570489	-5.01667
ZSWIM5	4.04791	1.86169	0.157748	0.0631029	0.443112	-4.56479
FKBP6	0.66297	2.07185	0.157735	0.0386779	0.361213	-4.16904
BMP8A	2.23569	1.91137	0.157631	0.0564025	0.424305	-4.47502
SYT1	2.93491	1.01238	0.157615	0.311736	0.804382	-5.73644
GATS	0.646828	1.10459	0.157481	0.269751	0.771534	-5.64257
ANO5	3.74442	0.939762	0.157382	0.347693	0.837924	-5.80463
LCN15	0.62359	1.6848	0.157218	0.092513	0.531497	-4.86547
RP11-691N7.6	0.491249	1.48104	0.157201	0.139085	0.615979	-5.17496
PLXDC2	5.5843	2.43427	0.157134	0.0151934	0.223508	-3.38877
GNAI1	6.44659	2.19976	0.157099	0.0281793	0.310092	-3.90776
AC103801.2	2.94497	1.03789	0.157093	0.299713	0.795454	-5.71129
ATP8B3	3.25183	2.00262	0.157077	0.0456381	0.387307	-4.30402
C11orf89	3.52607	1.64687	0.157016	0.100074	0.54958	-4.92608
PEX5L	1.14946	1.827	0.157008	0.0681636	0.457641	-4.6261
SCAND3	1.87607	1.507	0.156993	0.132303	0.60451	-5.13774
C10orf68	2.36256	1.88941	0.156941	0.0592876	0.431447	-4.51499
TMEM18	6.46064	4.92438	0.156927	1.07757e-06	0.000236442	5.22863
SALL4	1.46605	1.4722	0.156791	0.141456	0.621413	-5.18749
THEMIS	1.50001	1.61783	0.156695	0.106191	0.561198	-4.97156
BBOX1	3.06862	0.635039	0.156579	0.525629	0.93417	-6.03556
GABBR2	0.762436	2.16507	0.156573	0.03075	0.322777	-3.98015
NBPF3	4.56319	2.84818	0.156561	0.00453774	0.108453	-2.3473
CACNG7	1.02032	1.66165	0.156418	0.0970707	0.544122	-4.90262
NBPF1	6.06728	3.00546	0.156369	0.00275522	0.0800288	-1.90985
SLCO4C1	0.488796	2.19862	0.156223	0.0282609	0.310801	-3.91016
NPY5R	1.48021	1.65544	0.156218	0.0983248	0.547117	-4.91251
KCNQ3	1.71944	1.98647	0.156207	0.0474054	0.395036	-4.33485
FBXW10	1.43325	1.62715	0.156149	0.104197	0.556503	-4.95705
RP11-438J1.1	3.00008	1.18752	0.156073	0.235462	0.740738	-5.5512
DPF3	2.88593	1.65668	0.156025	0.0980734	0.546907	-4.91054
RYR2	4.83992	0.935638	0.155998	0.349812	0.839959	-5.80835
SYCE1L	3.72642	2.17908	0.155966	0.0296889	0.31638	-3.95106
NRROS	4.19844	1.69418	0.155951	0.090717	0.528346	-4.85028
CYP21A2	3.50164	1.23581	0.155933	0.216983	0.723189	-5.49496
TMEM132D	0.376106	2.67784	0.155911	0.00759933	0.148179	-2.79522
TMEM14C	7.74435	4.82465	0.155906	1.75385e-06	0.000344542	4.77758
CPNE7	3.59099	1.36959	0.155855	0.171295	0.667548	-5.32752
ASMT	1.32731	1.89223	0.155814	0.0589105	0.430212	-4.50989
ZNF780A	5.37848	2.92035	0.155746	0.00361904	0.0943541	-2.14941
MYBPHL	2.06328	1.25531	0.155688	0.209822	0.716187	-5.47161
AMY1B	0.481658	2.03461	0.155663	0.0423005	0.376141	-4.24221
CST1	0.332482	1.17206	0.15566	0.241607	0.74529	-5.56873
ADAM22	2.71558	1.91639	0.155496	0.0557586	0.422858	-4.4658
MEP1A	0.597402	1.40751	0.155482	0.159759	0.647426	-5.27693
MYBPC1	2.73133	1.03014	0.155463	0.303332	0.798685	-5.719
SPRN	3.9013	2.81752	0.155399	0.00498845	0.114854	-2.42991
AL136218.1	2.77368	0.649848	0.155379	0.516023	0.931457	-6.0264
COL21A1	4.61842	1.21435	0.155377	0.225061	0.732894	-5.52023
MAP7D2	2.5898	1.4774	0.155307	0.140059	0.618424	-5.18014
LILRA1	1.97907	1.7284	0.154997	0.0843978	0.509152	-4.79412
GPR34	3.85513	1.45745	0.154952	0.145482	0.625921	-5.20825
EFR3B	2.2384	1.86009	0.154912	0.0633296	0.444283	-4.56765
DTX4	4.68656	1.8795	0.154766	0.0606294	0.436207	-4.53289
CCDC154	3.49322	1.73606	0.154663	0.0830334	0.50496	-4.7814
TTBK1	1.06561	2.08586	0.154601	0.0373852	0.354614	-4.14117
AP002884.2	0.658121	1.88428	0.154563	0.0599791	0.433704	-4.52427
C1orf195	0.282481	1.52791	0.154524	0.127028	0.597308	-5.10728
EFCAB5	1.50053	1.64545	0.154334	0.100366	0.550067	-4.92832
WFDC10B	1.70912	1.06598	0.154301	0.286834	0.787485	-5.68287
SCN2B	2.48832	1.55713	0.154288	0.119931	0.582932	-5.06401
ASIC2	0.709606	2.14339	0.154254	0.0324568	0.330779	-4.02481
MMP11	4.01129	1.28075	0.154218	0.200745	0.705673	-5.44062
ATP13A5	1.29565	1.06158	0.154208	0.288825	0.788619	-5.68737
USP51	2.78782	1.88444	0.154107	0.0599573	0.433704	-4.52398
EPCAM	4.47077	0.788422	0.154044	0.430741	0.890157	-5.93047
STRA6	2.91974	1.02634	0.154013	0.305117	0.799645	-5.72275
C11orf54	6.02886	3.45383	0.15396	0.000589048	0.0293108	-0.537952
IFI44	6.03465	1.86431	0.153945	0.062734	0.442845	-4.56012
MYRF	4.38472	1.16673	0.153815	0.243753	0.74726	-5.57473
ATP8A2	1.54804	1.50921	0.15378	0.131736	0.604038	-5.13453
TCF24	0.419766	1.46621	0.153719	0.143081	0.621609	-5.19595
RP11-849F2.7	1.70153	1.95472	0.153718	0.0510496	0.405635	-4.39476
SLC16A11	3.51286	1.60858	0.153587	0.1082	0.5643	-4.98587
CHMP4C	4.49199	0.808078	0.153562	0.419345	0.884637	-5.91537
NLRP7	0.286173	1.95409	0.153523	0.0511247	0.406023	-4.39595
CDH2	4.13357	0.818833	0.153402	0.413185	0.880933	-5.90695
GAS2	3.09524	1.59851	0.15339	0.110421	0.569719	-5.00136
CNTN3	3.05095	0.904185	0.153238	0.366237	0.851551	-5.83619
CA10	0.809887	1.82949	0.153237	0.0677897	0.456747	-4.62174
XXcos-LUCA11.5	0.416837	1.4265	0.153205	0.15421	0.641792	-5.2511
HIST1H4B	0.521349	1.29882	0.153199	0.194473	0.699259	-5.41823
SLC5A1	2.59975	0.625496	0.153192	0.531868	0.937059	-6.04135
NLRP9	1.3914	2.15395	0.153186	0.0316158	0.326663	-4.00312
PBLD	4.69297	2.01207	0.153021	0.0446301	0.384123	-4.28587
AL590708.2	1.85879	1.57024	0.152987	0.116852	0.577913	-5.04434
CDX2	0.549325	1.22276	0.152906	0.221871	0.728581	-5.51038
CTSK	6.7617	1.77534	0.15289	0.0763162	0.483931	-4.71529
PAH	1.13947	1.3167	0.152863	0.188408	0.688459	-5.39575
AC007919.2	0.164051	1.61834	0.152846	0.10608	0.561198	-4.97076
MCM6	5.47248	3.30524	0.152796	0.00100177	0.0407238	-1.01298
SOX5	3.08539	1.61713	0.152637	0.106341	0.561198	-4.97264
KCNT2	3.63957	1.13398	0.152603	0.257226	0.759377	-5.61094
CPA3	5.91738	1.3226	0.152597	0.186438	0.686732	-5.38827
WDSUB1	4.989	3.64745	0.152581	0.000286337	0.0174407	0.111174
GATA4	2.62459	0.581756	0.152552	0.560935	0.946696	-6.06677
DNAJC15	5.78088	2.63648	0.152538	0.00857975	0.158312	-2.89992
GCA	5.63711	3.12811	0.152444	0.00183895	0.0609653	-1.55288
GALNT8	2.74542	0.949954	0.15243	0.342493	0.834651	-5.79536
HOOK1	3.94572	0.639449	0.15241	0.522759	0.93299	-6.03285
MPZ	5.31327	1.27268	0.152318	0.203593	0.709401	-5.45052
TRIM2	5.5941	2.41164	0.152229	0.0161606	0.230238	-3.4411
KRT2	2.3338	1.201	0.15222	0.230195	0.736955	-5.53573
LPIN1	6.60563	2.05824	0.15219	0.0399706	0.366376	-4.19594
DRD5	0.543759	2.07448	0.152029	0.0384325	0.360225	-4.16382
EVI2B	4.64039	1.83421	0.152002	0.0670855	0.454091	-4.61345
ROPN1	0.432746	1.90136	0.151989	0.057703	0.426109	-4.4933
DEPDC4	2.51387	1.65177	0.151913	0.0990705	0.547438	-4.91833
ASCL3	0.355152	1.92751	0.151872	0.0543575	0.417996	-4.44535
CTC-454I21.3	0.899555	1.12925	0.151846	0.259213	0.761176	-5.61609
ENTPD2	4.57411	1.5835	0.15183	0.1138	0.571337	-5.02428
GRIA3	2.70776	1.50322	0.151802	0.133273	0.605732	-5.14319
RP11-1220K2.2	0.819516	1.25905	0.151795	0.20847	0.715629	-5.4671
CABP4	2.64562	1.52326	0.151786	0.128186	0.599363	-5.11408
PF4	0.868519	1.03953	0.151695	0.29895	0.795163	-5.70965
CRABP2	6.90571	0.535598	0.151624	0.592422	0.954876	-6.09161
UTS2R	0.442007	1.95598	0.151492	0.0509006	0.404888	-4.3924
AP003774.4	0.687216	2.54747	0.151461	0.0110829	0.183904	-3.11982
PCDHA2	1.00586	1.83856	0.151455	0.0664416	0.452575	-4.6058
C9orf131	1.94017	1.55262	0.151364	0.121006	0.583919	-5.07074
C2CD5	6.15923	3.50665	0.151342	0.000485425	0.0256993	-0.364246
PRMT6	5.00902	3.20007	0.151331	0.00144167	0.0517863	-1.33703
THSD4	5.32129	0.812458	0.151326	0.41683	0.883018	-5.91195
PEX7	5.07643	3.31247	0.151252	0.000976664	0.0399708	-0.990335
AMICA1	4.54858	1.39184	0.1512	0.164452	0.656266	-5.298
CAMK4	2.76269	1.98203	0.151194	0.0479021	0.395522	-4.3433
ERMN	2.09043	1.59272	0.151167	0.111716	0.569719	-5.01023
CCR2	2.89824	1.37332	0.15115	0.170133	0.666295	-5.3226
MSI1	2.63377	1.44168	0.151139	0.14988	0.634115	-5.23019
ZNF226	5.77288	3.44764	0.151027	0.000602462	0.0298694	-0.558148
EPYC	0.465903	1.4309	0.150985	0.152945	0.639008	-5.24506
KIAA1671	6.06498	2.55489	0.150934	0.0108516	0.181477	-3.10175
NPIPB11	3.844	2.35034	0.150932	0.019058	0.253902	-3.58045
ARMC4	2.27385	1.37308	0.150901	0.170206	0.666295	-5.32291
ZP3	4.30326	1.34529	0.150896	0.179006	0.676197	-5.3592
CNBD1	0.0980834	2.96239	0.150883	0.00316552	0.0870852	-2.03193
VN1R1	3.03602	1.9361	0.150874	0.0532946	0.414079	-4.42946
ZNF586	4.99595	4.08295	0.15078	5.00829e-05	0.00501159	1.69457
OR2W3	1.39269	1.71279	0.150645	0.0872346	0.517208	-4.81988
TET1	2.08426	1.77925	0.15046	0.0756719	0.481698	-4.70862
RSPH10B	1.64697	2.30937	0.150341	0.0212398	0.267733	-3.67162
GDAP1L1	1.73305	1.37213	0.150282	0.170504	0.666497	-5.32417
PCDHB2	3.2671	1.79582	0.150256	0.0729926	0.47123	-4.68022
DLL3	0.524922	2.09726	0.150241	0.036361	0.350487	-4.11836
PLCXD3	3.26315	1.4197	0.150113	0.15618	0.643107	-5.26039
PLA2G4E	1.93316	0.574204	0.150104	0.566031	0.948873	-6.07098
FCRLA	1.72757	1.02586	0.15008	0.305345	0.799645	-5.72323
ZNF835	3.21655	1.2953	0.150064	0.195682	0.700716	-5.42261
KIF21B	3.11448	2.11208	0.15003	0.0350656	0.343896	-4.08854
RP11-295K3.1	3.76604	1.80902	0.150018	0.070916	0.46546	-4.65743
SLC36A2	0.431673	2.2334	0.149969	0.0258666	0.298408	-3.8365
CLEC17A	0.866335	1.40679	0.149948	0.159975	0.648157	-5.27792
PIK3CG	2.29609	1.86304	0.149945	0.0629132	0.442845	-4.56239
GAL3ST3	1.60632	0.899678	0.149901	0.368629	0.85216	-5.8401
RBM43	4.20684	2.80738	0.149861	0.00514626	0.117399	-2.45704
UNC5C	2.59661	1.62383	0.14983	0.104904	0.558192	-4.96223
RP11-73M18.2	1.86687	0.643992	0.149808	0.51981	0.932279	-6.03005
AFF2	1.83909	1.12462	0.149726	0.261171	0.762824	-5.62111
CELF4	2.68124	1.28476	0.149694	0.199338	0.703692	-5.43567
KCNB2	1.82347	1.05043	0.149622	0.293918	0.791558	-5.6987
NR1D1	6.34431	1.5933	0.14961	0.111585	0.569719	-5.00934
C9orf156	5.32625	3.86697	0.149597	0.000121423	0.0095026	0.888036
CXorf40A	5.67818	6.06138	0.149597	2.30185e-09	1.49719e-06	10.9628
TM4SF5	0.640977	0.809065	0.149595	0.418777	0.884637	-5.9146
WDR78	3.08694	1.66201	0.149535	0.0969999	0.54406	-4.90206
KCNA6	1.71707	1.19219	0.149435	0.233626	0.739415	-5.54585
MICALCL	2.7875	1.5875	0.149426	0.112892	0.570951	-5.0182
SNX22	3.26417	2.14235	0.149419	0.0325406	0.330854	-4.02694
TNFSF13	5.96631	2.11263	0.149408	0.0350176	0.343648	-4.08741
GLIPR1L1	1.48409	1.5411	0.149251	0.123785	0.588986	-5.08785
WFIKKN1	2.50965	1.69682	0.149199	0.0902149	0.527979	-4.84598
KCNS3	4.97262	1.77801	0.149019	0.0758749	0.482484	-4.71073
PLA2G16	6.52072	1.04755	0.14889	0.295242	0.793035	-5.70161
RUNDC3B	3.10454	2.07428	0.14881	0.0384514	0.360225	-4.16423
KDM4D	2.14426	2.66763	0.148783	0.00783162	0.150612	-2.82122
ZNF235	4.06416	3.00796	0.148651	0.00273301	0.0796746	-1.90273
NKX2-3	1.90445	1.16595	0.148565	0.244069	0.747708	-5.5756
ZNF697	3.31749	2.61084	0.148556	0.00924298	0.165519	-2.96402
CNTNAP3B	5.23822	1.35093	0.14852	0.177195	0.674557	-5.3519
BPIFB4	0.307699	1.67351	0.148453	0.0947135	0.538059	-4.88365
HMX2	0.392736	2.00869	0.148399	0.0449879	0.386033	-4.29236
EXOC3	7.22184	5.55396	0.148269	4.09274e-08	1.55285e-05	8.27091
GSTA3	0.508248	1.25844	0.148227	0.208689	0.715753	-5.46783
SYT11	4.85409	1.41803	0.148182	0.156666	0.643107	-5.26266
LGALS9C	3.32828	0.444472	0.148164	0.656851	0.968021	-6.13461
ZNF480	5.16059	3.01905	0.148144	0.00263625	0.0779407	-1.87099
HIST2H4A	4.89262	1.68636	0.148043	0.0922127	0.531357	-4.86295
CA11	6.0307	1.96829	0.147998	0.0494647	0.400177	-4.36928
TNR	0.576315	2.62593	0.147958	0.00884735	0.161613	-2.92637
KCNS1	0.782495	1.68722	0.147888	0.0920473	0.530999	-4.86156
THNSL1	3.30523	2.1212	0.147635	0.0342875	0.340262	-4.07006
GPRASP1	5.08944	1.38098	0.147615	0.167765	0.662186	-5.31246
CPE	7.12566	1.38439	0.147541	0.166719	0.660495	-5.30793
GZMH	2.74032	1.16401	0.147512	0.244851	0.74867	-5.57777
ZSCAN16	4.58037	2.6386	0.14751	0.00852692	0.1583	-2.8946
BTNL8	2.00076	1.03988	0.147405	0.298787	0.794962	-5.7093
LAMP5	2.0897	1.14077	0.14731	0.254392	0.757198	-5.60352
SUCO	5.48962	3.8809	0.14727	0.000114823	0.00913167	0.938809
STX1B	3.62427	2.18722	0.14723	0.0290863	0.314188	-3.93406
VWA1	7.52804	1.75507	0.147206	0.0797242	0.493817	-4.74958
APOBEC3D	3.46983	1.97982	0.14715	0.0481508	0.395902	-4.34749
SEL1L3	5.1223	1.71225	0.147133	0.0873336	0.51741	-4.82076
HIST1H2BD	5.62018	1.21797	0.147122	0.223682	0.731758	-5.51599
LIMD2	5.06569	2.25837	0.14696	0.0242573	0.28893	-3.78289
C6orf123	2.32695	1.4617	0.146894	0.144314	0.623957	-5.20229
OSTN	0.430858	1.9127	0.146872	0.0562309	0.424295	-4.47258
PHKG1	3.44047	1.6596	0.146768	0.0974824	0.544753	-4.90588
KCNA2	2.54002	1.26799	0.146758	0.205262	0.711365	-5.45624
IL5RA	1.65956	1.42394	0.146741	0.154951	0.642525	-5.25461
ZNF469	1.96718	1.82429	0.146741	0.068573	0.458853	-4.63084
TECRL	0.479385	1.98615	0.146731	0.0474415	0.395036	-4.33547
SIGLEC6	3.32249	1.2526	0.146681	0.210807	0.717765	-5.47488
KLHL6	3.25487	1.76741	0.146355	0.077634	0.488383	-4.72874
RNF150	4.63594	1.03598	0.14628	0.3006	0.796179	-5.71319
UMODL1	0.704967	1.48189	0.146252	0.138859	0.615853	-5.17375
PPAN-P2RY11	1.84376	0.891318	0.146	0.373093	0.854949	-5.8473
NRIP2	4.24096	2.10558	0.145962	0.0356288	0.346434	-4.10164
FGFRL1	5.71999	1.83493	0.145906	0.0669786	0.453969	-4.61219
SIRPD	0.70701	1.52659	0.14575	0.127355	0.597889	-5.10921
PZP	1.75836	1.63085	0.145671	0.103413	0.555071	-4.95127
RP11-5A19.5	4.84909	2.20038	0.145628	0.0281357	0.310004	-3.90647
ZNF256	4.31661	2.10442	0.145476	0.03573	0.347048	-4.10398
TRPM5	0.525778	1.98358	0.145437	0.0477278	0.395258	-4.34034
PLCB4	5.39896	1.1336	0.145428	0.257386	0.759727	-5.61136
MRGPRE	0.86291	1.57579	0.1454	0.115567	0.575211	-5.03596
UBE2U	0.28005	1.67862	0.145326	0.093712	0.53434	-4.87543
GLI1	2.95566	1.04446	0.145314	0.296664	0.793995	-5.70471
ANO4	1.07751	1.49695	0.145241	0.134899	0.608264	-5.15223
NR1D2	5.64336	2.27034	0.145228	0.0235173	0.284394	-3.75699
CKMT2	4.96798	1.05039	0.145185	0.293936	0.791558	-5.69874
ELFN2	0.807127	1.63271	0.145139	0.10302	0.553879	-4.94835
KLHL11	3.85521	2.02579	0.145137	0.0431993	0.379154	-4.25935
FAM27E1	1.67164	1.45884	0.145081	0.145098	0.625702	-5.20629
UBA7	7.04887	2.209	0.14506	0.0275269	0.308885	-3.88829
EML5	4.04769	2.62497	0.145059	0.00887185	0.161898	-2.92875
ERMAP	5.22144	4.01367	0.145033	6.6836e-05	0.00627431	1.43131
FOXD4	2.0285	1.69717	0.144958	0.0901484	0.527905	-4.84541
SGK2	3.39844	1.17549	0.144948	0.240233	0.744366	-5.56486
MCOLN3	4.0658	1.29282	0.144941	0.19654	0.701306	-5.4257
CCDC135	0.482902	1.91637	0.144908	0.0557621	0.422858	-4.46585
NR3C2	4.27915	1.3564	0.14488	0.175448	0.672933	-5.34478
ACACB	6.58383	1.16274	0.144869	0.245369	0.749332	-5.5792
LGSN	0.261321	1.79492	0.14486	0.0731372	0.471997	-4.68179
CD247	3.50655	1.70546	0.144774	0.0885927	0.521984	-4.83189
PSIP1	6.69991	2.4325	0.144751	0.0152671	0.224049	-3.39288
RP11-613M10.8	0.675725	1.23021	0.144717	0.21907	0.725399	-5.5016
SPOCD1	2.16393	1.31045	0.144717	0.190511	0.690465	-5.40364
PAPSS2	5.10712	2.07432	0.144716	0.0384474	0.360225	-4.16414
VSIG2	5.0977	0.682124	0.144662	0.495407	0.924339	-6.0057
ALS2CR11	1.36122	1.81247	0.1446	0.0703804	0.46466	-4.65144
CASP7	5.90008	3.32124	0.144532	0.000946992	0.0392988	-0.962801
IL10RA	4.98019	1.79826	0.144514	0.072606	0.469233	-4.67603
LINC00923	1.23721	1.39023	0.144512	0.16494	0.656921	-5.30015
HSD11B2	4.40557	0.814113	0.144433	0.415882	0.882442	-5.91066
VSTM1	0.39399	1.6705	0.144309	0.0953085	0.539139	-4.88849
CCL11	4.39642	1.01896	0.144261	0.308608	0.801651	-5.73002
NRG3	1.27003	1.56811	0.144246	0.117347	0.577913	-5.04754
MAML3	4.58614	2.00632	0.144201	0.0452407	0.386481	-4.29692
MLLT11	4.6656	2.20944	0.144006	0.0274965	0.308734	-3.88737
KRT83	0.275072	2.45843	0.143903	0.0142176	0.214525	-3.33238
GNRH2	1.47051	1.17804	0.143889	0.239219	0.743456	-5.56198
PCDH15	0.794424	1.66	0.143871	0.0974026	0.544753	-4.90525
HOMER2	5.73063	1.19215	0.143859	0.233642	0.739415	-5.5459
ELOVL4	4.26123	1.12339	0.143857	0.261694	0.763271	-5.62244
MIOX	0.608666	1.41184	0.143764	0.158483	0.645269	-5.27108
ULBP1	0.851139	1.36571	0.14372	0.172508	0.669162	-5.33261
CYP3A7	1.7352	1.29226	0.14372	0.19673	0.701306	-5.42638
HTR1E	1.41708	0.999429	0.143709	0.317964	0.810629	-5.74897
FOXRED2	4.65689	2.69282	0.143699	0.00726993	0.143913	-2.75691
SEMA6D	3.98392	1.36347	0.14365	0.173212	0.669879	-5.33554
SLFN12L	2.45068	1.5657	0.143648	0.117912	0.579556	-5.05118
DLEU2L	1.87554	1.51262	0.143643	0.130868	0.603392	-5.12958
HIST1H2BL	1.03088	1.10582	0.143542	0.269217	0.770909	-5.64126
CERCAM	5.98661	1.72547	0.143505	0.0849235	0.510516	-4.79897
ASXL3	2.09803	1.63379	0.143426	0.102794	0.553879	-4.94666
SIX4	2.51884	1.33891	0.143426	0.181074	0.678936	-5.36742
KRT85	0.424056	2.04126	0.143351	0.0416329	0.373323	-4.22924
[truncated: 16,213 more rows]

## Sheet: S32 Kidney_limmaOut
Name	AveExpr	t	logFC	P.Value	Adj pval	B
RP11-529K1.3	1.79503	4.08294	3.74499	0.000298739	0.362709	-0.450725
F8A2	1.93543	3.72362	3.30394	0.000800646	0.543913	-1.09157
AC104532.2	1.62088	3.20624	2.98084	0.00316024	0.543913	-1.99392
CYP2J2	4.06057	3.9703	2.65976	0.000406937	0.41173	-0.650702
SLC17A3	5.9619	2.42455	2.54218	0.0214846	0.546651	-3.25551
UGT1A9	5.72735	2.01279	2.51802	0.0530802	0.58987	-3.83881
CYP4A11	6.9779	2.28183	2.44404	0.0296744	0.566491	-3.46548
SLC17A1	5.96886	2.81939	2.40813	0.00839461	0.543913	-2.63863
PIGR	7.98332	2.92631	2.27152	0.0064405	0.543913	-2.46384
G6PC	5.45916	2.76125	2.25602	0.00967847	0.543913	-2.7324
UGT2A3	6.42504	2.7739	2.19383	0.00938435	0.543913	-2.71208
CLEC18A	5.44123	3.02624	2.16058	0.00500959	0.543913	-2.298
LEFTY1	2.87642	3.38035	2.15248	0.00199341	0.543913	-1.6902
UPK1B	4.71587	2.87078	2.12462	0.00739457	0.543913	-2.55498
ACSM1	3.17745	5.07829	2.07619	1.76744e-05	0.107296	1.33898
LBP	3.15345	2.46709	2.07392	0.0194777	0.546589	-3.19149
FLT3	2.41864	5.47885	2.07074	5.63847e-06	0.0513439	2.03554
CLDN2	7.03566	2.59233	2.0382	0.0145256	0.545593	-2.99937
SLC16A9	6.34338	2.60804	2.00324	0.0139941	0.545593	-2.97491
SLC5A12	6.1344	1.88006	1.99811	0.069727	0.612117	-4.01097
CTB-186H2.3	1.68978	3.14843	1.99599	0.00365573	0.543913	-2.09014
SLC5A8	4.33407	2.38338	1.96392	0.0236056	0.548887	-3.31687
UGT1A10	1.74634	2.94698	1.95522	0.00610283	0.543913	-2.42843
MAP7D2	3.58501	2.9436	1.9506	0.00615121	0.543913	-2.43368
CREB3L3	2.73803	2.38884	1.95048	0.0233067	0.548887	-3.30862
NAT8	8.45642	1.81813	1.93839	0.078925	0.623053	-4.08836
UGT1A6	6.73371	2.68352	1.92098	0.0116831	0.543913	-2.8563
AKR1B10	3.28556	2.04898	1.91527	0.049193	0.587246	-3.79042
GJB2	4.63247	3.0233	1.89122	0.00504692	0.543913	-2.3029
NSG1	3.61305	3.3764	1.88425	0.00201378	0.543913	-1.69689
UGT1A1	6.54003	1.73323	1.87255	0.0932036	0.639917	-4.19127
LCN2	5.13038	1.69916	1.86164	0.0995165	0.647178	-4.2315
RNF186	5.28983	2.09978	1.85836	0.044161	0.580809	-3.72151
LRP2	6.79329	2.13526	1.84637	0.0409226	0.580809	-3.67272
REG1A	3.99712	1.77156	1.8373	0.0865079	0.632985	-4.14528
SLC47A2	5.9485	2.37405	1.83495	0.0241119	0.548887	-3.33069
ACSM2A	7.34413	1.89586	1.83013	0.0675333	0.60899	-3.99092
HAVCR1	4.58152	2.51374	1.8198	0.0174752	0.546589	-3.12054
SLC16A1	4.85765	4.32709	1.80468	0.000149334	0.339959	-0.00376557
AC007382.1	2.92313	1.83855	1.80399	0.0757829	0.620527	-4.06305
NLRP6	2.68788	3.33546	1.78187	0.00223995	0.543913	-1.76704
TMEM252	5.90304	2.35842	1.7792	0.0249825	0.548887	-3.35376
AOX1	6.77811	2.85467	1.7658	0.00769521	0.543913	-2.58127
FUT3	4.57674	2.55893	1.75486	0.0157179	0.545593	-3.05111
ACSM2B	7.41468	1.82744	1.7527	0.0774791	0.620527	-4.07685
PLA2G12B	3.91843	2.18049	1.74809	0.0371014	0.569948	-3.60972
CLRN3	5.33591	2.03461	1.74755	0.0507059	0.588599	-3.80971
UBD	6.13912	3.09773	1.73095	0.00417697	0.543913	-2.17801
CPN1	1.60209	3.69116	1.72302	0.000865392	0.543913	-1.1421
SLC2A2	4.4179	2.0237	1.72265	0.0518808	0.58987	-3.82428
AGT	6.11984	2.69388	1.71782	0.0113952	0.543913	-2.83989
HNF4A	5.92689	2.198	1.71458	0.0357097	0.569948	-3.5851
CLEC18C	5.03591	1.95304	1.71104	0.0600869	0.60656	-3.91735
CGA	3.4785	3.41354	1.69839	0.00182271	0.543913	-1.63124
ANGPTL4	5.53959	1.93053	1.69776	0.0629284	0.608392	-3.9465
DAPL1	3.90462	2.59555	1.69773	0.0143961	0.545593	-2.99366
C2orf54	5.16806	2.44238	1.69234	0.0206213	0.546589	-3.22875
SLC30A2	5.26983	2.37449	1.68083	0.0240878	0.548887	-3.33004
SORCS1	2.84029	2.98386	1.66987	0.00554524	0.543913	-2.36536
SAA1	4.1921	1.66278	1.66421	0.106648	0.657129	-4.27376
PTPN20A	3.45489	2.84581	1.66412	0.00783561	0.543913	-2.59348
SLC22A11	6.09348	1.81189	1.66126	0.0799076	0.624339	-4.09606
S100A1	7.88715	2.54881	1.64962	0.0160967	0.545593	-3.06672
SLC5A10	5.79256	1.9374	1.64939	0.0620496	0.607922	-3.93763
SLC34A2	5.7146	1.57702	1.64215	0.125157	0.668006	-4.37053
TMEM82	4.70583	2.08407	1.64176	0.0456661	0.581609	-3.74295
GGT1	7.79661	2.67781	1.64068	0.0118447	0.543913	-2.86534
RP11-571M6.15	2.44941	1.96559	1.63868	0.0585429	0.605238	-3.90094
IGFBP1	3.00349	2.37744	1.6305	0.0238889	0.548887	-3.3249
CDH2	5.65761	2.9203	1.62726	0.00653788	0.543913	-2.47374
PDZK1IP1	9.41251	2.11722	1.60987	0.0425417	0.580809	-3.69759
AL136376.1	2.21156	1.97159	1.60141	0.0578209	0.603458	-3.89309
LRRN4	4.39607	2.29477	1.59232	0.0288295	0.56639	-3.44676
VSTM2L	2.63515	2.21882	1.58449	0.0340754	0.568331	-3.55513
GDA	5.39794	1.97041	1.57741	0.0579717	0.603994	-3.89469
SLC22A7	5.31532	1.90709	1.5751	0.0660108	0.608392	-3.9766
ALDH8A1	6.79784	2.33511	1.57438	0.0263338	0.553496	-3.388
SLC7A9	5.65108	2.02042	1.5732	0.0522382	0.58987	-3.82865
CRYM	6.50086	3.14363	1.5698	0.0037137	0.543913	-2.10041
SLC13A3	6.69864	1.9268	1.55323	0.0634103	0.608392	-3.9513
NKAIN4	4.90879	2.03205	1.55266	0.0509789	0.589853	-3.81313
CDHR5	6.07151	1.64525	1.55241	0.110235	0.659234	-4.29387
AL355490.1	0.313437	4.42208	1.54745	0.000113963	0.296498	0.169247
APCS	1.80322	2.43138	1.54374	0.0211159	0.546589	-3.24447
UGT3A1	6.55414	1.94136	1.54165	0.0615479	0.607528	-3.93251
SLC15A1	4.37267	2.12208	1.53884	0.0421001	0.580809	-3.69091
PAH	7.08787	1.48434	1.53618	0.14803	0.684518	-4.47042
CTC-429P9.4	5.49969	1.89008	1.53325	0.0683292	0.611208	-3.99828
CYP4F3	4.5997	2.12384	1.52899	0.041941	0.580809	-3.68848
MISP	5.24344	2.38772	1.52045	0.0233733	0.548887	-3.31043
MUM1L1	2.73916	2.87222	1.51929	0.00733288	0.543913	-2.5498
REG3G	2.36532	1.93039	1.51634	0.062927	0.608392	-3.94658
F13A1	5.73211	2.84402	1.51295	0.00790038	0.543913	-2.59862
C1QL3	3.29856	3.66133	1.50961	0.000938276	0.543913	-1.19505
TRIM6	5.42561	4.21862	1.50559	0.000202546	0.362709	-0.199417
FUT6	5.88703	1.83463	1.50514	0.0763786	0.620527	-4.06793
CYP4A22	4.91289	1.68093	1.50497	0.103039	0.653165	-4.25277
EPHA7	4.82816	2.39682	1.49977	0.022893	0.548887	-3.29691
DNAJC25-GNG10	2.90701	2.2549	1.4974	0.0314559	0.566569	-3.50352
METTL7B	5.70131	2.4368	1.49633	0.0208881	0.546589	-3.23714
DYDC2	2.21816	3.21916	1.49569	0.0030356	0.543913	-1.96752
KCNH6	3.46432	2.24726	1.49203	0.0320026	0.566569	-3.5146
GPR143	5.26421	2.67357	1.49071	0.0119659	0.543913	-2.87204
ENPEP	6.52792	2.28715	1.48386	0.0293246	0.566491	-3.45779
SLC4A4	6.71378	3.10741	1.48248	0.00407483	0.543913	-2.16166
MMP7	8.36477	2.03666	1.47289	0.0504868	0.588599	-3.80696
HABP2	4.83298	1.77351	1.47266	0.0861785	0.632464	-4.14292
CXCL14	8.92124	2.2413	1.45986	0.0324671	0.56754	-3.52366
PDK4	8.06173	2.3649	1.45797	0.0246176	0.548887	-3.3442
LTF	6.24267	1.80085	1.45379	0.0816689	0.626762	-4.1096
GLDC	6.50887	2.28512	1.44978	0.0294572	0.566491	-3.46072
MGST1	8.02837	2.12966	1.44838	0.0414189	0.580809	-3.68045
RP11-598P20.5	1.11922	1.20356	1.44422	0.238061	0.744517	-4.74155
B3GNT4	3.59957	3.08053	1.44226	0.00433851	0.543913	-2.2033
CPN2	4.13612	1.72746	1.43734	0.0942488	0.641188	-4.19813
C3	6.91068	2.40968	1.43651	0.0222298	0.548887	-3.27775
SLC36A2	5.1374	1.93587	1.42646	0.0622443	0.607922	-3.93961
SLC22A8	6.66086	1.53388	1.42482	0.135417	0.672943	-4.41764
TUBAL3	3.49589	2.30216	1.41902	0.0283067	0.56506	-3.43522
ABCC2	4.13568	1.87786	1.4089	0.0700364	0.612117	-4.01375
SLC13A2	5.93831	1.86855	1.39676	0.0713624	0.614522	-4.0255
AC103801.2	3.83764	2.13632	1.38456	0.0407952	0.580809	-3.6709
IL17RB	6.47269	2.73149	1.38072	0.0104046	0.543913	-2.78004
TM6SF2	3.64076	2.15655	1.37991	0.0390382	0.5782	-3.6427
DPYS	6.72853	1.52899	1.37809	0.136621	0.673936	-4.42291
DSCR8	1.57277	2.23016	1.3708	0.033235	0.568331	-3.53901
HSPB2-C11orf52	3.32321	1.927	1.36795	0.0633475	0.608392	-3.95085
KMO	5.19276	2.2222	1.36493	0.0338635	0.568331	-3.55086
GJB1	6.78569	2.32605	1.35555	0.0268765	0.55745	-3.40125
CDH6	5.68986	2.35225	1.35487	0.0253333	0.548887	-3.36283
CGREF1	3.97272	2.10948	1.3542	0.0432226	0.580809	-3.70794
KRTAP2-3	1.64703	2.19167	1.35249	0.0361645	0.569948	-3.5935
CES3	4.64603	1.98194	1.3516	0.0566035	0.597602	-3.87957
ESPNL	2.04145	3.1313	1.34603	0.00380919	0.543913	-2.11738
PAPPA-AS1	2.66752	1.76055	1.34553	0.08836	0.63555	-4.15848
ENPP3	4.05669	1.73361	1.34447	0.0931345	0.639917	-4.19081
MTNR1A	2.55627	2.61262	1.34234	0.0137929	0.545593	-2.96582
C11orf86	1.83944	2.46365	1.34052	0.0195839	0.546589	-3.19542
HECW1	4.12167	2.0233	1.34022	0.0519097	0.58987	-3.82471
BLOC1S5-TXNDC5	0.929462	1.65793	1.33496	0.107631	0.657199	-4.27934
CYP4F11	4.1214	2.16213	1.33461	0.0385811	0.5782	-3.63505
SERPINA3	5.3923	1.59412	1.33316	0.12127	0.666639	-4.35157
CCL20	3.973	1.60967	1.33289	0.117821	0.66333	-4.33417
CHST13	3.47076	2.27657	1.33258	0.0299664	0.566491	-3.47218
PDZD3	4.8263	1.83138	1.33225	0.0768749	0.620527	-4.07197
SLC3A1	8.77568	2.57611	1.33139	0.0150936	0.545593	-3.02454
SERPINB7	1.95288	2.80071	1.32702	0.00874945	0.543913	-2.66629
SLC27A2	6.43631	2.50224	1.32494	0.0179502	0.546589	-3.13809
SCN8A	2.07113	3.53442	1.32178	0.00132071	0.543913	-1.41935
PLG	6.73871	1.34764	1.32122	0.187747	0.709266	-4.60849
C2	4.8891	2.15794	1.31962	0.0389644	0.5782	-3.64123
CLEC18B	5.94849	1.79903	1.31912	0.0819631	0.626762	-4.11184
IL22RA1	3.21689	2.40904	1.31838	0.0221999	0.548887	-3.27732
LILRA4	1.18122	2.31061	1.31655	0.0277876	0.564977	-3.42314
XCR1	1.24871	2.35925	1.31566	0.0248917	0.548887	-3.3517
IGJ	6.11332	1.65664	1.31455	0.107894	0.657317	-4.28083
DNER	5.82569	2.58087	1.30995	0.0149247	0.545593	-3.01715
SLC47A1	6.82577	1.85828	1.30435	0.0728506	0.616072	-4.03841
NLGN1	3.66805	2.85721	1.30297	0.00761108	0.543913	-2.57437
IGLL5	4.05974	1.59456	1.30193	0.121171	0.666498	-4.35107
TMEM178B	3.62649	2.56263	1.2981	0.0155289	0.545593	-3.04361
CCL4L1	3.51622	1.75089	1.29548	0.0900436	0.637189	-4.1701
PCDHA4	3.23719	2.53827	1.29363	0.0164458	0.546158	-3.08122
RP11-293I14.2	1.12485	1.53506	1.28577	0.135127	0.672755	-4.41636
BBOX1	7.79186	1.52674	1.28457	0.137179	0.675182	-4.42533
PCK1	8.61474	1.58615	1.28226	0.123069	0.667803	-4.36042
PKLR	5.19496	1.46863	1.27854	0.152219	0.687189	-4.48684
NAPSA	7.14808	1.75209	1.27623	0.0898554	0.637189	-4.16873
ACE2	5.76914	1.5922	1.2741	0.121701	0.66721	-4.3537
GPR35	3.41398	3.18196	1.27356	0.00334278	0.543913	-2.03115
CYP27B1	4.89949	2.53579	1.27349	0.0165819	0.546158	-3.08629
MYOM3	5.52351	2.01157	1.27275	0.0532152	0.58987	-3.84042
C14orf180	2.4616	2.04467	1.27034	0.0495737	0.587945	-3.79569
ZNF788	1.27801	1.86506	1.26863	0.0718567	0.615304	-4.02986
VCAM1	7.27328	2.3328	1.26744	0.0264713	0.553496	-3.39139
CPNE7	2.67704	2.08636	1.2617	0.0453778	0.581609	-3.73925
TMEM27	7.68765	1.88312	1.26078	0.069298	0.612117	-4.00711
USH1C	6.66376	1.63646	1.26015	0.11207	0.660194	-4.30389
SAA2	3.5263	1.39193	1.26008	0.174059	0.699834	-4.56499
SLC5A9	4.48251	2.15887	1.25847	0.0388681	0.5782	-3.63974
EXOC3L4	4.51259	2.38414	1.25789	0.0235293	0.548887	-3.31501
TSPAN1	8.94853	2.49501	1.25624	0.0182553	0.546589	-3.14911
NPIPB15	2.93562	1.90896	1.25545	0.0656972	0.608392	-3.97389
SLC28A1	5.65934	1.50303	1.25428	0.143163	0.680965	-4.45067
PPP1R16B	5.27376	2.80016	1.25298	0.00879135	0.543913	-2.66915
EDN2	4.86505	1.81308	1.24945	0.0797182	0.624339	-4.09458
BCHE	3.88637	1.892	1.24772	0.0680313	0.610338	-3.99568
TMEM176B	9.1307	2.63356	1.24754	0.0131689	0.543913	-2.935
AARD	2.8387	2.62104	1.24589	0.0135187	0.545593	-2.95264
SLC22A4	4.36727	2.97746	1.24555	0.00563533	0.543913	-2.376
ACMSD	6.88015	1.54103	1.24236	0.133671	0.671994	-4.4099
ALDH1L1	7.53906	2.4274	1.24009	0.0213443	0.546651	-3.25124
SMPDL3B	5.03097	2.59839	1.23509	0.0143024	0.545593	-2.98935
CCL15	4.16331	1.64474	1.23419	0.110341	0.659234	-4.29446
TRABD2A	2.92544	2.92627	1.23125	0.00640857	0.543913	-2.46089
KCNJ15	8.10506	2.79514	1.22866	0.00890941	0.543913	-2.67786
BHMT	8.1161	1.38346	1.2269	0.176615	0.702187	-4.5734
UGT1A4	2.06006	2.61681	1.22287	0.0136559	0.545593	-2.95927
SLC39A5	6.66443	1.33741	1.2226	0.191025	0.710487	-4.61837
MRC1L1	4.2234	2.37004	1.22074	0.0242816	0.548887	-3.33561
RNF128	6.38627	2.44519	1.21843	0.0204884	0.546589	-3.22453
TUBB4A	3.8199	1.86424	1.21635	0.0719447	0.615433	-4.03075
FRMD5	1.70283	2.6346	1.21557	0.0130881	0.543913	-2.93137
MASP1	4.40188	2.51938	1.21478	0.0172011	0.546589	-3.11054
PLS1	6.281	3.84099	1.21086	0.000577175	0.525576	-0.877659
SLC2A5	5.54864	1.76257	1.2071	0.0880408	0.63555	-4.15613
MRC1	2.91598	1.6597	1.20704	0.107231	0.657129	-4.27723
MMP24	5.26424	3.47831	1.20097	0.00153658	0.543913	-1.51888
TMEM176A	8.79929	2.27031	1.2009	0.030445	0.566491	-3.48208
CYP2C9	2.64191	1.95241	1.19819	0.0600931	0.60656	-3.91775
IGSF11	3.95614	2.3805	1.19345	0.0237073	0.548887	-3.32005
SLC44A4	7.121	1.92098	1.19329	0.0641697	0.608392	-3.9588
PM20D1	3.44856	2.16907	1.19287	0.0379707	0.574493	-3.62499
SLC1A1	6.21514	2.60036	1.19132	0.0142515	0.545593	-2.98687
AGMO	4.11036	1.81116	1.1911	0.0800001	0.624339	-4.09687
HHLA2	3.95969	1.32606	1.1905	0.194712	0.715285	-4.62925
FMO1	6.85739	1.35261	1.19001	0.186171	0.708499	-4.60367
CRYAB	10.1308	2.46293	1.18842	0.019666	0.546589	-3.19777
ESPL1	3.8186	3.42089	1.18753	0.00178758	0.543913	-1.61843
AL109927.1	1.72246	1.08691	1.18667	0.285632	0.768066	-4.83949
AOC1	8.133	1.48966	1.18588	0.14663	0.683391	-4.46481
SLC2A9	6.62367	2.74162	1.18186	0.0101519	0.543913	-2.76386
CCL15-CCL14	5.51248	1.76583	1.18135	0.0874813	0.635115	-4.15219
MROH2A	1.69623	2.39674	1.18045	0.0228343	0.548887	-3.29569
LAD1	7.01465	2.6341	1.1771	0.0131522	0.543913	-2.93416
TLR8	2.08116	2.41707	1.17644	0.0217948	0.548801	-3.26531
CDHR2	4.59643	1.64027	1.17581	0.111271	0.660194	-4.29955
BEST3	2.19888	2.64064	1.17505	0.0129005	0.543913	-2.92188
FAM150B	5.01401	1.58556	1.17482	0.123203	0.667803	-4.36108
IL12RB2	2.53157	2.11596	1.17449	0.0425767	0.580809	-3.69856
MEI4	4.18353	2.12832	1.17301	0.0414855	0.580809	-3.68177
GSDMA	1.48995	2.56989	1.17255	0.0152649	0.545593	-3.03237
C6orf100	0.659977	2.64277	1.17211	0.0128435	0.543913	-2.9189
HMOX1	6.66505	2.34747	1.17181	0.0256088	0.548887	-3.36986
OIT3	2.47568	1.92257	1.16988	0.0638877	0.608392	-3.95636
SCGN	3.41792	1.47255	1.16888	0.151155	0.686829	-4.48275
ASPG	4.52856	1.44081	1.16888	0.159875	0.69207	-4.5156
F12	3.254	2.00946	1.16832	0.0533811	0.591119	-3.84274
CFTR	3.05068	1.69818	1.16739	0.0996479	0.647178	-4.23251
HSD3B7	6.3228	4.14627	1.16428	0.000247696	0.362709	-0.328968
CYP4F2	4.6872	1.56472	1.16286	0.128016	0.668844	-4.38407
ANPEP	7.58801	1.4831	1.16268	0.148356	0.684518	-4.47171
ZBED2	2.45686	2.1113	1.15627	0.0430049	0.580809	-3.70497
SPON2	5.90106	2.41001	1.15545	0.0222127	0.548887	-3.27725
APBB1IP	4.40147	2.45281	1.15261	0.0200825	0.546589	-3.21183
SLC38A4	4.51369	1.96103	1.14715	0.0590853	0.605275	-3.90682
TEX11	1.38343	2.08217	1.14601	0.0457918	0.581609	-3.74502
GPC4	6.85436	2.85432	1.14505	0.00770183	0.543913	-2.58183
SERPINF2	6.98779	1.79967	1.1444	0.0818596	0.626762	-4.11105
TSKU	6.23464	2.73398	1.13824	0.0103418	0.543913	-2.77606
NGEF	4.35864	2.04123	1.13638	0.0499572	0.587945	-3.80048
SLC22A2	7.85225	1.38453	1.13413	0.176291	0.702187	-4.57235
GPR64	2.16628	2.05258	1.13375	0.0487445	0.587176	-3.78498
CORO2A	3.10659	3.24	1.13279	0.00287553	0.543913	-1.93178
ALDH3B1	5.71911	2.82867	1.13247	0.00819617	0.543913	-2.62294
C4A	7.71083	1.6858	1.13086	0.102088	0.651833	-4.2471
INHBE	1.57478	2.30032	1.13042	0.0284049	0.56506	-3.43759
MEGF11	2.87469	1.70194	1.13009	0.0989218	0.647178	-4.22807
DPP4	6.85739	1.93828	1.12967	0.0619375	0.607922	-3.93649
CCL18	1.9223	1.49897	1.12766	0.144198	0.681427	-4.45496
CCR6	2.52108	2.10713	1.127	0.0433922	0.580809	-3.71071
CES4A	4.00424	2.01881	1.126	0.0523527	0.58987	-3.83035
MUC4	3.07747	2.34358	1.12584	0.0257686	0.548887	-3.37436
PRODH2	6.42349	1.15047	1.12493	0.258934	0.752708	-4.78724
BIN1	7.15241	3.27931	1.12103	0.00260978	0.543913	-1.86772
TM4SF4	2.98771	1.86425	1.12077	0.0719076	0.615405	-4.03058
AMACR	7.48989	2.50582	1.11836	0.0178013	0.546589	-3.13264
SLC23A1	5.47545	1.66738	1.11689	0.105723	0.657129	-4.26845
CLU	10.6207	3.04217	1.11521	0.00479972	0.543913	-2.26986
COMP	3.32739	1.51818	1.11426	0.139289	0.67869	-4.43449
CYP8B1	4.48252	1.77049	1.11422	0.0866789	0.633466	-4.14654
FABP1	7.11084	1.15369	1.11295	0.257629	0.752659	-4.78451
HAVCR2	4.92395	2.05397	1.11088	0.0486691	0.587176	-3.78364
KRT80	4.62223	2.11039	1.10908	0.0431358	0.580809	-3.70667
CHDH	6.35118	2.66963	1.10846	0.0120796	0.543913	-2.87825
C4B	7.63198	1.63996	1.10512	0.111337	0.660194	-4.29991
CD70	2.18388	1.47783	1.10455	0.149732	0.685471	-4.47722
SULT1A1	6.80606	4.55235	1.10168	7.88722e-05	0.296498	0.403269
CNTNAP3	3.71898	3.55717	1.1003	0.00124252	0.543913	-1.37927
PSAT1	6.78721	1.75095	1.09718	0.0900552	0.637189	-4.1701
AREGB	0.80542	2.40811	1.09153	0.0222586	0.548887	-3.27896
C4BPA	1.35855	2.0977	1.09151	0.0442915	0.580809	-3.72376
FERMT1	3.83916	2.24989	1.09104	0.0317841	0.566569	-3.51037
ANKRD33B	3.59964	2.68769	1.09013	0.0115213	0.543913	-2.84754
CD68	6.99559	2.83166	1.08975	0.00814487	0.543913	-2.61871
LRLE1	0.610646	2.08304	1.08939	0.0457316	0.581609	-3.74405
SLC16A4	7.50418	2.42829	1.08786	0.0213006	0.546651	-3.2499
CTSE	2.03506	1.77298	1.08675	0.0861949	0.632464	-4.14332
ADM2	4.5854	2.37639	1.08482	0.0239312	0.548887	-3.32616
KHK	7.81112	1.56868	1.082	0.127089	0.668164	-4.37972
ARHGAP40	3.04184	1.51256	1.08149	0.140693	0.679909	-4.44048
AC129492.6	2.36531	2.46798	1.07975	0.0193789	0.546589	-3.18861
KCNK5	6.06157	2.47585	1.0763	0.0190861	0.546589	-3.17821
PRUNE2	6.21667	2.34519	1.07423	0.0257414	0.548887	-3.37322
SPINK13	1.97982	1.85109	1.07112	0.073832	0.618546	-4.04709
RDH5	5.2939	2.90948	1.06898	0.00669041	0.543913	-2.48922
SLITRK2	2.77698	2.03418	1.06756	0.050667	0.588599	-3.80965
GRIA4	2.27223	1.54724	1.06312	0.132113	0.671705	-4.40309
DPF3	3.74974	2.47729	1.05743	0.0189647	0.546589	-3.17449
XXbac-BPG181M17.5	1.96224	1.58638	1.05697	0.122965	0.667803	-4.36009
MAOB	7.56809	2.00035	1.05621	0.054477	0.593553	-3.8553
TRIM61	2.11297	2.60445	1.05592	0.0140638	0.545593	-2.97859
CD180	2.51335	2.47589	1.05505	0.0190265	0.546589	-3.17662
FAM106A	1.09388	3.22385	1.05232	0.00299888	0.543913	-1.95949
C8orf47	4.64041	1.90136	1.05156	0.0667629	0.608392	-3.98381
ALOX15B	1.22286	2.02482	1.05127	0.0516924	0.58987	-3.8223
THPO	3.45905	1.70347	1.05076	0.0986283	0.647178	-4.22627
SLC6A17	3.59193	2.2171	1.04861	0.034171	0.568331	-3.55714
PDZK1	8.75228	1.72985	1.04825	0.0938143	0.641188	-4.19529
GLYAT	7.65776	1.12948	1.04734	0.26754	0.757954	-4.80479
VSIG4	5.22092	2.05681	1.04472	0.0483865	0.587176	-3.77989
CEP55	2.11713	2.73861	1.04376	0.010184	0.543913	-2.76633
CST6	3.79952	1.63532	1.04354	0.112259	0.660194	-4.3051
MGAT3	4.27735	2.0042	1.0432	0.0539775	0.5916	-3.84977
TMEM179	1.5565	2.02253	1.0432	0.051937	0.58987	-3.82533
PRAP1	6.43336	0.955469	1.04301	0.346888	0.798676	-4.93896
GPR126	4.86025	2.5911	1.04296	0.0145261	0.545593	-2.99974
FAM189A1	3.30199	1.86562	1.04237	0.0717083	0.614855	-4.02885
TFEC	5.0097	1.82649	1.04118	0.0776257	0.620527	-4.07803
SULT1C4	5.99659	2.46174	1.03926	0.01972	0.546589	-3.19957
COCH	3.87596	2.02523	1.03926	0.0516432	0.58987	-3.82172
LYZ	6.39688	1.85593	1.03911	0.0731946	0.616072	-4.04135
WDR72	6.91913	2.47931	1.03853	0.0189337	0.546589	-3.17298
ABCC3	5.4737	1.91169	1.03816	0.0653957	0.608392	-3.97071
SLCO2B1	5.53652	2.55459	1.03775	0.015864	0.545593	-3.0573
RNASE2	2.20864	2.12067	1.03439	0.0421485	0.580809	-3.69208
GMNC	2.95944	1.80998	1.03431	0.0801266	0.624418	-4.0981
DSEL	3.97436	2.74399	1.03223	0.0100515	0.543913	-2.75771
MPP6	5.08055	2.81011	1.03221	0.008556	0.543913	-2.65149
CTD-3105H18.16	0.506212	1.81094	1.03199	0.0800478	0.624339	-4.09719
SLC7A7	6.99797	1.74409	1.03193	0.0912638	0.637189	-4.17832
ECEL1	2.95464	1.92214	1.03036	0.0639283	0.608392	-3.95684
KCTD4	1.82646	2.21771	1.02723	0.0341251	0.568331	-3.55627
VIL1	5.43102	1.6893	1.02606	0.101409	0.650638	-4.24303
ZC3H12D	2.90937	2.62326	1.02506	0.0134474	0.545593	-2.94917
CYP21A2	2.63073	1.96729	1.02489	0.0582593	0.605061	-3.89824
QRFPR	3.55872	1.74985	1.02144	0.0901704	0.637189	-4.17119
AC068987.1	1.84232	2.85188	1.02087	0.00771226	0.543913	-2.58308
NR1H4	6.28597	1.82433	1.02052	0.0779601	0.620957	-4.0807
TM4SF5	5.00069	1.18483	1.0173	0.245277	0.747862	-4.75787
GOLGA8M	2.77027	3.08162	1.01599	0.00432643	0.543913	-2.20146
ACSM5	5.4752	1.70006	1.01579	0.0993458	0.647178	-4.23045
CHI3L2	3.1606	1.74447	1.01561	0.0911159	0.637189	-4.17763
TRIM14	5.01168	2.99906	1.01499	0.00533635	0.543913	-2.34
NDUFC2-KCTD14	0.941165	1.50124	1.01312	0.143623	0.680965	-4.45256
ERCC6-PGBD3	2.15287	1.5255	1.01276	0.137425	0.675182	-4.42659
MZB1	3.77306	1.52458	1.01084	0.137675	0.675468	-4.42761
OLR1	4.5007	2.12151	1.00689	0.0420889	0.580809	-3.69108
ACOT1	6.01024	2.75734	1.00555	0.00975805	0.543913	-2.73792
TTC29	1.64752	2.88033	1.0013	0.00718655	0.543913	-2.5365
ANKRD1	2.52396	2.40946	0.999475	0.022179	0.548887	-3.27671
CAPN12	4.57778	1.56267	0.999309	0.128496	0.668844	-4.38631
FAM83D	3.61477	2.43232	0.999183	0.0210437	0.546589	-3.24243
CYP4F12	3.56516	2.02455	0.999048	0.0517032	0.58987	-3.82253
GPX3	11.3503	1.85085	0.998795	0.073943	0.61858	-4.04771
GAS2L3	3.58956	2.25365	0.998649	0.03152	0.566569	-3.50498
FREM2	5.10958	1.96723	0.998608	0.0583443	0.605061	-3.89879
C15ORF37	1.86627	1.56391	0.998322	0.12815	0.668844	-4.38488
SLCO4C1	5.93659	1.77864	0.997102	0.085316	0.63183	-4.13669
GALNT11	7.78253	3.37572	0.997013	0.0020197	0.543913	-1.69882
HNF4G	4.56329	1.79506	0.995599	0.082573	0.626771	-4.11657
ZNF812	1.95279	2.0269	0.994854	0.0514489	0.58987	-3.81939
AP000295.9	1.62649	1.71373	0.994436	0.0967067	0.645762	-4.2142
MAPK4	4.78725	1.73243	0.993934	0.0933388	0.6405	-4.1922
RP11-407N17.3	4.34605	2.15541	0.993726	0.0391141	0.5782	-3.64406
NNMT	7.12382	1.36554	0.993715	0.182116	0.705489	-4.59105
CYP3A5	4.65836	1.65048	0.993409	0.109146	0.659217	-4.28788
MIA2	4.40019	2.81915	0.992009	0.00836141	0.543913	-2.63638
MYBL2	1.77058	2.35963	0.988973	0.0248486	0.548887	-3.35072
REN	5.88553	0.85026	0.986138	0.401837	0.821999	-5.01
TUBB3	3.78015	1.42087	0.985209	0.165524	0.694421	-4.53591
CDH4	2.04941	1.71414	0.984712	0.096619	0.645734	-4.21368
PAPPA2	5.02207	1.45565	0.983805	0.155753	0.689059	-4.50032
MTTP	4.27521	1.8305	0.983652	0.0769466	0.620527	-4.07281
SCN9A	2.829	1.74377	0.982518	0.0912235	0.637189	-4.17841
SLC1A3	3.36661	2.10609	0.982464	0.0434888	0.580809	-3.71213
NEK2	1.91059	2.54538	0.980434	0.0161733	0.545673	-3.07027
BEAN1	2.03445	2.38578	0.980332	0.0234132	0.548887	-3.31199
RP11-343C2.11	1.95856	1.29061	0.980213	0.206573	0.724581	-4.66272
EPHA6	2.13992	1.72195	0.979772	0.0951749	0.642435	-4.20444
MFSD2A	3.94551	1.79603	0.979305	0.0823727	0.626771	-4.11524
AGR2	5.67404	1.19549	0.977638	0.241152	0.746351	-4.74862
DDC	7.33089	1.07778	0.97725	0.289624	0.770159	-4.84678
AKR1C4	1.79895	2.09012	0.976105	0.0449997	0.581609	-3.73398
PLCXD3	4.16859	1.85078	0.975859	0.0738817	0.618546	-4.0475
C1orf210	6.56432	2.27133	0.974596	0.0303762	0.566491	-3.48061
TNFRSF17	1.64806	1.72101	0.973167	0.0953515	0.64245	-4.20556
SLC22A18AS	4.47143	1.98841	0.972909	0.055781	0.595334	-3.87062
SH3GL2	5.41197	1.43021	0.972231	0.162871	0.693461	-4.52643
ABLIM3	5.06732	1.75014	0.970033	0.0901977	0.637189	-4.17107
UGT3A2	3.50395	1.78673	0.970033	0.083894	0.627981	-4.1266
GDF5	1.86202	1.84069	0.96925	0.0753781	0.620527	-4.06006
GREB1	3.03524	2.0323	0.968489	0.0508675	0.589356	-3.81216
MYO7B	5.50382	1.66088	0.967632	0.107032	0.657129	-4.27595
SLC16A13	5.07601	2.80178	0.967529	0.00872659	0.543913	-2.66457
HMMR	2.6575	2.81018	0.966888	0.00854818	0.543913	-2.65095
CLSPN	1.81051	2.63397	0.964208	0.0131078	0.543913	-2.93236
FCAMR	4.98619	1.14432	0.963736	0.261435	0.754332	-4.79241
QPCT	5.66171	2.18134	0.963557	0.0370278	0.569948	-3.60847
UPB1	5.46962	1.13914	0.963458	0.263553	0.755936	-4.79674
ACOT4	4.93955	2.50167	0.960666	0.0179271	0.546589	-3.13761
WFDC2	9.23229	1.36389	0.960119	0.182631	0.706132	-4.59267
RTP3	1.10743	2.43006	0.957045	0.0211536	0.546589	-3.24583
CD163	5.44359	1.83381	0.956254	0.0765037	0.620527	-4.06895
SPP1	10.7117	1.99007	0.954127	0.055655	0.595178	-3.86887
GLB1L3	1.90614	1.66721	0.950821	0.105679	0.657129	-4.26849
SPARCL1	7.49227	1.79158	0.949575	0.0831759	0.626998	-4.12095
CLPSL2	0.430383	2.46984	0.94814	0.0192953	0.546589	-3.18579
CPA3	3.48218	1.36771	0.947901	0.181402	0.705272	-4.58891
TGFBR3L	2.19066	2.31925	0.947577	0.0272226	0.557949	-3.41001
B3GNT3	4.94777	1.30881	0.946706	0.200421	0.72122	-4.64564
RNF183	4.27603	1.47832	0.945933	0.149607	0.685366	-4.47671
ATP6V0D2	7.33501	1.17119	0.945932	0.250635	0.751236	-4.76963
NEK6	5.57897	2.12921	0.943523	0.0414511	0.580809	-3.68099
LILRA3	1.761	1.9473	0.940594	0.0607129	0.60656	-3.9243
OXT	3.03888	1.57836	0.940519	0.124768	0.668006	-4.36893
ADAMDEC1	1.33769	1.7621	0.940478	0.0880463	0.63555	-4.15647
IRF8	5.00322	2.49525	0.938609	0.0181974	0.546589	-3.14741
SERPINE2	6.77551	1.60657	0.938138	0.118502	0.663434	-4.33765
PTPRD	4.88953	1.60435	0.936976	0.118992	0.663635	-4.34014
ALDH1B1	6.79176	3.10882	0.934631	0.00404382	0.543913	-2.15677
BMP5	2.53211	1.72974	0.934222	0.0937378	0.641188	-4.19515
CCR8	0.483231	2.2568	0.933362	0.0313124	0.566569	-3.50063
DNAJC22	5.31644	2.15959	0.930707	0.0387976	0.5782	-3.63863
AKR1C3	7.70411	1.82814	0.929878	0.0773722	0.620527	-4.07599
CLDN1	6.09341	1.85412	0.929219	0.073461	0.617384	-4.04362
CNTNAP3B	4.52062	2.32162	0.928267	0.0270778	0.557949	-3.40655
PDF	5.54734	2.8093	0.926834	0.00857383	0.543913	-2.65285
BAIAP2L2	5.15269	1.62365	0.926779	0.114791	0.66245	-4.31842
ACE	5.22871	2.27794	0.926172	0.0298925	0.566491	-3.47048
DEPDC1B	3.6245	2.29117	0.924063	0.0289926	0.566491	-3.45087
PPP1R14D	3.91883	1.50502	0.923126	0.142602	0.680965	-4.44851
CLSTN2	4.74244	1.81588	0.922398	0.0792381	0.623789	-4.09099
MYCN	3.5571	2.09305	0.920243	0.044719	0.581609	-3.72998
RRM2	3.25567	2.13519	0.919455	0.04085	0.580809	-3.67202
FADS6	2.1086	1.67073	0.919366	0.104969	0.656276	-4.2644
ELFN2	2.62724	1.43143	0.919309	0.162446	0.693461	-4.52514
FGFR4	6.31154	1.87723	0.91862	0.0701261	0.612117	-4.01455
TRIM63	2.20502	1.95428	0.918616	0.0598453	0.60656	-3.91522
QRFP	1.53156	2.4556	0.917244	0.0199426	0.546589	-3.20734
ACP5	6.65183	1.69832	0.916658	0.0996765	0.647178	-4.23248
FUT5	2.28477	1.44365	0.915269	0.159003	0.691882	-4.51263
IGSF23	2.16417	1.87574	0.914695	0.0702455	0.612117	-4.01602
SLC51B	4.82127	1.46496	0.914442	0.153213	0.688078	-4.49067
GPR34	4.05843	2.02376	0.914219	0.051789	0.58987	-3.82358
PLIN2	7.61184	1.63589	0.913518	0.112191	0.660194	-4.30455
AMPD1	1.15531	2.26834	0.910827	0.0305081	0.566491	-3.48387
RP11-438J1.1	1.84509	1.62076	0.909839	0.115332	0.66245	-4.32154
TMEM106A	5.46937	2.7354	0.909662	0.0102716	0.543913	-2.7719
DBNDD1	5.83846	2.95223	0.909543	0.0060105	0.543913	-2.4185
ALPK2	4.74409	1.3818	0.908222	0.17712	0.703131	-4.57505
OSBPL10	5.94828	4.11411	0.90774	0.000270225	0.362709	-0.384969
RP11-295K3.1	3.92084	2.78981	0.907733	0.00898691	0.543913	-2.68394
TSPAN18	5.80381	2.4173	0.907579	0.0218223	0.548801	-3.26585
FGF5	1.50293	1.77253	0.906956	0.086264	0.632464	-4.14384
SPAG5	5.60648	2.15185	0.906498	0.0394685	0.579174	-3.64957
NCS1	5.92576	2.52426	0.90628	0.0170272	0.546589	-3.10372
MAP1LC3C	2.2463	2.00071	0.904428	0.0543498	0.592921	-3.85424
DCSTAMP	1.27094	2.04875	0.903666	0.0491333	0.587246	-3.79008
VSTM5	2.54582	2.27457	0.903099	0.0300876	0.566491	-3.47488
KLF15	5.94655	2.156	0.902919	0.0391292	0.5782	-3.64394
CHRDL1	5.46764	1.3279	0.902847	0.194109	0.714524	-4.62749
TRIM15	3.98567	1.24307	0.901312	0.223348	0.736407	-4.70637
HNF1A	5.37536	2.05906	0.899622	0.0481371	0.586773	-3.77669
CCR1	4.23101	2.1535	0.899421	0.0392634	0.578282	-3.64658
ADRA1B	4.06856	1.83637	0.898791	0.0760369	0.620527	-4.06546
RP11-187E13.1	1.28314	1.58296	0.89864	0.123734	0.667803	-4.36387
MYEOV	1.72588	1.26277	0.898424	0.216271	0.732121	-4.68846
TTYH3	6.2288	2.50844	0.897877	0.0176796	0.546589	-3.12825
ALDH3A1	3.13619	2.27864	0.897349	0.029816	0.566491	-3.46901
CKAP2L	1.6583	2.36132	0.897178	0.0247534	0.548887	-3.34822
NXNL2	4.13937	1.83049	0.896254	0.076933	0.620527	-4.07277
KYNU	4.87152	2.06595	0.89557	0.0473988	0.583019	-3.76704
GLIS1	3.5129	1.55736	0.89531	0.129672	0.669106	-4.39203
ITGB3	5.89305	2.35755	0.895305	0.0250161	0.548887	-3.35474
PRLR	4.87739	1.60406	0.895231	0.119048	0.663635	-4.34045
SIGLEC1	2.81937	1.82048	0.893177	0.0784644	0.62112	-4.08511
ASIP	1.8893	1.70367	0.891024	0.0985668	0.647178	-4.22598
UBE2C	3.26517	2.12166	0.890254	0.0420586	0.580809	-3.69071
CD84	2.67809	1.75211	0.889924	0.0897572	0.637189	-4.16843
TFCP2L1	7.06144	1.72215	0.889919	0.0952191	0.642435	-4.20442
SFN	4.41901	1.1493	0.889271	0.259406	0.753019	-4.78822
SLC31A2	5.9015	3.40887	0.889062	0.00184543	0.543913	-1.6394
SH2D5	1.8969	1.99155	0.888738	0.055398	0.593931	-3.86635
F8A3	3.9559	0.952592	0.888209	0.348321	0.799865	-4.941
TPSAB1	4.45499	1.23551	0.888189	0.226118	0.737922	-4.71318
GPD1	6.80172	1.2701	0.88728	0.213699	0.728478	-4.68173
DAW1	2.31861	1.80769	0.886148	0.0804801	0.62514	-4.10088
CADM4	6.44215	2.09765	0.885393	0.0443624	0.580809	-3.72443
MS4A8	0.730859	2.00545	0.885209	0.0538289	0.5916	-3.84805
SLC5A11	3.74682	1.61036	0.884949	0.11759	0.66333	-4.33326
LPPR5	0.733183	1.54834	0.884725	0.131882	0.671279	-4.40194
AZGP1	7.16801	1.11829	0.884226	0.272217	0.761921	-4.81403
ACTC1	3.38093	1.56909	0.882662	0.126912	0.668164	-4.37916
SUSD3	5.92901	2.25348	0.882537	0.0315916	0.566569	-3.50607
FAM135B	1.58082	1.91656	0.881347	0.0646611	0.608392	-3.96401
AQP6	6.62886	1.25151	0.879966	0.220309	0.735116	-4.69873
SIGLEC10	3.02499	1.83152	0.878789	0.0767598	0.620527	-4.07143
IQGAP3	1.99984	2.27026	0.878738	0.0303775	0.566491	-3.48109
LIMS3	2.54567	1.44047	0.876744	0.159891	0.69207	-4.51589
LRRC19	6.22101	1.52421	0.87567	0.137808	0.675761	-4.42805
USP2	7.01985	2.02724	0.875072	0.0514964	0.58987	-3.81955
ART1	1.3705	2.12281	0.875056	0.0419547	0.580809	-3.68913
ARHGAP19-SLIT1	1.87191	1.70515	0.873856	0.0982842	0.647178	-4.22422
C1orf186	5.85945	1.2349	0.87222	0.226341	0.737989	-4.71373
RHOB	8.74925	2.5703	0.871519	0.0152832	0.545593	-3.03288
HES2	2.87412	2.23434	0.870494	0.0328966	0.568331	-3.5326
LY6E	7.87653	2.03333	0.868922	0.0508418	0.589356	-3.81142
ADH6	5.37147	1.31272	0.86862	0.199117	0.719309	-4.64194
NKAIN1	1.15226	2.13336	0.867725	0.0410116	0.580809	-3.67455
C6	3.55911	1.20323	0.867573	0.238166	0.744517	-4.74184
GIPC2	5.68924	1.46828	0.866711	0.152315	0.687189	-4.48721
GALNT5	1.40257	1.47261	0.866689	0.151096	0.686829	-4.48266
FPR3	4.12034	1.64355	0.866333	0.110512	0.659665	-4.29567
BHLHA15	2.04304	1.8325	0.866185	0.0766098	0.620527	-4.07021
LGI3	1.6057	1.83559	0.865778	0.0761387	0.620527	-4.06636
REEP6	6.17746	1.94482	0.865622	0.0611122	0.606759	-3.92803
RP11-468E2.6	1.29635	2.42196	0.865259	0.0215515	0.546651	-3.25799
PROS1	6.25891	2.4864	0.864665	0.0186037	0.546589	-3.16164
ISM1	3.72354	1.97593	0.864382	0.0572256	0.600687	-3.88691
SLC16A12	7.15241	1.55087	0.863567	0.131297	0.670068	-4.39921
IP6K3	3.77907	1.29633	0.86353	0.204593	0.72333	-4.65737
CYBB	4.77755	1.88048	0.862971	0.0696067	0.612117	-4.01016
LHX1	4.88562	1.68153	0.860275	0.102899	0.653	-4.25202
FAM111B	1.88487	2.47502	0.858707	0.019065	0.546589	-3.17794
SKA3	1.97598	2.68594	0.858662	0.0115699	0.543913	-2.85031
GTSE1	2.00689	2.525	0.857683	0.0169662	0.546589	-3.10162
FPR2	2.05029	1.91375	0.85657	0.065033	0.608392	-3.96762
GPR37	2.62356	1.53979	0.85529	0.133875	0.671994	-4.41113
FAM196B	2.37111	1.40141	0.853014	0.171155	0.697955	-4.55548
PRR26	4.26156	2.16956	0.852198	0.0379169	0.574493	-3.62415
P2RY12	2.21506	1.61449	0.851882	0.116672	0.66245	-4.32859
CDC20	3.61843	2.34248	0.849685	0.0258332	0.548952	-3.37598
TMEM169	4.18272	1.96231	0.848625	0.0588616	0.605273	-3.90474
CDCA2	1.87058	1.53122	0.847234	0.135992	0.673936	-4.42042
BICC1	6.85826	1.74151	0.846801	0.0917213	0.637189	-4.1814
CIDEB	6.08496	1.85711	0.846495	0.0730215	0.616072	-4.03987
KLRC1	1.58802	2.2434	0.846107	0.032244	0.566569	-3.51966
FCRL5	1.73925	1.56758	0.843666	0.127266	0.668164	-4.38082
C10orf105	0.698167	4.013	0.843656	0.000357861	0.383374	-0.566726
SIT1	2.59176	1.43425	0.843575	0.161642	0.693099	-4.52226
RHOBTB1	5.69876	2.09279	0.843017	0.0448066	0.581609	-3.7309
MTMR11	5.5402	2.20598	0.842405	0.0350523	0.56896	-3.57335
KCNK10	2.91183	2.11587	0.84164	0.0425854	0.580809	-3.69869
LAIR2	0.950729	1.52947	0.841148	0.136449	0.673936	-4.42233
STEAP1	4.26935	1.88199	0.839509	0.0693642	0.612117	-4.0081
TRABD2B	5.27421	1.73957	0.839221	0.0920572	0.637189	-4.18369
RARRES1	5.05826	1.43255	0.839201	0.162204	0.693461	-4.52404
CSF2	0.470588	2.88188	0.839182	0.00715902	0.543913	-2.53397
TUB	5.07969	2.19933	0.837758	0.0355446	0.569948	-3.58247
F2RL1	6.81126	2.45201	0.837528	0.0201546	0.546589	-3.21391
MARVELD3	5.79341	2.09164	0.837519	0.0449214	0.581609	-3.73251
SEZ6L2	4.6859	1.53533	0.836884	0.135037	0.672755	-4.41604
CYP4B1	3.668	1.70165	0.836556	0.0989469	0.647178	-4.22834
UGT1A7	1.42326	2.10244	0.836485	0.0438304	0.580809	-3.71714
TLL2	2.24157	2.04409	0.834956	0.0496191	0.587945	-3.79635
EGR4	0.957078	2.18263	0.834031	0.0368524	0.569948	-3.60583
SMTNL2	6.62952	1.47583	0.832787	0.150287	0.686316	-4.47933
SERPINC1	2.71759	1.90857	0.831727	0.0657227	0.608392	-3.97425
ACKR4	3.81363	2.19034	0.831337	0.0362368	0.569948	-3.59498
SCIMP	3.18916	2.01707	0.830498	0.0525216	0.58987	-3.83251
MYL3	6.2994	1.43181	0.830002	0.162414	0.693461	-4.5248
SLC9A2	4.83861	1.54674	0.829334	0.132273	0.671837	-4.40369
EGFLAM	4.84183	1.82062	0.828176	0.0784733	0.62112	-4.08505
GGT6	7.16282	1.16623	0.827213	0.252602	0.751265	-4.77386
E2F8	1.26371	2.11585	0.826803	0.0425876	0.580809	-3.69872
MUC13	4.14029	1.10679	0.825427	0.277079	0.76442	-4.82344
C16orf54	2.80058	1.99925	0.823504	0.0545156	0.593553	-3.85617
RNF152	6.48071	1.65473	0.823478	0.108284	0.658839	-4.28302
NKG2-E	0.661085	1.75287	0.823337	0.0896447	0.637189	-4.16757
TREM2	3.3672	1.61488	0.821562	0.116588	0.66245	-4.32815
MS4A4A	4.6335	1.73977	0.821524	0.0919632	0.637189	-4.18328
AK4	7.18533	1.43958	0.820904	0.160219	0.69207	-4.51686
SLC6A20	3.72333	1.12087	0.820628	0.271125	0.761921	-4.81191
HSFX1	1.54228	1.30368	0.820561	0.202104	0.723073	-4.65047
SDS	2.32257	1.7085	0.819434	0.0976548	0.646864	-4.22029
C1QC	6.59746	1.78995	0.819332	0.0834422	0.626998	-4.12293
FAM46C	5.06755	2.57776	0.817711	0.0149833	0.545593	-3.02016
MUC20	7.36317	1.75699	0.817466	0.0890028	0.636846	-4.16284
SEL1L3	5.9589	2.39652	0.815717	0.022874	0.548887	-3.29662
FKBP5	6.71075	1.62154	0.814042	0.115244	0.66245	-4.32081
CASS4	2.82615	1.96193	0.813315	0.0589084	0.605273	-3.90525
AKR1C1	7.43725	1.4456	0.813116	0.158536	0.691559	-4.51069
C1QB	6.81905	1.69397	0.813034	0.100508	0.64922	-4.23757
PSORS1C1	3.42574	1.58224	0.812511	0.123862	0.667803	-4.36461
ADORA3	3.64317	1.87738	0.812458	0.0700135	0.612117	-4.01394
SCG3	1.3759	2.09106	0.812352	0.04491	0.581609	-3.73271
C16orf3	1.64419	2.34419	0.811783	0.0257331	0.548887	-3.37346
DSC2	5.16417	4.03977	0.811554	0.000332263	0.378198	-0.518637
HEATR4	2.20328	2.41322	0.811533	0.0219883	0.548887	-3.27108
KCNAB2	5.35325	2.0483	0.810837	0.0492184	0.587246	-3.79099
CDC20B	2.01269	1.69281	0.810678	0.100636	0.64922	-4.2387
LGALS2	7.1022	1.00459	0.810151	0.323033	0.790067	-4.90316
CCR2	3.31148	1.43343	0.809316	0.161875	0.693099	-4.5231
TMEM92	2.54717	1.04591	0.808639	0.303842	0.777626	-4.87178
ATP6C	0.755373	2.27464	0.808294	0.0300831	0.566491	-3.47478
DTL	2.27487	2.15333	0.80789	0.0392782	0.578282	-3.64683
FER1L6	3.26352	1.66459	0.807562	0.106188	0.657129	-4.27147
PIK3AP1	5.55709	2.56386	0.806873	0.0154924	0.545593	-3.042
HSD17B11	6.93429	3.26914	0.80654	0.00266535	0.543913	-1.8817
GSTA1	7.91123	0.676928	0.805465	0.503578	0.86576	-5.1099
CNR1	1.56447	1.57245	0.804951	0.126132	0.668006	-4.37546
CCL23	3.81706	1.46574	0.804925	0.152924	0.688005	-4.4898
ETNK2	7.11494	2.05693	0.804725	0.0483734	0.587176	-3.77971
ALDOB	9.44952	0.769548	0.803371	0.447515	0.840957	-5.0592
CD79A	3.26259	1.23447	0.803334	0.226438	0.737989	-4.71412
TMED6	5.07212	1.41878	0.803304	0.166149	0.695171	-4.53803
EDAR	2.83049	1.6264	0.802806	0.114104	0.66245	-4.31513
CRIP3	3.67347	1.59297	0.802714	0.12143	0.666729	-4.35269
KIF20A	2.43388	2.03809	0.802617	0.0502509	0.588599	-3.8044
SLIT2	4.89645	1.5217	0.802176	0.138417	0.677829	-4.43072
CMKLR1	4.50285	1.90727	0.801804	0.0658972	0.608392	-3.97592
KCNK15	3.27543	1.25674	0.80148	0.21837	0.733469	-4.69397
TRHDE	4.84276	1.75599	0.799543	0.0891126	0.636904	-4.16386
GGTLC2	2.47435	1.51129	0.799247	0.140958	0.680454	-4.44178
PLA2G2D	0.941764	1.44543	0.799046	0.158533	0.691559	-4.51082
STX1B	2.40762	2.08466	0.798702	0.0455278	0.581609	-3.74144
MS4A4E	1.31338	2.06906	0.79781	0.0470642	0.583019	-3.76264
RAB3B	2.78231	1.55859	0.797712	0.129362	0.669106	-4.39066
PTER	6.44562	2.64699	0.797699	0.0127208	0.543913	-2.91253
CD28	2.69872	1.88423	0.796879	0.0690505	0.612117	-4.00526
TCN1	1.20818	1.69338	0.796769	0.100542	0.64922	-4.23807
CFI	7.82108	2.14979	0.796178	0.0396509	0.579174	-3.65249
AJAP1	4.69886	1.62417	0.794643	0.114625	0.66245	-4.31774
CTTNBP2	5.10742	2.51477	0.79435	0.0173778	0.546589	-3.11732
P2RX5	2.03779	1.61497	0.79402	0.116568	0.66245	-4.32805
AMDHD1	4.34301	1.50989	0.793184	0.141344	0.680454	-4.4433
TMEM151A	1.23536	2.27306	0.792969	0.0301891	0.566491	-3.47706
BRS3	0.489191	2.53527	0.791815	0.0165623	0.546158	-3.08584
MKI67	2.1986	1.97023	0.791785	0.0579049	0.603643	-3.89438
AKAP12	6.56324	1.728	0.791484	0.0941496	0.641188	-4.19748
AVP	1.60251	1.90244	0.791307	0.0665472	0.608392	-3.98209
FZD5	4.66012	2.84023	0.790437	0.00793773	0.543913	-2.60209
ATP8B3	2.19237	1.99301	0.789337	0.0552292	0.593931	-3.86442
EMX2	6.91544	1.988	0.789068	0.0558958	0.595787	-3.8716
AL353791.1	3.0506	1.83194	0.788998	0.0766948	0.620527	-4.0709
GGH	6.77421	2.21216	0.788034	0.0346105	0.568373	-3.56499
XYLB	4.64537	2.01537	0.787972	0.052709	0.58987	-3.83478
STRIP2	3.22088	1.45121	0.787688	0.156881	0.69041	-4.50483
SPATS2L	7.56765	3.44758	0.787348	0.00166527	0.543913	-1.57178
GAL	2.21692	1.37005	0.787013	0.18064	0.705018	-4.5866
C6orf132	5.3799	1.69266	0.786437	0.100751	0.649283	-4.23908
FGD2	3.42588	1.92283	0.784945	0.0638376	0.608392	-3.95594
TLR1	4.77621	2.35127	0.784529	0.0253239	0.548887	-3.36304
CCDC169	3.37974	1.93495	0.784357	0.0622724	0.607922	-3.9403
DNAJC6	5.05888	2.75884	0.783161	0.00969423	0.543913	-2.73387
OTOG	0.731296	2.31646	0.783153	0.0273942	0.559308	-3.41409
RP11-796G6.2	2.25755	1.63952	0.782541	0.111332	0.660194	-4.30023
EVA1A	6.49197	2.21373	0.781901	0.0344818	0.568373	-3.56264
FAM19A5	3.29536	1.5574	0.781736	0.129645	0.669106	-4.39196
KRT8	8.96369	3.04124	0.781669	0.00479524	0.543913	-2.2694
SLC6A13	7.25553	0.967688	0.780975	0.340847	0.796013	-4.93021
GHRHR	1.9561	1.92807	0.780669	0.0631564	0.608392	-3.94919
ORC1	2.37286	2.73476	0.780153	0.01028	0.543913	-2.77251
NOS2	2.96856	1.90139	0.779552	0.0666898	0.608392	-3.98343
RP11-162P23.2	1.01674	1.54552	0.779529	0.132507	0.671837	-4.40494
RP11-500M8.7	6.02496	1.75663	0.778025	0.0890647	0.636846	-4.16327
TNMD	3.84161	1.31247	0.77665	0.199136	0.719309	-4.64217
CLGN	2.3054	1.46386	0.776381	0.153415	0.688078	-4.49174
FGFBP1	3.13837	1.24176	0.776306	0.223765	0.736407	-4.70756
CORO7-PAM16	0.784116	2.18676	0.775716	0.0365217	0.569948	-3.60002
FAM211B	5.80661	1.72163	0.775423	0.0953141	0.642435	-4.20504
CTD-2616J11.11	2.13986	2.03447	0.775199	0.0506365	0.588599	-3.80927
SELPLG	4.41728	2.11241	0.774955	0.0429032	0.580809	-3.70345
AP000322.53	4.53879	1.06767	0.77428	0.294085	0.772205	-4.85478
NT5C1A	1.96422	1.66028	0.772932	0.107058	0.657129	-4.27644
C2orf88	5.15355	2.09919	0.772319	0.0441504	0.580809	-3.72172
DCDC2	6.57883	1.86647	0.771667	0.0716628	0.614855	-4.02813
CPNE6	3.36868	1.44094	0.770974	0.159741	0.69207	-4.5154
IL17RD	4.7043	2.40159	0.770722	0.022582	0.548887	-3.28845
[truncated: 17,542 more rows]

## Sheet: S33 Liver_limmaOut
Name	AveExpr	t	logFC	P.Value	Adj pval	B
[truncated: 18,212 more rows]

[truncated: 6 more sheets: S34 Lung_limmaOut, S35 Prostate_limmaOut, S36 Stomach_limmaOut, S37 Thyroid_limmaOut, S38 Uterus_limmaOut, S39 GTEX_limmaOut]
