# Supplementary material for: African Americans and European Americans exhibit distinct gene expression patterns across tissues and tumors associated with immunologic functions and environmental exposures
Source: Sci Rep. 2021 May 10;11:9905. doi: 10.1038/s41598-021-89224-1 (PMC8110974; doi:10.1038/s41598-021-89224-1)
Supplement: Supplementary file 7 — Supplementary material 7 [file 41598_2021_89224_MOESM7_ESM.xlsx]

## Sheet: Legend
Table No	Tumor/Tissue	Factors included in limma
S29	Breast	race+age
S30	Colon	race+age+gender
S31	Esophagus	race+age+gender
S32	Kidney	race+age+gender
S33	Liver	race+age+gender
S34	Lung	race+age+gender
S35	Prostate	race+age
S36	Stomach	race+age+gender
S37	Thyroid	race+age+gender
S38	Uterus	race+age
S39	GTEx pooled	race+age+gender+tissue
S40	BRCA	race+age
S41	BRCA	race+age+subtype
S42	COAD	race+age+gender
S43	ESCA	race+age+gender
S44	KICH	race+age+gender
S45	KIRC	race+age+gender
S46	KIRP	race+age+gender
S47	LIHC	race+age+gender
S48	LUAD	race+age+gender
S49	LUSC	race+age+gender
S50	PRAD	race+age
S51	STAD	race+age+gender
S52	THCA	race+age+gender
S53	UCEC	race+age
S54	UCS	race+age
S55	TCGA pooled	race+age+gender+tumor

## Sheet: S40 BRCA_limmaOut
Name	AveExpr	t	logFC	P.Value	Adj pval	B
F8A2	2.3754	14.4566	2.85404	2.44246e-42	4.44724e-38	85.1104
F8A3	4.45929	11.9703	1.56268	1.55574e-30	5.66664e-27	58.4291
NPIPB15	3.33423	9.68328	1.52753	4.59107e-21	1.30645e-18	37.0647
RP11-599B13.6	2.23068	6.41643	1.41304	2.36345e-10	2.43732e-09	13.0432
GSTM1	4.7886	4.88394	1.37505	1.25154e-06	5.80567e-06	4.80585
MSLN	2.95296	6.0534	1.14007	2.1616e-09	1.82002e-08	10.9063
ART3	2.37989	6.60423	1.12491	7.2016e-11	8.4128e-10	14.1927
CCL3L3	2.60382	7.35518	1.12289	4.64937e-13	9.655e-12	19.0834
PCSK1N	3.12835	6.4671	1.10601	1.7201e-10	1.84119e-09	13.3504
KRT81	4.35741	5.4617	1.10403	6.26513e-08	3.86127e-07	7.6683
GJB5	2.76158	7.64898	1.05682	5.70979e-14	1.52473e-12	21.1223
ZACN	4.78111	6.23381	1.01652	7.29659e-10	6.77641e-09	11.9542
SLURP1	1.75976	6.06784	1.01401	1.98371e-09	1.67956e-08	10.9891
LY6D	2.71019	4.97395	0.999032	8.00208e-07	3.87281e-06	5.23204
ST20-MTHFS	2.89296	8.3919	0.995126	2.09986e-16	1.13144e-14	26.5825
CALML5	5.3075	4.22419	0.991355	2.66839e-05	9.17438e-05	1.90729
EN1	3.52064	6.61907	0.95132	6.5479e-11	7.74353e-10	14.2848
SCXA	3.18149	10.7738	0.943228	2.13331e-25	2.98861e-22	46.8323
FABP7	2.79628	4.31275	0.942869	1.80985e-05	6.45788e-05	2.27313
GJB3	2.65676	6.22928	0.930238	7.50114e-10	6.94514e-09	11.9275
CXorf61	0.969258	4.83542	0.930064	1.58808e-06	7.19634e-06	4.57914
CRYBB2	1.66472	11.6996	0.928985	2.43841e-29	7.40139e-26	55.7299
AC103801.2	3.31339	4.9775	0.922423	7.86077e-07	3.80907e-06	5.24903
KRT16	4.57061	4.68113	0.916064	3.34026e-06	1.41571e-05	3.87239
WNT6	2.19933	6.97534	0.909487	6.31204e-12	9.70084e-11	16.5514
KRT83	1.30091	7.39168	0.889149	3.59638e-13	7.76035e-12	19.333
KCNG1	2.86683	5.79115	0.885842	9.97573e-09	7.25262e-08	9.43336
ROPN1	2.33129	4.59996	0.881187	4.89755e-06	1.9905e-05	3.50931
ANXA8L1	2.78859	5.17931	0.856138	2.80813e-07	1.49494e-06	6.23186
SCN1A	0.495549	9.5151	0.839554	1.98794e-20	4.11414e-18	35.6314
COL9A3	4.51408	6.52468	0.837691	1.19568e-10	1.33429e-09	13.7022
PIF1	3.58545	10.5836	0.832088	1.28728e-24	1.1722e-21	45.0714
AL807752.1	2.12136	6.05226	0.828341	2.17626e-09	1.83152e-08	10.8998
VGLL1	3.04829	4.11688	0.825356	4.23123e-05	0.000139096	1.47375
PRAME	3.22108	3.47365	0.816374	0.000540488	0.00141489	-0.899566
PNMA6A	0.56329	9.22161	0.807634	2.44603e-19	3.23678e-17	33.1777
P2RX5	3.40129	6.66431	0.804374	4.89336e-11	6.01741e-10	14.5668
NKX2-5	1.21173	5.46363	0.803833	6.19979e-08	3.82489e-07	7.67836
HES4	5.09593	10.4217	0.793287	5.83425e-24	4.08666e-21	43.5913
FDCSP	4.55093	3.19509	0.789543	0.00145163	0.00344726	-1.80627
FZD9	1.76996	6.68343	0.789128	4.32441e-11	5.38688e-10	14.6865
SLC6A11	2.08568	5.35994	0.765658	1.08439e-07	6.34404e-07	7.14245
LEMD1	1.90862	4.72619	0.756864	2.69418e-06	1.16189e-05	4.07654
SYCE1L	3.04952	7.25378	0.746828	9.43438e-13	1.79727e-11	18.396
PPP1R14C	3.30212	4.742	0.7458	2.49733e-06	1.08547e-05	4.14864
NRTN	2.80541	6.84297	0.745029	1.52369e-11	2.10861e-10	15.697
MIA	4.91753	3.88489	0.743366	0.000110675	0.000334542	0.573064
ZIC1	2.44669	3.73833	0.74159	0.000198186	0.000568315	0.0299752
CRABP1	4.68107	3.3383	0.736764	0.000881155	0.00219589	-1.34934
JSRP1	2.99441	7.59161	0.735668	8.64508e-14	2.20819e-12	20.7188
RP11-514P8.6	1.47272	5.40034	0.734384	8.73086e-08	5.22532e-07	7.35014
ROPN1B	3.2147	4.19302	0.730814	3.05402e-05	0.000103517	1.78025
TNNT2	2.72299	5.94973	0.72821	3.98443e-09	3.1454e-08	10.3169
COL2A1	3.19016	3.55207	0.727167	0.000404142	0.00108638	-0.63104
CDKN2A	5.72097	6.98359	0.726419	5.9718e-12	9.24031e-11	16.6051
GAL	3.59471	5.23143	0.726042	2.14022e-07	1.16665e-06	6.4916
HORMAD1	1.87956	4.10182	0.725089	4.51046e-05	0.000147239	1.41374
C1orf106	4.56105	4.96494	0.724744	8.37121e-07	4.03217e-06	5.18905
MKRN3	1.97276	4.57208	0.719185	5.5779e-06	2.23607e-05	3.38601
CTB-134H23.2	0.868865	9.18632	0.718071	3.29406e-19	4.16607e-17	32.8868
LIME1	4.57376	8.24763	0.7174	6.44805e-16	3.12319e-14	25.4886
C4orf48	5.36182	8.57067	0.713643	5.11658e-17	3.29269e-15	27.9599
SYT8	3.56932	4.40143	0.713076	1.21833e-05	4.50888e-05	2.64673
C2orf82	3.79934	5.63809	0.712695	2.36989e-08	1.59558e-07	8.60147
TTYH1	3.71998	4.69157	0.711696	3.17844e-06	1.35374e-05	3.91954
AC120194.1	5.86186	4.23062	0.710628	2.5948e-05	8.95689e-05	1.93362
GSDMC	2.95493	5.61464	0.708959	2.70103e-08	1.78942e-07	8.47583
COL11A2	2.39758	6.29192	0.708299	5.11253e-10	4.93426e-09	12.2977
APOC4-APOC2	1.78237	3.94935	0.707099	8.51401e-05	0.000263523	0.81826
MUC16	3.05697	4.024	0.705758	6.25409e-05	0.000198951	1.10712
POMC	2.40247	7.29982	0.705209	6.84847e-13	1.3557e-11	18.7072
KRT86	3.2079	5.55579	0.701151	3.7426e-08	2.41446e-07	8.16266
RETN	1.88445	6.25761	0.699245	6.30936e-10	5.96295e-09	12.0945
VGF	1.66214	6.16729	0.698543	1.0925e-09	9.74845e-09	11.5645
MXD3	5.17472	10.715	0.696894	3.73039e-25	4.52919e-22	46.2848
AC020907.1	2.01114	5.30908	0.696369	1.42159e-07	8.08809e-07	6.88315
SLC22A16	1.29987	7.80034	0.696287	1.88685e-14	5.77535e-13	22.1997
SLC15A1	1.31267	5.07373	0.695459	4.83313e-07	2.44707e-06	5.71312
LTB	5.02399	5.52192	0.692982	4.50934e-08	2.85947e-07	7.98378
IVL	1.13724	5.21931	0.69159	2.28025e-07	1.23669e-06	6.43098
C6orf100	1.35915	6.77555	0.690663	2.37382e-11	3.17183e-10	15.2674
AC026740.1	2.30636	9.82935	0.689434	1.26439e-21	4.24782e-19	38.3263
NMU	3.09154	4.59163	0.688075	5.09199e-06	2.06033e-05	3.4724
LAIR2	2.06395	6.23032	0.680384	7.45339e-10	6.90471e-09	11.9336
PKP1	4.22909	4.31149	0.680018	1.82e-05	6.48774e-05	2.26786
TPGS1	4.28044	7.533	0.677212	1.31727e-13	3.21584e-12	20.3092
PGLYRP4	1.05443	5.7105	0.67673	1.57775e-08	1.10219e-07	8.99247
AURKB	5.62347	8.29876	0.676354	4.3412e-16	2.18131e-14	25.8743
UPK3B	2.58089	7.3063	0.675583	6.54582e-13	1.29861e-11	18.7511
A2ML1	2.16491	4.02837	0.67394	6.14143e-05	0.000195709	1.12416
SPIB	3.22795	4.52831	0.671661	6.83228e-06	2.68398e-05	3.19385
SBSN	1.87684	3.98324	0.668203	7.40605e-05	0.00023187	0.948746
EXOC3L4	2.6981	6.41746	0.665059	2.34819e-10	2.42296e-09	13.0495
RHCG	1.95961	4.47091	0.664771	8.89154e-06	3.40266e-05	2.9445
TCAP	2.47799	7.05083	0.663683	3.79354e-12	6.12482e-11	17.0453
CLDN23	3.44415	6.82174	0.659409	1.75267e-11	2.39998e-10	15.5613
ENHO	4.1812	5.17067	0.65599	2.93689e-07	1.55485e-06	6.189
BAIAP2L2	2.60628	6.75188	0.655392	2.77118e-11	3.64659e-10	15.1174
CTC-360G5.1	1.87462	7.91067	0.654452	8.32373e-15	2.84947e-13	22.9965
HPDL	2.86129	5.80163	0.654306	9.39429e-09	6.85727e-08	9.49113
KRT9	0.835808	6.61426	0.654192	6.75298e-11	7.97052e-10	14.255
RP4-583P15.15	3.48749	9.42738	0.648572	4.23668e-20	7.87332e-18	34.8915
LMO1	1.21662	5.91058	0.647989	5.00763e-09	3.87586e-08	10.0968
KIF1A	2.48209	3.77333	0.644823	0.000172748	0.000502329	0.157831
ADAMDEC1	4.22336	5.13706	0.644603	3.49374e-07	1.82054e-06	6.02307
RGS20	1.61212	6.42727	0.642224	2.20839e-10	2.29038e-09	13.1088
SAPCD1	3.44862	8.2879	0.638192	4.72181e-16	2.34955e-14	25.7924
MYBL2	5.89496	6.15705	0.636949	1.16214e-09	1.03193e-08	11.5049
MATN4	1.14583	6.44368	0.636172	1.99266e-10	2.09771e-09	13.2082
GPC2	3.75702	6.74195	0.634746	2.95666e-11	3.85445e-10	15.0547
CCL4L1	4.61951	6.63745	0.633689	5.81839e-11	6.99436e-10	14.3992
RGR	0.918545	5.29633	0.631214	1.52092e-07	8.60485e-07	6.81849
SAP25	3.38396	5.91366	0.627687	4.91843e-09	3.8133e-08	10.1141
HRCT1	3.63024	4.46615	0.623065	9.08666e-06	3.46931e-05	2.92397
FGFBP1	1.69374	3.69138	0.620942	0.000237877	0.000669482	-0.139724
KIF18B	4.25698	7.68963	0.6188	4.24819e-14	1.17047e-12	21.4099
FAM131C	1.85853	6.08498	0.614812	1.79086e-09	1.52765e-08	11.0877
NPIPA8	2.80646	3.65701	0.614164	0.000271546	0.000755483	-0.262634
BARX1	2.0637	4.70704	0.613494	2.95251e-06	1.26431e-05	3.98957
KRT6A	3.16212	2.98722	0.612397	0.00289958	0.00641798	-2.43473
CDT1	4.94332	8.65538	0.612365	2.5982e-17	1.81311e-15	28.6212
DUSP9	1.83555	4.98136	0.610646	7.70997e-07	3.74837e-06	5.2675
USP41	4.50735	4.00227	0.609903	6.84529e-05	0.000215499	1.02249
TNNI2	3.60905	6.25515	0.609692	6.40533e-10	6.02982e-09	12.0799
PRSS45	1.61601	6.67906	0.609608	4.44837e-11	5.51864e-10	14.6591
CALML6	2.18307	7.41244	0.609414	3.10596e-13	6.82151e-12	19.4754
DDC	1.52097	4.42186	0.609052	1.11104e-05	4.15659e-05	2.73384
UPK3BL	6.43632	8.69425	0.608257	1.90088e-17	1.39592e-15	28.9262
KRT4	1.53199	3.65415	0.607877	0.000274547	0.000763249	-0.272832
PSAT1	4.21897	4.31833	0.606729	1.76567e-05	6.31011e-05	2.29645
TPRXL	2.07118	5.38127	0.604673	9.67293e-08	5.71588e-07	7.25194
GOLGA6L10	0.844139	7.89497	0.603952	9.35723e-15	3.13079e-13	22.8825
PSORS1C2	1.35067	4.93117	0.603166	9.90641e-07	4.6815e-06	5.02855
RASGEF1C	1.39437	5.72449	0.602011	1.45771e-08	1.0274e-07	9.06855
CLEC18A	2.08544	7.1748	0.601802	1.62785e-12	2.90936e-11	17.8664
GLDC	2.71134	4.12691	0.601423	4.0547e-05	0.000133994	1.51379
DLX4	2.9819	5.92093	0.601345	4.71453e-09	3.67241e-08	10.1548
SPRR1B	1.16633	3.50984	0.600502	0.000472954	0.00125305	-0.776365
KRT6C	1.37049	4.09104	0.599474	4.72093e-05	0.000153668	1.37092
LAD1	6.20542	5.237	0.599161	2.07868e-07	1.13616e-06	6.51951
RP11-683L23.1	2.12092	6.25113	0.599024	6.56463e-10	6.16581e-09	12.0562
CHODL	2.17392	4.97252	0.598325	8.05927e-07	3.89531e-06	5.22525
QRICH2	3.63689	9.47863	0.598034	2.72463e-20	5.45284e-18	35.3231
CAPS	6.64078	6.17471	0.597916	1.0446e-09	9.38169e-09	11.6078
CCNE1	4.482	6.35609	0.596934	3.44068e-10	3.44863e-09	12.6802
C11orf71	3.94207	7.0097	0.596723	5.00915e-12	7.87606e-11	16.7756
AC009065.1	0.375217	7.66503	0.595812	5.0812e-14	1.37502e-12	21.2357
PRR7	4.10874	7.71388	0.594348	3.55919e-14	1.01281e-12	21.5821
C1QL4	1.316	5.30754	0.592245	1.43325e-07	8.14681e-07	6.87532
NPW	2.34113	4.31737	0.591169	1.77324e-05	6.33467e-05	2.29241
LGALS4	2.26346	7.44993	0.591151	2.38166e-13	5.44226e-12	19.7335
PRSS50	2.20522	5.22007	0.588789	2.2711e-07	1.23209e-06	6.43482
DNPH1	6.98298	10.5471	0.586263	1.813e-24	1.50083e-21	44.736
CBX2	4.61494	5.58795	0.586168	3.13285e-08	2.05309e-07	8.3334
CDCA7	4.1618	4.90809	0.584807	1.11077e-06	5.19769e-06	4.9195
FAM101A	3.97305	5.56368	0.584181	3.58307e-08	2.31976e-07	8.20447
LHX2	2.14968	4.87463	0.582667	1.31027e-06	6.04884e-06	4.76218
ATP6V1C2	3.69749	5.75608	0.581905	1.21841e-08	8.70528e-08	9.24099
DNER	1.48797	4.38314	0.58185	1.32271e-05	4.85377e-05	2.56908
HIST1H2AH	1.45379	4.69292	0.580209	3.15806e-06	1.34568e-05	3.92565
AQP5	3.27701	2.85244	0.57958	0.00444821	0.00940782	-2.82013
CCL18	4.31962	3.7709	0.57957	0.000174408	0.000506671	0.148925
TUBB8	2.28891	6.69154	0.578275	4.10295e-11	5.14267e-10	14.7374
CCL25	1.21418	6.75929	0.576114	2.64019e-11	3.49442e-10	15.1643
CBS	5.06055	4.98379	0.575963	7.61662e-07	3.70695e-06	5.27912
AC002398.9	2.8506	4.44591	0.575242	9.96359e-06	3.77171e-05	2.83684
NT5DC4	0.965614	5.47511	0.575226	5.82418e-08	3.62509e-07	7.7383
RCOR2	3.54571	5.6707	0.575075	1.97421e-08	1.34761e-07	8.777
SLC28A1	1.16283	6.50991	0.573355	1.31286e-10	1.44996e-09	13.6117
RBP1	6.75907	5.14023	0.572726	3.43726e-07	1.79265e-06	6.03865
UBE2C	6.94564	6.53314	0.571513	1.13317e-10	1.26921e-09	13.7541
H2AFB3	1.12883	7.90231	0.571386	8.85979e-15	2.99359e-13	22.9357
AMN	1.74266	7.11877	0.570848	2.38982e-12	4.06002e-11	17.4937
AGER	3.89466	8.74568	0.57032	1.25434e-17	9.51835e-16	29.332
CHTF18	5.69193	9.9488	0.569011	4.3574e-22	1.72375e-19	39.3687
CXCL13	5.11557	3.11071	0.56795	0.00193134	0.00445235	-2.06636
C2CD4D	2.97881	7.90366	0.567692	8.7707e-15	2.969e-13	22.9455
TNFRSF25	4.80861	7.78493	0.5675	2.11381e-14	6.39481e-13	22.0892
MYLK2	1.69774	8.43603	0.566772	1.48515e-16	8.37384e-15	26.9203
E2F1	5.3444	8.12722	0.566274	1.62476e-15	6.99531e-14	24.5879
TRPV3	1.89439	5.92251	0.564977	4.67121e-09	3.64334e-08	10.1637
SLC26A10	2.81752	6.99201	0.564588	5.6428e-12	8.78307e-11	16.6601
CTD-2545M3.6	0.377696	7.98837	0.563796	4.65102e-15	1.71466e-13	23.5633
GABBR2	0.939111	4.51544	0.56376	7.25003e-06	2.83282e-05	3.13766
DDN	1.15208	7.12781	0.563339	2.24667e-12	3.86367e-11	17.5536
SLC7A5	6.27517	5.74815	0.562729	1.27467e-08	9.07164e-08	9.19758
GABRP	5.07472	2.62527	0.562084	0.00882007	0.0173468	-3.43019
BOP1	6.5286	9.36027	0.56183	7.53209e-20	1.30135e-17	34.329
FGFBP2	2.4305	4.4655	0.561641	9.11387e-06	3.47897e-05	2.92114
ATAD3B	5.13403	8.77818	0.561096	9.63786e-18	7.76658e-16	29.5892
GSTT2B	3.69347	4.66405	0.560479	3.62208e-06	1.51889e-05	3.79551
RFPL3S	2.57393	7.71813	0.560393	3.4503e-14	9.84905e-13	21.6124
FUT7	2.06676	6.6707	0.559063	4.69542e-11	5.79357e-10	14.6068
BGLAP	2.65882	6.93836	0.558921	8.08513e-12	1.20991e-10	16.3113
FTCD	1.88537	5.02193	0.558659	6.28595e-07	3.10495e-06	5.46227
APOE	8.65778	7.35278	0.558546	4.72819e-13	9.77411e-12	19.0671
KIFC2	6.05117	8.02354	0.558024	3.56879e-15	1.36544e-13	23.8213
CDC20	6.33953	6.55239	0.556811	1.00271e-10	1.13184e-09	13.8724
TLX1	1.20714	3.96618	0.556255	7.94544e-05	0.000247186	0.882935
PTGER1	0.906085	8.64982	0.55577	2.71668e-17	1.8741e-15	28.5777
C11orf86	0.692639	4.96749	0.555216	8.26496e-07	3.98838e-06	5.20122
FAM207A	5.97353	10.9079	0.554406	5.92733e-26	9.81351e-23	48.0872
RAET1L	1.74679	3.87675	0.554124	0.000114375	0.000344467	0.542358
RNF112	1.86205	8.4877	0.554091	9.88183e-17	5.90058e-15	27.3177
LRFN4	5.48096	8.03072	0.552786	3.38011e-15	1.30698e-13	23.8742
LGALS2	3.9166	4.23254	0.551518	2.57321e-05	8.89079e-05	1.94149
CROCC	5.10333	8.35602	0.551421	2.77973e-16	1.46102e-14	26.309
ADAT3	3.81921	7.24432	0.551071	1.00741e-12	1.90717e-11	18.3323
DLL3	1.34671	5.24551	0.551031	1.98788e-07	1.09079e-06	6.56224
TUBB4A	1.98376	4.65228	0.550709	3.82937e-06	1.59735e-05	3.74269
KIAA0125	2.56828	3.96325	0.549707	8.04166e-05	0.000249965	0.871669
TSPO	8.12158	10.6486	0.546998	6.98592e-25	7.2184e-22	45.6702
CDCA3	5.7646	7.19225	0.546371	1.44377e-12	2.6294e-11	17.9829
NPIPA7	6.16128	6.55359	0.545202	9.95085e-11	1.12422e-09	13.8798
RECQL4	5.92809	7.93968	0.54283	6.70254e-15	2.34743e-13	23.2074
BRICD5	4.1016	7.03156	0.542784	4.32207e-12	6.9047e-11	16.9187
HAPLN3	5.56862	5.49851	0.542582	5.12618e-08	3.22035e-07	7.86076
S100A7	3.76888	1.84556	0.54251	0.0653186	0.101961	-5.14424
CSNK2B-LY6G5B-1181	3.15599	6.73808	0.54219	3.03231e-11	3.93056e-10	15.0302
IGLL5	5.95835	3.16839	0.541834	0.00159	0.00374122	-1.88931
PAQR6	4.15501	6.36168	0.53999	3.32331e-10	3.33834e-09	12.7138
SOX11	2.57957	4.00541	0.539787	6.75658e-05	0.000213075	1.03471
TNNI3	2.86889	3.13763	0.538808	0.00176442	0.00410286	-1.98413
TMEM105	2.50619	4.82254	0.538151	1.69109e-06	7.6045e-06	4.51933
ISG15	7.93288	5.05623	0.537455	5.2833e-07	2.64875e-06	5.6281
RAD54L	4.64093	7.69111	0.536852	4.20274e-14	1.1597e-12	21.4204
DLX6	1.08834	4.71397	0.536203	2.85638e-06	1.22661e-05	4.02101
LILRA3	1.45274	5.9646	0.535735	3.65172e-09	2.90923e-08	10.4009
HGFAC	1.40919	6.06954	0.535235	1.96365e-09	1.66412e-08	10.9989
FSD1	1.97616	5.1953	0.534661	2.58424e-07	1.38833e-06	6.3113
RIPPLY2	0.695809	4.71999	0.533727	2.7753e-06	1.19376e-05	4.04836
TONSL	4.83333	8.99608	0.53313	1.61344e-18	1.62342e-16	31.3346
FAM132B	2.37522	5.69818	0.532894	1.69137e-08	1.1766e-07	8.92562
RUFY4	2.21344	5.52543	0.53195	4.42321e-08	2.81073e-07	8.00228
TMPRSS5	1.89854	5.67808	0.531693	1.89403e-08	1.30019e-07	8.81684
AZI1	5.33643	8.75753	0.531675	1.13951e-17	8.831e-16	29.4257
UGT2B17	1.65318	3.27332	0.530068	0.00110768	0.0027009	-1.55908
FKSG62	1.37841	5.0632	0.529537	5.0994e-07	2.56618e-06	5.66192
AP001055.1	2.15887	6.14495	0.529516	1.24999e-09	1.10401e-08	11.4346
ORC6	4.83756	6.96033	0.52913	6.97992e-12	1.06109e-10	16.4538
IER5L	5.35713	7.95144	0.528699	6.1369e-15	2.1702e-13	23.2933
GJD3	0.402766	8.03411	0.527868	3.29464e-15	1.27936e-13	23.8991
TROAP	5.60691	6.61367	0.527731	6.77877e-11	7.98544e-10	14.2513
ANKS6	4.21951	6.564	0.527718	9.31182e-11	1.05808e-09	13.944
GFRA3	1.65916	4.24703	0.52567	2.41574e-05	8.3801e-05	2.00096
SCAND1	6.92662	8.9232	0.524715	2.9455e-18	2.76512e-16	30.7467
C6orf223	1.37626	4.61549	0.52456	4.55367e-06	1.86779e-05	3.57835
BIRC5	5.97833	6.29969	0.52446	4.87447e-10	4.73208e-09	12.3437
SOX8	2.44285	4.00483	0.522776	6.77282e-05	0.000213513	1.03246
C11orf89	1.67816	5.7798	0.522194	1.06435e-08	7.71038e-08	9.37102
CD79B	4.56476	5.0815	0.52215	4.64545e-07	2.36057e-06	5.75093
CXCR5	2.04984	3.4294	0.521817	0.000635294	0.00163811	-1.04854
RP11-178L8.4	2.22066	5.5834	0.521585	3.21282e-08	2.09946e-07	8.30919
TREML4	0.49592	9.57113	0.521242	1.2226e-20	2.96879e-18	36.1068
LINGO3	1.67146	6.84595	0.520254	1.49403e-11	2.07072e-10	15.716
UGT8	2.65829	3.72865	0.519738	0.000205816	0.000588063	-0.0051583
FAM64A	4.78796	6.39705	0.51899	2.66732e-10	2.72905e-09	12.9263
C1orf61	2.19956	5.2656	0.518735	1.78873e-07	9.96216e-07	6.66325
GJB6	1.44222	3.79992	0.518315	0.00015551	0.000455988	0.255759
RP11-315D16.2	0.675907	5.71891	0.517959	1.50442e-08	1.05622e-07	9.03823
ARHGAP40	3.22462	2.62504	0.517756	0.008826	0.0173547	-3.43079
APBA2	3.77693	5.38279	0.517001	9.59431e-08	5.67311e-07	7.25976
HIST3H2A	5.41629	3.94308	0.516526	8.7352e-05	0.000269591	0.794268
H2AFB2	1.09771	7.12869	0.516124	2.23308e-12	3.84757e-11	17.5595
SH2B2	4.2065	7.75863	0.516054	2.56463e-14	7.60702e-13	21.901
LCN2	5.01939	2.8044	0.515907	0.00516093	0.0107283	-2.95329
TMEM238	4.645	7.10044	0.515567	2.70805e-12	4.52467e-11	17.3724
OTX1	3.20267	4.72335	0.515532	2.73101e-06	1.1761e-05	4.06364
SCRIB	6.99058	9.95616	0.514938	4.07917e-22	1.65089e-19	39.4332
YJEFN3	3.81234	8.1726	0.513347	1.1484e-15	5.17688e-14	24.9261
CD7	4.38011	4.95022	0.513056	9.00946e-07	4.30996e-06	5.119
ZNF695	3.60603	5.05967	0.512676	5.19174e-07	2.60761e-06	5.64479
ISG20	6.52149	7.38092	0.512585	3.87949e-13	8.29263e-12	19.2593
ACSM1	3.42341	4.26775	0.512128	2.20643e-05	7.71423e-05	2.08634
NOTUM	1.9381	5.18761	0.511755	2.68961e-07	1.43646e-06	6.27309
AC136297.1	4.61728	3.38329	0.511598	0.000750386	0.00190229	-1.20176
PDCD1	2.91996	4.84768	0.510614	1.49565e-06	6.81824e-06	4.6362
CENPA	5.07549	5.91214	0.510338	4.96251e-09	3.84584e-08	10.1055
TNFRSF4	4.5095	7.55554	0.509664	1.12062e-13	2.76916e-12	20.4665
CAMKV	0.775122	5.75329	0.509275	1.23795e-08	8.82755e-08	9.22569
LIMD2	5.96596	6.68816	0.50817	4.19424e-11	5.2522e-10	14.7161
GP1BB	4.00145	6.00306	0.507746	2.91224e-09	2.37944e-08	10.619
PRSS53	2.40364	7.45141	0.507568	2.35687e-13	5.39238e-12	19.7437
ASIP	1.42535	5.80628	0.507411	9.1474e-09	6.69583e-08	9.51676
KIFC1	5.82594	7.07585	0.50734	3.20167e-12	5.25778e-11	17.2099
KRT78	0.591298	5.34882	0.50723	1.15072e-07	6.69338e-07	7.08558
RP11-293I14.2	1.80352	3.4105	0.507146	0.000680313	0.00174309	-1.11157
ZBP1	3.74171	4.67576	0.506993	3.42643e-06	1.44684e-05	3.84821
HIST1H3B	1.64904	3.99565	0.506117	7.03562e-05	0.000221071	0.996799
OVOL3	0.704146	6.86677	0.505955	1.30181e-11	1.83784e-10	15.8495
RP11-5A19.5	2.97872	5.88473	0.505669	5.81896e-09	4.43224e-08	9.95216
FAM129C	1.98439	4.60915	0.505058	4.691e-06	1.91682e-05	3.55017
SLC1A6	0.904296	4.00831	0.505002	6.67574e-05	0.000210854	1.04598
ZAP70	3.94921	4.88103	0.504484	1.26962e-06	5.88354e-06	4.79219
CDC45	4.98926	6.65079	0.504245	5.33916e-11	6.46091e-10	14.4824
CD79A	4.72913	3.40619	0.503201	0.000690987	0.00176596	-1.1259
PRR22	3.62368	7.24294	0.502831	1.01707e-12	1.92146e-11	18.3231
FANCA	5.2634	7.5243	0.501451	1.40191e-13	3.37719e-12	20.2487
MIB2	5.60271	9.135	0.50103	5.07011e-19	5.91903e-17	32.4655
FOXD3	1.52163	4.54201	0.499693	6.41312e-06	2.53243e-05	3.25381
IDO1	4.63005	3.64335	0.49954	0.000286129	0.000791943	-0.31117
TTC24	1.19426	5.48073	0.499226	5.64855e-08	3.52904e-07	7.76767
ZBTB32	2.33059	6.56026	0.498283	9.5365e-11	1.08211e-09	13.921
C8G	2.53116	6.98644	0.496847	5.858e-12	9.07193e-11	16.6238
C18orf56	3.4814	6.54925	0.49595	1.0229e-10	1.15207e-09	13.8531
KLK8	3.28167	2.55566	0.495776	0.0107789	0.0207665	-3.60719
IZUMO1	1.08728	6.99189	0.495637	5.64736e-12	8.78307e-11	16.6593
CALCB	0.710468	5.29228	0.495296	1.55383e-07	8.76926e-07	6.79799
CXCL1	2.92321	3.50199	0.495178	0.000486894	0.0012868	-0.80319
GTSE1	4.67461	6.86568	0.49496	1.31121e-11	1.84283e-10	15.8426
UBE2S	7.19269	8.41292	0.494769	1.78109e-16	9.8894e-15	26.7431
FBN3	1.75547	3.78259	0.493789	0.000166547	0.00048546	0.191877
CCDC85B	5.65768	6.89486	0.493305	1.0805e-11	1.56175e-10	16.0302
GSTT2	4.71198	4.39422	0.492975	1.25853e-05	4.6435e-05	2.61606
AC008443.1	2.35624	3.15277	0.4925	0.00167649	0.0039193	-1.93758
RTEL1-TNFRSF6B	3.70403	7.58795	0.492304	8.87592e-14	2.26082e-12	20.6932
C5orf27	1.53201	4.99416	0.490884	7.23014e-07	3.53491e-06	5.32878
C19orf60	6.46962	9.35959	0.490783	7.57429e-20	1.30135e-17	34.3235
TMEM158	4.45063	4.60512	0.490475	4.78052e-06	1.95077e-05	3.53225
RTN4R	4.30824	7.58257	0.488667	9.227e-14	2.33716e-12	20.6555
ISL2	0.849954	5.71786	0.488233	1.51342e-08	1.06173e-07	9.03249
MAMDC4	3.44203	6.64583	0.48796	5.51227e-11	6.63952e-10	14.4515
ADCK5	5.16181	9.70384	0.487259	3.83162e-21	1.10764e-18	37.2416
NPB	1.46606	4.97607	0.486112	7.91719e-07	3.83275e-06	5.24221
CCL7	1.91208	3.32274	0.485617	0.000931078	0.00230705	-1.39991
CYP2D6	2.68416	6.29578	0.48534	4.99274e-10	4.83401e-09	12.3206
BCL11A	3.72769	3.38137	0.484897	0.00075559	0.00191388	-1.20811
TCL1A	2.30102	3.23153	0.484852	0.00128072	0.00307387	-1.69187
MFI2	5.08912	5.27761	0.484391	1.6791e-07	9.38892e-07	6.72378
MVD	6.10698	9.03617	0.484371	1.15696e-18	1.24678e-16	31.6594
KRT6B	4.73	2.29574	0.48405	0.0219436	0.0388979	-4.22663
PLXNB3	5.20189	6.40972	0.482642	2.46464e-10	2.53307e-09	13.0027
CPNE7	4.40947	4.13997	0.48164	3.83512e-05	0.000127385	1.5661
ABHD16B	4.26735	8.17988	0.481461	1.08604e-15	4.95711e-14	24.9805
LYG1	2.94055	7.3706	0.481235	4.17152e-13	8.8442e-12	19.1888
DLX5	2.98529	4.68648	0.481061	3.25627e-06	1.38203e-05	3.89657
C9orf173	1.25964	6.00499	0.480613	2.87918e-09	2.35454e-08	10.63
COL9A1	1.06405	4.02603	0.480333	6.20143e-05	0.000197517	1.11505
NPM2	3.22098	4.68831	0.479962	3.22805e-06	1.37134e-05	3.90484
CD19	2.50704	3.75466	0.479285	0.000185908	0.000536739	0.0894841
ADM5	2.90296	5.85382	0.478784	6.95874e-09	5.21533e-08	9.77995
PNMA3	1.5766	4.57457	0.478781	5.51366e-06	2.21422e-05	3.39699
GGT2	1.12545	5.48214	0.478465	5.60517e-08	3.50434e-07	7.77506
CENPW	6.04983	6.13949	0.477454	1.29181e-09	1.13709e-08	11.4028
TNFRSF13C	2.21746	4.54345	0.476981	6.37045e-06	2.51831e-05	3.26013
CRLF1	4.93281	4.99092	0.476869	7.34887e-07	3.59103e-06	5.31324
CLDN9	2.36837	4.96713	0.476767	8.27946e-07	3.99432e-06	5.19955
RLTPR	3.77728	4.78281	0.476712	2.0512e-06	9.07305e-06	4.33571
TAP2	6.16288	6.95233	0.476633	7.36482e-12	1.11495e-10	16.4018
C6orf15	1.84733	3.15601	0.476101	0.00165817	0.00388256	-1.92757
SH2D2A	4.17586	5.10134	0.475945	4.19726e-07	2.14962e-06	5.84782
RP11-552F3.12	1.84975	6.94591	0.47565	7.68711e-12	1.15414e-10	16.3603
REC8	4.76502	6.21769	0.475415	8.04915e-10	7.41108e-09	11.8594
PRSS3	1.6783	3.72506	0.474664	0.000208721	0.000595897	-0.0181946
CTC-479C5.12	3.24655	7.44533	0.474406	2.46065e-13	5.58769e-12	19.7018
WNT10A	2.60463	4.60653	0.474384	4.74897e-06	1.9392e-05	3.53852
CA6	0.866206	3.75506	0.474383	0.000185612	0.000536056	0.0909664
KLHDC7B	3.88431	3.70928	0.474022	0.000221938	0.000629192	-0.0752745
FAM132A	2.94557	5.64905	0.473037	2.22892e-08	1.50568e-07	8.66039
FOLR3	0.936559	5.55127	0.472962	3.837e-08	2.4675e-07	8.13874
SRPK3	3.26237	3.40888	0.472744	0.000684307	0.00175107	-1.11696
DOHH	5.22622	8.90265	0.472633	3.48696e-18	3.2073e-16	30.5819
RBBP8NL	4.34677	7.41665	0.472234	3.01479e-13	6.67137e-12	19.5044
MOG	0.59495	4.9826	0.472124	7.66221e-07	3.72714e-06	5.27342
PADI2	5.59376	3.86413	0.472071	0.000120339	0.000361234	0.494901
PLK1	5.86416	6.02471	0.472043	2.56252e-09	2.12807e-08	10.7423
TCTE3	1.15821	7.03517	0.471705	4.21771e-12	6.75575e-11	16.9425
HIST1H3A	1.15178	4.44865	0.471541	9.8403e-06	3.73046e-05	2.84861
TSKS	1.19268	6.8878	0.47149	1.1323e-11	1.63274e-10	15.9848
HLA-G	2.55257	4.18914	0.471476	3.10546e-05	0.000105065	1.76453
SOX10	3.7654	2.23025	0.471433	0.0260023	0.0452513	-4.37239
TREX2	2.24183	6.80782	0.471157	1.92088e-11	2.61263e-10	15.4725
NOXO1	2.48085	4.25525	0.470932	2.33056e-05	8.10777e-05	2.03477
TMEM249	2.19381	5.01516	0.470835	6.50445e-07	3.20506e-06	5.42967
AMY1C	1.22357	2.88495	0.470612	0.00401794	0.00858053	-2.72876
FOXD1	1.22937	3.73739	0.47021	0.000198913	0.000570219	0.0265705
FAM72C	2.97095	4.50052	0.469964	7.7644e-06	3.01118e-05	3.07277
HOXB13	1.86225	2.51499	0.46931	0.0120947	0.0229662	-3.70842
PKMYT1	6.22482	6.91049	0.469258	9.73809e-12	1.42221e-10	16.1309
UTS2	1.64236	4.46654	0.469225	9.07065e-06	3.46393e-05	2.92564
CCDC154	2.7454	5.35202	0.468863	1.13121e-07	6.58619e-07	7.10196
SCRG1	1.55325	3.5392	0.467917	0.000424057	0.00113589	-0.675519
LRFN1	3.90574	6.67785	0.467799	4.48321e-11	5.5543e-10	14.6515
HMSD	1.79528	3.85007	0.467142	0.000127326	0.000379954	0.442223
CCDC88B	5.25601	6.86939	0.467	1.27942e-11	1.8147e-10	15.8663
LAG3	3.90681	4.68524	0.466671	3.27553e-06	1.38989e-05	3.89097
SPSB2	5.19794	9.60311	0.465982	9.25457e-21	2.37386e-18	36.3791
IL1R2	2.98459	4.60089	0.465654	4.87612e-06	1.98342e-05	3.51347
CTLA4	3.14651	4.4166	0.465589	1.13779e-05	4.24883e-05	2.71135
SMPX	0.680537	4.90564	0.465187	1.12431e-06	5.25835e-06	4.90795
APOBEC3B	5.26001	4.64223	0.465125	4.0154e-06	1.66482e-05	3.69768
CCL3L1	3.56288	3.70679	0.464687	0.000224093	0.000634808	-0.0842566
KM-PA-2	1.85664	2.15188	0.464661	0.0316995	0.0539442	-4.54131
ABTB2	3.9674	5.48726	0.464279	5.45081e-08	3.41252e-07	7.80185
IL12RB2	2.5938	3.34689	0.464145	0.000854645	0.00213655	-1.3213
C15orf37	2.69591	5.06998	0.463934	4.92647e-07	2.49156e-06	5.69485
MESP1	4.46719	3.60086	0.462865	0.000336342	0.000918911	-0.461053
S100A8	5.94593	2.55063	0.462853	0.0109346	0.0210353	-3.61981
RAB6B	4.16691	5.34756	0.462187	1.15847e-07	6.72554e-07	7.07916
CHST2	4.09905	6.36861	0.462181	3.1834e-10	3.21019e-09	12.7554
GLI4	5.63907	9.48387	0.462004	2.60424e-20	5.26982e-18	35.3673
FOXC1	4.53474	3.90398	0.461874	0.000102443	0.000311573	0.645272
CTD-2616J11.11	1.66991	4.8608	0.461777	1.40243e-06	6.42807e-06	4.69746
SULT1C2	2.26872	4.46705	0.461441	9.04946e-06	3.45656e-05	2.92785
DMRT1	0.529351	5.71255	0.46134	1.55957e-08	1.09032e-07	9.00361
ARL9	2.92194	4.63369	0.460824	4.18026e-06	1.72593e-05	3.6595
SLX1A	6.09277	7.04231	0.460002	4.01923e-12	6.45486e-11	16.9892
C16orf59	4.89155	7.90625	0.459563	8.60329e-15	2.91809e-13	22.9643
KCNN4	5.675	4.26449	0.458872	2.23821e-05	7.81637e-05	2.07287
C4BPA	1.52667	3.52227	0.45884	0.000451648	0.00120272	-0.733782
LRRC45	5.73461	9.13828	0.458607	4.93233e-19	5.79533e-17	32.4924
MSI1	3.33102	3.72329	0.457924	0.000210164	0.000599266	-0.0246028
S100A9	7.17616	2.59648	0.457887	0.00958806	0.0186797	-3.50398
PSRC1	5.30031	8.5144	0.45764	7.99964e-17	4.88891e-15	27.5238
COMTD1	5.77967	7.99289	0.457569	4.49563e-15	1.66411e-13	23.5964
RAB4B-EGLN2	2.2995	4.68106	0.457061	3.34123e-06	1.41579e-05	3.87212
QPRT	5.63845	4.66416	0.456745	3.62019e-06	1.51845e-05	3.796
FAM171A2	3.57163	5.6821	0.456626	1.85172e-08	1.27741e-07	8.83856
DNAJC25-GNG10	2.50935	3.27502	0.456018	0.00110111	0.00268562	-1.55364
NUDT8	5.14769	5.20838	0.4558	2.41404e-07	1.30343e-06	6.37645
HIST1H2BO	3.02404	3.78316	0.455625	0.000166172	0.000484444	0.193976
CLEC18B	2.06052	5.12986	0.455409	3.62577e-07	1.88073e-06	5.98763
SPEG	5.36694	5.84332	0.4554	7.39336e-09	5.51836e-08	9.72163
AC022400.2	1.20354	4.62054	0.455095	4.44691e-06	1.82609e-05	3.60085
SLC26A9	0.914948	4.38798	0.454738	1.29428e-05	4.76096e-05	2.5896
AL592284.1	4.00496	6.31951	0.454712	4.31395e-10	4.22169e-09	12.4617
NPPC	2.23075	3.57839	0.453746	0.000366121	0.000993562	-0.539615
FAM27B	1.19081	3.62318	0.453742	0.000309022	0.000850779	-0.382545
CDC25B	6.333	7.29815	0.453582	6.92919e-13	1.3687e-11	18.6958
IQGAP3	5.03317	5.87689	0.453291	6.08976e-09	4.61342e-08	9.90836
PANX2	3.56801	4.57116	0.453005	5.60173e-06	2.24414e-05	3.38197
IMPA2	6.33999	6.2664	0.45213	5.97954e-10	5.67184e-09	12.1464
C10orf99	0.375239	5.27436	0.451797	1.70808e-07	9.54218e-07	6.7074
CENPM	5.54561	7.32116	0.451239	5.90012e-13	1.18864e-11	18.852
ANO9	5.23546	6.37715	0.450768	3.01899e-10	3.05795e-09	12.8066
RPP25	5.29902	6.68194	0.450577	4.36613e-11	5.42771e-10	14.6772
ECEL1	2.57925	3.81267	0.450111	0.000147831	0.000435507	0.302952
SPC24	4.91818	6.60768	0.450104	7.0437e-11	8.26546e-10	14.2142
KIF25	1.87665	4.98978	0.449273	7.39102e-07	3.60872e-06	5.30779
E2F2	3.77414	5.99721	0.449261	3.01445e-09	2.45086e-08	10.5857
C12orf56	0.850191	4.07603	0.449159	5.02951e-05	0.00016284	1.31149
HOMER3	6.81979	8.92155	0.449121	2.9851e-18	2.78793e-16	30.7336
DNAH11	1.94201	3.79382	0.449104	0.000159317	0.000466026	0.233222
ANKLE1	1.9413	5.90615	0.447786	5.13832e-09	3.96018e-08	10.0719
ITGA2B	2.62034	4.96599	0.447686	8.32681e-07	4.01397e-06	5.19411
ATP5EP2	3.22527	4.85214	0.447502	1.46333e-06	6.68089e-06	4.657
C2orf70	2.63582	3.59425	0.447355	0.000344862	0.000940776	-0.484224
C2orf48	1.64099	5.12413	0.447285	3.73416e-07	1.92872e-06	5.95949
GALK1	5.95211	9.51665	0.44724	1.96143e-20	4.10593e-18	35.6445
POLD1	6.08537	9.95909	0.447179	3.97332e-22	1.64459e-19	39.459
OPRK1	0.674576	4.48022	0.447088	8.5212e-06	3.27056e-05	2.98475
MIA-RAB4B	0.947333	4.40048	0.446494	1.22354e-05	4.52723e-05	2.6427
PI3	3.07269	2.24551	0.446454	0.0250026	0.0437035	-4.3388
MELK	5.32283	5.34606	0.445609	1.1678e-07	6.77107e-07	7.07148
FSCN1	6.65284	6.21188	0.445069	8.33883e-10	7.65072e-09	11.8253
MSH5-SAPCD1	3.52982	5.97386	0.444974	3.45864e-09	2.76752e-08	10.4533
RASA4B	5.03674	6.24547	0.44483	6.79518e-10	6.35613e-09	12.0229
DMRTA1	1.45617	4.34977	0.444564	1.53551e-05	5.55628e-05	2.42823
ESPNL	1.66998	4.69047	0.444463	3.19513e-06	1.35925e-05	3.91457
METRNL	6.54371	7.47617	0.444427	1.97675e-13	4.62138e-12	19.9146
B4GALNT4	6.09265	5.19777	0.444145	2.55122e-07	1.37296e-06	6.3236
VAX2	3.43186	4.39919	0.44356	1.23068e-05	4.55091e-05	2.6372
KLHL17	4.64335	8.08568	0.443537	2.22906e-15	9.20537e-14	24.2798
NCCRP1	3.60763	2.60236	0.443446	0.00942646	0.0183944	-3.48897
PPP2R3B	4.51337	9.16464	0.443445	3.95326e-19	4.86464e-17	32.7086
FABP5	7.11279	5.18915	0.442497	2.66829e-07	1.42591e-06	6.28069
CXCL5	1.43106	3.48047	0.442101	0.000527124	0.00138368	-0.876469
RHPN1	5.92981	6.29482	0.441676	5.02268e-10	4.85774e-09	12.3148
TMSB15A	3.9907	3.48561	0.441202	0.000517242	0.00136088	-0.859005
TMCC2	3.18528	4.98471	0.441144	7.58147e-07	3.69267e-06	5.28353
AC174470.1	2.79564	3.95825	0.440975	8.2087e-05	0.000254853	0.852428
TOP1MT	6.32611	9.2121	0.440869	2.65051e-19	3.42349e-17	33.0993
CLIC3	4.51376	4.39275	0.440833	1.26685e-05	4.6723e-05	2.60984
MUC4	1.70916	4.43064	0.440432	1.06777e-05	4.01049e-05	2.77139
TK1	6.87798	6.70968	0.44012	3.64773e-11	4.6554e-10	14.8513
FOXM1	6.00561	5.31071	0.440045	1.40942e-07	8.0289e-07	6.89138
PRAP1	0.544152	6.22127	0.43984	7.87536e-10	7.25474e-09	11.8805
ACOXL	1.62027	5.01775	0.439705	6.41991e-07	3.16597e-06	5.44215
CD38	3.68329	3.62378	0.439585	0.000308311	0.00084908	-0.380411
DOCK3	1.84434	4.67517	0.439537	3.43594e-06	1.45018e-05	3.84558
KISS1	1.74315	4.38379	0.438935	1.31887e-05	4.84064e-05	2.57183
FLJ00418	1.51699	6.62847	0.438819	6.16382e-11	7.36049e-10	14.3433
ZIC4	1.45548	3.44883	0.438713	0.000591896	0.00153667	-0.983344
HES6	5.03803	5.31834	0.438635	1.35347e-07	7.73438e-07	6.93016
SOCS1	4.23166	5.2621	0.43838	1.82192e-07	1.0113e-06	6.64565
GSTA1	2.55653	2.48914	0.438189	0.0130037	0.0245261	-3.77196
B3GAT1	1.81078	3.82491	0.437887	0.0001408	0.000416544	0.348391
SNX22	3.94147	4.68056	0.437042	3.34926e-06	1.41853e-05	3.86984
PBX4	3.42843	5.491	0.436809	5.34061e-08	3.34813e-07	7.82144
MPST	6.51918	9.00504	0.43677	1.498e-18	1.55009e-16	31.4071
PHLDA2	5.35236	5.22213	0.436445	2.24683e-07	1.22074e-06	6.4451
HJURP	4.88887	5.77586	0.436077	1.08855e-08	7.86066e-08	9.3494
HIST2H3D	1.62264	3.28533	0.435041	0.00106212	0.00259991	-1.52062
MDFI	6.02153	3.95208	0.434996	8.41916e-05	0.000260809	0.828743
ASIC3	3.70618	5.26076	0.434702	1.83484e-07	1.01723e-06	6.63889
SPAG5	6.02057	6.49528	0.434699	1.44012e-10	1.57427e-09	13.5222
CD1B	1.75877	3.71818	0.434116	0.000214386	0.000610157	-0.0430938
CCKBR	0.922893	3.47995	0.433632	0.000528129	0.00138572	-0.878226
C9orf142	7.03818	9.41187	0.433604	4.84032e-20	8.8152e-18	34.7613
CEBPA	2.35085	4.56137	0.433539	5.86256e-06	2.33988e-05	3.33885
MYEOV	3.41578	2.97251	0.433373	0.00304067	0.00670096	-2.47765
BCL2L12	6.06565	8.75931	0.433083	1.12325e-17	8.74215e-16	29.4397
CCDC64B	5.73677	5.68911	0.433022	1.78011e-08	1.23127e-07	8.87647
TRABD	6.37972	9.81693	0.432426	1.41169e-21	4.59101e-19	38.2184
MAGED4B	5.24704	4.41053	0.43229	1.16938e-05	4.35089e-05	2.68548
ZNF750	4.11121	4.79071	0.431595	1.9741e-06	8.76031e-06	4.37214
DKK1	3.34973	2.78777	0.431419	0.00543065	0.0112165	-2.99885
MIIP	6.04884	10.3483	0.431249	1.15112e-23	7.48722e-21	42.9258
KLK6	3.51858	2.19596	0.431193	0.0283755	0.0488537	-4.44702
CDH3	5.98078	3.50772	0.431156	0.000476684	0.00126201	-0.78362
WDR62	4.31169	6.93163	0.430785	8.45674e-12	1.25726e-10	16.2677
MAGED4	4.36927	3.70008	0.430762	0.000229994	0.000649604	-0.108412
EMILIN3	1.78744	3.75251	0.430743	0.000187476	0.000540497	0.0816644
CIB2	4.60387	5.39463	0.430709	9.003e-08	5.35906e-07	7.32072
SAPCD2	5.08645	6.2965	0.430462	4.97061e-10	4.81771e-09	12.3248
AC062017.1	2.98578	5.40066	0.430348	8.7156e-08	5.22133e-07	7.35181
SYT5	2.00849	3.08217	0.429801	0.00212408	0.00484576	-2.15278
ATOH7	0.664087	6.49739	0.429546	1.42098e-10	1.55616e-09	13.5352
C2orf54	3.9733	2.44186	0.428864	0.0148235	0.0275982	-3.88646
TMEM132A	7.06022	6.1366	0.428115	1.31449e-09	1.15482e-08	11.3861
SERPINC1	1.61983	6.03899	0.427655	2.35458e-09	1.96524e-08	10.8239
PDIA2	1.63745	4.09402	0.427475	4.6618e-05	0.000151798	1.38275
FAM3A	6.5816	12.0563	0.427426	6.41989e-31	2.92297e-27	59.2974
WBSCR27	4.43926	4.83305	0.427243	1.60656e-06	7.27104e-06	4.56813
UBALD2	6.93696	9.30293	0.426657	1.22775e-19	1.86332e-17	33.8514
FABP6	2.20297	2.57101	0.426582	0.0103166	0.0199751	-3.56857
C1orf159	5.3307	9.18297	0.426519	3.38839e-19	4.25582e-17	32.8593
HSPB3	0.360545	5.37596	0.426433	9.95222e-08	5.86569e-07	7.22467
PLEKHF1	4.83043	5.43804	0.426235	7.12301e-08	4.35171e-07	7.54524
PGBD5	3.58461	4.06932	0.425264	5.17359e-05	0.000167267	1.28499
GNB1L	4.57383	8.01743	0.425153	3.73664e-15	1.4207e-13	23.7765
C21orf58	4.48351	7.6029	0.425126	7.9685e-14	2.04975e-12	20.7981
FXYD2	2.59207	4.4824	0.424949	8.43683e-06	3.24159e-05	2.99417
POU5F1	2.35206	5.28119	0.424638	1.64762e-07	9.23557e-07	6.74189
P2RY6	4.29185	5.60543	0.424543	2.84306e-08	1.87465e-07	8.42661
PGPEP1L	0.587342	5.12039	0.424405	3.80666e-07	1.96282e-06	5.94112
C19orf71	3.01542	5.37092	0.424381	1.02244e-07	6.00666e-07	7.19882
CCK	0.762032	4.32874	0.424192	1.68608e-05	6.04824e-05	2.33995
CCL17	3.1934	3.46881	0.424136	0.000550171	0.00143776	-0.915947
LOR	0.382272	6.32417	0.423932	4.19168e-10	4.10866e-09	12.4895
MMP9	6.50508	3.41109	0.423206	0.00067886	0.00174034	-1.1096
LGALS7B	3.54167	2.38548	0.423193	0.0172841	0.0315504	-4.02015
COL22A1	3.29224	3.58928	0.422618	0.000351397	0.000956741	-0.501611
ICAM5	1.78348	4.15181	0.421187	3.64572e-05	0.000121783	1.6137
TACC3	6.24179	7.7029	0.420819	3.85644e-14	1.08553e-12	21.5041
CTSV	4.52828	4.22148	0.420444	2.69992e-05	9.2688e-05	1.89623
CTC-260F20.3	2.74248	8.56384	0.419817	5.40166e-17	3.45176e-15	27.907
PLA2G2D	2.79175	2.84031	0.419504	0.00461917	0.00972536	-2.85395
C14orf80	5.59027	8.11141	0.419445	1.83272e-15	7.78031e-14	24.4705
TRPM8	1.17809	3.77001	0.419329	0.000175017	0.000508117	0.145678
MTFR2	4.19131	5.92283	0.419232	4.66268e-09	3.63825e-08	10.1655
ZBED2	2.12649	3.71116	0.418909	0.000220318	0.000625183	-0.0684664
ELF5	4.3134	2.1254	0.418447	0.033853	0.0571443	-4.59704
TYMP	7.4086	5.90317	0.417822	5.22845e-09	4.02454e-08	10.0552
CTRL	2.12271	6.05671	0.417636	2.11942e-09	1.78781e-08	10.9253
PRB2	0.704942	4.73892	0.416889	2.53452e-06	1.09901e-05	4.13459
KCNQ4	2.62336	4.07197	0.416367	5.11621e-05	0.00016547	1.29545
IGSF23	0.706379	4.26818	0.416181	2.20233e-05	7.70286e-05	2.0881
HLA-F	7.51796	5.52627	0.415385	4.40303e-08	2.79986e-07	8.00667
CYBA	7.82871	5.89718	0.41528	5.41374e-09	4.15487e-08	10.0217
PRR18	0.651298	5.23478	0.415228	2.10291e-07	1.14803e-06	6.50842
TTLL2	0.631581	6.62653	0.414571	6.24105e-11	7.42889e-10	14.3313
ALYREF	7.49719	9.63277	0.414145	7.14335e-21	1.91316e-18	36.6323
AC010327.2	2.38251	3.23226	0.413233	0.00127749	0.00306693	-1.68956
FAM229A	3.6462	6.44838	0.413144	1.93474e-10	2.04027e-09	13.2367
EXOSC4	6.79762	8.44935	0.412775	1.33735e-16	7.70756e-15	27.0226
VCX3A	0.582303	4.44336	0.412058	1.00793e-05	3.81077e-05	2.82591
CKS1B	2.06791	2.77741	0.411859	0.00560519	0.0115366	-3.02712
NTSR1	0.851594	4.90228	0.411438	1.14319e-06	5.34251e-06	4.89209
C19orf68	3.58673	6.7722	0.411203	2.42655e-11	3.23991e-10	15.2461
TSPAN32	2.87296	4.8228	0.411109	1.68902e-06	7.59891e-06	4.5205
CCDC124	7.33929	8.6605	0.410972	2.49342e-17	1.76008e-15	28.6613
HSF4	5.72535	5.86432	0.410565	6.54955e-09	4.93506e-08	9.83829
REG1A	0.286888	4.45025	0.410418	9.76884e-06	3.708e-05	2.8555
IDO2	0.925556	5.56831	0.410211	3.49251e-08	2.26516e-07	8.22905
KRT17	6.76486	2.05962	0.410096	0.0397517	0.0658622	-4.73253
C1orf170	3.84316	5.89284	0.410044	5.55167e-09	4.24819e-08	9.99743
CCNB2	5.93783	5.47564	0.409817	5.80767e-08	3.61728e-07	7.74102
TNFRSF6B	3.82966	3.81165	0.409756	0.000148435	0.000436931	0.299155
RBM38	6.03161	6.98299	0.409328	5.99546e-12	9.25911e-11	16.6013
ZDHHC11B	3.19183	3.89556	0.409171	0.000105999	0.000321689	0.613388
MIF	9.23962	7.82615	0.409003	1.5594e-14	4.90499e-13	22.3853
SCT	2.79474	3.40052	0.408852	0.000705266	0.00179839	-1.14472
IRF7	6.59401	6.43203	0.408807	2.14365e-10	2.23007e-09	13.1376
PPP1R35	6.35674	9.22762	0.408632	2.32488e-19	3.15976e-17	33.2274
PTPRCAP	5.10395	3.94841	0.408204	8.54679e-05	0.000264358	0.814666
AADAT	3.81265	4.76567	0.407862	2.22834e-06	9.77657e-06	4.25696
AKR1B15	2.2823	2.73098	0.407643	0.00645108	0.013108	-3.15251
TNNC2	2.65617	5.05206	0.407295	5.39643e-07	2.70148e-06	5.60788
TMSB15B	4.73658	4.22443	0.406759	2.66558e-05	9.16644e-05	1.90828
RP11-155D18.14	0.401864	4.89553	0.406737	1.18198e-06	5.50824e-06	4.86031
PILRB	6.42887	6.2787	0.405617	5.54513e-10	5.31515e-09	12.2192
OXLD1	6.53329	8.78379	0.405567	9.20819e-18	7.48659e-16	29.6337
ZGPAT	6.03216	8.69581	0.405438	1.8768e-17	1.38381e-15	28.9386
GDPD2	1.16692	3.47908	0.405368	0.000529819	0.00138975	-0.881174
NTN5	2.03774	5.06714	0.4052	4.99814e-07	2.5243e-06	5.68106
NCAPH	5.27198	5.79853	0.404742	9.56275e-09	6.97185e-08	9.47403
TSPYL5	5.36539	3.95957	0.404707	8.16437e-05	0.00025352	0.857497
RLBP1	0.601996	3.96763	0.404406	7.89807e-05	0.000245922	0.888532
KCNG2	1.34439	6.03724	0.404216	2.37917e-09	1.98486e-08	10.8138
ARHGEF39	4.53709	6.74669	0.403913	2.86676e-11	3.75655e-10	15.0846
IL23A	2.95042	5.7693	0.403729	1.13004e-08	8.13241e-08	9.31341
S1PR4	3.35244	4.14661	0.403709	3.72772e-05	0.000124217	1.59279
HES7	0.852112	6.25674	0.403671	6.34323e-10	5.99186e-09	12.0893
PACSIN3	6.41723	6.27535	0.403637	5.66031e-10	5.41415e-09	12.1994
ASGR1	2.94856	6.44329	0.403591	1.99758e-10	2.10167e-09	13.2058
CLDN3	7.19488	4.15498	0.403578	3.59664e-05	0.000120231	1.62644
CDCA5	5.59779	5.61772	0.403447	2.6552e-08	1.76611e-07	8.49227
FAM83D	5.18708	4.61319	0.402769	4.60318e-06	1.88516e-05	3.56809
ANKRD18A	2.43078	3.13031	0.402216	0.00180844	0.00419665	-2.00655
PHGDH	6.54588	3.79739	0.402056	0.000157081	0.000459929	0.246392
OLIG1	1.10002	3.33477	0.401712	0.000892269	0.00222055	-1.36085
IL22RA2	1.27707	3.67859	0.401578	0.00024992	0.0006997	-0.185594
MRPL12	7.35169	8.46773	0.401574	1.15701e-16	6.75366e-15	27.1639
RP11-481A20.11	1.20508	4.11709	0.401565	4.22742e-05	0.000138996	1.4746
CGB7	1.29586	5.54303	0.401326	4.01526e-08	2.57214e-07	8.09515
KRT79	1.24037	3.36435	0.401146	0.000803067	0.00202009	-1.26412
RASGRP2	4.32899	5.1654	0.401057	3.01807e-07	1.59365e-06	6.16294
MEX3A	5.14159	4.28178	0.400832	2.07469e-05	7.28442e-05	2.14436
ATP2A1	2.77943	5.5924	0.400067	3.05637e-08	2.00731e-07	8.35713
CA9	2.97272	2.05167	0.399873	0.0405204	0.0669957	-4.74862
ESPL1	4.43843	5.83902	0.399824	7.57857e-09	5.6358e-08	9.69782
RP11-595B24.2	0.278635	5.97886	0.399813	3.35848e-09	2.70042e-08	10.4816
WIF1	1.98448	2.26562	0.399372	0.023736	0.0417703	-4.29418
TMEM160	5.36157	7.50993	0.399171	1.55366e-13	3.70356e-12	20.1488
OCA2	1.06145	3.58972	0.398343	0.000350806	0.000955276	-0.500052
HIST1H2AE	5.26919	3.15187	0.398304	0.00168159	0.00392832	-1.94035
H2AFX	6.54695	8.05643	0.398115	2.78264e-15	1.09962e-13	24.0637
AC135048.1	2.09618	4.49652	0.397719	7.90833e-06	3.06179e-05	3.05538
CXCL10	6.37993	3.16872	0.397209	0.00158819	0.00373745	-1.88827
IL4I1	4.9235	4.44316	0.397188	1.00888e-05	3.81355e-05	2.82503
FCRL5	2.88563	2.90146	0.396869	0.00381431	0.00819466	-2.68199
RASAL1	3.36907	2.86604	0.39677	0.00426337	0.00904527	-2.78203
PLA2G4B	4.17518	5.93069	0.396587	4.45354e-09	3.48551e-08	10.2097
EIF4EBP1	7.37416	5.73329	0.396477	1.38681e-08	9.80459e-08	9.11649
HIST1H2AM	3.80263	3.57395	0.396246	0.000372289	0.00100895	-0.555081
TBC1D3C	3.40566	3.96365	0.396078	8.02828e-05	0.000249635	0.873226
UPP1	5.56801	6.56013	0.395419	9.5442e-11	1.08231e-09	13.9202
UGT3A2	1.69875	3.58536	0.395342	0.000356625	0.000969771	-0.515287
GZMB	4.06388	3.06767	0.394982	0.00222867	0.00506029	-2.19641
MND1	4.64727	5.06691	0.394962	5.00409e-07	2.5266e-06	5.67993
SH3GL3	1.01117	3.86204	0.394893	0.000121354	0.000363803	0.487055
PFDN2	7.8314	9.00983	0.394007	1.43975e-18	1.50694e-16	31.4458
AC002985.3	0.458351	6.16947	0.393921	1.07816e-09	9.6489e-09	11.5773
TNFRSF18	5.07354	4.06809	0.393684	5.20037e-05	0.000167924	1.28014
SCNN1D	3.63915	4.90623	0.39368	1.12103e-06	5.24433e-06	4.91074
RGS9BP	1.31167	5.57182	0.393082	3.4254e-08	2.22559e-07	8.24768
CDK3	4.43407	7.44845	0.392945	2.40685e-13	5.48605e-12	19.7233
PAGE2B	1.00227	3.20749	0.392816	0.00139123	0.00331508	-1.76748
EVPL	5.51428	6.30691	0.392559	4.66224e-10	4.53815e-09	12.3867
PTTG1	6.76898	5.63824	0.392509	2.36802e-08	1.59491e-07	8.60223
TMEM74B	3.22451	4.60252	0.392271	4.83914e-06	1.97027e-05	3.52069
MIOX	1.15819	5.2228	0.392101	2.23895e-07	1.21719e-06	6.44846
CEACAM19	3.85585	4.93478	0.39198	9.72955e-07	4.60605e-06	5.04571
POU2AF1	3.74254	2.95216	0.391853	0.00324614	0.00709367	-2.53667
GPR156	1.97339	4.12473	0.391371	4.09229e-05	0.000135108	1.50511
H1FX	7.76433	8.33836	0.391318	3.19019e-16	1.65999e-14	26.1747
ENO3	4.94222	6.61406	0.390799	6.76138e-11	7.97527e-10	14.2538
SOX30	1.05665	6.32871	0.390794	4.07588e-10	4.00378e-09	12.5166
GSDMB	4.89671	4.74998	0.39072	2.4033e-06	1.0471e-05	4.18511
RP11-108K14.8	1.43877	4.3915	0.390716	1.27395e-05	4.69661e-05	2.60455
HIST2H2AC	3.89514	4.36613	0.390608	1.42742e-05	5.19403e-05	2.49714
AL603965.1	1.19347	3.23793	0.390318	0.00125267	0.00301368	-1.67162
ARHGAP33	4.99887	5.99779	0.390104	3.00422e-09	2.44472e-08	10.589
ENTHD2	5.52736	8.9764	0.390056	1.8989e-18	1.88977e-16	31.1754
PMFBP1	2.27318	5.42668	0.389956	7.57448e-08	4.60128e-07	7.48632
SLC9A3	0.753184	6.28115	0.389945	5.4623e-10	5.24403e-09	12.2337
SPRR2A	0.599621	2.82877	0.389777	0.00478739	0.0100285	-2.88602
DNAH17	2.93624	5.71578	0.389664	1.53135e-08	1.07265e-07	9.02116
GCGR	0.597901	5.49633	0.389249	5.18763e-08	3.25671e-07	7.84933
LSM7	7.66206	9.61295	0.38916	8.49358e-21	2.20979e-18	36.463
HR	4.4919	3.74584	0.38891	0.000192446	0.000553073	0.0573202
ABCD1	5.3342	7.96046	0.388867	5.73571e-15	2.05224e-13	23.3591
UBBP4	4.9821	8.79212	0.38879	8.6055e-18	7.07024e-16	29.6998
KCNAB3	2.96116	5.96964	0.38863	3.54524e-09	2.83308e-08	10.4294
PLAC8L1	1.50257	5.01486	0.388545	6.5145e-07	3.20914e-06	5.4282
NME2	5.3462	5.21193	0.388522	2.36978e-07	1.28219e-06	6.39415
PRSS27	4.25455	4.40669	0.388494	1.18979e-05	4.41853e-05	2.66913
EFCAB8	1.10743	5.19209	0.387736	2.62776e-07	1.40727e-06	6.29533
SULT1E1	0.869843	3.48463	0.387624	0.000519103	0.00136519	-0.862321
KLC3	4.6552	4.61452	0.387526	4.57446e-06	1.87509e-05	3.57403
RP11-196G11.1	3.05725	5.57738	0.38745	3.32158e-08	2.162e-07	8.27723
ZNF276	5.4495	8.8771	0.387251	4.30018e-18	3.83896e-16	30.3772
RP11-712L6.5	1.67326	3.62588	0.387166	0.000305853	0.000842565	-0.372992
CTU2	5.39237	9.3152	0.387035	1.10601e-19	1.72159e-17	33.9535
TICRR	3.70337	5.21367	0.387023	2.34837e-07	1.27173e-06	6.40282
COL27A1	4.68864	4.48398	0.386942	8.37616e-06	3.22236e-05	3.001
HEXDC	6.04662	8.57553	0.386911	4.92168e-17	3.2012e-15	27.9978
HIST1H2BJ	4.69124	3.67259	0.386777	0.000255766	0.000714637	-0.207061
C9orf53	0.779106	4.56227	0.386571	5.83816e-06	2.33117e-05	3.3428
SULT1A3	5.35475	6.11389	0.38648	1.50644e-09	1.30768e-08	11.2546
CERS3	1.39996	3.91081	0.386441	9.9642e-05	0.000304119	0.671182
TERT	1.22998	4.78436	0.386344	2.03579e-06	9.01431e-06	4.34288
AC187652.1	0.705736	4.80165	0.386263	1.87204e-06	8.34194e-06	4.42263
NOTCH2NL	6.5269	7.80182	0.386199	1.8664e-14	5.72236e-13	22.2103
RSPO4	1.75774	3.43984	0.386176	0.000611608	0.00158376	-1.01354
PLCXD1	4.41575	7.73866	0.385749	2.96921e-14	8.65205e-13	21.7585
MZB1	5.99443	2.94171	0.385738	0.00335652	0.00730857	-2.56683
KCNK5	4.07125	3.21947	0.385706	0.0013351	0.00318882	-1.72986
ODF3B	6.33344	6.0391	0.385579	2.35312e-09	1.96492e-08	10.8245
CHRM1	2.53867	2.78363	0.385528	0.00549989	0.0113397	-3.01018
COL23A1	2.48456	4.96606	0.385344	8.32412e-07	4.01397e-06	5.19442
FBXL15	4.86341	6.70332	0.385094	3.80136e-11	4.82442e-10	14.8113
DMRTA2	0.423648	5.40705	0.385065	8.42079e-08	5.0597e-07	7.38479
CAPN10	5.3992	8.68032	0.384612	2.12613e-17	1.54267e-15	28.8169
FUT3	3.25518	2.4242	0.384587	0.0155585	0.0287636	-3.92866
ANKRD1	1.67725	3.34914	0.38447	0.000847838	0.00212245	-1.31396
ACAP1	4.98151	5.18267	0.383944	2.75961e-07	1.47039e-06	6.24852
CEBPD	6.10092	5.05464	0.383938	5.32634e-07	2.66859e-06	5.62036
NDC80	5.17337	5.03889	0.383822	5.76923e-07	2.88019e-06	5.54412
CASC10	2.63662	4.98862	0.383803	7.43399e-07	3.62776e-06	5.30226
ATAD3A	5.96283	7.81941	0.383587	1.63912e-14	5.12035e-13	22.3367
KLK14	2.22145	2.61771	0.383557	0.00901635	0.0176812	-3.44966
CDC42EP5	5.35526	4.699	0.383525	3.06784e-06	1.31e-05	3.95318
CCDC150	3.5258	5.86581	0.383346	6.49296e-09	4.89445e-08	9.84664
KIF2C	5.45892	4.89989	0.38315	1.15677e-06	5.40318e-06	4.88085
VMO1	4.12985	4.80861	0.383055	1.80985e-06	8.08659e-06	4.45477
LHB	1.25987	4.48254	0.383055	8.43128e-06	3.24014e-05	2.99479
GPR25	0.783742	5.13215	0.383035	3.58324e-07	1.86026e-06	5.9989
SERPINB3	0.632271	2.97192	0.382547	0.00304647	0.00671292	-2.47937
INHA	2.84776	3.74028	0.382233	0.000196675	0.000564515	0.0370942
SPINK2	2.04562	3.85821	0.38223	0.000123235	0.00036847	0.472701
CDK10	6.4145	8.74384	0.381719	1.27316e-17	9.62108e-16	29.3174
TCIRG1	7.01362	6.9322	0.381341	8.42505e-12	1.25425e-10	16.2714
SLC16A8	2.75527	4.53684	0.381298	6.56839e-06	2.58869e-05	3.23115
PTGES3L-AARSD1	2.41408	4.97062	0.381257	8.13619e-07	3.92936e-06	5.21619
RBFOX3	0.549393	6.15206	0.381227	1.19761e-09	1.05981e-08	11.4759
CARD9	3.94673	5.15505	0.381017	3.18408e-07	1.67259e-06	6.11176
QRFP	1.51572	4.10096	0.380925	4.52692e-05	0.000147723	1.41031
OXER1	2.75323	4.85179	0.380391	1.46583e-06	6.68896e-06	4.65538
IL20RB	2.6132	5.43684	0.380298	7.16964e-08	4.37645e-07	7.53899
RPRML	0.42404	4.54533	0.38025	6.31518e-06	2.49863e-05	3.26839
MADCAM1	1.80791	5.46718	0.37971	6.08108e-08	3.76798e-07	7.6969
CTU1	3.57551	7.67684	0.379516	4.66278e-14	1.27505e-12	21.3194
DDX39A	7.30597	9.07277	0.379472	8.5307e-19	9.35911e-17	31.9571
DVL1	6.22239	8.11021	0.379426	1.84966e-15	7.7977e-14	24.4616
KLK10	3.73176	1.92346	0.37936	0.0547699	0.0874667	-4.99958
FGFR4	4.53165	3.04751	0.379285	0.00238186	0.00537061	-2.2567
GIPC1	7.51861	9.28372	0.379265	1.44556e-19	2.10612e-17	33.6918
COL4A3	1.6014	4.20568	0.379163	2.89131e-05	9.84785e-05	1.83176
ORC1	3.96228	5.30208	0.379089	1.47528e-07	8.35963e-07	6.84765
PCDHB2	4.18368	3.17481	0.379016	0.00155567	0.00366755	-1.86941
FAM166A	1.24031	5.46039	0.379007	6.30984e-08	3.88488e-07	7.66148
RP11-192H23.4	3.18199	6.44847	0.378865	1.93369e-10	2.04027e-09	13.2372
CCL20	3.02858	3.21265	0.378744	0.0013668	0.00325899	-1.7513
FAM72A	4.41587	5.88462	0.378721	5.82273e-09	4.43326e-08	9.95153
ARHGAP22	4.22973	5.99342	0.378533	3.08253e-09	2.49951e-08	10.5642
SMOC1	3.28834	2.64945	0.378495	0.00821828	0.0162792	-3.36763
ANKRD13B	4.91053	5.95272	0.378402	3.91521e-09	3.09881e-08	10.3338
AC104809.3	1.03447	3.3867	0.378228	0.000741259	0.00188124	-1.19051
PLA2G4C	5.492	6.33712	0.378205	3.86939e-10	3.81534e-09	12.5668
NXPH4	3.72752	3.15595	0.377934	0.00165854	0.00388293	-1.92777
FERMT1	2.74071	2.9253	0.377892	0.00353673	0.00766159	-2.61397
DLX3	3.47545	3.27214	0.377889	0.00111226	0.00271172	-1.56286
PWWP2B	5.58349	7.79746	0.377735	1.9274e-14	5.8797e-13	22.179
PRRX2	4.99867	4.86095	0.377499	1.4014e-06	6.42555e-06	4.69816
CTB-102L5.4	3.70945	3.07651	0.377484	0.00216438	0.00492905	-2.16985
HBA1	4.60274	2.78999	0.377048	0.00539404	0.011148	-2.99281
SIX5	5.48159	6.22217	0.376273	7.83236e-10	7.21877e-09	11.8857
C2CD4C	2.14243	4.01306	0.376264	6.54535e-05	0.000207167	1.06447
C11orf21	2.34363	4.2969	0.37614	1.94103e-05	6.86407e-05	2.20714
KRT77	0.470054	4.22543	0.376119	2.65398e-05	9.13693e-05	1.91238
DNASE1L2	3.16149	4.6984	0.375129	3.07659e-06	1.31343e-05	3.95047
AC132192.1	3.09507	3.35196	0.374809	0.000839352	0.00210294	-1.30472
SLC22A31	1.58411	3.26042	0.374512	0.00115862	0.00281193	-1.60024
CLDND2	2.57141	4.38764	0.373938	1.29624e-05	4.76528e-05	2.58817
CACNG6	1.165	2.55826	0.373827	0.0106992	0.0206326	-3.60065
TYMS	6.59888	5.8253	0.37382	8.20175e-09	6.05446e-08	9.62177
SPRR2D	0.477652	3.10578	0.373739	0.00196346	0.0045161	-2.08135
TFAP2E	2.55872	5.41589	0.373738	8.02905e-08	4.84831e-07	7.43045
CALB2	4.59262	2.81267	0.373707	0.00503127	0.0104791	-2.93052
YDJC	6.06855	8.92956	0.373697	2.79476e-18	2.63721e-16	30.798
PPP1R14A	4.5668	4.00579	0.373537	6.74593e-05	0.000212813	1.03619
FAM19A3	2.16327	3.11947	0.373427	0.00187548	0.00433895	-2.03967
TRIM15	0.490643	4.99602	0.37279	7.16293e-07	3.50581e-06	5.33768
HK3	3.90377	4.15032	0.372775	3.66908e-05	0.000122428	1.6077
SHC4	2.79014	2.85788	0.372722	0.00437339	0.00926035	-2.8049
IGF2BP2	3.2881	3.33568	0.372266	0.000889387	0.00221429	-1.35788
DLGAP3	1.88076	4.14404	0.371841	3.76884e-05	0.000125389	1.58248
TBC1D10C	4.55307	4.1185	0.371567	4.20219e-05	0.000138316	1.48022
UNC13D	5.2214	4.52496	0.371542	6.93878e-06	2.72171e-05	3.1792
NUF2	5.40225	4.65535	0.371523	3.77419e-06	1.57759e-05	3.75646
PLEKHN1	4.03413	5.33486	0.371506	1.23962e-07	7.13074e-07	7.01431
MCM10	4.34358	4.2276	0.371432	2.62911e-05	9.06328e-05	1.92125
FBXL8	4.79141	6.5278	0.371214	1.17216e-10	1.30885e-09	13.7214
HN1	8.34432	6.42469	0.371139	2.24444e-10	2.32381e-09	13.0932
LAMA5	7.04287	6.65358	0.370869	5.24432e-11	6.36306e-10	14.4997
LAMP3	4.11852	3.20404	0.370731	0.0014078	0.00335062	-1.77829
SERPINB5	4.35972	2.22518	0.370593	0.0263422	0.045764	-4.3835
RELT	4.57339	6.9672	0.370457	6.66577e-12	1.01843e-10	16.4985
IL37	0.515201	5.99978	0.370455	2.96921e-09	2.41947e-08	10.6003
BCL2L14	2.96983	3.19089	0.370298	0.00147261	0.00349073	-1.81937
TNFRSF17	3.07994	2.64836	0.369935	0.00824477	0.0163299	-3.37048
UFSP1	3.85691	6.93535	0.369778	8.2497e-12	1.23082e-10	16.2918
CCDC137	5.90931	8.77127	0.369738	1.0194e-17	8.14266e-16	29.5344
TIGD5	4.86625	7.15747	0.369459	1.83363e-12	3.23585e-11	17.7508
ARHGEF1	6.99442	8.36189	0.369425	2.65522e-16	1.40165e-14	26.3537
CRHR1	2.3011	3.03883	0.369348	0.00245076	0.00551096	-2.28255
C1orf35	6.08412	8.71885	0.369199	1.55836e-17	1.16315e-15	29.1201
DNMT3B	3.97117	5.72216	0.369186	1.47706e-08	1.03916e-07	9.05587
MUC13	1.12668	3.13167	0.369034	0.00180018	0.00417907	-2.00239
ADAM11	1.78087	5.59812	0.368903	2.96079e-08	1.94945e-07	8.38764
TRMT2A	6.55363	9.5554	0.3688	1.40176e-20	3.1911e-18	35.973
RCCD1	5.11515	8.00113	0.368732	4.22516e-15	1.57682e-13	23.6568
IGFLR1	5.70308	6.80744	0.368583	1.92572e-11	2.61725e-10	15.4701
LLGL2	7.21196	7.32403	0.368539	5.78298e-13	1.16762e-11	18.8714
LBP	3.11381	2.01409	0.368534	0.0443283	0.0724888	-4.82385
FAM153A	1.24386	3.79839	0.368476	0.000156456	0.000458246	0.250105
VIL1	3.30678	5.82029	0.368447	8.441e-09	6.21121e-08	9.59409
RP11-347C12.3	3.35474	4.50952	0.367811	7.45013e-06	2.9007e-05	3.11188
SELO	5.72082	8.08416	0.367693	2.25493e-15	9.29111e-14	24.2685
AC116407.2	0.99961	4.87608	0.367363	1.30097e-06	6.01079e-06	4.76896
AL590708.2	0.936813	5.06519	0.367264	5.04796e-07	2.54522e-06	5.6716
RNF166	5.45231	7.881	0.367215	1.03831e-14	3.45698e-13	22.7812
GPR37	3.59993	4.29537	0.367026	1.9542e-05	6.90664e-05	2.20077
C15orf52	4.85106	4.38245	0.366957	1.32679e-05	4.86677e-05	2.56617
WNT10B	1.94909	4.42872	0.366558	1.07711e-05	4.04043e-05	2.76316
MMP7	6.6248	2.28458	0.366524	0.0225934	0.0399304	-4.25176
SLC52A2	7.26405	7.506	0.36577	1.59782e-13	3.79889e-12	20.1215
B3GNT7	3.77751	4.46026	0.36536	9.3338e-06	3.55771e-05	2.89859
HSD17B3	1.93658	4.29606	0.365157	1.94825e-05	6.88694e-05	2.20364
BTNL8	0.764713	5.2319	0.364921	2.13483e-07	1.16406e-06	6.49401
VSTM5	2.10083	3.8373	0.364659	0.000134007	0.000398259	0.394508
SYCP2L	1.97961	4.13764	0.364593	3.87332e-05	0.000128443	1.55678
SFT2D3	1.42814	2.327	0.364488	0.0202092	0.0361897	-4.15559
BHLHA15	2.82468	3.37389	0.36419	0.000776129	0.00195991	-1.23277
FAM150B	2.09559	2.58042	0.363906	0.0100418	0.0194845	-3.54478
FBXL6	6.14735	7.37196	0.363743	4.1316e-13	8.76978e-12	19.1981
VASN	5.44465	5.43681	0.36372	7.17072e-08	4.37645e-07	7.53884
GBP5	4.91168	3.03456	0.363521	0.00248539	0.00557712	-2.29526
LYPD1	3.79961	4.56998	0.363506	5.63252e-06	2.25549e-05	3.37678
C7orf61	2.12808	4.67471	0.362407	3.44356e-06	1.45205e-05	3.84348
RP11-20I23.1	1.3721	3.28048	0.362238	0.00108032	0.00263984	-1.53618
CDC42EP1	6.85565	5.88765	0.36211	5.7217e-09	4.36181e-08	9.96839
ECE2	5.26632	6.59287	0.361709	7.7441e-11	8.98315e-10	14.1224
CEL	2.87418	3.44181	0.36148	0.000607254	0.00157405	-1.00695
MAP3K10	5.06488	7.52358	0.361464	1.4091e-13	3.39003e-12	20.2437
F12	5.0788	4.05781	0.361223	5.42973e-05	0.00017468	1.23966
LRP8	4.29499	4.50957	0.361003	7.44819e-06	2.9007e-05	3.11213
CORO1A	6.60468	4.77741	0.360938	2.10548e-06	9.2935e-06	4.31088
ANKRD45	1.88943	4.15659	0.360828	3.57185e-05	0.000119446	1.63294
DIRAS1	4.37944	3.54172	0.360755	0.000420089	0.00112626	-0.666827
RP11-542C16.2	0.811745	5.03513	0.360593	5.88015e-07	2.92834e-06	5.52595
PRSS46	0.840075	4.72433	0.360381	2.71822e-06	1.17115e-05	4.0681
GOLGA8A	5.24596	3.71952	0.359885	0.000213272	0.000607367	-0.0382513
HSD17B2	2.91531	2.36439	0.359807	0.0182932	0.0331367	-4.06939
C21orf2	5.74605	6.83174	0.359648	1.64089e-11	2.25539e-10	15.6252
POLR2F	7.40155	8.06923	0.359076	2.52549e-15	1.02437e-13	24.1581
HIST2H2AA4	8.09305	3.89551	0.359012	0.00010602	0.000321699	0.613207
JOSD2	6.43559	7.11446	0.358801	2.46121e-12	4.16576e-11	17.4651
ABCA13	1.05073	3.1573	0.358713	0.00165096	0.0038678	-1.92359
DNAH10	2.1001	5.32259	0.358499	1.32319e-07	7.57085e-07	6.95183
C17orf82	1.84241	4.34762	0.358463	1.55033e-05	5.60358e-05	2.41916
NT5DC2	6.78822	5.9147	0.358399	4.88895e-09	3.79367e-08	10.1199
TIMM44	6.4782	9.5632	0.358395	1.30992e-20	3.13897e-18	36.0393
TIMD4	2.15833	3.707	0.358326	0.000223909	0.000634385	-0.0834946
CDH4	1.3047	4.82158	0.35829	1.69904e-06	7.63836e-06	4.51487
C1orf186	2.97238	2.91631	0.358235	0.00363908	0.00785993	-2.63966
SCEL	1.09438	2.65795	0.358208	0.00801572	0.0159282	-3.3455
RP11-182J1.16	1.33349	3.87058	0.358199	0.000117254	0.000352499	0.519138
NRG2	2.47573	3.23954	0.357999	0.00124572	0.00299856	-1.66654
MEF2B	3.63773	4.83406	0.357584	1.59867e-06	7.23714e-06	4.57281
ADRM1	7.7993	9.27618	0.357544	1.54112e-19	2.20934e-17	33.6292
RP11-10A14.4	1.74302	3.13484	0.357414	0.00178105	0.00413995	-1.99266
AD000671.6	2.70477	5.10031	0.357364	4.2195e-07	2.15987e-06	5.84277
TMEM86B	3.93094	6.68703	0.357318	4.22479e-11	5.28447e-10	14.709
HLA-DOB	4.12931	3.31362	0.357235	0.000961588	0.00237553	-1.42949
SPIRE2	4.68897	5.83588	0.356943	7.71703e-09	5.73409e-08	9.68039
ARHGAP4	5.87211	5.72212	0.356908	1.47739e-08	1.03916e-07	9.05565
LHX8	0.741622	3.93623	0.356831	8.98331e-05	0.000276826	0.768071
S100A1	7.06214	2.22201	0.356787	0.0265565	0.0460572	-4.39043
ZNF707	5.67179	8.01074	0.356515	3.93013e-15	1.48497e-13	23.7273
PCDHB17	1.16507	4.19485	0.3565	3.02996e-05	0.000102778	1.78769
C19orf73	3.88163	6.94325	0.356368	7.8254e-12	1.17297e-10	16.343
GOLGA6L4	3.04536	5.50852	0.356031	4.85282e-08	3.05811e-07	7.91334
ITGB1BP2	2.50192	6.33525	0.355861	3.91439e-10	3.85554e-09	12.5556
MPZ	2.83254	3.87254	0.355834	0.000116331	0.000349838	0.526522
CWH43	1.65729	2.56228	0.355633	0.0105774	0.0204171	-3.59057
TRPV6	3.93881	2.34734	0.35563	0.0191462	0.0345102	-4.10887
RASSF7	6.30468	6.1948	0.355602	9.24926e-10	8.42238e-09	11.7252
H2AFJ	8.0303	4.51347	0.355578	7.31606e-06	2.85372e-05	3.12907
CPSF1	7.39492	7.57194	0.355517	9.96072e-14	2.50559e-12	20.581
ZFP57	1.90476	2.28094	0.355437	0.0228091	0.0402637	-4.25994
ASPSCR1	6.36155	9.32796	0.355379	9.92167e-20	1.57713e-17	34.0596
SEC14L4	0.768519	3.6885	0.355228	0.000240537	0.000676132	-0.150054
SLC2A6	4.17551	4.60388	0.355081	4.80828e-06	1.9599e-05	3.52675
ACAP3	5.8109	7.10653	0.35506	2.59793e-12	4.36339e-11	17.4127
SNRPB	8.46172	9.71665	0.354895	3.42324e-21	1.01395e-18	37.3519
KLK7	3.24602	1.88288	0.354729	0.0600727	0.094788	-5.07568
ITM2C	6.68084	4.88825	0.354706	1.22527e-06	5.69394e-06	4.82606
CCDC12	7.04602	8.67177	0.35462	2.27755e-17	1.63302e-15	28.7497
B3GNT4	2.73689	5.25027	0.354581	1.93883e-07	1.06741e-06	6.58614
AKR1E2	3.6696	3.65245	0.35441	0.000276338	0.000767642	-0.278868
MYCN	2.76257	3.25351	0.354032	0.00118682	0.00287501	-1.62224
KCNK7	2.10475	4.41076	0.353973	1.16818e-05	4.3498e-05	2.68645
GJB4	0.747072	4.28013	0.353754	2.08973e-05	7.33299e-05	2.13755
HAO1	0.301905	5.28715	0.353688	1.59652e-07	8.98787e-07	6.77205
AMTN	1.12941	2.6824	0.353619	0.00745759	0.0149464	-3.28146
IL36G	0.608573	4.30815	0.353421	1.84703e-05	6.56995e-05	2.25395
AIM1L	3.55297	3.81089	0.353076	0.000148885	0.000437974	0.29633
KRT14	6.31036	1.61911	0.353063	0.10581	0.155128	-5.53103
CPA4	3.30521	2.80249	0.353022	0.00519124	0.0107794	-2.95853
DRD4	2.46227	4.03276	0.352888	6.02991e-05	0.000192522	1.14134
POLR2J3	7.02278	8.59203	0.352887	4.31468e-17	2.83679e-15	28.1262
CDCA8	5.46354	5.09345	0.352608	4.37028e-07	2.22946e-06	5.80924
AC006547.14	1.75145	4.52204	0.35242	7.03259e-06	2.75495e-05	3.16649
PPP1R27	0.815827	4.7877	0.352354	2.00311e-06	8.87606e-06	4.35827
POU4F1	0.538095	3.86022	0.352287	0.000122244	0.000366048	0.480238
C6orf226	5.64977	6.68505	0.351797	4.27922e-11	5.3356e-10	14.6966
RP11-1105G2.3	2.79548	4.58972	0.351784	5.13747e-06	2.07642e-05	3.46397
AL353354.2	1.86852	1.60327	0.35178	0.109261	0.159508	-5.5562
CTD-2162K18.4	1.97407	3.5022	0.351508	0.000486521	0.00128618	-0.802484
OXT	1.43118	3.64497	0.351178	0.000284363	0.000787577	-0.305426
KLHL34	0.504133	4.48375	0.351088	8.38471e-06	3.22497e-05	3.00003
RASSF4	5.81055	5.02006	0.351043	6.34574e-07	3.13279e-06	5.45324
THEMIS2	5.72296	5.42987	0.350959	7.44492e-08	4.52711e-07	7.50287
ATXN7L2	4.28766	7.81713	0.350571	1.667e-14	5.18965e-13	22.3203
HSD11B2	5.30747	4.40581	0.350542	1.19456e-05	4.43316e-05	2.66535
SMIM5	2.96378	4.5631	0.350541	5.81569e-06	2.32321e-05	3.34645
HPR	0.549278	4.97981	0.350531	7.77008e-07	3.77356e-06	5.26009
RNASEK-C17orf49	3.8914	5.51648	0.350295	4.64571e-08	2.93777e-07	7.95519
DCST2	3.44149	4.77579	0.349832	2.12203e-06	9.35522e-06	4.30343
C10orf111	1.61357	6.76958	0.349755	2.46841e-11	3.28856e-10	15.2295
KREMEN2	2.88668	2.83323	0.349098	0.00472176	0.00991156	-2.87365
NFKBIB	5.88246	8.43249	0.348771	1.52705e-16	8.55712e-15	26.8932
SLC4A11	4.02563	3.47441	0.34841	0.000538982	0.00141115	-0.896994
RPS26	9.69327	7.22291	0.348327	1.16831e-12	2.17337e-11	18.1884
SDCBP2	4.40524	4.33868	0.348268	1.61322e-05	5.80975e-05	2.38164
SLC16A11	2.59568	3.0607	0.347903	0.00228055	0.00516778	-2.21729
MT2A	8.50816	5.03668	0.34744	5.83413e-07	2.9094e-06	5.53345
MAPK15	5.09108	2.71204	0.347421	0.00682785	0.0137859	-3.20304
DPP10	0.907589	2.94486	0.347327	0.00332282	0.0072404	-2.55773
TPX2	6.22498	4.51281	0.347287	7.33804e-06	2.86107e-05	3.12623
PATL2	3.09551	4.13807	0.347178	3.86621e-05	0.000128254	1.55851
S100A2	5.31901	2.24888	0.347129	0.0247865	0.0433715	-4.33135
KHDC1L	1.01921	3.55963	0.347018	0.000392861	0.00105981	-0.604852
CD1E	3.42376	2.92243	0.346967	0.00356908	0.00772504	-2.62217
PUS1	5.87413	9.32752	0.346837	9.9588e-20	1.57713e-17	34.056
GABRE	3.72373	2.83643	0.346819	0.00467517	0.00982395	-2.86476
C21orf37	0.468696	4.73179	0.346761	2.62266e-06	1.13346e-05	4.1021
HUS1B	1.51456	3.25278	0.346724	0.0011898	0.00287955	-1.62453
MFSD3	6.22285	6.08306	0.346721	1.81149e-09	1.54452e-08	11.0767
IL36RN	0.670113	3.88283	0.346563	0.000111599	0.00033711	0.565303
MBLAC1	3.71712	6.86715	0.346489	1.29855e-11	1.83565e-10	15.852
KIAA0895L	5.05161	7.0419	0.346223	4.03009e-12	6.4666e-11	16.9866
TRIML2	0.743124	4.23403	0.346156	2.55663e-05	8.83684e-05	1.94757
HRASLS	3.70802	2.63668	0.34552	0.00853139	0.016839	-3.40074
SMCO4	6.44154	5.06379	0.34551	5.0843e-07	2.56e-06	5.66475
ERAS	0.766858	6.13061	0.345321	1.3626e-09	1.19421e-08	11.3514
LPO	1.11989	3.47073	0.345253	0.000546316	0.0014287	-0.909461
CCNA2	5.42041	4.72536	0.345201	2.70483e-06	1.1662e-05	4.0728
ZGLP1	3.8127	5.35329	0.345197	1.12357e-07	6.54797e-07	7.10846
S100A5	1.59444	4.13955	0.345115	3.8418e-05	0.000127584	1.56446
DNLZ	5.76381	6.6009	0.345043	7.35642e-11	8.56619e-10	14.1721
AANAT	0.828114	5.47374	0.34485	5.86788e-08	3.64854e-07	7.73113
TBX1	4.27413	2.7274	0.344286	0.0065207	0.0132288	-3.16207
ZNF787	5.91974	7.55596	0.344026	1.11728e-13	2.76466e-12	20.4694
LTA	2.69084	3.28209	0.343853	0.00107423	0.00262744	-1.53101
CYP27C1	1.49795	3.42975	0.343774	0.000634466	0.00163621	-1.04734
SIX2	4.03053	2.76628	0.343657	0.00579817	0.0119049	-3.05735
LY6G5B	4.23922	5.41907	0.343637	7.89221e-08	4.77201e-07	7.44693
EME1	4.30669	5.29444	0.343559	1.53617e-07	8.68034e-07	6.80893
SLC25A19	5.64075	8.2034	0.343484	9.06586e-16	4.23352e-14	25.1565
SEMA6C	4.79385	5.61097	0.34342	2.75672e-08	1.82432e-07	8.45623
AIF1L	5.82159	3.55178	0.343387	0.000404589	0.0010871	-0.632061
OFCC1	0.449062	3.99876	0.34317	6.94531e-05	0.000218384	1.0089
FGF21	0.313155	4.44263	0.34316	1.01131e-05	3.82193e-05	2.82276
BLK	2.17073	2.76077	0.343046	0.00589595	0.012077	-3.07228
ST8SIA1	4.25806	3.28334	0.342905	0.00106956	0.00261672	-1.52702
IL17C	0.75228	4.53362	0.342791	6.66669e-06	2.62403e-05	3.21708
CENPT	5.92751	8.9551	0.342688	2.26418e-18	2.18176e-16	31.0036
C9orf139	1.0618	6.10724	0.34223	1.56768e-09	1.35503e-08	11.2161
RP11-201K10.3	0.609633	3.53102	0.342045	0.000437183	0.00116847	-0.7037
ETV4	4.64719	3.1062	0.341965	0.00196073	0.0045111	-2.08008
SPDYC	1.6003	1.83968	0.341938	0.066179	0.10311	-5.15492
ZNF628	4.15926	6.70349	0.341916	3.79707e-11	4.82442e-10	14.8124
TAF7L	1.39734	5.0995	0.341801	4.23712e-07	2.1676e-06	5.83879
PIR	5.50527	4.91103	0.341789	1.09472e-06	5.13178e-06	4.93337
LMNA	8.64235	7.26088	0.341689	8.98044e-13	1.7216e-11	18.4439
SIRT7	5.96824	9.3218	0.341533	1.04561e-19	1.64162e-17	34.0084
FASTK	7.04951	9.14305	0.341504	4.73871e-19	5.64061e-17	32.5315
PTX3	3.21175	2.50182	0.341317	0.0125506	0.0237476	-3.74087
CDK1	6.47801	5.00834	0.34111	6.73237e-07	3.30988e-06	5.39682
C1orf228	4.07074	4.81689	0.341101	1.73831e-06	7.78607e-06	4.49313
STK32C	5.45635	6.88343	0.340996	1.16569e-11	1.67689e-10	15.9566
ITGB7	4.73288	4.57479	0.340946	5.50799e-06	2.21243e-05	3.39796
BOLA2	5.66532	4.30694	0.340816	1.85695e-05	6.60136e-05	2.2489
TNFRSF12A	7.20376	4.79957	0.340556	1.89108e-06	8.41856e-06	4.41301
AP5Z1	5.99907	8.26401	0.340491	5.68149e-16	2.77403e-14	25.612
AC137932.1	1.95388	6.92588	0.340393	8.78787e-12	1.29591e-10	16.2305
IFI27	9.18776	3.17661	0.340167	0.00154613	0.00364743	-1.8638
HIST2H3PS2	0.828588	3.37524	0.339946	0.000772369	0.00195123	-1.22831
RP11-685N3.1	0.996648	2.62813	0.339743	0.00874697	0.0172123	-3.42283
CCDC42B	1.59495	3.76012	0.339663	0.000181958	0.000526337	0.109472
C8orf46	3.07745	3.07727	0.33956	0.00215893	0.00491787	-2.16756
PSTPIP1	4.45944	4.13784	0.339448	3.87007e-05	0.000128359	1.55757
PIDD	5.18892	6.3692	0.339433	3.17192e-10	3.20039e-09	12.7588
CXXC1	6.61613	8.12302	0.339396	1.67752e-15	7.17161e-14	24.5568
MICAL1	5.75773	6.70699	0.339385	3.71189e-11	4.73065e-10	14.8344
ANAPC11	8.22808	8.16677	0.339357	1.20082e-15	5.34709e-14	24.8825
VAX1	0.326018	4.48332	0.33931	8.40113e-06	3.2306e-05	2.99818
GALR2	0.703264	5.78308	0.339271	1.04463e-08	7.57053e-08	9.38901
SLCO4A1	3.64901	3.43694	0.339253	0.000618098	0.00159875	-1.02326
RPS19BP1	7.35793	8.14934	0.339174	1.37215e-15	5.97835e-14	24.7526
BRINP3	1.45645	1.75582	0.339138	0.0794939	0.120867	-5.30351
GDF5	1.8384	2.91198	0.338654	0.00368942	0.00795545	-2.65203
MICALL2	5.9453	6.03963	0.338641	2.34567e-09	1.9605e-08	10.8275
ZNF692	6.54984	6.87805	0.338354	1.20803e-11	1.72961e-10	15.922
TEN1	6.12379	8.26451	0.338279	5.65929e-16	2.77403e-14	25.6158
PTCRA	1.70911	4.01199	0.338148	6.57458e-05	0.000207984	1.06029
HAGHL	5.50202	4.37067	0.338142	1.39872e-05	5.10082e-05	2.51632
GNB3	3.06345	4.55948	0.338107	5.91431e-06	2.35951e-05	3.33052
MAT1A	2.23409	2.65896	0.337935	0.007992	0.015888	-3.34288
SPRR1A	1.33511	1.98954	0.337504	0.0469751	0.0764054	-4.87224
ATG9B	3.85585	4.47174	0.337471	8.85799e-06	3.39054e-05	2.94808
PARP10	6.85294	5.73774	0.337004	1.35229e-08	9.57165e-08	9.14073
LMNB2	6.18683	8.02505	0.336989	3.52802e-15	1.35296e-13	23.8325
SFN	6.84886	4.02353	0.336895	6.26631e-05	0.00019927	1.10529
RP11-977G19.10	1.99526	2.56735	0.336846	0.0104252	0.0201596	-3.5778
SLC26A6	5.34173	7.38343	0.336699	3.81132e-13	8.1661e-12	19.2765
CPT1B	5.75329	5.52691	0.336679	4.38727e-08	2.79081e-07	8.01011
DUOXA1	3.12389	2.85138	0.336646	0.00446299	0.00942814	-2.8231
MARCO	3.53148	2.08312	0.336536	0.0375509	0.0625975	-4.68461
CMC2	6.81564	8.23919	0.336366	6.8821e-16	3.29834e-14	25.4251
BAX	7.70978	9.53343	0.336194	1.6961e-20	3.6773e-18	35.7866
CNGB1	0.552262	4.42237	0.336158	1.1085e-05	4.15049e-05	2.73601
DDX51	5.52758	9.15345	0.336151	4.34267e-19	5.23767e-17	32.6168
DPYSL4	3.29405	3.14296	0.335937	0.00173296	0.00403797	-1.96775
ALX3	1.14694	2.99472	0.335867	0.00283007	0.00627785	-2.41279
BBC3	5.41116	5.28758	0.335554	1.59292e-07	8.9704e-07	6.77421
KCNJ4	0.367664	5.44785	0.335535	6.75414e-08	4.13745e-07	7.59623
COL7A1	4.98971	3.56529	0.33528	0.000384613	0.00103941	-0.585219
ALDH16A1	5.94921	6.76353	0.335087	2.56804e-11	3.41132e-10	15.1912
C19orf57	4.43272	4.89529	0.335035	1.18339e-06	5.5134e-06	4.85917
GADD45GIP1	7.39855	7.02576	0.334789	4.49457e-12	7.1677e-11	16.8808
DUS1L	7.85853	8.8636	0.334607	4.80266e-18	4.24593e-16	30.2693
LCTL	1.64198	5.16374	0.334551	3.04403e-07	1.6055e-06	6.15475
MAGEA6	0.898672	1.86102	0.334381	0.0631004	0.0989396	-5.11599
LAT	5.02173	4.33114	0.334322	1.6682e-05	5.99e-05	2.35001
PAM16	6.82995	8.24134	0.334294	6.76882e-16	3.26121e-14	25.4413
S100A6	9.69154	4.41711	0.334074	1.13517e-05	4.24076e-05	2.71354
SLC22A1	1.92257	4.14186	0.333918	3.8042e-05	0.000126473	1.5737
PPP1R12C	6.72711	7.50415	0.33384	1.61909e-13	3.84444e-12	20.1087
GH1	0.688309	4.42575	0.333592	1.0917e-05	4.09264e-05	2.75044
ARHGEF19	5.9007	6.54751	0.333381	1.03423e-10	1.16339e-09	13.8425
FDXR	5.52366	5.69456	0.333376	1.72618e-08	1.19898e-07	8.90604
OGFR	6.5915	7.95976	0.33337	5.7659e-15	2.05899e-13	23.354
AUNIP	3.99508	4.9517	0.333239	8.94316e-07	4.28049e-06	5.12604
TPM2	7.7131	4.52219	0.333201	7.02781e-06	2.75367e-05	3.16713
AC020922.1	2.39815	4.37237	0.333196	1.38811e-05	5.06517e-05	2.5235
TNFSF9	2.79887	4.18075	0.333071	3.21988e-05	0.000108493	1.7305
PUSL1	5.73814	7.83239	0.333009	1.48915e-14	4.74132e-13	22.4301
AC037459.4	3.77955	1.99006	0.332558	0.0469184	0.0763335	-4.87123
VSTM2L	3.35915	2.4288	0.33253	0.0153643	0.0284508	-3.91771
GZMM	3.46626	2.95252	0.332505	0.00324235	0.00708625	-2.53562
UBE2T	6.53556	5.07983	0.332482	4.68512e-07	2.37874e-06	5.74281
FXYD7	2.28193	3.55233	0.332408	0.000403749	0.00108549	-0.63014
PKP3	6.68462	6.63259	0.332382	6.00285e-11	7.19689e-10	14.369
IFNL1	1.03596	3.49589	0.332373	0.000498003	0.00131406	-0.82402
MAN2C1	6.77825	7.22084	0.332277	1.18514e-12	2.20243e-11	18.1746
EPHB6	4.16712	3.39987	0.332243	0.000706931	0.00180115	-1.14689
CTXN1	6.1404	4.3995	0.3321	1.22897e-05	4.54642e-05	2.63852
ABHD17A	6.60786	7.37205	0.332076	4.1291e-13	8.76978e-12	19.1987
RP11-295K3.1	3.90706	3.53395	0.331919	0.00043244	0.00115665	-0.693618
EZH2	5.58755	5.92095	0.331874	4.71406e-09	3.67241e-08	10.1549
PPAN	6.4329	8.55654	0.331807	5.72482e-17	3.60763e-15	27.8503
FAM72B	3.94947	4.94002	0.331807	9.47908e-07	4.50504e-06	5.07057
KRTAP5-1	2.45747	4.0015	0.33167	6.86696e-05	0.000216144	1.01953
RAB40B	5.69675	7.05692	0.331598	3.64031e-12	5.91413e-11	17.0853
KIAA1875	2.18437	3.94893	0.331582	8.52845e-05	0.000263925	0.816674
ICOS	2.70815	2.97929	0.331555	0.00297492	0.00657036	-2.4579
B4GALNT1	3.73496	3.76784	0.331532	0.000176522	0.000511914	0.137707
IBA57-AS1	1.50802	3.99568	0.331418	7.03456e-05	0.000221071	0.996939
LBX2	2.8744	4.55536	0.331197	6.02842e-06	2.39977e-05	3.31241
PODXL2	6.21159	4.1091	0.331196	4.37337e-05	0.000143355	1.44272
EXOC3L1	4.11591	6.6488	0.33107	5.40786e-11	6.53104e-10	14.47
NKX2-3	0.367535	4.75088	0.330734	2.39294e-06	1.04359e-05	4.18921
LENG8	6.96283	5.82038	0.33063	8.43672e-09	6.21057e-08	9.59458
SMOX	5.06055	4.9265	0.330629	1.01383e-06	4.77844e-06	5.0065
AURKAIP1	7.74112	7.06653	0.330153	3.41053e-12	5.56564e-11	17.1486
PPP1R16A	6.76708	6.26482	0.329226	6.03731e-10	5.72117e-09	12.1371
DKFZP779J2370	2.63142	3.42034	0.329043	0.000656508	0.00168589	-1.07879
CASP14	2.31375	1.53442	0.329042	0.125315	0.179534	-5.66278
EXD3	5.31687	7.0096	0.328924	5.01228e-12	7.87606e-11	16.775
HBQ1	0.530063	3.58991	0.328855	0.000350563	0.000954898	-0.49941
TFCP2L1	4.20644	2.61245	0.328795	0.0091551	0.017936	-3.46316
KLK5	4.02041	1.56743	0.328767	0.117403	0.169842	-5.61227
C1orf94	0.321602	4.43479	0.328732	1.04787e-05	3.9405e-05	2.78918
OR2H2	0.444158	5.98416	0.328703	3.25528e-09	2.6244e-08	10.5117
RP13-996F3.5	1.24666	5.58209	0.328484	3.23612e-08	2.11392e-07	8.30226
FAM182B	2.35811	4.1246	0.328326	4.09468e-05	0.000135144	1.50456
FGF17	0.773033	5.14716	0.32827	3.31646e-07	1.73462e-06	6.07283
CD72	4.42727	5.0507	0.328223	5.43388e-07	2.71799e-06	5.60127
RRS1	6.29791	6.80159	0.32801	2.0012e-11	2.7057e-10	15.4328
UPK1B	0.643194	3.03857	0.327946	0.0024529	0.00551441	-2.28334
RAD51	5.21076	5.13558	0.327906	3.52042e-07	1.83287e-06	6.0158
C1orf86	6.82859	6.42409	0.327712	2.25288e-10	2.32989e-09	13.0895
COL13A1	3.73589	4.53449	0.327665	6.63996e-06	2.61464e-05	3.22089
STRA13	7.45713	7.10423	0.327497	2.63906e-12	4.41751e-11	17.3974
PTMS	9.24417	5.69203	0.326978	1.75108e-08	1.21442e-07	8.89227
ST20	5.28998	7.2809	0.326959	7.81385e-13	1.51068e-11	18.5791
LRRC24	3.25652	4.30347	0.326563	1.88557e-05	6.68616e-05	2.23448
SOWAHD	2.78734	5.26402	0.326475	1.80369e-07	1.00263e-06	6.65527
TMEM171	1.90326	3.25754	0.32631	0.00117031	0.00283767	-1.60943
LYNX1	4.53945	3.11024	0.326239	0.0019344	0.00445828	-2.0678
TMEM52	3.85159	3.74589	0.326182	0.000192408	0.000553052	0.0575009
RIPK4	4.43428	3.32726	0.325843	0.000916317	0.00227356	-1.38525
FCER2	1.70557	2.43978	0.32577	0.0149085	0.0277253	-3.89145
PPT2-EGFL8	3.47563	4.92547	0.325689	1.01906e-06	4.80184e-06	5.0016
NUDT1	6.60088	7.4234	0.325491	2.87425e-13	6.37586e-12	19.5508
ZNF837	3.51344	5.17682	0.325469	2.84465e-07	1.5126e-06	6.21951
UCKL1	6.47017	8.05719	0.325406	2.7668e-15	1.0978e-13	24.0692
SPRN	3.5866	6.59525	0.325189	7.62748e-11	8.85917e-10	14.1371
CNGA1	2.41078	2.83827	0.325092	0.00464846	0.00977686	-2.85962
AC110771.1	1.16742	4.62206	0.324956	4.41542e-06	1.81562e-05	3.60759
PQLC1	6.31767	8.07092	0.324926	2.49334e-15	1.01813e-13	24.1706
KLF16	5.41176	7.56464	0.324791	1.04969e-13	2.61517e-12	20.5301
SLC2A14	1.58388	2.81353	0.324719	0.00501803	0.0104551	-2.92816
ACOT7	6.45384	6.227	0.324718	7.60538e-10	7.02735e-09	11.9141
WDR4	5.28033	8.2423	0.324304	6.71877e-16	3.24568e-14	25.4485
RPP21	7.22467	8.99904	0.324247	1.57445e-18	1.59299e-16	31.3585
MS4A1	3.41545	1.92782	0.324241	0.0542248	0.0866734	-4.99132
LCNL1	0.770482	4.88323	0.324077	1.25593e-06	5.82306e-06	4.80251
PRAM1	3.68486	4.80216	0.324069	1.86742e-06	8.32547e-06	4.42498
CLDN4	8.31001	4.86831	0.323893	1.35169e-06	6.21798e-06	4.73255
KIF15	4.48765	4.62143	0.32387	4.4284e-06	1.81931e-05	3.6048
NRBP2	5.86995	5.71395	0.323827	1.54726e-08	1.08254e-07	9.01123
VPS9D1	5.05067	7.58588	0.323708	9.00947e-14	2.29163e-12	20.6787
MAFK	5.64328	6.86365	0.323588	1.32901e-11	1.86184e-10	15.8295
MYO15B	6.5166	4.18628	0.323447	3.14411e-05	0.000106176	1.7529
CD164L2	2.9242	2.78762	0.323398	0.00543323	0.0112176	-2.99928
MFSD10	7.27092	7.41378	0.323343	3.07652e-13	6.76686e-12	19.4847
FAM156B	5.44992	8.04628	0.323299	3.00504e-15	1.17694e-13	23.9888
DPM3	7.67509	6.5985	0.323081	7.47019e-11	8.6931e-10	14.1573
IL11	2.92679	4.30841	0.323068	1.84493e-05	6.56503e-05	2.25503
TRPV4	4.00438	4.18777	0.323047	3.12394e-05	0.000105553	1.75895
PAX6	2.73989	3.22148	0.323035	0.00132586	0.0031701	-1.72353
KHK	4.64949	5.43334	0.323032	7.30657e-08	4.44892e-07	7.52085
MZT2B	8.49995	5.5176	0.32278	4.61742e-08	2.92394e-07	7.96105
SOX15	3.09634	3.05692	0.322749	0.00230917	0.00522474	-2.2286
TRPM2	4.98497	4.35478	0.322689	1.50158e-05	5.44431e-05	2.44932
KIF4A	5.03331	4.2811	0.322638	2.08089e-05	7.30479e-05	2.14155
ARFRP1	6.50304	7.90623	0.322307	8.6043e-15	2.91809e-13	22.9642
SLC23A3	2.74957	4.86973	0.322302	1.34224e-06	6.1792e-06	4.73923
LY6E	8.97566	4.17837	0.322242	3.25306e-05	0.00010957	1.72086
PRSS42	0.488513	6.73847	0.321854	3.02445e-11	3.92876e-10	15.0327
FBRSL1	6.65314	7.94579	0.321547	6.40223e-15	2.25527e-13	23.2521
CTD-2510F5.6	4.07675	3.22968	0.320913	0.0012889	0.00309225	-1.69769
C1QL1	2.89944	2.94416	0.320789	0.00333027	0.00725489	-2.55975
DHDH	2.98417	3.75829	0.32078	0.000183272	0.000529886	0.102773
MATK	3.67375	3.48665	0.32054	0.000515261	0.00135586	-0.855465
SHISA8	0.333818	5.24882	0.320479	1.95371e-07	1.07463e-06	6.57882
MYLPF	3.2338	3.49758	0.320448	0.000494896	0.00130662	-0.818242
ANGPTL6	2.07336	5.42187	0.320277	7.7741e-08	4.70841e-07	7.46139
ODAM	1.51979	2.20008	0.320206	0.028081	0.0484246	-4.43812
RSPH10B	1.40716	5.55761	0.320156	3.70516e-08	2.39285e-07	8.1723
HIST1H2BL	2.17013	2.7523	0.320019	0.00604927	0.0123636	-3.09518
CHRM3	2.16493	2.80204	0.319655	0.00519834	0.0107925	-2.95976
EPS8L2	7.08839	5.93075	0.319339	4.45217e-09	3.48551e-08	10.21
TIMM13	7.48791	7.00491	0.319296	5.17354e-12	8.10848e-11	16.7443
RAC3	6.39905	5.30065	0.31929	1.48654e-07	8.4208e-07	6.84038
BTBD16	0.797788	5.51528	0.319238	4.67641e-08	2.95513e-07	7.94887
PUF60	8.05735	7.95869	0.319213	5.81254e-15	2.07158e-13	23.3462
PRKCDBP	5.94403	4.63346	0.319178	4.18495e-06	1.72748e-05	3.65844
CHST4	1.26967	2.83024	0.319028	0.00476567	0.00998877	-2.88194
PPP1R14B	7.97218	6.69165	0.318976	4.09999e-11	5.14267e-10	14.7381
PLCH1	3.16016	2.27459	0.318961	0.0231897	0.040872	-4.27417
C1QTNF4	1.93213	3.59504	0.318904	0.000343825	0.000938229	-0.481436
MT1H	2.38674	2.29577	0.31882	0.0219418	0.0388979	-4.22656
POPDC3	1.87363	2.72722	0.318802	0.0065242	0.0132344	-3.16255
HS3ST6	1.04661	2.7604	0.318607	0.00590258	0.0120893	-3.07328
PIM3	6.88308	6.62158	0.318476	6.44289e-11	7.63918e-10	14.3005
NDUFS6	7.33377	7.52675	0.318239	1.37755e-13	3.34953e-12	20.2657
LIN7B	4.85383	6.13623	0.318153	1.31732e-09	1.15675e-08	11.384
C20orf201	1.23397	3.40608	0.317862	0.000691278	0.00176646	-1.12629
GPRIN2	2.86999	2.30571	0.31782	0.0213769	0.0380042	-4.20408
BIN1	5.42994	4.69148	0.317428	3.1798e-06	1.35394e-05	3.91914
ZNF593	5.59497	7.23259	0.31742	1.09268e-12	2.05577e-11	18.2534
ETV7	4.32372	3.45448	0.317128	0.000579803	0.00150783	-0.964318
RUNX3	4.69132	3.61801	0.317048	0.000315158	0.000866234	-0.400773
TUBB3	6.15972	2.79569	0.316993	0.00530067	0.0109822	-2.97719
RELL2	4.06495	4.88105	0.31699	1.26947e-06	5.88354e-06	4.7923
SBF1	6.05333	7.25066	0.316859	9.64074e-13	1.83275e-11	18.375
VNN3	1.27107	2.81116	0.316772	0.00505479	0.0105245	-2.93469
SLC6A16	2.59719	3.71189	0.316747	0.000219698	0.000623814	-0.0658488
NT5C	6.61904	7.34628	0.316732	4.94851e-13	1.01833e-11	19.0228
HDAC10	5.82615	6.70606	0.316667	3.73441e-11	4.75602e-10	14.8285
KIF20A	5.45374	4.14643	0.316646	3.73064e-05	0.000124232	1.59206
CEBPB	6.73543	5.10548	0.316595	4.10937e-07	2.10693e-06	5.86803
TMIGD2	1.73573	3.4231	0.316511	0.000649966	0.00167168	-1.06956
SKA1	4.24026	3.94547	0.316299	8.65005e-05	0.000267325	0.80343
ADA	5.14379	5.86638	0.316089	6.47172e-09	4.8845e-08	9.84979
KCNK9	1.39265	3.17946	0.315968	0.0015312	0.00361501	-1.85495
TP53I13	6.56159	7.10644	0.315866	2.59954e-12	4.36339e-11	17.4121
NEU4	1.53283	2.79117	0.315858	0.0053746	0.0111141	-2.98958
OIP5	4.55977	5.06093	0.315849	5.1585e-07	2.59378e-06	5.65092
GUK1	8.76835	7.63326	0.31579	6.39814e-14	1.69119e-12	21.0116
PNOC	2.58176	2.7683	0.315757	0.00576275	0.0118348	-3.05188
CCHCR1	5.8988	7.07294	0.315684	3.26529e-12	5.3478e-11	17.1908
SPTBN2	6.02851	3.39653	0.315673	0.000715483	0.00182167	-1.15795
APOA2	0.532678	3.29551	0.31566	0.00102488	0.00251619	-1.48792
HMGA1	7.60278	5.51349	0.315629	4.72255e-08	2.98118e-07	7.93945
RP11-571M6.15	2.9691	3.22476	0.315174	0.00131096	0.0031394	-1.71319
BPI	2.98808	2.13589	0.315156	0.0329853	0.0558608	-4.57504
NDUFB7	8.30012	7.42735	0.315021	2.79511e-13	6.2383e-12	19.5779
NMB	4.90513	4.40605	0.315001	1.19323e-05	4.42949e-05	2.6664
TGM1	2.98257	3.80071	0.314907	0.000155024	0.000454637	0.258673
FOSL1	3.77184	3.21997	0.314887	0.00133281	0.00318461	-1.7283
AC019171.1	1.44916	2.85887	0.31488	0.00436001	0.00923523	-2.80215
ZNF775	5.46141	7.127	0.314877	2.25914e-12	3.87781e-11	17.5483
TNF	3.35941	3.16728	0.314847	0.00159601	0.00375291	-1.89275
EXO1	4.80098	3.86405	0.314798	0.000120374	0.00036128	0.494627
XIRP1	2.08106	2.74276	0.31474	0.00622605	0.0126876	-3.12087
SEPT3	4.44179	3.08337	0.314387	0.00211563	0.00482891	-2.14916
BLM	4.56755	5.12403	0.314364	3.73602e-07	1.92913e-06	5.95901
PLCB2	5.18365	5.19308	0.314297	2.61425e-07	1.40155e-06	6.30026
ABCA7	5.15874	5.65759	0.313964	2.12487e-08	1.44092e-07	8.70633
CDC25A	4.01448	4.23444	0.313859	2.55206e-05	8.82272e-05	1.94926
SLC4A3	4.38018	4.41557	0.313787	1.1431e-05	4.26689e-05	2.70696
RTP4	4.89898	3.46335	0.313712	0.000561293	0.0014643	-0.934404
C11orf83	5.54251	6.80271	0.313626	1.98648e-11	2.6878e-10	15.44
TRAF4	7.26584	6.59836	0.313509	7.47705e-11	8.69554e-10	14.1564
HIST1H3D	4.31728	2.51626	0.313388	0.0120516	0.0228962	-3.70529
TRMU	5.93958	8.12093	0.313009	1.70458e-15	7.27022e-14	24.5412
BCL2A1	4.5501	3.1025	0.31281	0.00198508	0.0045618	-2.0913
TMC6	6.52428	5.9543	0.312794	3.87912e-09	3.07426e-08	10.3427
TRIM6-TRIM34	0.647081	2.88608	0.312772	0.00400367	0.00855571	-2.72556
PCDH8	0.730694	3.4226	0.312706	0.000651145	0.00167424	-1.07123
NOXA1	4.73937	3.92494	0.312648	9.40723e-05	0.000288328	0.724952
CD300E	2.66717	3.49241	0.312598	0.000504428	0.00132928	-0.835854
SRSF12	2.11976	3.11891	0.312543	0.00187905	0.00434666	-2.0414
FOXQ1	2.62176	2.88812	0.312495	0.00397807	0.00850634	-2.7198
FAM195B	7.63375	7.27674	0.312488	8.04318e-13	1.55337e-11	18.551
GRIN3B	0.673688	5.77079	0.312429	1.12051e-08	8.07549e-08	9.32155
CLDN6	1.29847	2.34157	0.312369	0.0194427	0.0349753	-4.12216
ALOX12B	1.105	3.58697	0.312096	0.000354476	0.000964548	-0.50969
SLC2A4RG	7.38505	6.60597	0.311979	7.12122e-11	8.32424e-10	14.2036
AGAP6	4.92719	6.24348	0.311957	6.87825e-10	6.42722e-09	12.0112
KIFC3	5.33595	5.16932	0.311933	2.95746e-07	1.56437e-06	6.18233
SGSM3	6.82207	7.92946	0.311904	7.23437e-15	2.51436e-13	23.1331
PNLIPRP3	0.410092	3.10095	0.311786	0.00199538	0.00458375	-2.09601
SLC38A8	0.677351	4.00746	0.311408	6.69923e-05	0.000211486	1.04269
FOXD4L1	1.11608	5.20035	0.311257	2.51715e-07	1.35628e-06	6.33645
CLASRP	6.64269	7.12281	0.311245	2.32472e-12	3.97911e-11	17.5205
CHKB-CPT1B	4.56638	4.67025	0.311163	3.51719e-06	1.47956e-05	3.8234
FGFBP3	2.82585	4.57309	0.311163	5.55177e-06	2.22756e-05	3.39046
RBL1	0.523395	6.03032	0.31108	2.47871e-09	2.06412e-08	10.7743
MUTYH	5.58831	7.74349	0.31099	2.86582e-14	8.36417e-13	21.793
CRIP3	2.54843	3.31853	0.31089	0.000945055	0.00233881	-1.41358
CCR10	2.60136	4.41436	0.31078	1.14933e-05	4.28577e-05	2.70182
BOLA2B	7.84936	7.77299	0.310425	2.30791e-14	6.93592e-13	22.0037
ATP13A5	2.28248	2.09924	0.309971	0.0361026	0.0605322	-4.65143
CCDC18	4.15165	5.95592	0.309959	3.84245e-09	3.04918e-08	10.3519
CTRC	0.976224	3.66908	0.309958	0.000259239	0.000723233	-0.219587
FCRL3	2.33061	2.57288	0.309754	0.0102613	0.0198744	-3.56384
CEP55	5.29586	4.01924	0.309571	6.37943e-05	0.000202514	1.08853
GLTPD2	1.28132	4.38783	0.309507	1.29512e-05	4.7621e-05	2.58899
TMUB1	6.87824	7.60933	0.309377	7.6072e-14	1.96793e-12	20.8432
QTRT1	6.55138	6.69618	0.309354	3.98148e-11	5.01804e-10	14.7665
PDE9A	4.61303	3.72012	0.309335	0.000212777	0.000606053	-0.0360934
BZRAP1	5.49758	3.6941	0.309295	0.000235383	0.00066318	-0.129932
TRIM73	3.1547	3.80352	0.309291	0.000153307	0.00045018	0.269055
TRADD	5.70765	7.13356	0.309262	2.15999e-12	3.73223e-11	17.5918
RBM42	7.15449	8.47957	0.309253	1.0538e-16	6.2514e-15	27.255
UBD	6.26657	2.08394	0.309173	0.0374767	0.0625094	-4.68294
RHBDF2	5.93712	6.65793	0.30909	5.09898e-11	6.21987e-10	14.5269
KIAA0101	6.33852	4.7739	0.30897	2.14152e-06	9.43202e-06	4.29474
PITPNM3	3.10556	4.10276	0.308928	4.49252e-05	0.00014668	1.41748
ESRRA	6.01648	7.03423	0.308656	4.24473e-12	6.7871e-11	16.9363
ACTN2	2.1946	2.1055	0.308653	0.0355533	0.0597046	-4.63849
COMT	7.79907	7.45983	0.308314	2.21997e-13	5.11128e-12	19.8018
TWIST2	3.2465	3.24812	0.308083	0.00120924	0.00292311	-1.63936
TTLL4	6.2154	4.65903	0.308049	3.70916e-06	1.55148e-05	3.77296
MSH5	5.03289	6.04968	0.30773	2.20982e-09	1.85462e-08	10.885
PROK2	0.593495	4.74194	0.30765	2.49807e-06	1.08554e-05	4.14835
PIEZO1	7.49205	6.60693	0.307435	7.0775e-11	8.28377e-10	14.2095
KEL	2.36246	3.67001	0.3072	0.000258316	0.00072088	-0.216276
TRMT61A	5.18848	7.26351	0.30715	8.81815e-13	1.69584e-11	18.4616
SPATA2L	4.97629	6.58735	0.306965	8.0225e-11	9.26479e-10	14.0883
AC004017.1	1.5091	2.2712	0.306594	0.0233949	0.0412097	-4.28174
SRM	7.35438	6.99553	0.306474	5.51062e-12	8.59978e-11	16.6831
DNAJB13	1.68469	3.69274	0.306215	0.000236625	0.000666371	-0.134823
RRP1	6.35726	8.15912	0.306201	1.27328e-15	5.61475e-14	24.8254
FOXH1	1.95855	3.91526	0.306015	9.78552e-05	0.000299217	0.688095
MAGIX	4.66697	5.29305	0.305882	1.54752e-07	8.73902e-07	6.80189
PPFIA3	5.43743	5.00795	0.30532	6.7452e-07	3.31383e-06	5.395
TRMT1	6.21043	7.6737	0.305085	4.77079e-14	1.30263e-12	21.2971
TOMM40	7.04139	8.22495	0.304979	7.68036e-16	3.64257e-14	25.3181
ZNF513	5.64513	8.70169	0.304717	1.78985e-17	1.32507e-15	28.9849
IRAK1	7.31098	7.14004	0.304623	2.06633e-12	3.59771e-11	17.6349
C17orf53	4.09415	5.97601	0.304555	3.41506e-09	2.73866e-08	10.4655
CHI3L1	6.52125	2.0763	0.30442	0.0381788	0.063522	-4.69857
ZHX1-C8ORF76	3.77324	5.2982	0.304352	1.50597e-07	8.52288e-07	6.82794
NR2E1	0.487532	4.15147	0.304269	3.65109e-05	0.00012194	1.61232
FAM179A	1.79427	3.73619	0.30422	0.000199849	0.000572633	0.0222005
TMPRSS9	1.49209	3.19168	0.304028	0.00146864	0.0034834	-1.8169
CTD-2210P24.4	1.77501	3.36526	0.303954	0.000800447	0.00201406	-1.26112
P2RX1	2.49364	3.28482	0.303888	0.00106401	0.00260383	-1.52225
CRYBB3	1.14514	4.19024	0.303662	3.09077e-05	0.000104626	1.76899
CLEC2L	1.39076	2.8879	0.303643	0.00398084	0.00851128	-2.72042
ARID3C	0.812437	4.89932	0.303634	1.16004e-06	5.41569e-06	4.87816
PLA2G4E	0.414898	4.27527	0.303565	2.13484e-05	7.4783e-05	2.11743
FKSG63	1.37679	2.95154	0.303483	0.00325259	0.00710351	-2.53846
SSTR3	0.872393	4.37039	0.303283	1.40046e-05	5.10615e-05	2.51514
C11orf91	0.853513	3.76992	0.30308	0.000175083	0.000508226	0.145328
MAFF	5.47567	4.94695	0.30306	9.15764e-07	4.3751e-06	5.10345
RHBDD3	6.16875	7.75229	0.303057	2.68671e-14	7.90474e-13	21.8558
C8orf47	1.51644	2.55512	0.302954	0.0107956	0.0207964	-3.60855
RP11-1070N10.3	1.84701	3.6834	0.302765	0.000245324	0.000688101	-0.168357
HTR3A	1.02148	3.13369	0.302739	0.00178799	0.00415343	-1.9962
RGMA	4.65203	2.8458	0.302705	0.00454107	0.00957753	-2.83866
AURKA	5.76667	4.17711	0.302554	3.27066e-05	0.000110075	1.71578
SLC16A3	6.57609	4.22491	0.302425	2.66e-05	9.15071e-05	1.91025
MRPS26	7.14348	7.97031	0.302364	5.32714e-15	1.92496e-13	23.4311
NDUFA4L2	5.82173	4.11793	0.302325	4.21253e-05	0.000138606	1.47791
IL34	4.60961	3.00084	0.302287	0.00277437	0.00616482	-2.39482
TBC1D3H	3.25319	3.40036	0.302035	0.000705684	0.00179898	-1.14527
SLC16A13	4.22545	5.95709	0.301821	3.81628e-09	3.03238e-08	10.3585
PHF19	5.97752	5.74617	0.301706	1.28906e-08	9.15971e-08	9.18678
TRIM74	2.14542	3.26782	0.301705	0.00112913	0.00274879	-1.57664
AIM2	3.22754	2.78639	0.301669	0.00545362	0.0112494	-3.00263
C20orf27	6.54373	6.1194	0.301598	1.45745e-09	1.2694e-08	11.2864
IL2RA	3.43458	3.03922	0.301598	0.00244769	0.00550608	-2.28141
FAM19A4	0.623481	4.10609	0.301349	4.42947e-05	0.000144828	1.43075
HSPBP1	6.58149	7.5246	0.301254	1.39886e-13	3.37484e-12	20.2508
FAM203A	6.41409	5.47884	0.301079	5.70698e-08	3.56066e-07	7.7578
OPLAH	5.27031	4.15938	0.300915	3.52948e-05	0.000118095	1.64416
IRX4	2.88877	2.01168	0.300843	0.0445818	0.0728575	-4.82861
IFI27L1	5.86253	6.35564	0.30079	3.45024e-10	3.45538e-09	12.6776
PWP2	6.00074	9.32985	0.300727	9.76294e-20	1.5757e-17	34.0754
ITIH4	3.82347	4.12533	0.300364	4.08188e-05	0.000134819	1.50751
RP11-345J4.3	2.17099	2.73589	0.30029	0.00635642	0.0129272	-3.13934
AC016885.1	0.569217	2.9068	0.300236	0.00375039	0.00807163	-2.66678
PIM2	5.93367	4.63218	0.300221	4.21029e-06	1.73718e-05	3.65271
DUSP2	5.04377	4.04991	0.30004	5.61271e-05	0.000179963	1.20857
PLEKHJ1	6.93778	8.07163	0.30002	2.47986e-15	1.01491e-13	24.1759
DHX34	5.58609	8.37401	0.29989	2.41541e-16	1.28249e-14	26.446
HYAL3	4.50431	5.91046	0.299883	5.01089e-09	3.87673e-08	10.0961
SMTN	6.21368	6.00963	0.299617	2.80148e-09	2.30237e-08	10.6563
OXGR1	2.00444	2.28681	0.299413	0.0224624	0.039721	-4.24676
CDRT1	0.782071	3.61294	0.299399	0.000321287	0.000881615	-0.418623
EME2	4.86304	4.41069	0.299279	1.16855e-05	4.3503e-05	2.68615
CAMSAP3	5.81488	5.17547	0.299261	2.8646e-07	1.52055e-06	6.21283
SIRT6	5.81639	8.19167	0.299226	9.92113e-16	4.56272e-14	25.0686
TRAPPC5	7.57937	7.46815	0.299093	2.09254e-13	4.85469e-12	19.8593
AOC1	2.31333	2.57885	0.298838	0.0100871	0.0195579	-3.54875
ZNF296	4.43085	4.42922	0.29875	1.07465e-05	4.03289e-05	2.76532
SLMO1	4.47534	5.02292	0.298749	6.25447e-07	3.09025e-06	5.46706
GNRH1	3.17834	4.33516	0.298677	1.63867e-05	5.89326e-05	2.36686
NCAN	0.581235	2.9695	0.298662	0.00307025	0.00675633	-2.48639
HIST1H3F	1.29064	2.66356	0.298625	0.00788446	0.0156948	-3.33086
AP001362.1	1.54414	2.42243	0.298533	0.0156341	0.0288946	-3.93288
HIST1H2BE	2.41546	2.86378	0.298458	0.00429358	0.00910511	-2.78837
FBXW10	0.802419	4.76018	0.298404	2.28809e-06	1.00026e-05	4.2318
MAP7D2	1.97101	2.64141	0.29812	0.00841425	0.0166312	-3.3885
FBF1	4.93381	6.15536	0.298061	1.17403e-09	1.04147e-08	11.4951
TRPV1	2.36321	3.40049	0.297944	0.000705354	0.00179839	-1.14484
ZSWIM4	5.11688	6.2067	0.2979	8.60486e-10	7.87892e-09	11.7949
IL22RA1	2.07151	3.40442	0.297881	0.000695421	0.00177655	-1.13179
SPATA25	2.38708	4.43933	0.297843	1.02652e-05	3.87141e-05	2.80864
RHBG	2.36867	2.86195	0.297812	0.00431829	0.00915006	-2.79352
MICALL1	5.69302	5.63831	0.297799	2.36698e-08	1.5948e-07	8.60265
SIX3	1.77905	2.06006	0.297798	0.0397093	0.0658159	-4.73163
CDH24	4.37756	5.84568	0.297716	7.29336e-09	5.44818e-08	9.73474
MCM2	6.23178	5.50273	0.297662	5.00918e-08	3.1512e-07	7.88291
SLC6A17	1.83277	2.86204	0.297587	0.00431696	0.00914936	-2.79325
SPHK1	6.02402	4.02106	0.297529	6.33126e-05	0.00020116	1.09563
LSMD1	7.72344	6.9632	0.29725	6.84701e-12	1.04262e-10	16.4725
HRAS	7.09352	6.42795	0.297163	2.19909e-10	2.28333e-09	13.1129
RTKN	6.67626	7.7247	0.29714	3.28847e-14	9.43144e-13	21.6591
CKS2	7.55229	5.40732	0.297127	8.40894e-08	5.05592e-07	7.38614
FAM72D	3.61268	3.40921	0.297087	0.000683487	0.00174925	-1.11586
ROMO1	8.32221	6.8089	0.297067	1.9073e-11	2.59803e-10	15.4794
NLRC5	5.82837	4.28998	0.297016	2.00118e-05	7.05625e-05	2.17837
LTK	1.73498	3.66774	0.296965	0.00026058	0.000726749	-0.224374
RPRM	1.37653	2.81158	0.296956	0.00504824	0.0105133	-2.93353
HDGFRP2	6.81751	8.01829	0.296879	3.7125e-15	1.41448e-13	23.7828
PROM1	5.0753	1.58281	0.296852	0.113852	0.165336	-5.58836
CDCA2	4.25513	3.61784	0.296778	0.00031536	0.000866526	-0.401366
ALPP	0.265442	4.86477	0.296764	1.37532e-06	6.31871e-06	4.71605
KRT72	0.441192	4.49957	0.296572	7.79859e-06	3.0238e-05	3.06861
MRPS12	6.87067	7.64025	0.296516	6.08228e-14	1.61945e-12	21.0608
CDHR1	1.57414	3.27164	0.296456	0.00111418	0.00271567	-1.56444
DEPDC1B	4.23024	4.01912	0.296342	6.38248e-05	0.000202547	1.08808
MMP25	3.61365	3.10929	0.29633	0.00194054	0.0044702	-2.07068
XK	2.26949	2.99525	0.296268	0.00282521	0.00627013	-2.41124
NPIPB6	2.19661	3.36224	0.296178	0.000809132	0.00203338	-1.27104
CEMP1	4.75896	5.14598	0.296051	3.33667e-07	1.74419e-06	6.06703
AP001579.1	0.645605	1.80553	0.296011	0.071361	0.109951	-5.21627
RP11-321N4.5	3.09054	4.65489	0.295955	3.78234e-06	1.57991e-05	3.75441
BFSP2	2.23244	2.61811	0.295923	0.00900574	0.0176623	-3.44862
OR2B6	1.71077	3.01845	0.295892	0.00261984	0.00584856	-2.34297
LCAT	4.57559	4.85478	0.295857	1.44448e-06	6.60149e-06	4.66934
THOP1	6.33662	7.27397	0.29583	8.19953e-13	1.58188e-11	18.5323
CHST12	5.33173	6.48804	0.295766	1.50739e-10	1.64092e-09	13.4781
MAD1L1	6.01928	7.99773	0.295744	4.3347e-15	1.61269e-13	23.6319
NCR3	2.45701	2.90286	0.295193	0.0037974	0.00816123	-2.67799
ATP5D	7.61824	5.92227	0.29513	4.67773e-09	3.64687e-08	10.1624
CD3D	5.11041	2.60863	0.295111	0.00925698	0.0181141	-3.47294
LRRC3DN	3.50295	4.61259	0.294649	4.616e-06	1.88914e-05	3.56545
DMPK	6.01514	5.34079	0.294612	1.20108e-07	6.93976e-07	7.04456
PCYT2	6.3107	7.35415	0.294311	4.68258e-13	9.70184e-12	19.0765
ANKRD9	4.45261	5.15491	0.29429	3.18637e-07	1.67331e-06	6.11107
PRPH	2.4214	2.87008	0.294258	0.00420978	0.00893782	-2.77067
POLQ	3.41481	4.07684	0.293879	5.0124e-05	0.000162344	1.31469
TOP2A	6.84514	3.65187	0.293853	0.000276951	0.000768994	-0.280923
CALHM3	0.621115	4.77648	0.293844	2.11489e-06	9.32827e-06	4.30663
ALS2CL	4.42799	4.64831	0.293665	3.90188e-06	1.62314e-05	3.72489
S100B	4.66595	2.05035	0.293606	0.0406494	0.0671786	-4.75129
GALT	5.91677	6.0177	0.293592	2.67095e-09	2.20604e-08	10.7023
TRIP13	5.37601	4.17026	0.293563	3.36841e-05	0.000113205	1.68808
KRTDAP	1.70564	1.89335	0.293478	0.0586658	0.0929062	-5.05621
BUB1	5.26039	4.0078	0.293433	6.69006e-05	0.00021127	1.04398
RP11-279O9.4	2.90561	3.17476	0.293398	0.00155591	0.00366765	-1.86955
GET4	6.5219	7.41396	0.293339	3.07278e-13	6.7668e-12	19.4859
RP11-322E11.6	1.00246	2.99247	0.29314	0.00285078	0.00631841	-2.41938
NSUN5	6.40436	8.8874	0.293088	3.95184e-18	3.59854e-16	30.4597
SUV420H2	5.38037	5.95154	0.292798	3.94223e-09	3.11662e-08	10.3272
PAX5	1.57826	2.44241	0.292609	0.0148009	0.0275618	-3.88513
CD6	4.24943	3.07848	0.292463	0.00215024	0.00489993	-2.1639
SLC25A10	6.7893	6.4085	0.292188	2.48328e-10	2.54935e-09	12.9954
SNAPC4	4.76281	7.82464	0.291981	1.57691e-14	4.94297e-13	22.3744
UPK2	2.16859	2.98655	0.291943	0.00290595	0.00642975	-2.43671
OBSCN	4.79503	3.93158	0.291912	9.15558e-05	0.00028142	0.750306
RASD2	4.55399	3.1865	0.291783	0.0014949	0.00353803	-1.83307
RHOV	5.93682	3.16297	0.291749	0.00161955	0.0038024	-1.90609
GABRA5	0.679258	3.15021	0.291714	0.00169106	0.00394943	-1.94546
RRP9	6.00913	8.4432	0.291653	1.40374e-16	8.03287e-15	26.9753
SLC30A3	1.42117	3.82635	0.291561	0.000139994	0.000414363	0.353739
GPR35	3.2903	5.1426	0.291321	3.39536e-07	1.77283e-06	6.05036
NCAPG	4.92871	3.92502	0.291255	9.40399e-05	0.000288277	0.725274
USH1C	1.36736	2.83456	0.291141	0.00470238	0.00987518	-2.86996
MMP20	0.564642	3.32253	0.290803	0.000931765	0.00230843	-1.40059
DAPK3	7.06242	6.75244	0.290751	2.76113e-11	3.6432e-10	15.121
PVRIG	3.35527	2.90702	0.290735	0.00374779	0.00806793	-2.66616
EMILIN2	4.97531	4.63104	0.290332	4.23269e-06	1.74521e-05	3.64768
ORM2	2.80611	1.48369	0.290305	0.138278	0.195324	-5.73833
FOXP3	4.10576	3.61498	0.290288	0.000318803	0.000875589	-0.411429
TUBA3C	0.433678	3.67433	0.290277	0.000254055	0.000709967	-0.200833
ALPL	5.13681	3.28129	0.290169	0.00107726	0.00263414	-1.53359
CAPN15	6.01544	7.34402	0.290121	5.02755e-13	1.0311e-11	19.0074
NUP85	6.93522	8.88161	0.2901	4.14411e-18	3.71786e-16	30.4133
TSNARE1	5.56186	5.67085	0.290007	1.97259e-08	1.34701e-07	8.77779
KRT85	0.305047	4.95923	0.289953	8.6134e-07	4.14116e-06	5.16185
MRPL4	6.99196	7.58356	0.289901	9.16092e-14	2.3269e-12	20.6624
HYPK	4.25999	6.25228	0.289894	6.51837e-10	6.12916e-09	12.063
C9orf40	4.29699	5.98989	0.289874	3.14735e-09	2.5464e-08	10.5441
ANLN	5.56035	3.68565	0.289684	0.000243205	0.000682893	-0.160298
TELO2	6.40688	5.44633	0.289562	6.81001e-08	4.16607e-07	7.58833
CCDC130	6.24925	6.64671	0.289255	5.48146e-11	6.60678e-10	14.4569
SLC6A13	0.850029	4.2404	0.289194	2.4866e-05	8.61112e-05	1.97373
NFKBIL1	6.13367	6.94955	0.28919	7.50243e-12	1.13108e-10	16.3838
AC007773.3	0.318528	4.36454	0.289105	1.43756e-05	5.22988e-05	2.49046
PM20D1	1.22987	3.98036	0.288962	7.49458e-05	0.000234159	0.937619
AC011484.1	2.34237	2.96303	0.288919	0.00313484	0.00687845	-2.50519
ACTL10	3.54125	4.47628	0.288881	8.6759e-06	3.32503e-05	2.96773
CNTFR	3.53908	1.94811	0.288669	0.051745	0.08316	-4.95259
AC010642.1	2.0338	5.55315	0.288545	3.79736e-08	2.44373e-07	8.14871
GABRG3	0.831175	2.78676	0.288459	0.00544755	0.0112433	-3.00163
CD70	2.71131	2.95359	0.288225	0.00323129	0.00706631	-2.53254
SIVA1	7.44438	6.62174	0.288092	6.43634e-11	7.63918e-10	14.3015
MYH3	2.60027	4.1505	0.287997	3.66619e-05	0.000122377	1.60844
BUB1B	5.099	4.30448	0.287682	1.87717e-05	6.65895e-05	2.23869
LTB4R2	2.53243	3.40996	0.287573	0.000681655	0.00174554	-1.11339
MRPL41	6.614	5.77791	0.287543	1.07589e-08	7.7816e-08	9.36065
PAEP	1.56795	2.33293	0.287448	0.019894	0.0356851	-4.14201
NDUFS7	7.18947	6.53778	0.287318	1.10022e-10	1.23534e-09	13.7826
MUC3A	1.81559	3.34609	0.287225	0.000857082	0.00214235	-1.32391
ACY3	2.43006	2.40925	0.287171	0.0162059	0.0297942	-3.96416
EFS	5.84088	3.2795	0.287103	0.00108403	0.00264855	-1.53932
COTL1	7.52458	4.4841	0.287085	8.37159e-06	3.22197e-05	3.00151
SLPI	6.88407	1.71144	0.28702	0.0873805	0.131236	-5.37938
NPY	0.756867	2.41385	0.286932	0.0160044	0.0294684	-3.95327
LRRC14	6.1334	7.1387	0.28684	2.08535e-12	3.62043e-11	17.626
PSMB9	7.09463	3.69879	0.286552	0.000231152	0.000652572	-0.113079
GNGT1	0.706746	2.64153	0.286318	0.00841133	0.0166291	-3.38819
DDA1	6.95648	9.0266	0.286315	1.25268e-18	1.33414e-16	31.5818
NAT9	6.43409	7.57551	0.28617	9.7077e-14	2.4521e-12	20.6061
CAPN12	3.68541	3.0975	0.286091	0.00201847	0.00463269	-2.10646
RNF151	0.422709	5.87946	0.285784	5.99959e-09	4.56029e-08	9.92272
TMEM200C	2.44337	3.1255	0.285753	0.0018379	0.00426013	-2.02126
IFITM3	9.84734	4.53398	0.285589	6.6559e-06	2.62035e-05	3.21862
FCRL1	1.59042	2.26244	0.285551	0.0239328	0.0420556	-4.30127
IGF2BP3	1.79457	2.45251	0.285431	0.0143951	0.0269133	-3.86086
PIM1	5.91744	4.3726	0.285338	1.38671e-05	5.06207e-05	2.52446
GATA6	3.84878	3.67242	0.285189	0.000255928	0.000714982	-0.207653
ZCCHC18	2.75285	3.91969	0.284942	9.61042e-05	0.000294209	0.704974
RYR1	3.60711	2.5367	0.284935	0.0113758	0.0217759	-3.6546
FAM50A	7.35246	7.38726	0.284806	3.70971e-13	7.97654e-12	19.3028
MYBBP1A	6.45889	7.81717	0.28457	1.66644e-14	5.18965e-13	22.3207
SPON2	6.71511	3.75668	0.284414	0.000184438	0.000532833	0.0968747
DAPK1	4.88976	3.99642	0.284314	7.01306e-05	0.000220438	0.999805
SH3BP1	5.6002	5.68571	0.284247	1.81443e-08	1.25406e-07	8.85811
ZNF428	6.67556	6.5156	0.284102	1.26637e-10	1.4026e-09	13.6466
CTDP1	5.54394	8.45374	0.284087	1.29194e-16	7.46947e-15	27.0563
LYL1	4.34539	4.381	0.283981	1.33545e-05	4.89067e-05	2.56002
RP11-1220K2.2	1.36091	2.45321	0.283826	0.0143669	0.026869	-3.85915
CTD-2600O9.1	1.01357	3.06682	0.283766	0.00223491	0.00507129	-2.19895
LCK	4.57835	2.75249	0.283727	0.00604582	0.0123604	-3.09468
PKHD1L1	1.92539	2.52406	0.283577	0.0117895	0.0224662	-3.68598
TUBB6	7.04534	4.97856	0.283397	7.81939e-07	3.79347e-06	5.25406
CSAG1	1.11553	1.84126	0.283154	0.0659472	0.10281	-5.15206
RP11-1055B8.7	4.33982	3.8066	0.283121	0.00015144	0.00044513	0.280471
TSSC4	6.643	7.89808	0.283087	9.14301e-15	3.07218e-13	22.9051
SLC15A2	3.59003	2.74772	0.283036	0.00613361	0.0125174	-3.10753
NPM3	6.6509	5.18362	0.283016	2.74599e-07	1.46442e-06	6.25325
PAX7	0.823721	2.1025	0.282957	0.0358156	0.0600953	-4.64469
CDC7	4.75907	4.50949	0.282779	7.45085e-06	2.9007e-05	3.11179
SRD5A1	5.35616	4.22948	0.282675	2.60767e-05	8.9962e-05	1.92896
RDH10	5.70265	3.02355	0.282489	0.00257655	0.00576457	-2.32788
ZNHIT2	5.61353	5.6704	0.282449	1.97759e-08	1.34941e-07	8.77535
MAPK4	1.62458	2.02901	0.282353	0.0427821	0.0702885	-4.79415
UGT2B7	1.13355	2.283	0.282326	0.0226869	0.0400712	-4.25531
DRAP1	7.87896	6.6636	0.282273	4.91574e-11	6.04086e-10	14.5624
ETFB	7.18342	4.30907	0.282188	1.8395e-05	6.54956e-05	2.25781
USH1G	0.92012	3.87667	0.282187	0.000114408	0.00034451	0.542087
CDC42BPG	5.19309	5.44131	0.282122	6.99801e-08	4.27964e-07	7.56222
RAET1G	2.35684	3.25262	0.282013	0.00119048	0.00288083	-1.62506
PIN1	7.0613	6.34469	0.28193	3.69228e-10	3.65853e-09	12.6121
MCM7	7.38099	6.45479	0.281872	1.85843e-10	1.97237e-09	13.2756
EGFL8	4.99472	4.66494	0.281783	3.60669e-06	1.51348e-05	3.79955
FOXC2	2.49108	2.78762	0.28175	0.00543321	0.0112176	-2.99928
CPLX3	0.570871	4.2887	0.281681	2.01243e-05	7.09179e-05	2.17309
MRPL38	7.06013	8.4756	0.281673	1.0873e-16	6.40841e-15	27.2245
AMT	4.63398	3.75374	0.281578	0.000186577	0.00053833	0.0861404
DDT	7.68539	6.26921	0.281403	5.87711e-10	5.5834e-09	12.163
CDCA4	5.64065	6.76174	0.281391	2.59829e-11	3.44648e-10	15.1798
AC007952.5	2.16498	3.6754	0.281201	0.000253014	0.000707491	-0.19702
CPB2	0.533832	3.57761	0.281187	0.000367203	0.000996349	-0.542347
PRC1	6.72036	4.37359	0.281177	1.38055e-05	5.04327e-05	2.52867
FEM1A	5.29936	3.21694	0.281086	0.00134675	0.0032154	-1.73781
CALY	1.30055	2.63906	0.281054	0.00847229	0.0167351	-3.39459
C1orf122	7.13928	6.94814	0.280818	7.57349e-12	1.13896e-10	16.3747
POP7	6.94047	8.40226	0.28074	1.93608e-16	1.05253e-14	26.6617
ARVCF	5.47078	4.85944	0.280447	1.41184e-06	6.46528e-06	4.6911
PFKP	6.31022	3.24249	0.28038	0.00123305	0.00297316	-1.65719
KLHDC4	5.79935	7.69239	0.280344	4.16373e-14	1.15243e-12	21.4295
KAT2A	6.38223	6.20269	0.280258	8.8171e-10	8.05301e-09	11.7714
RHEBL1	3.58384	4.76031	0.280047	2.28666e-06	9.99872e-06	4.2324
CCL27	1.05715	3.19832	0.279805	0.00143565	0.00341199	-1.79617
CHAC1	3.59556	3.15431	0.279642	0.00166776	0.00390252	-1.93282
KLRG2	3.60532	2.22504	0.279639	0.0263512	0.045771	-4.38379
DSCC1	4.80136	4.3371	0.27962	1.62462e-05	5.84618e-05	2.37499
GLTPD1	6.08383	6.46704	0.279423	1.72068e-10	1.84119e-09	13.3501
POLE	6.05004	7.58842	0.279395	8.84609e-14	2.25637e-12	20.6965
CTD-2616J11.4	1.20047	4.41089	0.279386	1.16749e-05	4.34903e-05	2.687
CACTIN	5.69516	8.63541	0.279369	3.04963e-17	2.09585e-15	28.4648
GPT2	5.68338	3.84896	0.27917	0.000127895	0.000381527	0.438063
TNNT1	5.68694	1.53306	0.279062	0.125649	0.179942	-5.66484
FAM92B	1.08055	3.22236	0.279006	0.00132189	0.00316183	-1.72078
HIST1H2BK	8.23645	3.69545	0.279005	0.000234157	0.000660237	-0.12508
CAPN3	4.08984	4.01935	0.278879	6.37649e-05	0.000202456	1.08896
GALNT14	4.4294	2.5905	0.278842	0.0097548	0.0189721	-3.5192
AKAP17A	5.35906	7.66173	0.278766	5.20438e-14	1.4021e-12	21.2124
ZNF598	6.35443	7.52303	0.278747	1.41468e-13	3.39896e-12	20.2399
IDH2	8.21075	5.23526	0.278678	2.09765e-07	1.1455e-06	6.51082
DND1	1.04278	4.41052	0.278601	1.16943e-05	4.35089e-05	2.68544
GTPBP3	5.86226	6.86902	0.278531	1.28252e-11	1.81769e-10	15.864
ZC3H18	6.03952	8.55809	0.278479	5.65462e-17	3.58822e-15	27.8623
PDAP1	7.98799	7.79455	0.278162	1.96922e-14	5.98722e-13	22.1581
LRP5L	4.26283	4.93578	0.278005	9.68133e-07	4.5868e-06	5.05045
LRWD1	5.80119	8.40666	0.277913	1.87043e-16	1.02603e-14	26.6954
MRPL2	6.96227	7.43218	0.277896	2.70102e-13	6.058e-12	19.6112
B3GAT3	6.71062	6.77565	0.277794	2.37233e-11	3.17183e-10	15.268
DEF6	5.79714	5.45237	0.277722	6.59052e-08	4.04539e-07	7.61975
ADAMTS13	3.84247	4.28474	0.277471	2.04787e-05	7.20413e-05	2.15663
FCRL2	1.67306	2.53015	0.277407	0.0115884	0.0221247	-3.67087
CCR3	1.29326	3.76544	0.277393	0.000178192	0.000516428	0.128941
SPERT	0.751962	2.97806	0.27736	0.00298675	0.0065925	-2.46149
RRM2	6.30005	3.4256	0.277289	0.000644109	0.00165849	-1.06123
IRF3	7.12663	7.75322	0.277108	2.66842e-14	7.87638e-13	21.8624
UCHL1	5.56758	2.71003	0.277088	0.00686909	0.01386	-3.2084
CD27	4.71824	2.4727	0.277028	0.0136128	0.0255847	-3.81202
C6orf141	4.93593	2.03877	0.277006	0.0417949	0.0688343	-4.7746
CAPG	8.65387	5.43154	0.276716	7.37821e-08	4.48954e-07	7.51149
LGALS7	2.22615	1.74414	0.276492	0.0815122	0.123441	-5.32368
TAF1C	5.93547	6.85051	0.276364	1.44962e-11	2.01377e-10	15.7453
RP1-102H19.8	2.09738	4.6008	0.276361	4.87826e-06	1.98354e-05	3.51305
GPR3	2.41663	3.88651	0.276278	0.000109952	0.000332521	0.57919
OGFOD2	5.64264	7.32502	0.275846	5.74305e-13	1.16085e-11	18.8782
HRK	1.57115	2.52301	0.275842	0.0118245	0.0225283	-3.68859
POR	7.26551	7.20774	0.275736	1.29737e-12	2.38663e-11	18.0867
SPANXC	0.347233	3.29095	0.275686	0.00104141	0.00255334	-1.50259
SLC7A9	2.08425	4.065	0.275533	5.26835e-05	0.000169908	1.26796
RASA4	5.9617	4.89772	0.275475	1.16925e-06	5.45728e-06	4.87062
CHMP1A	7.20177	8.40724	0.27546	1.86205e-16	1.02452e-14	26.6997
CCL4L2	4.20465	2.26234	0.275436	0.0239389	0.0420623	-4.30149
NUTM2E	1.37746	3.08199	0.275404	0.00212536	0.00484807	-2.15333
SURF2	6.27406	6.89978	0.275225	1.04565e-11	1.5164e-10	16.0619
MBD3	6.69772	6.9729	0.275074	6.41589e-12	9.85212e-11	16.5356
ACSBG1	1.24436	3.97202	0.275037	7.75664e-05	0.000241766	0.905444
PLGLB2	2.79521	3.10796	0.274956	0.0019492	0.00448728	-2.07473
DCAF15	6.16967	7.41591	0.274649	3.03066e-13	6.69022e-12	19.4993
ANXA2R	3.33425	4.32027	0.274648	1.75061e-05	6.26121e-05	2.30452
DGCR6	5.72284	3.85895	0.274584	0.000122869	0.00036761	0.475477
LPIN3	5.17835	5.266	0.274557	1.785e-07	9.94443e-07	6.66525
SHD	0.991145	2.97137	0.274532	0.0030518	0.00672222	-2.48095
RCC1	6.62973	6.7517	0.274492	2.77442e-11	3.64821e-10	15.1163
ITLN2	0.547277	3.20803	0.274378	0.00138867	0.00330941	-1.7658
CCDC17	2.3312	4.37015	0.274346	1.40193e-05	5.11048e-05	2.51415
FOXL1	2.62234	3.50468	0.27427	0.000482082	0.00127537	-0.79402
C7orf50	7.28543	6.13867	0.274242	1.29818e-09	1.1416e-08	11.3981
IFI6	8.91515	2.51856	0.274232	0.0119738	0.0227699	-3.6996
GRK6	6.21575	7.82031	0.274128	1.62822e-14	5.09505e-13	22.3432
NAA10	7.63329	8.53284	0.274107	6.91131e-17	4.28125e-15	27.6665
SKA3	4.51297	3.83085	0.274082	0.000137506	0.000407662	0.370462
CYHR1	7.1657	6.51554	0.273922	1.2669e-10	1.4026e-09	13.6462
FAM209B	1.98187	3.89752	0.273819	0.000105163	0.000319365	0.620788
NOC2L	7.14606	7.54004	0.273761	1.25247e-13	3.06999e-12	20.3583
MEF2BNB-MEF2B	4.70962	5.50231	0.273601	5.02057e-08	3.15728e-07	7.88073
CHD5	0.950985	3.8918	0.273568	0.000107628	0.000326142	0.599145
ACSL6	2.65466	2.83058	0.273372	0.00476064	0.00998052	-2.881
TRIP6	6.87104	4.34101	0.273209	1.5966e-05	5.75446e-05	2.39141
INA	0.937497	2.43721	0.273179	0.015014	0.0278987	-3.8976
PARVG	5.34882	4.15513	0.273173	3.59426e-05	0.000120174	1.62706
MAPK12	4.68215	3.99192	0.273159	7.14497e-05	0.000224275	0.982352
IGLL1	0.295276	5.08643	0.273155	4.52986e-07	2.3057e-06	5.77499
MAD2L1	5.98139	4.38598	0.273133	1.30593e-05	4.79991e-05	2.58114
UCN	3.14218	3.43078	0.273132	0.000632107	0.00163082	-1.04391
RELB	5.83071	4.7046	0.273083	2.98703e-06	1.27759e-05	3.97853
VPREB3	3.15711	2.22927	0.273036	0.0260676	0.0453519	-4.37453
KIF19	1.84037	2.88488	0.272995	0.0040188	0.00858133	-2.72895
RP1-4G17.5	0.470159	3.91492	0.272896	9.79871e-05	0.000299571	0.686836
SDF2L1	6.58196	5.24793	0.27285	1.9628e-07	1.07865e-06	6.57439
CLDN15	4.6685	5.13349	0.272843	3.55861e-07	1.84958e-06	6.00549
PNMT	3.24845	1.61617	0.272453	0.106444	0.155933	-5.53572
PITX1	5.63762	2.10011	0.272327	0.0360263	0.060432	-4.64965
MED30	5.9041	6.24071	0.272318	6.9957e-10	6.52025e-09	11.9948
S1PR5	2.98155	3.50293	0.272243	0.000485203	0.00128326	-0.799978
NTN1	4.38605	3.02115	0.272211	0.00259678	0.00580491	-2.33496
FAM127C	5.61533	4.38496	0.27216	1.31194e-05	4.8191e-05	2.5768
DEF8	6.38937	6.46614	0.271906	1.73046e-10	1.8484e-09	13.3446
HAUS8	5.40184	6.86211	0.271731	1.34256e-11	1.87793e-10	15.8197
KRTAP2-3	0.761263	2.94743	0.271652	0.00329564	0.00718546	-2.55032
EMR1	2.51748	3.94565	0.271583	8.64387e-05	0.00026718	0.804098
JMJD6	6.23681	7.69997	0.271448	3.93982e-14	1.10218e-12	21.4833
HIST1H2BH	4.15627	1.97009	0.271361	0.0491659	0.0795213	-4.91016
INTS1	7.04585	7.05028	0.271301	3.80767e-12	6.14219e-11	17.0417
TSC22D4	6.69521	7.13369	0.271211	2.15807e-12	3.73223e-11	17.5927
E2F8	3.82356	3.23298	0.271104	0.00127432	0.00306051	-1.68729
AL359736.1	0.488563	2.94914	0.270931	0.00327772	0.00715409	-2.54541
KCNIP3	4.3299	3.64954	0.270861	0.000279431	0.000775381	-0.289196
CCDC107	6.46554	5.667	0.270825	2.01567e-08	1.37437e-07	8.75703
RPS6KA4	5.92728	7.03476	0.270713	4.22934e-12	6.76843e-11	16.9398
TBC1D26	0.877551	3.8461	0.270629	0.000129371	0.000385488	0.427353
FAM96B	7.51682	7.70031	0.270561	3.92981e-14	1.10107e-12	21.4857
AL358113.1	5.5405	3.84367	0.270491	0.000130636	0.000389066	0.418278
KIF23	5.5911	4.32891	0.270166	1.68479e-05	6.04482e-05	2.34067
LONP1	6.87998	7.68041	0.270093	4.54322e-14	1.2461e-12	21.3446
SH2D5	1.03196	3.86172	0.270048	0.000121507	0.000364083	0.485876
AC022532.1	1.51791	4.10865	0.269962	4.38166e-05	0.000143523	1.44094
BARX2	5.47579	2.13199	0.269884	0.033306	0.0563151	-4.58324
HIST1H3J	1.83439	2.52155	0.269798	0.0118734	0.0226073	-3.69221
E4F1	5.95899	6.01853	0.269556	2.65798e-09	2.19733e-08	10.707
AC129492.6	1.08166	3.5704	0.269488	0.0003773	0.00102101	-0.567454
SLC6A2	1.21377	2.30807	0.269226	0.0212445	0.037791	-4.19872
FADS6	0.636151	3.09985	0.269215	0.00200271	0.00459825	-2.09934
PSMA7	8.6163	7.40434	0.269211	3.28865e-13	7.14712e-12	19.4199
C10orf35	5.85362	5.56958	0.269172	3.46817e-08	2.25097e-07	8.23576
SF3A2	7.07416	7.471	0.269143	2.05049e-13	4.77538e-12	19.879
SULT4A1	2.2404	2.11235	0.269126	0.0349599	0.0587949	-4.62426
HAUS7	6.0425	6.96452	0.269108	6.78646e-12	1.03427e-10	16.4811
ZNF488	1.73767	2.94771	0.2691	0.00329266	0.00718129	-2.54951
CD163L1	4.86204	2.65848	0.268787	0.00800323	0.0159069	-3.34412
SMAD6	4.24919	4.59525	0.268701	5.00636e-06	2.02974e-05	3.48848
HMHA1	6.0955	4.81312	0.268639	1.77058e-06	7.92083e-06	4.47564
NCF1	4.80182	3.42805	0.268609	0.00063841	0.00164521	-1.05304
REEP4	6.25906	5.95204	0.268606	3.93071e-09	3.10973e-08	10.33
IKBKE	5.17485	5.01097	0.268316	6.64334e-07	3.27084e-06	5.40951
DERL3	5.91607	2.87534	0.268283	0.0041411	0.00881461	-2.7559
SLC6A9	5.48565	3.5407	0.26817	0.000421682	0.00112986	-0.670328
ABRACL	7.31428	4.97643	0.267959	7.90294e-07	3.82686e-06	5.24393
MAP3K6	6.28999	5.25655	0.267923	1.87593e-07	1.03749e-06	6.6177
EPHB3	6.21787	3.39859	0.267819	0.000710213	0.00180926	-1.15115
GTPBP6	5.79357	6.41038	0.267596	2.45443e-10	2.52543e-09	13.0067
GCNT2	4.86334	2.66482	0.267504	0.00785516	0.0156399	-3.32756
CRYBA2	1.11035	2.39019	0.267485	0.0170658	0.0311925	-4.00911
TM4SF1	8.15999	2.7948	0.267454	0.00531511	0.0110074	-2.97963
KIAA1045	1.39065	3.08994	0.267324	0.00206995	0.00474127	-2.12934
TMOD4	1.84816	3.76104	0.267275	0.000181301	0.000524687	0.112839
NDUFA11	8.56594	7.83455	0.267193	1.46548e-14	4.67414e-13	22.4457
FAM209A	1.55719	3.81617	0.26715	0.000145788	0.000429765	0.315928
LRCH4	6.5409	6.69639	0.2671	3.97607e-11	5.0147e-10	14.7678
PFDN6	7.67783	7.36241	0.267075	4.41871e-13	9.28185e-12	19.1329
OTOS	0.698732	3.28101	0.267027	0.00107831	0.00263636	-1.53448
STAP1	2.69122	2.72713	0.266883	0.00652612	0.0132368	-3.16281
TFPT	6.34855	4.81893	0.266758	1.72119e-06	7.72837e-06	4.50255
EFNA4	6.35699	4.17192	0.266675	3.34456e-05	0.000112444	1.69477
CDX2	0.254881	4.62182	0.266662	4.42025e-06	1.81719e-05	3.60655
WASH4P	5.47534	5.66132	0.266416	2.08092e-08	1.41515e-07	8.72641
PCBP4	6.14972	6.20208	0.26628	8.84985e-10	8.07887e-09	11.7678
RHOT2	7.12975	5.75983	0.26611	1.19267e-08	8.54146e-08	9.26153
CAD	6.34395	7.44352	0.266078	2.49254e-13	5.65308e-12	19.6893
KRT23	5.84857	1.59693	0.266061	0.110668	0.161278	-5.56621
CXCR3	3.84785	2.40997	0.265975	0.0161743	0.0297391	-3.96246
DECR2	6.21363	5.25736	0.265965	1.86797e-07	1.03371e-06	6.62177
RANGAP1	7.14384	7.17249	0.265946	1.65395e-12	2.94733e-11	17.8509
ZC3H12D	3.16063	3.36984	0.265882	0.000787442	0.00198545	-1.24607
NPIPA1	6.7569	5.74261	0.265718	1.31538e-08	9.32852e-08	9.16735
SCNN1G	3.41736	1.88709	0.265692	0.0595031	0.094036	-5.06786
RLN3	0.204846	4.89198	0.265677	1.20288e-06	5.59849e-06	4.84361
NOL12	5.95385	7.69372	0.265635	4.1235e-14	1.14477e-12	21.4389
ITPA	7.14938	7.43729	0.265617	2.60498e-13	5.87879e-12	19.6464
SAC3D1	5.80002	5.9505	0.265612	3.9664e-09	3.13253e-08	10.3213
NOP16	6.37873	6.63982	0.265537	5.73004e-11	6.8927e-10	14.414
STAR	1.61412	2.90365	0.265515	0.00378801	0.00814586	-2.67576
ADAT2	4.02877	4.94563	0.265431	9.21808e-07	4.39706e-06	5.09718
RENBP	5.14296	4.04494	0.26536	5.73071e-05	0.00018352	1.18906
KRT7	8.44416	1.97981	0.265313	0.048061	0.0779696	-4.89126
MAP4K1	4.76567	3.43961	0.265226	0.000612128	0.00158488	-1.01432
FOXG1	0.383511	3.32625	0.26518	0.000919597	0.00228015	-1.38853
QRFPR	1.22883	2.60498	0.265084	0.00935545	0.0182793	-3.48229
PTPRU	5.48759	3.30767	0.265074	0.000981969	0.00242096	-1.44872
MYPN	0.43633	3.56498	0.264908	0.000385052	0.00104044	-0.586276
RP11-1055B8.6	2.15251	3.29835	0.264854	0.0010147	0.00249357	-1.47878
NKG7	5.15351	2.49743	0.264656	0.0127058	0.0240238	-3.75165
ITIH1	1.12126	3.47441	0.26456	0.000538974	0.00141115	-0.89698
TULP1	1.12231	3.8536	0.264559	0.000125535	0.000374979	0.455439
TBX19	3.71078	4.28983	0.264548	2.00243e-05	7.0593e-05	2.17778
PBK	5.15568	3.42066	0.264529	0.000655758	0.00168444	-1.07773
B3GNTL1	4.86087	6.55142	0.264379	1.00888e-10	1.13769e-09	13.8665
NBPF16	4.46186	4.66136	0.264226	3.6684e-06	1.53584e-05	3.78344
PHOSPHO1	1.70405	3.67638	0.2642	0.000252052	0.000705195	-0.193481
SLC5A11	1.49234	2.90391	0.264066	0.00378482	0.00813996	-2.67501
C17orf99	0.757316	3.52845	0.264015	0.00044138	0.00117848	-0.71253
DEFB124	0.744859	2.71777	0.264008	0.00671176	0.0135756	-3.18778
AC144568.2	0.217615	5.43849	0.26394	7.10561e-08	4.34253e-07	7.54759
MX1	7.20617	2.59985	0.263904	0.00949519	0.0185166	-3.49538
FABP1	0.353895	3.73025	0.263876	0.000204539	0.000584874	0.000626779
ARHGAP11B	4.18916	4.66651	0.263828	3.57997e-06	1.50352e-05	3.8066
PDLIM7	7.0556	4.77706	0.263686	2.10899e-06	9.30675e-06	4.30929
COA6	7.05081	7.32895	0.263654	5.58708e-13	1.13689e-11	18.9049
CCDC102A	4.81321	4.91167	0.26347	1.09128e-06	5.11831e-06	4.93636
SGOL1	4.31887	3.39165	0.26338	0.000728164	0.00185136	-1.17411
SHFM1	8.63265	6.86644	0.263034	1.30467e-11	1.83784e-10	15.8474
EMC6	6.64154	7.34841	0.263033	4.87509e-13	1.00436e-11	19.0374
CCDC28B	5.22577	4.55706	0.262972	5.98112e-06	2.38355e-05	3.31987
FCAMR	0.801553	2.90154	0.262893	0.0038133	0.00819347	-2.68175
PRR5	5.66119	5.59948	0.262831	2.9385e-08	1.93548e-07	8.3949
L3MBTL4	3.45185	2.80654	0.262729	0.00512712	0.0106666	-2.94741
SIRPG	3.44882	2.32247	0.262659	0.0204532	0.0365727	-4.16596
NAPRT1	6.74337	3.62803	0.262583	0.000303363	0.000836465	-0.365411
BTG3	5.98837	3.71599	0.262566	0.00021622	0.000614896	-0.0510122
GDPD3	4.53993	2.60416	0.262502	0.00937758	0.0183166	-3.48437
SLFNL1	1.83697	4.83453	0.262343	1.59503e-06	7.22246e-06	4.57498
TAGLN3	0.9401	2.57553	0.262259	0.0101838	0.0197326	-3.55716
PLAC8	4.14772	2.37841	0.262098	0.0176171	0.0321035	-4.03672
C10orf91	1.35667	3.11328	0.262093	0.00191482	0.00441986	-2.05855
FOLR4	0.537325	3.77928	0.262082	0.000168736	0.000491133	0.179714
RP11-1021N1.1	0.453596	3.34746	0.262075	0.000852916	0.00213282	-1.31944
TMEM61	3.55601	2.40449	0.262045	0.0164169	0.0301548	-3.97541
CDK18	5.30739	3.78924	0.262033	0.000162228	0.000473932	0.216352
TNFRSF8	2.63876	3.49548	0.261992	0.000498747	0.00131583	-0.825399
IGSF9	5.80196	3.72187	0.261963	0.00021133	0.000602213	-0.0297463
GPSM1	5.20957	4.73938	0.261891	2.52893e-06	1.09711e-05	4.13669
DTX2	6.04434	6.29854	0.261878	4.90876e-10	4.76283e-09	12.3369
DPYS	1.52078	2.80325	0.261877	0.00517915	0.0107597	-2.95645
GTF3C5	6.84364	8.76336	0.261829	1.08697e-17	8.49612e-16	29.4718
FBXO39	1.91157	3.35888	0.261782	0.000818896	0.00205537	-1.28206
HAPLN2	1.20415	3.23254	0.26176	0.00127622	0.00306428	-1.68865
ANKRD13D	6.51277	5.8127	0.261718	8.81692e-09	6.46692e-08	9.55216
AL139099.1	1.48391	5.69139	0.261489	1.75732e-08	1.21828e-07	8.88885
HIST1H4I	2.65183	3.06697	0.261185	0.00223382	0.00507008	-2.19851
CCDC167	6.88171	5.95493	0.261059	3.86472e-09	3.06552e-08	10.3463
LRRC36	2.50289	3.51825	0.260988	0.000458435	0.00121866	-0.747563
LSM4	8.11294	7.56721	0.260915	1.03048e-13	2.57437e-12	20.548
TEX40	1.34614	3.11651	0.260869	0.00189422	0.0043773	-2.04871
GSG2	3.37164	3.92609	0.26076	9.36325e-05	0.000287125	0.729334
C19orf48	6.99661	6.01136	0.260715	2.7729e-09	2.28095e-08	10.6662
MAFA	0.766004	3.69573	0.260559	0.000233903	0.000659725	-0.124073
SIM2	3.56171	2.0715	0.260542	0.0386258	0.0641778	-4.70837
FAHD2A	5.88988	6.65978	0.260303	5.03841e-11	6.16249e-10	14.5385
RFNG	6.50489	7.12293	0.260227	2.32281e-12	3.97911e-11	17.5213
TBC1D29	0.582833	5.17581	0.259852	2.8596e-07	1.51878e-06	6.2145
GPR173	3.1439	3.21645	0.259739	0.00134906	0.00322006	-1.73937
THEM5	1.81917	3.00417	0.259726	0.00274453	0.00610447	-2.38504
PTP4A3	6.42792	4.87408	0.259643	1.31382e-06	6.06061e-06	4.7596
C16orf95	4.25482	4.55499	0.259579	6.03887e-06	2.40221e-05	3.31077
DUSP23	7.5119	5.82056	0.25951	8.42779e-09	6.20822e-08	9.5956
APOBEC3A	2.95186	2.10287	0.259465	0.0357833	0.0600521	-4.64393
ZNF771	4.36092	5.84027	0.259425	7.52442e-09	5.6047e-08	9.70472
EFHD2	6.50742	5.47961	0.259256	5.68324e-08	3.54706e-07	7.76179
SLC5A6	7.12047	4.38198	0.259129	1.32964e-05	4.87285e-05	2.56415
HGS	7.61091	9.09877	0.258841	6.8659e-19	7.71862e-17	32.1692
TGM7	0.336566	4.65029	0.258824	3.86549e-06	1.61021e-05	3.73378
LTB4R	4.51874	4.51417	0.258775	7.29226e-06	2.84748e-05	3.13216
ANKRD20A1	0.979437	3.4428	0.258749	0.000605065	0.0015686	-1.00362
NAT8L	3.33379	2.30625	0.258639	0.0213465	0.0379577	-4.20285
RNF126	6.59732	7.32565	0.258313	5.71755e-13	1.15914e-11	18.8825
MALL	5.2748	3.1328	0.258312	0.00179335	0.00416428	-1.99893
KRT20	0.392866	2.92269	0.258226	0.00356611	0.00771973	-2.62142
FAM127B	7.45826	5.67854	0.258179	1.8891e-08	1.2973e-07	8.81935
SLC6A7	0.646331	5.13126	0.257946	3.59967e-07	1.86826e-06	5.99453
KLF5	5.11221	2.49692	0.257899	0.0127241	0.024051	-3.75291
ARHGAP39	5.10058	5.12945	0.257833	3.63328e-07	1.88356e-06	5.98565
MRPL14	7.36133	6.99398	0.257622	5.56853e-12	8.67528e-11	16.6729
DGKZ	6.82786	6.72846	0.25759	3.22833e-11	4.15802e-10	14.9695
CLTB	7.35413	5.93197	0.25759	4.42036e-09	3.46469e-08	10.2169
SPOCK2	5.01173	2.72977	0.257541	0.00647455	0.0131469	-3.15574
DAZAP1	7.49931	9.13922	0.25753	4.89347e-19	5.787e-17	32.5001
WDR46	6.88963	8.55572	0.257462	5.7625e-17	3.61885e-15	27.8439
FAM167B	4.79222	4.83525	0.257457	1.58936e-06	7.20035e-06	4.57837
TCF15	2.06926	3.07512	0.257423	0.00217433	0.00494925	-2.17401
GAST	0.212756	4.33719	0.257393	1.62397e-05	5.84499e-05	2.37537
NOC4L	6.03854	7.22962	0.257343	1.11532e-12	2.08865e-11	18.2335
COL9A2	5.2328	2.45677	0.257297	0.0142265	0.0266364	-3.85057
THBS3	6.46967	5.45748	0.257293	6.41017e-08	3.94266e-07	7.64635
ADAD2	1.38172	3.25507	0.257223	0.00118038	0.00286131	-1.61726
SCML2	3.50378	3.04102	0.257212	0.00243326	0.00547769	-2.27605
PSMC3IP	5.12903	5.17092	0.257211	2.93291e-07	1.55319e-06	6.1903
PYCRL	5.86261	5.02426	0.257104	6.21231e-07	3.07108e-06	5.47351
C1orf233	5.29792	3.82312	0.256935	0.000141809	0.000419258	0.341727
SIT1	3.76523	2.37929	0.256913	0.0175753	0.0320371	-4.03466
PNKP	6.33044	6.72003	0.256906	3.41022e-11	4.38608e-10	14.9165
NCS1	4.97316	4.25023	0.256776	2.38226e-05	8.27181e-05	2.0141
PLOD3	6.95117	6.00925	0.256753	2.8077e-09	2.30644e-08	10.6542
PTK7	7.22327	3.36562	0.256657	0.000799419	0.00201203	-1.25994
RFC4	6.37317	5.70303	0.256509	1.64568e-08	1.14656e-07	8.95194
HIST2H2AB	1.1686	2.36566	0.256507	0.0182309	0.0330502	-4.06643
PTRH1	5.91171	4.81621	0.256474	1.74406e-06	7.80798e-06	4.48999
CDKN2D	5.67502	5.19821	0.256277	2.54543e-07	1.37071e-06	6.32576
IKBKG	6.09088	7.72895	0.256262	3.18793e-14	9.18649e-13	21.6893
TIMM17B	7.21214	7.40474	0.256184	3.27944e-13	7.14417e-12	19.4226
CACNB1	4.43443	4.13757	0.256141	3.87452e-05	0.000128459	1.55649
STAC3	4.26351	5.03393	0.256025	5.91578e-07	2.94367e-06	5.52018
PLEKHO1	6.81036	4.64271	0.256002	4.00628e-06	1.66239e-05	3.69984
VCX	0.547682	2.68649	0.255901	0.00736772	0.0147874	-3.2707
C1orf234	0.524199	4.0575	0.255863	5.43674e-05	0.000174874	1.23844
C10orf95	2.57789	4.21433	0.255671	2.78504e-05	9.5251e-05	1.86701
TRAIP	4.74087	5.91409	0.255646	4.90631e-09	3.80553e-08	10.1164
CDC25C	4.34525	3.5381	0.255558	0.000425802	0.00114023	-0.679317
TMSB10	11.1926	4.86926	0.255459	1.34534e-06	6.19191e-06	4.73703
ZNF579	5.28298	5.56317	0.255308	3.59327e-08	2.32553e-07	8.20174
MFSD12	6.8791	6.88512	0.255077	1.15261e-11	1.66071e-10	15.9675
RPS19	10.9543	5.64618	0.254886	2.26511e-08	1.52842e-07	8.64492
UBL4B	1.19881	3.94884	0.254827	8.53177e-05	0.000263983	0.81631
DOK2	4.54263	3.07034	0.254444	0.00220908	0.0050183	-2.1884
SCNN1B	4.77222	2.02528	0.254367	0.0431642	0.0708459	-4.8016
GRB7	6.40016	2.83916	0.254277	0.0046357	0.00975371	-2.85716
TTK	4.83607	3.2194	0.254265	0.00133543	0.00318921	-1.7301
SLC16A10	2.62938	2.7142	0.254215	0.00678388	0.0137062	-3.1973
CDC34	6.86353	6.53487	0.254137	1.12072e-10	1.25681e-09	13.7648
NBEAL2	6.41731	5.59806	0.25409	2.96187e-08	1.94946e-07	8.38729
KRBA1	4.8196	5.41468	0.253936	8.08142e-08	4.8767e-07	7.42422
NYAP1	1.50645	3.60358	0.253803	0.000332891	0.000910849	-0.4515
SNRNP70	8.09817	7.82808	0.253716	1.53738e-14	4.85247e-13	22.3991
PFKL	7.54554	6.9241	0.253696	8.89304e-12	1.3093e-10	16.219
DTYMK	6.54788	7.51266	0.25363	1.52364e-13	3.63677e-12	20.1677
NKPD1	1.6245	3.82934	0.253557	0.000138337	0.000409916	0.364844
CENPF	6.33109	3.48026	0.253498	0.000527517	0.00138451	-0.877157
CEP72	4.42009	5.65435	0.253488	2.16382e-08	1.46487e-07	8.68887
SERPINH1	8.23378	4.6026	0.253478	4.83741e-06	1.97001e-05	3.52103
FES	5.0903	4.29996	0.253476	1.91504e-05	6.78009e-05	2.21985
TKT	8.01882	5.85238	0.253465	7.01675e-09	5.25664e-08	9.77195
GINS2	5.34435	3.80104	0.253397	0.000154821	0.000454115	0.259893
TMEM211	0.668602	2.93395	0.253393	0.00344065	0.00747479	-2.58915
IRX1	3.95347	1.74432	0.253284	0.0814808	0.123424	-5.32337
CTD-2369P2.10	2.48671	5.26087	0.253195	1.83376e-07	1.01695e-06	6.63945
TIMM10B	0.713687	2.96258	0.253077	0.00313935	0.00688593	-2.50649
CTPS1	6.04928	5.11547	0.252963	3.904e-07	2.01017e-06	5.917
TAP1	7.35459	3.46571	0.252962	0.000556458	0.00145356	-0.926426
TRABD2A	3.14858	3.1832	0.252904	0.00151179	0.00357429	-1.84332
CKM	1.32902	3.07751	0.252607	0.00215716	0.00491446	-2.16682
SSNA1	7.43762	6.63294	0.252554	5.98917e-11	7.18543e-10	14.3712
FANCE	4.42271	4.93203	0.252486	9.86364e-07	4.66346e-06	5.03267
FAM218A	2.26543	3.13883	0.252339	0.00175731	0.00408791	-1.98045
WDR18	6.42413	6.18086	0.252322	1.00645e-09	9.08294e-09	11.6437
FAM58A	6.20233	7.43518	0.252294	2.64422e-13	5.94526e-12	19.6318
EHBP1L1	6.09275	5.46784	0.252079	6.05915e-08	3.75593e-07	7.70036
SPTBN5	3.43289	3.10428	0.252055	0.00197329	0.004537	-2.08589
ARMC12	2.1947	3.7055	0.251873	0.000225212	0.000637581	-0.0888869
MEGF11	1.10138	3.35879	0.251814	0.000819161	0.00205575	-1.28235
AC093677.1	1.34956	3.77083	0.251593	0.000174453	0.00050672	0.148686
GSTP1	8.55785	2.68501	0.251514	0.00740008	0.0148409	-3.27459
FAM195A	6.37074	4.94546	0.251377	9.22598e-07	4.39866e-06	5.09636
SNX31	1.17516	2.86506	0.25135	0.00427646	0.00907092	-2.78478
HIST1H2AG	3.36258	2.20108	0.251267	0.0280097	0.0483289	-4.43595
ANXA8L2	3.80964	1.46656	0.251228	0.14288	0.200813	-5.76326
FAM25C	0.547503	2.41771	0.251104	0.0158369	0.0292161	-3.94411
THAP7	6.47923	6.87657	0.250961	1.21989e-11	1.74248e-10	15.9125
CASP5	1.53065	3.14157	0.250888	0.0017411	0.00405433	-1.97201
ALKBH6	5.77324	7.63711	0.250882	6.22214e-14	1.65186e-12	21.0387
SERPINB7	2.0098	1.82665	0.250875	0.0681175	0.105669	-5.17845
L1TD1	1.58791	2.79257	0.250733	0.00535158	0.0110728	-2.98574
ASCL2	3.56779	2.26457	0.250723	0.0238006	0.0418718	-4.29652
MRPS25	6.49073	7.06796	0.250699	3.37747e-12	5.51664e-11	17.158
ASF1B	5.86834	4.0736	0.250699	5.08126e-05	0.000164486	1.30188
ACE2	1.71872	1.95318	0.250601	0.0511397	0.0823334	-4.94283
OBSL1	6.84627	4.57414	0.250577	5.52473e-06	2.21769e-05	3.39509
ICOSLG	5.19654	4.50716	0.25046	7.53135e-06	2.92829e-05	3.10161
WFDC1	3.71589	3.12887	0.250447	0.00181723	0.00421651	-2.01097
TNFRSF13B	2.19504	2.03573	0.250263	0.0421007	0.0693066	-4.78071
SLC9A5	2.62518	4.01179	0.250209	6.58009e-05	0.000208122	1.0595
ENKD1	5.53485	5.09414	0.250137	4.35486e-07	2.22346e-06	5.81261
LPAR2	6.11043	6.09975	0.250054	1.63961e-09	1.40985e-08	11.1728
RNF207	4.59788	3.55922	0.249974	0.00039346	0.00106127	-0.606261
ADM2	4.40828	3.38983	0.249796	0.000732958	0.00186277	-1.18015
CCNB1	6.88063	4.2589	0.24964	2.29369e-05	7.99632e-05	2.0498
TMEM74	1.03739	3.06369	0.2496	0.00225813	0.00511761	-2.20833
TMEM139	5.03047	1.87302	0.249545	0.0614227	0.0965962	-5.09392
LZTR1	6.39566	7.01974	0.249514	4.68118e-12	7.43923e-11	16.8413
CSTB	7.62268	4.90837	0.249463	1.10925e-06	5.19321e-06	4.9208
STMN1	8.60117	4.10283	0.249395	4.49127e-05	0.000146665	1.41774
MT1X	7.78514	2.92675	0.249309	0.00352039	0.00762801	-2.60979
LDHB	8.07279	2.88209	0.249215	0.00405419	0.00864913	-2.73683
PLEKHG5	4.73411	4.3476	0.249186	1.55043e-05	5.60358e-05	2.4191
CYC1	8.02691	5.86848	0.249135	6.39353e-09	4.82748e-08	9.8615
NPIPB9	2.1482	2.86959	0.249094	0.00421631	0.00895063	-2.77206
GPS1	7.52485	7.46086	0.248779	2.20391e-13	5.0807e-12	19.8089
GSTA2	1.02996	2.31237	0.248758	0.0210056	0.0374356	-4.18897
SPRR2E	0.442698	2.12864	0.248669	0.0335832	0.0567416	-4.59026
EDAR	0.807269	3.03009	0.248631	0.00252201	0.00565095	-2.30851
FAM69B	4.75952	3.91474	0.248619	9.80617e-05	0.000299748	0.686125
SLCO5A1	1.61118	3.0122	0.248551	0.00267378	0.00596313	-2.36141
ARHGAP27	5.5849	5.00061	0.248508	6.99918e-07	3.4312e-06	5.35974
HIST1H4E	2.95713	1.96058	0.248458	0.0502678	0.0810228	-4.92857
GPR55	1.75777	2.67747	0.248432	0.00756713	0.0151278	-3.29441
MTSS1L	6.32779	4.4336	0.248278	1.05358e-05	3.96035e-05	2.78404
SEMA7A	4.58707	3.96249	0.248262	8.06684e-05	0.00025062	0.868742
LIG1	6.56812	6.87131	0.248222	1.2632e-11	1.79449e-10	15.8787
PSMG3	7.02804	7.01629	0.248187	4.7914e-12	7.56816e-11	16.8187
QPCTL	5.2791	6.42481	0.248156	2.24269e-10	2.32331e-09	13.0939
CDK11B	6.70805	7.94408	0.247981	6.48459e-15	2.27987e-13	23.2396
DLGAP1	3.0464	1.78418	0.24792	0.0747663	0.114548	-5.25404
PTPN20A	2.7192	1.82418	0.247667	0.0684901	0.106166	-5.18289
HAAO	4.55722	3.5361	0.24766	0.000428987	0.00114825	-0.686207
SDC1	8.0109	3.07513	0.247633	0.00217427	0.00494925	-2.17399
CCR7	4.13182	2.23538	0.247476	0.0256627	0.0447243	-4.36113
SART1	6.79417	6.85219	0.247442	1.43369e-11	1.99316e-10	15.756
TRAF2	6.0389	7.12731	0.247317	2.25438e-12	3.87328e-11	17.5503
C9orf37	5.12327	6.55569	0.247209	9.81789e-11	1.10989e-09	13.8928
RP4-559A3.7	1.5369	3.44481	0.247161	0.000600629	0.00155777	-0.996844
BRAT1	6.38163	6.42017	0.247047	2.30869e-10	2.38355e-09	13.0659
DDX49	6.82639	7.82522	0.247033	1.57019e-14	4.93041e-13	22.3786
KRTCAP3	6.76661	2.68078	0.246974	0.00749345	0.0150001	-3.28572
CDK11A	6.08059	5.87382	0.246803	6.19885e-09	4.69217e-08	9.89126
LRRC16B	2.50775	3.23903	0.246753	0.00124791	0.00300302	-1.66814
PSMG1	6.91075	5.62317	0.246671	2.57566e-08	1.7195e-07	8.52148
ARHGEF4	3.79233	2.66662	0.246626	0.0078136	0.0155655	-3.32286
HIST1H2AK	2.8931	2.34057	0.246607	0.0194944	0.0350615	-4.12446
NPEPL1	6.24401	5.11316	0.24654	3.95051e-07	2.03239e-06	5.90568
GYLTL1B	5.4726	2.60584	0.246382	0.00933209	0.0182376	-3.48008
ZNF280B	1.58592	2.87158	0.246318	0.00419006	0.00890217	-2.76645
ZNF524	5.95195	5.54396	0.246239	3.99466e-08	2.56074e-07	8.10009
GHRHR	0.72047	2.75782	0.246227	0.00594906	0.0121762	-3.08028
DBN1	7.0511	4.81696	0.245936	1.73777e-06	7.78557e-06	4.49343
RP11-219B4.5	0.825927	3.30303	0.245919	0.000998134	0.00245782	-1.46369
COPE	8.27163	7.42527	0.245848	2.83648e-13	6.30744e-12	19.5636
MAL	3.02905	2.17564	0.245637	0.0298689	0.0511733	-4.49074
FOXD4L3	0.955178	3.7503	0.245609	0.00018911	0.000544776	0.0735893
MYH7	0.293057	3.605	0.245517	0.000331109	0.000906245	-0.446526
COX4I1	9.18966	6.64975	0.245358	5.37491e-11	6.49555e-10	14.4759
FBXL19	5.7287	6.21406	0.245354	8.22855e-10	7.56097e-09	11.8381
OGDHL	1.4427	2.13642	0.245265	0.0329424	0.0557934	-4.57394
COCH	3.29599	1.8587	0.245228	0.0634291	0.0993781	-5.12024
FAM150A	0.271558	4.44197	0.245206	1.01431e-05	3.83248e-05	2.81996
CHAF1A	5.59489	6.10892	0.245204	1.552e-09	1.34339e-08	11.2258
SLC25A22	6.02812	5.54542	0.245132	3.96261e-08	2.54288e-07	8.10782
GINS4	4.88035	3.37872	0.245131	0.000762807	0.00192867	-1.21685
ZC3H3	5.81882	6.27924	0.244996	5.52673e-10	5.30031e-09	12.2224
TUBGCP6	5.72325	5.58629	0.24498	3.16166e-08	2.06974e-07	8.32461
NOP2	6.45683	6.17461	0.244949	1.04521e-09	9.38169e-09	11.6072
TMEM89	0.318374	4.94564	0.244947	9.2176e-07	4.39706e-06	5.09723
TSSK6	3.36735	4.82883	0.244685	1.64002e-06	7.40776e-06	4.54851
ANKRD23	3.85792	4.50902	0.244668	7.46698e-06	2.90636e-05	3.10974
L1CAM	3.13114	1.97139	0.244647	0.0490167	0.0793191	-4.90764
GGH	6.28246	2.80347	0.244647	0.00517559	0.0107564	-2.95583
MYO1G	4.34987	3.33923	0.244603	0.000878246	0.00218925	-1.34631
NCMAP	2.53241	1.93208	0.244561	0.0536958	0.0859322	-4.98322
U2AF1	7.85889	7.72383	0.244525	3.30958e-14	9.47705e-13	21.6529
CHEK1	5.33786	3.9999	0.244507	6.91286e-05	0.000217439	1.01328
DSG3	3.1115	1.34635	0.244343	0.178565	0.243743	-5.93019
CHMP4C	6.09252	3.88437	0.244298	0.000110909	0.000335138	0.571091
NKD2	4.9844	2.78179	0.244266	0.00553075	0.0113982	-3.01518
MC1R	4.01669	3.89153	0.244184	0.000107743	0.000326437	0.598146
GABRR2	1.37804	4.20033	0.244115	2.9591e-05	0.000100505	1.80996
C9orf16	7.46457	5.65521	0.24408	2.15341e-08	1.459e-07	8.6935
BAI1	2.42568	2.50251	0.244016	0.0125262	0.0237089	-3.73917
IFI44	6.5749	2.86195	0.244007	0.00431821	0.00915006	-2.79351
MYPOP	4.88307	7.7536	0.243946	2.66112e-14	7.86758e-13	21.8651
AGAP2	3.68224	3.66599	0.243924	0.000262337	0.000731428	-0.230615
NTNG2	2.47891	3.75779	0.243916	0.000183634	0.000530764	0.100938
CBX8	5.01387	4.76824	0.243788	2.20086e-06	9.66298e-06	4.26875
NCAPH2	6.55502	6.68501	0.243766	4.28032e-11	5.3356e-10	14.6964
PLAUR	6.66904	3.70042	0.243694	0.000229691	0.000648952	-0.107189
TDO2	3.92544	2.48966	0.243691	0.0129846	0.024495	-3.77067
PRR4	5.37875	3.20412	0.243558	0.0014074	0.0033501	-1.77803
CRELD2	6.75583	5.1907	0.243451	2.64685e-07	1.41611e-06	6.28841
SMTNL2	1.71907	2.37124	0.243326	0.01796	0.0326208	-4.05345
PRDX5	8.56927	6.39671	0.243316	2.67288e-10	2.73167e-09	12.9243
STX10	6.97774	6.87364	0.243206	1.24385e-11	1.77254e-10	15.8937
ABTB1	6.02748	5.3025	0.243191	1.47203e-07	8.34568e-07	6.84976
HSF1	7.51307	6.09379	0.24309	1.69906e-09	1.45684e-08	11.1385
FAM53A	3.83481	4.45691	0.243001	9.47722e-06	3.60784e-05	2.88416
TMEM108	3.62072	2.3599	0.242917	0.0185146	0.0334878	-4.07982
SAA4	1.81335	1.87113	0.242833	0.0616847	0.0969619	-5.09741
NKX2-2	1.04076	1.67356	0.242652	0.0946004	0.140734	-5.44261
PDF	4.89639	5.16304	0.242587	3.05513e-07	1.61042e-06	6.15127
FLT3LG	5.30846	4.114	0.242554	4.28329e-05	0.000140655	1.46226
[truncated: 16,213 more rows]

## Sheet: S41 BRCA_Subtypes_limmaOut
Name	AveExpr	t	logFC	P.Value	Adj pval	B
F8A2	2.369	13.9001	2.91095	2.22608e-39	4.05414e-35	78.2294
GSTM1	4.765	6.00453	1.77666	2.94823e-09	5.0511e-08	10.6742
RP11-599B13.6	2.25893	6.77943	1.58736	2.39225e-11	8.23585e-10	15.3111
F8A3	4.49213	11.6452	1.5674	5.3905e-29	3.27239e-25	54.8582
NPIPB15	3.32358	9.26737	1.56063	1.84747e-19	1.52937e-16	33.439
ZACN	4.80003	7.13058	1.21123	2.29461e-12	1.08376e-10	17.5766
CCL3L3	2.60274	7.42359	1.19902	3.00745e-13	2.05138e-11	19.5433
AC103801.2	3.32654	5.65247	1.09167	2.22343e-08	2.84561e-07	8.73641
ACSM1	3.39816	8.88474	0.918186	4.42478e-18	2.37012e-15	30.3475
ARHGAP40	3.16622	4.57334	0.908754	5.58688e-06	3.57513e-05	3.47573
AL807752.1	2.12488	6.23108	0.893444	7.59954e-10	1.57276e-08	11.9775
ST20-MTHFS	2.89202	7.15005	0.888758	2.00899e-12	9.75675e-11	17.7051
CRYBB2	1.65684	10.2542	0.843368	3.19237e-23	9.68992e-20	41.8829
TPGS1	4.26902	9.15969	0.835893	4.56387e-19	3.19681e-16	32.5585
DHRS2	5.03032	3.8043	0.807316	0.000153408	0.000652927	0.369938
SCXA	3.18928	8.75817	0.796823	1.23598e-17	4.78931e-15	29.3482
HES4	5.08472	9.88147	0.793348	9.10231e-22	1.50701e-18	38.6158
GJB5	2.7157	5.65107	0.773545	2.24085e-08	2.86324e-07	8.72893
PHGR1	3.06198	3.91387	0.769758	9.88199e-05	0.000442624	0.779083
TNNI3	2.91152	4.22404	0.7639	2.68499e-05	0.000141778	1.99759
PRSS45	1.61535	8.03545	0.758716	3.47235e-15	4.485e-13	23.8693
PNMA6A	0.549784	8.18791	0.754184	1.09218e-15	1.77596e-13	24.9924
CTC-360G5.1	1.8694	8.67694	0.753937	2.37508e-17	7.86454e-15	28.7129
GSTT2B	3.69175	6.02847	0.746858	2.55983e-09	4.50431e-08	10.8099
CTB-134H23.2	0.856366	9.0097	0.743534	1.58658e-18	1.03195e-15	31.3456
SCN1A	0.496235	8.03905	0.742464	3.37957e-15	4.39634e-13	23.8956
UGT2B17	1.63506	4.33631	0.74152	1.64038e-05	9.19782e-05	2.46049
C6orf100	1.37903	6.75548	0.736056	2.79669e-11	9.37997e-10	15.1603
CALML6	2.18197	8.57213	0.72964	5.47694e-17	1.53456e-14	27.9005
RP11-514P8.6	1.47084	5.05235	0.726086	5.44752e-07	4.636e-06	5.68278
GSTT2	4.70568	6.09428	0.706689	1.732e-09	3.19587e-08	11.1853
JSRP1	2.97412	6.81102	0.696235	1.94527e-11	6.85247e-10	15.5108
PRSS50	2.18799	5.94839	0.696117	4.09762e-09	6.71294e-08	10.3581
HBA1	4.58082	5.07742	0.695088	4.79592e-07	4.14145e-06	5.80399
C10orf82	3.14861	3.64249	0.681932	0.000287998	0.0011375	-0.213792
C4orf48	5.36904	7.58965	0.678854	9.22303e-14	7.70504e-12	20.6884
RP4-583P15.15	3.48334	9.19069	0.676794	3.52061e-19	2.65087e-16	32.8111
EXOC3L4	2.70565	6.11872	0.671475	1.49674e-09	2.80439e-08	11.3257
PCP2	4.30952	7.09171	0.665138	2.98913e-12	1.37818e-10	17.3208
CROCC	5.09651	10.081	0.665104	1.53253e-22	3.7707e-19	40.3529
APOC4-APOC2	1.78645	3.44582	0.659038	0.00059999	0.0021493	-0.890229
ZDHHC11B	3.18084	6.2312	0.658446	7.59432e-10	1.57276e-08	11.9782
AZU1	2.33112	5.33324	0.657172	1.26717e-07	1.28926e-06	7.0725
PCSK1N	3.11472	3.85859	0.652209	0.000123537	0.000539921	0.571257
TUBB8	2.31155	7.17261	0.649364	1.7216e-12	8.71043e-11	17.8545
C9orf173	1.27578	7.80323	0.645967	1.95389e-14	2.01041e-12	22.193
TCAP	2.47112	6.99576	0.643813	5.71095e-12	2.39526e-10	16.6949
COL2A1	3.18808	2.95767	0.642995	0.00319398	0.0093085	-2.41146
LIME1	4.55765	7.08894	0.642964	3.0457e-12	1.40071e-10	17.3027
LGALS4	2.23744	7.74539	0.640904	2.98496e-14	2.93849e-12	21.7821
TMEM238	4.65881	8.68915	0.635664	2.15355e-17	7.26303e-15	28.8081
RETN	1.88285	5.42862	0.635599	7.60336e-08	8.26208e-07	7.56028
MAMDC4	3.43034	8.38658	0.634621	2.35632e-16	5.12527e-14	26.4822
NPIPA8	2.82858	3.51016	0.627408	0.000473721	0.00175034	-0.672939
CCDC154	2.73052	6.93484	0.627399	8.5816e-12	3.3902e-10	16.3013
AC120194.1	5.8574	3.51888	0.623173	0.000458664	0.00170543	-0.643199
C15orf37	2.67743	6.65237	0.621508	5.45038e-11	1.65547e-09	14.5164
NOXA1	4.74582	8.53729	0.620718	7.2173e-17	1.90495e-14	27.6322
UPK3B	2.5747	6.37914	0.619925	3.06128e-10	7.27834e-09	12.8528
AC037459.4	3.76201	3.57659	0.618385	0.000369714	0.00141099	-0.44448
GOLGA6L10	0.842083	7.62573	0.615973	7.11419e-14	6.32018e-12	20.9401
BRICD5	4.09918	7.50905	0.614335	1.64141e-13	1.23526e-11	20.1299
NPIPA7	6.15713	7.01506	0.61423	5.01683e-12	2.14475e-10	16.8202
CASP16	2.45261	5.60052	0.614066	2.96904e-08	3.63143e-07	8.45955
RHPN1	5.95239	8.91442	0.611434	3.47169e-18	2.03956e-15	30.5835
MXD3	5.18016	8.89774	0.609937	3.97909e-18	2.19598e-15	30.4508
CPNE7	4.43322	4.94609	0.609671	9.2899e-07	7.44336e-06	5.17538
SAPCD1	3.4483	7.52511	0.609403	1.46385e-13	1.12964e-11	20.2408
GJD3	0.395961	8.96729	0.606302	2.24998e-18	1.36589e-15	31.0056
SCNN1D	3.6439	7.58502	0.604026	9.53481e-14	7.85737e-12	20.6562
RP11-5A19.5	2.97622	6.61319	0.59897	7.00735e-11	2.05173e-09	14.274
CCDC64B	5.73594	7.75522	0.596492	2.77815e-14	2.76479e-12	21.8517
RTEL1-TNFRSF6B	3.69593	8.8044	0.59626	8.50443e-18	3.77763e-15	29.7118
KIFC2	6.07038	8.26122	0.593517	6.22359e-16	1.14489e-13	25.5386
AC136297.1	4.6248	3.72453	0.589956	0.000209876	0.000858929	0.0791283
AC026740.1	2.29718	8.00909	0.588086	4.23354e-15	5.42967e-13	23.6769
TNNT1	5.75218	3.19803	0.587794	0.00143997	0.00465307	-1.69066
SLC26A10	2.78735	6.95113	0.58537	7.69857e-12	3.0747e-10	16.4063
WBSCR27	4.45183	6.4123	0.58506	2.49115e-10	6.14753e-09	13.0513
HGFAC	1.411	6.28563	0.584346	5.44781e-10	1.17833e-08	12.2979
RASA4B	5.02013	8.05727	0.582592	2.94595e-15	3.91618e-13	24.0289
SERPINC1	1.63753	8.15489	0.582369	1.40523e-15	2.11505e-13	24.7476
CFD	5.93155	4.78343	0.579047	2.06323e-06	1.49514e-05	4.41826
AREGB	1.93253	3.36736	0.578706	0.000796386	0.00277744	-1.14996
CCDC74B	4.80263	5.80174	0.57851	9.56295e-09	1.39552e-07	9.54493
NTN5	2.01272	7.26974	0.578253	8.816e-13	5.00178e-11	18.5021
C11orf71	3.95271	6.55145	0.576187	1.03846e-10	2.86986e-09	13.8946
SCAND1	6.93309	9.41119	0.571513	5.45021e-20	5.22417e-17	34.6279
DNASE1L2	3.17228	7.24916	0.571381	1.01659e-12	5.61035e-11	18.3642
SYCE1L	3.00815	5.49765	0.566339	5.22812e-08	5.94468e-07	7.91827
MYO15B	6.49896	7.48834	0.565954	1.90182e-13	1.40797e-11	19.9872
IER5L	5.351	7.99983	0.564872	4.53825e-15	5.77977e-13	23.6095
C2orf82	3.73715	4.65329	0.562692	3.84166e-06	2.59223e-05	3.82972
ANO9	5.25017	7.8846	0.562038	1.07166e-14	1.17111e-12	22.7757
AC009065.1	0.35873	6.94735	0.561686	7.8953e-12	3.1395e-10	16.3819
CCDC78	4.68722	5.57369	0.561274	3.44422e-08	4.14034e-07	8.31747
AGER	3.87464	8.25679	0.5595	6.4394e-16	1.17274e-13	25.5055
ADAT3	3.81932	7.15096	0.558955	1.99658e-12	9.75675e-11	17.7111
C11orf89	1.64317	6.02938	0.55791	2.54618e-09	4.49332e-08	10.8151
BGLAP	2.65013	6.72957	0.55778	3.30994e-11	1.06666e-09	14.9977
PTGER1	0.89395	8.29356	0.55756	4.84958e-16	9.20006e-14	25.7809
PRR22	3.62185	7.61517	0.557213	7.67673e-14	6.68669e-12	20.8663
SAP25	3.3613	4.89205	0.553951	1.21411e-06	9.38118e-06	4.9212
MIB2	5.58851	10.0723	0.553119	1.65636e-22	3.7707e-19	40.2771
LINGO3	1.65183	6.90634	0.551958	1.03719e-11	3.98508e-10	16.1183
ENHO	4.19054	4.16761	0.551636	3.42507e-05	0.00017507	1.76929
CLEC18A	2.06672	6.24647	0.550915	6.92039e-10	1.45704e-08	12.0676
RP11-178L8.4	2.22978	5.61025	0.546793	2.81305e-08	3.46001e-07	8.51121
ANXA8L1	2.72645	3.57839	0.545425	0.000367222	0.00140327	-0.438242
H2AFJ	8.05221	7.04669	0.54356	4.05386e-12	1.78665e-10	17.0262
DOC2A	3.81489	4.9746	0.543193	8.05814e-07	6.58389e-06	5.31052
ASIC3	3.7159	6.25108	0.542896	6.72862e-10	1.42325e-08	12.0947
RP11-683L23.1	2.12646	5.26256	0.538105	1.8408e-07	1.79757e-06	6.71623
CLDN23	3.42881	5.46904	0.534474	6.10915e-08	6.79657e-07	7.76938
P2RX5	3.38391	4.30269	0.53384	1.90343e-05	0.000105078	2.32066
LTC4S	4.40781	7.52141	0.533283	1.50298e-13	1.15495e-11	20.2152
APOE	8.64099	6.67509	0.53322	4.70875e-11	1.45595e-09	14.6575
RP11-293I14.2	1.78925	3.36634	0.531095	0.000799275	0.00278645	-1.15328
CHTF18	5.70456	8.71599	0.528124	1.73603e-17	6.0801e-15	29.0177
LTB	5.00419	4.10986	0.525383	4.38126e-05	0.000217179	1.53868
HSF4	5.7232	7.16328	0.524908	1.83519e-12	9.15683e-11	17.7927
C2CD4C	2.14362	5.35144	0.523076	1.15022e-07	1.1855e-06	7.16494
SAMD11	4.18832	3.91803	0.521249	9.71643e-05	0.000436389	0.794824
AC020922.1	2.40119	6.80139	0.520317	2.07201e-11	7.24288e-10	15.4499
B4GALNT4	6.11382	5.79312	0.517061	1.00455e-08	1.45544e-07	9.49772
CCL4L1	4.61854	5.19548	0.5153	2.61326e-07	2.43565e-06	6.38218
AC062017.1	2.98601	6.21831	0.51516	8.21256e-10	1.68053e-08	11.9029
HAGHL	5.52422	6.72816	0.514526	3.34041e-11	1.07001e-09	14.9888
REC8	4.75248	6.31759	0.514126	4.4776e-10	1.0055e-08	12.4867
CTD-2545M3.6	0.378821	6.91433	0.513887	9.83622e-12	3.79528e-10	16.1695
BBC3	5.4137	8.24024	0.512987	7.31321e-16	1.25979e-13	25.3819
TNFRSF25	4.79586	6.76975	0.510746	2.54829e-11	8.70723e-10	15.2501
DNPH1	6.98534	8.82164	0.510095	7.39491e-18	3.42913e-15	29.8478
C11orf35	4.1226	8.15625	0.509105	1.39082e-15	2.11081e-13	24.7576
PAQR6	4.15983	5.65099	0.507516	2.24192e-08	2.86324e-07	8.72848
CCL3L1	3.55866	3.77852	0.50689	0.000169865	0.000714454	0.275314
EME2	4.87178	7.64398	0.506668	6.23621e-14	5.65044e-12	21.0677
MUC4	1.66716	5.11914	0.50633	3.8753e-07	3.44268e-06	6.00686
GADD45G	5.6487	6.21519	0.50615	8.36953e-10	1.70881e-08	11.8847
ABHD16B	4.2722	8.10166	0.505336	2.10582e-15	2.97296e-13	24.3548
UCN	3.14396	6.59897	0.504901	7.67402e-11	2.20789e-09	14.1863
FAM166A	1.23815	7.08229	0.503686	3.18616e-12	1.45795e-10	17.2591
C19orf71	2.99971	6.02887	0.500767	2.5539e-09	4.50161e-08	10.8122
RBBP8NL	4.36642	7.40704	0.495655	3.37932e-13	2.271e-11	19.4304
CCDC85B	5.65004	6.67677	0.495621	4.65813e-11	1.44521e-09	14.6679
IZUMO1	1.0698	6.76271	0.495562	2.66809e-11	9.04865e-10	15.2058
CAPS	6.66143	4.80929	0.494958	1.82022e-06	1.33668e-05	4.53705
AC174470.1	2.80263	4.18478	0.494682	3.18141e-05	0.000164089	1.83847
PPT2-EGFL8	3.46492	7.3713	0.493914	4.34355e-13	2.73719e-11	19.1873
AZI1	5.34339	7.6432	0.493515	6.27147e-14	5.65425e-12	21.0623
YJEFN3	3.81118	7.5191	0.493033	1.52795e-13	1.1692e-11	20.1993
PILRB	6.41835	7.28098	0.491692	8.15492e-13	4.67036e-11	18.5775
AC004017.1	1.45175	3.5365	0.491665	0.000429584	0.00160826	-0.582863
FBXL8	4.7851	8.70584	0.491395	1.88369e-17	6.47278e-15	28.9383
KRT81	4.27576	2.65749	0.490954	0.00803481	0.0205809	-3.23434
GP1BB	4.01691	5.49893	0.490694	5.19152e-08	5.91295e-07	7.92499
BZRAP1	5.49677	5.74063	0.49057	1.35394e-08	1.86238e-07	9.2116
CEBPA	2.33523	5.00044	0.489386	7.079e-07	5.85761e-06	5.43366
TNFRSF18	5.08962	4.81466	0.488732	1.7734e-06	1.30493e-05	4.56176
AC002398.9	2.831	3.57931	0.488329	0.000365952	0.00139986	-0.435045
PLA2G4C	5.48183	7.89468	0.488033	9.94479e-15	1.11214e-12	22.8482
ADM5	2.87268	5.75439	0.485236	1.25232e-08	1.74769e-07	9.28638
CACNG6	1.18598	3.11521	0.484264	0.00190591	0.00597939	-1.94522
PIF1	3.59071	7.1454	0.484131	2.07387e-12	1.0045e-10	17.6744
IRF7	6.59491	7.34938	0.482248	5.06419e-13	3.11584e-11	19.0387
DOK7	3.95808	3.71897	0.481807	0.000214466	0.000875947	0.0590826
DLX4	2.99953	4.4601	0.481661	9.40434e-06	5.66938e-05	2.98434
FDXR	5.53214	8.36621	0.480408	2.76138e-16	5.8477e-14	26.3281
HEXDC	6.04646	10.4476	0.48016	5.41106e-24	1.97092e-20	43.6144
MSLN	2.92638	3.07779	0.479883	0.00215893	0.0066766	-2.05811
SPSB2	5.19868	9.29893	0.477721	1.41501e-19	1.22715e-16	33.6987
RNF112	1.83997	7.1726	0.477364	1.72181e-12	8.71043e-11	17.8544
PLA2G4B	4.15627	6.95057	0.476183	7.72717e-12	3.07937e-10	16.4027
AC022400.2	1.19561	4.58614	0.475875	5.26381e-06	3.3957e-05	3.532
AC135048.1	2.10078	5.11149	0.475494	4.03026e-07	3.56133e-06	5.96953
SLC16A11	2.55337	4.21112	0.475402	2.83955e-05	0.000148946	1.94508
DOHH	5.22657	8.49389	0.475204	1.01647e-16	2.60731e-14	27.2994
QRICH2	3.62468	7.39226	0.474308	3.74946e-13	2.43876e-11	19.3298
HIST3H2A	5.41064	3.37394	0.474233	0.000777838	0.002719	-1.12838
LAMA5	7.04106	8.24486	0.474083	7.05819e-16	1.248e-13	25.4164
RFPL3S	2.55629	6.18634	0.473383	9.96653e-10	1.97294e-08	11.7167
TREML4	0.486728	8.23242	0.47262	7.76596e-16	1.31099e-13	25.3236
LAIR2	2.04602	4.18416	0.472619	3.18998e-05	0.000164345	1.83595
H2AFB3	1.11696	6.27833	0.472348	5.69691e-10	1.22929e-08	12.2548
C19orf60	6.46464	8.6091	0.472111	4.08257e-17	1.19922e-14	28.1862
CHKB-CPT1B	4.55847	6.92374	0.46955	9.23956e-12	3.61796e-10	16.23
TRIM73	3.13639	5.76646	0.468871	1.16934e-08	1.6547e-07	9.3521
FBXL15	4.8635	8.05181	0.468445	3.06983e-15	4.05129e-13	23.9889
USP41	4.53469	2.94042	0.468082	0.00337528	0.0097743	-2.46109
ENO3	4.95045	7.51384	0.467546	1.58626e-13	1.20701e-11	20.163
CGA	2.66298	1.87752	0.467352	0.0608223	0.114361	-4.96697
TRIM74	2.12355	4.96598	0.465477	8.41287e-07	6.83691e-06	5.26959
TCTE3	1.1524	6.60097	0.463682	7.57667e-11	2.18744e-09	14.1986
CEBPD	6.07946	6.12678	0.463416	1.42623e-09	2.67778e-08	11.3721
CPLX1	4.49355	6.15235	0.462841	1.22327e-09	2.34262e-08	11.5196
C17orf82	1.83804	5.34202	0.462807	1.20935e-07	1.23735e-06	7.11708
HUS1B	1.51456	4.06473	0.46264	5.29963e-05	0.000255674	1.36065
SHC2	5.34973	5.67607	0.462634	1.94825e-08	2.53802e-07	8.86294
CALY	1.28815	4.2129	0.462403	2.81776e-05	0.000147973	1.95231
HSD17B3	1.92563	5.2095	0.461668	2.4295e-07	2.29373e-06	6.45167
POMC	2.37583	4.97631	0.461428	7.98953e-07	6.53515e-06	5.31865
RAB4B-EGLN2	2.31908	4.46282	0.459824	9.2889e-06	5.60907e-05	2.99598
ADCK5	5.17157	8.62739	0.459823	3.52898e-17	1.06465e-14	28.3278
FAM229A	3.6346	6.92842	0.457882	8.95658e-12	3.52305e-10	16.26
SIX5	5.48108	7.54507	0.457586	1.26946e-13	1.01324e-11	20.3788
TUBA3E	2.29955	3.49106	0.457547	0.000508331	0.00185898	-0.737833
AC104057.1	1.32118	3.86724	0.456382	0.000119316	0.00052361	0.603601
RAMP1	5.86896	4.07865	0.456382	4.99858e-05	0.000243342	1.41534
AC008443.1	2.35535	2.77236	0.456297	0.00569869	0.0153007	-2.92961
C19orf68	3.58022	7.30692	0.454676	6.80978e-13	4.05293e-11	18.752
KCNK15	4.84619	4.20092	0.454595	2.96763e-05	0.000154646	1.9037
GLI4	5.647	8.73916	0.454327	1.44078e-17	5.24789e-15	29.199
HSPB1	9.666	6.32513	0.45393	4.27445e-10	9.63445e-09	12.5314
PRSS53	2.39345	6.35855	0.453134	3.47785e-10	8.06861e-09	12.73
RP11-1105G2.3	2.78165	5.71747	0.452546	1.54334e-08	2.09444e-07	9.08613
UPK3BL	6.44292	6.3615	0.452319	3.41488e-10	7.94276e-09	12.7476
ARHGAP33	5.00974	6.65003	0.452137	5.53323e-11	1.67135e-09	14.5018
MAPK15	5.11529	3.34098	0.45114	0.000874844	0.00300843	-1.23598
FAM132A	2.93573	5.17733	0.450615	2.87123e-07	2.64898e-06	6.29248
AMT	4.6079	6.03178	0.449934	2.51034e-09	4.43866e-08	10.8287
ZNF703	7.00554	5.78893	0.449749	1.02887e-08	1.48595e-07	9.47478
SULT1C2	2.26355	4.21247	0.449394	2.823e-05	0.000148205	1.95056
H1FX	7.77298	9.18675	0.447941	3.6389e-19	2.65087e-16	32.779
SCRIB	6.99807	8.3333	0.446539	3.56566e-16	7.14978e-14	26.0797
FAM129C	1.95656	3.97614	0.444878	7.65978e-05	0.000353343	1.01658
AC104809.3	1.02355	3.79433	0.443762	0.000159587	0.000675907	0.333264
MZT2B	8.50972	7.59095	0.44315	9.13779e-14	7.66901e-12	20.6974
CYP4F12	2.68184	3.38482	0.442052	0.000748111	0.00262668	-1.09267
LRRC45	5.74987	8.33305	0.441928	3.57253e-16	7.14978e-14	26.0779
TNNT2	2.6928	3.63544	0.441141	0.000295847	0.00116352	-0.238649
BATF	5.86308	5.85911	0.440386	6.87936e-09	1.04667e-07	9.86084
C21orf2	5.73924	8.33488	0.440043	3.52216e-16	7.14978e-14	26.0916
LGALS2	3.87932	3.27496	0.43896	0.00110375	0.00368902	-1.44837
FAM182B	2.34636	5.21228	0.438077	2.39461e-07	2.26784e-06	6.46546
C6orf141	4.94929	3.11115	0.437446	0.00193198	0.00605237	-1.95754
PNMT	3.22891	2.72049	0.437061	0.00666475	0.0175124	-3.06879
ESPNL	1.64039	4.34489	0.437009	1.57902e-05	8.92244e-05	2.49635
ZNF837	3.50647	6.85413	0.436576	1.46509e-11	5.43426e-10	15.7846
ANKRD18A	2.41678	3.20727	0.435843	0.00139507	0.00452646	-1.66184
ZGPAT	6.03183	8.8454	0.435712	6.09688e-18	3.00098e-15	30.0356
TBC1D3C	3.40044	4.12557	0.435612	4.09858e-05	0.000204783	1.60112
AC006547.14	1.74061	5.51986	0.435585	4.63052e-08	5.38168e-07	8.03434
EGFL8	4.98048	7.23776	0.435363	1.09987e-12	5.96154e-11	18.288
MICALL2	5.94495	7.5882	0.435324	9.31977e-14	7.7503e-12	20.6783
AC132192.1	3.10461	3.65906	0.434053	0.000270293	0.00107692	-0.155119
ISG15	7.95126	3.88684	0.4336	0.000110257	0.000487734	0.677091
C1QTNF4	1.89238	4.96061	0.433473	8.6414e-07	7.00076e-06	5.24412
CDC42EP5	5.32121	5.3414	0.433318	1.21334e-07	1.24003e-06	7.11393
CPT1B	5.75138	6.79292	0.432042	2.19023e-11	7.62687e-10	15.3963
CLDN3	7.20271	4.19567	0.431849	3.03563e-05	0.000157327	1.88245
KIAA0125	2.5478	3.00231	0.43168	0.00276557	0.00823926	-2.28177
PRR7	4.12303	5.45894	0.431529	6.45314e-08	7.12702e-07	7.71703
LENG8	6.94959	7.53421	0.431371	1.3718e-13	1.06766e-11	20.3037
COL9A3	4.49044	3.66252	0.431284	0.000266733	0.00106366	-0.142853
FUT7	2.05215	5.04997	0.431174	5.51358e-07	4.68783e-06	5.67131
TNFRSF4	4.50007	6.23494	0.431048	7.42343e-10	1.54157e-08	12.0001
CCDC88B	5.24457	6.02687	0.430773	2.58427e-09	4.5298e-08	10.8008
H2AFB2	1.09111	5.70445	0.430283	1.66094e-08	2.22256e-07	9.01577
SCT	2.79164	3.42115	0.430087	0.000656243	0.00232791	-0.97251
CLEC18B	2.05546	4.62893	0.429929	4.30869e-06	2.85761e-05	3.72123
KLHL17	4.64785	7.3816	0.429738	4.04082e-13	2.60327e-11	19.2573
ASIP	1.39763	4.77528	0.429527	2.14609e-06	1.54546e-05	4.38095
TBC1D3H	3.25461	4.68168	0.429184	3.35885e-06	2.29881e-05	3.95677
SYT5	2.02718	2.87388	0.428212	0.00416563	0.0117002	-2.64982
CDKN2A	5.73204	4.43248	0.427874	1.06599e-05	6.32579e-05	2.86623
EFCAB8	1.09523	5.43688	0.427541	7.27169e-08	7.93957e-07	7.6029
PLD4	4.42518	4.71279	0.427448	2.89663e-06	2.01042e-05	4.0969
FAM207A	5.97281	8.57943	0.426938	5.16874e-17	1.47083e-14	27.9568
PPP1R14A	4.51632	4.74182	0.426886	2.52103e-06	1.77957e-05	4.22841
C1orf170	3.83337	5.94	0.426838	4.3035e-09	6.95747e-08	10.311
RASSF7	6.31217	7.16458	0.426691	1.81895e-12	9.10074e-11	17.8013
TSKS	1.17424	6.00465	0.426619	2.94606e-09	5.0511e-08	10.6749
C4BPA	1.45403	3.2975	0.426549	0.00101999	0.00343174	-1.37631
ATAD3B	5.1168	6.58524	0.426349	8.37626e-11	2.37985e-09	14.1019
ADAMTS13	3.84526	6.4514	0.426252	1.95123e-10	4.97004e-09	13.2867
PIDD	5.19817	7.79067	0.426202	2.14267e-14	2.19226e-12	22.1036
TRPV1	2.35998	4.63813	0.424017	4.12634e-06	2.75573e-05	3.76212
EVA1B	6.50552	5.20298	0.423487	2.5134e-07	2.35584e-06	6.41931
METRN	7.22388	4.73135	0.423389	2.65077e-06	1.85819e-05	4.18088
PWWP2B	5.58675	8.45063	0.422513	1.42804e-16	3.51451e-14	26.9689
NME2	5.35955	5.29983	0.421636	1.51265e-07	1.50538e-06	6.90352
HES7	0.846857	6.25081	0.421423	6.73967e-10	1.42393e-08	12.0931
KCNAB3	2.93763	6.2556	0.421267	6.54557e-10	1.39099e-08	12.1212
MYLK2	1.71616	6.05114	0.421147	2.2385e-09	4.00746e-08	10.9388
TMEM160	5.36907	7.9975	0.421034	4.6182e-15	5.80046e-13	23.5925
PARP10	6.86251	6.96855	0.420889	6.85308e-12	2.76737e-10	16.5187
COL7A1	4.95969	4.40891	0.420492	1.18563e-05	6.9542e-05	2.76603
RHBG	2.40608	4.02296	0.420425	6.31037e-05	0.000298427	1.19751
HIST2H2AA4	8.10114	4.36069	0.419781	1.47169e-05	8.39936e-05	2.56258
GIPR	3.29127	4.53004	0.419614	6.82716e-06	4.25955e-05	3.28643
MADCAM1	1.80327	5.6871	0.419426	1.83131e-08	2.4133e-07	8.92223
C1orf159	5.33189	8.49088	0.419164	1.0409e-16	2.6329e-14	27.2763
OXLD1	6.54231	8.56195	0.419028	5.93716e-17	1.61846e-14	27.822
MAN2C1	6.76364	8.97779	0.418114	2.0637e-18	1.296e-15	31.0897
LRFN4	5.48868	6.00509	0.417148	2.9385e-09	5.04392e-08	10.6774
CCDC12	7.0421	9.9534	0.417058	4.80301e-22	8.74724e-19	39.2391
METRNL	6.53665	6.73245	0.41668	3.24866e-11	1.0584e-09	15.0157
C2CD4D	2.98711	6.36485	0.416528	3.34485e-10	7.82987e-09	12.7675
LRRC24	3.27544	5.35062	0.416292	1.15523e-07	1.18865e-06	7.16079
TUBA3C	0.450324	4.93662	0.415398	9.73765e-07	7.75097e-06	5.13066
RP11-192H23.4	3.17814	6.71102	0.414334	3.7332e-11	1.18242e-09	14.8815
TNNI2	3.56834	4.39947	0.413929	1.23712e-05	7.22042e-05	2.726
HAPLN2	1.20283	5.00793	0.412731	6.81749e-07	5.67459e-06	5.46944
MMP23B	3.68975	4.63506	0.412372	4.18627e-06	2.79269e-05	3.74848
COMTD1	5.78165	6.86822	0.41237	1.33498e-11	5.00707e-10	15.8744
FOXD4	2.31651	5.32098	0.411549	1.35239e-07	1.3612e-06	7.01038
RNF224	1.73769	5.37579	0.4114	1.00995e-07	1.05678e-06	7.28911
UBBP4	4.98752	8.90708	0.411319	3.68631e-18	2.09797e-15	30.5252
CAMSAP3	5.82692	7.10368	0.411087	2.75563e-12	1.28352e-10	17.3995
PRSS46	0.833064	5.1697	0.411052	2.98681e-07	2.74172e-06	6.25488
MST1	4.97763	5.83463	0.410487	7.9201e-09	1.17844e-07	9.7257
PCSK4	4.10286	5.74833	0.410181	1.29611e-08	1.79368e-07	9.25343
CAPN10	5.39133	8.76832	0.409853	1.13874e-17	4.60859e-15	29.4279
DMPK	6.01459	7.40647	0.409839	3.39279e-13	2.27167e-11	19.4266
FOXD4L1	1.11973	6.63959	0.409441	5.91698e-11	1.78116e-09	14.4371
NEIL1	5.67769	5.87438	0.407456	6.29895e-09	9.66441e-08	9.9454
TSPO	8.11264	8.15701	0.407031	1.38273e-15	2.11081e-13	24.7633
EXD3	5.31343	8.43124	0.406348	1.6624e-16	3.85169e-14	26.8212
JOSD2	6.43444	7.75804	0.406167	2.72129e-14	2.73758e-12	21.8717
C9orf142	7.03957	8.38616	0.405827	2.36395e-16	5.12527e-14	26.4791
CYP21A2	4.06332	3.66772	0.405813	0.000261453	0.00104489	-0.124356
KIAA1875	2.18471	4.5973	0.405179	4.99678e-06	3.25005e-05	3.58119
ESPN	5.85012	3.49343	0.404042	0.000503919	0.00184507	-0.729811
FITM1	2.30927	6.21562	0.403771	8.34762e-10	1.70625e-08	11.8872
HPR	0.526395	5.63587	0.403634	2.43933e-08	3.0808e-07	8.64767
C14orf80	5.60424	7.47615	0.403596	2.0737e-13	1.51672e-11	19.9034
PLGLB2	2.79627	4.36471	0.403361	1.44555e-05	8.26052e-05	2.57944
PPP2R3B	4.51326	7.88331	0.403348	1.08199e-14	1.17293e-12	22.7664
TMEM190	1.4511	3.2229	0.403131	0.00132212	0.00432445	-1.61295
ODF3B	6.32474	6.15341	0.403048	1.21552e-09	2.33022e-08	11.5258
RP11-552F3.12	1.8629	5.62191	0.402852	2.6365e-08	3.27754e-07	8.57325
ENTHD2	5.52783	8.77689	0.402721	1.06254e-17	4.50021e-15	29.4953
CCR10	2.57932	5.57963	0.402413	3.33294e-08	4.01983e-07	8.3489
CDK10	6.40873	8.74405	0.40212	1.38511e-17	5.14809e-15	29.2374
DNAJC25-GNG10	2.50719	2.74261	0.40209	0.00623613	0.0165292	-3.00976
DRD4	2.45646	4.4165	0.401779	1.1458e-05	6.73356e-05	2.79822
PNPLA7	4.35024	5.57832	0.401201	3.35727e-08	4.0465e-07	8.34194
AL592284.1	3.9819	5.62137	0.401197	2.64441e-08	3.28513e-07	8.57039
HDAC10	5.82898	8.43059	0.401137	1.67079e-16	3.85169e-14	26.8163
DKFZP779J2370	2.61311	3.97536	0.400286	7.68445e-05	0.000354162	1.01358
LTB4R2	2.51169	4.70262	0.399898	3.04054e-06	2.09831e-05	4.051
GLTPD2	1.27467	5.48791	0.399414	5.51318e-08	6.22481e-07	7.86751
SELO	5.71622	8.37676	0.399397	2.54372e-16	5.45015e-14	26.4079
RBP1	6.74119	3.41836	0.399021	0.00066291	0.00234973	-0.981785
FKSG63	1.37496	3.68212	0.39902	0.000247356	0.000995106	-0.0730604
CCL25	1.21198	4.54565	0.398873	6.35217e-06	4.00851e-05	3.35451
ATP5EP2	3.23469	4.13322	0.398572	3.96736e-05	0.00019932	1.63159
NME3	7.4349	7.34634	0.398424	5.173e-13	3.16143e-11	19.0181
AP001055.1	2.13105	4.59217	0.398287	5.11782e-06	3.31811e-05	3.55858
AC007952.5	2.14342	5.05771	0.397956	5.30144e-07	4.53285e-06	5.70864
MZB1	5.97904	2.8693	0.397787	0.00422584	0.0118402	-2.66267
RPS26	9.69435	7.90461	0.397763	9.23765e-15	1.06479e-12	22.9198
PRAM1	3.65898	5.78104	0.39732	1.07621e-08	1.54088e-07	9.43165
LLGL2	7.22723	7.6793	0.397168	4.82901e-14	4.51004e-12	21.3156
DECR2	6.22738	7.93549	0.397113	7.34204e-15	8.79693e-13	23.1426
EVPL	5.52599	6.11197	0.396902	1.55842e-09	2.90204e-08	11.2868
STX16-NPEPL1	3.48641	4.14215	0.39688	3.81915e-05	0.000192831	1.66725
CORO6	3.71483	2.97944	0.396172	0.00297798	0.00877447	-2.34844
CYP2D6	2.67475	4.94147	0.396112	9.50578e-07	7.58962e-06	5.15355
AP005482.1	3.2627	5.14401	0.395873	3.41035e-07	3.08848e-06	6.12856
DCST2	3.43871	5.14999	0.395485	3.30679e-07	3.00365e-06	6.15793
GDPD3	4.54929	3.70526	0.395459	0.00022619	0.000916842	0.00977072
FGFR3	4.79603	3.11721	0.393982	0.00189317	0.00594149	-1.93915
FAM3A	6.58144	10.626	0.393855	1.03029e-24	4.69091e-21	45.2328
CALML5	5.24498	1.7049	0.393741	0.0886134	0.155004	-5.2707
TELO2	6.41569	7.26546	0.393587	9.0816e-13	5.10476e-11	18.4733
CTD-2616J11.11	1.67182	3.95983	0.392814	8.19102e-05	0.000374905	0.954028
LRRC36	2.50072	5.1716	0.392683	2.95771e-07	2.71912e-06	6.2642
SLX1A	6.09027	5.62745	0.392374	2.55645e-08	3.2013e-07	8.60277
CD1E	3.38806	3.21206	0.391638	0.00137235	0.00446228	-1.64689
NOTCH2NL	6.52069	7.8212	0.391244	1.71188e-14	1.80212e-12	22.3213
MFSD3	6.24533	6.60189	0.390727	7.53234e-11	2.18438e-09	14.2043
TNFRSF6B	3.79651	3.65629	0.389519	0.000273183	0.00108629	-0.164953
TMPRSS9	1.48745	3.88444	0.389323	0.00011133	0.00049236	0.668078
E4F1	5.96322	8.6503	0.389059	2.93921e-17	9.0727e-15	28.5057
HIST2H3D	1.60487	2.85279	0.388994	0.00444917	0.0123764	-2.70875
ACOXL	1.62812	4.13774	0.388897	3.89158e-05	0.000195837	1.64965
VCX3A	0.575542	4.02132	0.388889	6.35355e-05	0.000300307	1.19114
ZAP70	3.91946	3.59049	0.386735	0.000350853	0.00134975	-0.39616
TUBA3D	3.46563	2.57408	0.386724	0.0102355	0.0253446	-3.44765
AL590708.2	0.927752	5.09662	0.386614	4.34864e-07	3.80574e-06	5.89716
RP11-1021N1.1	0.448884	4.76647	0.386578	2.23927e-06	1.60242e-05	4.34068
DDX51	5.52792	10.0495	0.386235	2.03396e-22	4.11584e-19	40.0769
KRT83	1.25762	3.85727	0.385614	0.000124189	0.000542122	0.566357
ATP2A1	2.78881	5.17981	0.385554	2.83453e-07	2.61645e-06	6.30473
CGB7	1.25237	5.344	0.385415	1.19668e-07	1.22714e-06	7.12713
SLC22A16	1.27516	4.79472	0.385316	1.95351e-06	1.42252e-05	4.47006
PTRH1	5.91714	7.30442	0.385028	6.92971e-13	4.09753e-11	18.7351
HES6	5.06106	4.49896	0.38484	7.87562e-06	4.84236e-05	3.15163
ZNF628	4.15996	7.40333	0.38473	3.46855e-13	2.30545e-11	19.4052
STRC	2.32902	4.30576	0.383971	1.87782e-05	0.00010379	2.33339
GOLGA6L4	3.02445	5.78686	0.38378	1.04105e-08	1.49998e-07	9.4635
ZGLP1	3.80396	5.70503	0.383708	1.65556e-08	2.21862e-07	9.01888
PPP1R35	6.35952	8.13267	0.383535	1.66418e-15	2.44419e-13	24.5834
NKD2	4.96132	4.22294	0.383492	2.69777e-05	0.000142329	1.99313
MYH7B	2.04659	5.41087	0.382726	8.36662e-08	8.96838e-07	7.46889
ACAP3	5.81028	7.1735	0.382511	1.71113e-12	8.70475e-11	17.8604
TSPAN32	2.84518	4.27925	0.382486	2.11013e-05	0.00011499	2.22379
DNAH10	2.08151	5.37576	0.382302	1.0101e-07	1.05678e-06	7.28897
DVL1	6.21979	7.89971	0.382254	9.5801e-15	1.09045e-12	22.8844
C1orf86	6.83061	7.35593	0.381824	4.83749e-13	3.00969e-11	19.0831
TCIRG1	7.01596	6.59602	0.3814	7.81975e-11	2.23569e-09	14.1682
SLURP1	1.74321	2.398	0.381264	0.0167208	0.038338	-3.876
C17orf97	4.89239	6.43439	0.381099	2.17034e-10	5.46699e-09	13.1841
BOP1	6.53781	6.55358	0.380349	1.02452e-10	2.83565e-09	13.9077
SULT1A3	5.36111	5.65502	0.380088	2.19195e-08	2.81313e-07	8.75006
RHOT2	7.13625	8.30355	0.380061	4.48919e-16	8.69757e-14	25.856
CD1B	1.72918	3.17134	0.379999	0.00157717	0.00504893	-1.7734
ELANE	0.939631	4.5753	0.37976	5.53615e-06	3.5489e-05	3.48435
MAP3K10	5.06692	7.46782	0.379448	2.19986e-13	1.58984e-11	19.8462
SYT8	3.49067	2.55517	0.379056	0.0108035	0.0264953	-3.49507
NPW	2.34258	2.61569	0.378053	0.00907798	0.0228638	-3.34205
NT5C	6.61923	8.41367	0.377925	1.90723e-16	4.28821e-14	26.6877
KRTAP5-1	2.4719	4.30027	0.377889	1.9238e-05	0.000106106	2.31066
IZUMO4	3.91008	5.47379	0.377794	5.95356e-08	6.67238e-07	7.79405
AC010327.2	2.39716	2.81903	0.377045	0.00493986	0.0135618	-2.80223
ALDH16A1	5.94195	7.25574	0.376894	9.71324e-13	5.40971e-11	18.4083
UBAP1L	2.9996	5.95407	0.376837	3.96405e-09	6.52152e-08	10.3899
SPTBN5	3.41673	4.47638	0.376715	8.73242e-06	5.3047e-05	3.05423
ZNF296	4.44057	5.52489	0.376344	4.50461e-08	5.25885e-07	8.06071
IDUA	5.53528	7.15572	0.376291	1.93267e-12	9.5387e-11	17.7426
TRABD	6.38218	8.27195	0.376096	5.72947e-16	1.06475e-13	25.619
GLDC	2.73062	2.48127	0.375817	0.0133027	0.031698	-3.67714
C8G	2.5247	5.1836	0.374545	2.77943e-07	2.5721e-06	6.32344
NPIPB6	2.1957	4.06226	0.374403	5.35494e-05	0.000258205	1.35094
RUFY4	2.19757	3.70377	0.373834	0.000227507	0.000921361	0.00439178
FAM173A	6.4794	6.91482	0.373577	9.80432e-12	3.791e-10	16.1726
SPINK2	2.01197	3.5667	0.373553	0.000383706	0.00145736	-0.478748
PPP1R12C	6.71578	8.10822	0.373465	2.00374e-15	2.8734e-13	24.4031
FAM83E	4.52633	2.26372	0.373246	0.0238672	0.0519256	-4.18256
MEF2B	3.63591	4.82077	0.373112	1.72139e-06	1.27232e-05	4.58998
ISG20	6.51417	5.15231	0.372665	3.26756e-07	2.97098e-06	6.1693
SLC7A9	2.08328	5.24961	0.372572	1.97021e-07	1.91062e-06	6.65144
LYG1	2.92707	5.52637	0.3724	4.46826e-08	5.2231e-07	8.06846
AC116407.2	0.992447	4.66065	0.372276	3.71044e-06	2.51207e-05	3.86259
CTC-260F20.3	2.73857	7.25816	0.371943	9.55242e-13	5.34164e-11	18.4244
SLC9A3	0.745506	5.63761	0.371449	2.41573e-08	3.05735e-07	8.65698
UFSP1	3.86016	6.53709	0.371262	1.13742e-10	3.11032e-09	13.8069
MAFK	5.6313	7.65175	0.371221	5.89541e-14	5.36836e-12	21.1222
CTXN1	6.16451	4.67591	0.370141	3.45198e-06	2.35371e-05	3.9309
KIF12	5.64082	3.34409	0.370015	0.000865228	0.00298212	-1.22587
RP11-426L16.10	1.64111	3.9546	0.370011	8.36876e-05	0.000381889	0.934005
CD79B	4.53678	3.65468	0.369622	0.000274877	0.0010916	-0.170673
FAM153A	1.21755	3.62878	0.369201	0.000303449	0.00119078	-0.262098
KANK3	3.62905	5.46048	0.369016	6.39969e-08	7.08517e-07	7.72498
ABTB1	6.02409	8.18571	0.368737	1.11074e-15	1.79016e-13	24.976
DLX1	2.10718	2.36272	0.36829	0.0183878	0.0415998	-3.95823
MIF	9.24715	6.60057	0.368079	7.59575e-11	2.18883e-09	14.1962
RASA4	5.94538	6.492	0.367911	1.51216e-10	3.97968e-09	13.5324
PTMS	9.25701	6.07674	0.36779	1.92284e-09	3.51594e-08	11.0849
ACTL10	3.53788	5.39179	0.367398	9.27002e-08	9.80404e-07	7.37095
WNT6	2.16715	3.4769	0.366856	0.000535525	0.0019467	-0.785766
C20orf201	1.23178	3.70958	0.366529	0.000222438	0.000904047	0.0252668
ABHD17A	6.6013	8.07056	0.36593	2.66473e-15	3.59482e-13	24.1263
LPIN3	5.17692	6.82925	0.365706	1.72585e-11	6.2117e-10	15.6264
OGFOD2	5.64579	9.69415	0.365388	4.73161e-21	5.38575e-18	37.0092
QTRT1	6.55286	7.81528	0.365364	1.78815e-14	1.8609e-12	22.279
CLEC11A	5.70176	4.86602	0.365136	1.37996e-06	1.05154e-05	4.79969
SPON2	6.69529	4.72806	0.365107	2.69275e-06	1.88255e-05	4.166
ZBTB32	2.30637	4.74338	0.365003	2.50215e-06	1.76762e-05	4.23552
RP11-542C16.2	0.804122	4.84719	0.36395	1.51326e-06	1.13977e-05	4.7122
MRPL41	6.61559	7.401	0.363817	3.52596e-13	2.32662e-11	19.3893
CCDC124	7.34344	7.45641	0.363746	2.38493e-13	1.6835e-11	19.7679
C5orf38	5.97171	3.05175	0.363002	0.00235285	0.00718478	-2.13589
SPRN	3.58029	6.99204	0.362949	5.85539e-12	2.4236e-10	16.6708
AL590822.2	1.72586	2.92241	0.362408	0.00357448	0.0102663	-2.5126
KCNG2	1.32013	5.36568	0.362401	1.06602e-07	1.11066e-06	7.23752
RGS11	4.41269	4.01715	0.362176	6.46469e-05	0.000304994	1.17494
SPEG	5.34408	4.65411	0.361843	3.82694e-06	2.58421e-05	3.83335
HSD11B2	5.32518	4.29262	0.361821	1.98974e-05	0.000109279	2.27899
EPS8L3	0.683838	4.01837	0.361582	6.43202e-05	0.000303629	1.17967
SUV420H2	5.39253	7.05137	0.361499	3.92779e-12	1.74897e-10	17.0568
ITIH4	3.79773	4.79835	0.361157	1.91948e-06	1.40054e-05	4.48671
KLK3	1.10146	2.69861	0.36089	0.00711466	0.0185421	-3.12671
TWIST2	3.20735	3.78286	0.360589	0.000166986	0.000703809	0.291182
LSMD1	7.7271	8.22451	0.360514	8.25251e-16	1.37885e-13	25.2645
CLASRP	6.63815	7.90099	0.360457	9.48949e-15	1.08694e-12	22.8937
SH3GLB2	7.43324	8.84692	0.360444	6.02174e-18	3.00098e-15	30.0477
CXXC1	6.61053	8.23228	0.359966	7.77437e-16	1.31099e-13	25.3225
CSNK2B-LY6G5B-1181	3.156	4.56305	0.359792	5.86036e-06	3.72657e-05	3.4306
ZNF219	5.55399	6.42877	0.359783	2.24792e-10	5.62352e-09	13.1503
ANKRD20A1	0.967789	4.63566	0.359607	4.17449e-06	2.78585e-05	3.75115
ZNF692	6.55536	6.83782	0.359584	1.6313e-11	5.92998e-10	15.6808
EXOC3L1	4.11396	6.98153	0.358456	6.28268e-12	2.56547e-10	16.6027
C1orf35	6.0956	7.96945	0.358422	5.69765e-15	6.96413e-13	23.3887
RP11-481A20.11	1.19829	3.4701	0.358278	0.000549049	0.00198911	-0.808696
ARC	2.17481	2.98019	0.358231	0.00297085	0.00875794	-2.34628
ZNHIT2	5.62226	7.03345	0.358085	4.43254e-12	1.9084e-10	16.9399
ASPSCR1	6.36551	8.75127	0.358063	1.30674e-17	4.95798e-15	29.294
RASGRP2	4.29551	4.51625	0.357994	7.27463e-06	4.50784e-05	3.22652
TRMT2A	6.54849	8.72756	0.357746	1.58178e-17	5.6485e-15	29.1082
BAIAP3	4.41049	3.49624	0.357695	0.000498715	0.00182896	-0.720261
ATG16L2	5.68017	6.05002	0.357658	2.25342e-09	4.02741e-08	10.9324
ITGA2B	2.62281	3.82562	0.356854	0.000140945	0.00060597	0.448673
EPS8L2	7.08958	6.33723	0.356709	3.9674e-10	9.05443e-09	12.6031
JMJD7-PLA2G4B	3.58341	5.61593	0.356663	2.72559e-08	3.3676e-07	8.54144
CACNA1H	4.53537	2.93298	0.356541	0.0034563	0.00996772	-2.4824
HSH2D	5.27539	3.40806	0.355957	0.000688056	0.00243035	-1.01594
GJB3	2.61246	2.83751	0.355691	0.00466547	0.0128993	-2.75119
C1orf228	4.05344	4.8424	0.35569	1.54907e-06	1.1631e-05	4.69002
UGT3A2	1.68915	3.04771	0.355168	0.00238426	0.00726853	-2.14787
UTS2	1.63809	3.18538	0.354941	0.00150356	0.00483795	-1.72996
HIST2H3PS2	0.83443	3.34377	0.354798	0.000866192	0.00298375	-1.22689
ARFRP1	6.49771	8.22269	0.354625	8.36841e-16	1.3855e-13	25.251
PLK5	0.768067	5.40136	0.354593	8.80544e-08	9.40004e-07	7.42006
PYROXD2	4.84378	5.50103	0.354481	5.13243e-08	5.8603e-07	7.93593
GCGR	0.591651	4.7511	0.354384	2.41108e-06	1.71124e-05	4.27065
L1TD1	1.56106	3.85706	0.354189	0.000124294	0.000542451	0.56557
MPST	6.5138	7.05793	0.354184	3.7574e-12	1.68962e-10	17.0996
ENTPD8	3.23139	3.06995	0.354006	0.00221571	0.00681631	-2.0816
PRTN3	1.2857	3.03262	0.353936	0.00250529	0.00758668	-2.19259
PAM16	6.83871	8.15954	0.353664	1.35636e-15	2.11081e-13	24.782
C11orf21	2.31167	3.86959	0.353588	0.000118194	0.000519313	0.612391
PLEKHN1	4.02402	4.92332	0.353569	1.04023e-06	8.22966e-06	5.06796
LCN12	3.69844	3.15812	0.35353	0.00164947	0.00524994	-1.81412
TMEM121	4.50578	4.26791	0.353493	2.21763e-05	0.000120034	2.17712
MSH5-SAPCD1	3.53684	4.67394	0.353449	3.48435e-06	2.374e-05	3.92207
TP53I13	6.56453	7.59285	0.353374	9.01395e-14	7.6001e-12	20.7107
RBM24	3.73522	2.35914	0.352948	0.0185648	0.0418702	-3.96651
PHLDB3	5.6532	6.57722	0.352918	8.81572e-11	2.49304e-09	14.0526
NUTM2A	3.25328	3.97717	0.352555	7.62764e-05	0.000352039	1.02051
FOLR3	0.925535	4.08886	0.352311	4.788e-05	0.000234343	1.4556
RNF223	3.67845	3.92931	0.352205	9.28004e-05	0.000418337	0.837645
TOP1MT	6.32887	7.2201	0.351973	1.24229e-12	6.65429e-11	18.1702
NXPH3	4.22772	3.72297	0.351912	0.000211157	0.000863427	0.0734923
ZNF775	5.45954	7.68765	0.351713	4.54521e-14	4.28898e-12	21.3744
PM20D1	1.1993	4.84232	0.351627	1.54971e-06	1.1631e-05	4.68962
OGFR	6.59203	7.92764	0.351515	7.78369e-15	9.20497e-13	23.0859
PTGES3L-AARSD1	2.41768	4.36685	0.351426	1.43177e-05	8.18949e-05	2.58845
DLX3	3.47636	2.82356	0.351044	0.00487126	0.0134092	-2.78975
SEC31B	3.91762	4.83615	0.349767	1.59715e-06	1.19161e-05	4.66103
OXT	1.40751	3.5267	0.349751	0.000445524	0.00166268	-0.616429
ANKS3	5.64917	7.74003	0.34965	3.10421e-14	3.00712e-12	21.7441
ZNF513	5.6392	9.56171	0.349576	1.49549e-20	1.60211e-17	35.8878
FASTK	7.04885	8.83824	0.349327	6.46196e-18	3.09698e-15	29.979
OVOL3	0.702341	4.78713	0.34916	2.02664e-06	1.4724e-05	4.43522
DNAJB13	1.68913	3.92717	0.34868	9.36132e-05	0.000421584	0.829517
GALK1	5.95313	7.1611	0.348235	1.86281e-12	9.26927e-11	17.7782
VIL1	3.32582	5.19973	0.348189	2.55619e-07	2.38735e-06	6.40322
RNASEK-C17orf49	3.89114	5.32965	0.347139	1.2916e-07	1.31045e-06	7.05427
HIST1H3D	4.31401	2.67559	0.34667	0.00761739	0.0196805	-3.18716
C6orf226	5.65068	6.19406	0.346495	9.51234e-10	1.89586e-08	11.7616
GGT2	1.10753	3.90566	0.346441	0.000102167	0.000455935	0.748051
FAM195A	6.38887	6.751	0.346272	2.87957e-11	9.56985e-10	15.1321
BFSP2	2.23393	2.87861	0.346215	0.00410426	0.0115546	-2.63653
WASH4P	5.47395	7.13984	0.346029	2.15408e-12	1.03509e-10	17.6377
ZNF707	5.68209	7.33431	0.345268	5.62629e-13	3.39291e-11	18.9368
CNTD2	4.4928	2.73197	0.345222	0.006439	0.0170001	-3.0382
SLC39A5	1.38559	4.73537	0.34516	2.60021e-06	1.82697e-05	4.19912
PLAC8L1	1.4962	4.20825	0.345042	2.87505e-05	0.000150461	1.93342
VGF	1.67359	3.01954	0.344932	0.00261475	0.00785807	-2.23119
LRFN1	3.91701	4.77381	0.344371	2.16131e-06	1.55519e-05	4.37425
HMHA1	6.08932	6.13773	0.344141	1.33557e-09	2.5258e-08	11.4352
ZNF276	5.43444	7.68681	0.344059	4.57294e-14	4.2929e-12	21.3685
GSTM5	3.72302	3.12731	0.343952	0.00183014	0.00576018	-1.90844
C19orf73	3.88824	6.37424	0.343888	3.1559e-10	7.45465e-09	12.8235
CCDC130	6.24184	7.71987	0.34377	3.59572e-14	3.4466e-12	21.6016
KIAA1984	3.80275	5.12699	0.343628	3.72231e-07	3.33124e-06	6.04521
SLC2A4RG	7.39562	7.00909	0.343568	5.22219e-12	2.22211e-10	16.7814
ABCA7	5.1519	5.90868	0.343567	5.164e-09	8.08656e-08	10.1361
C16orf93	5.14513	5.15608	0.34275	3.20458e-07	2.91809e-06	6.18784
C9orf169	3.79339	4.02671	0.342487	6.21268e-05	0.000294573	1.21208
NEU4	1.53889	2.888	0.342442	0.0039851	0.0112714	-2.61014
KLK2	1.22809	3.13117	0.342411	0.00180651	0.00569602	-1.89666
FBF1	4.93714	6.7499	0.342391	2.90018e-11	9.60328e-10	15.1252
HBB	5.60718	2.95928	0.34236	0.00317758	0.00927108	-2.40682
MAPK8IP3	5.98118	5.81249	0.342236	8.99256e-09	1.32288e-07	9.6039
ZNF771	4.36251	7.53733	0.342159	1.3416e-13	1.04864e-11	20.3253
UCKL1	6.47332	7.94215	0.34214	6.98626e-15	8.48226e-13	23.1908
NRTN	2.79448	3.54194	0.341752	0.000420951	0.00158037	-0.564158
KISS1	1.76419	3.2036	0.341641	0.00141274	0.00457807	-1.67329
RP13-996F3.5	1.23772	5.49635	0.341626	5.26535e-08	5.97461e-07	7.91149
SSUH2	2.76804	4.6726	0.341302	3.50655e-06	2.38644e-05	3.91606
TYMP	7.40708	4.60564	0.340823	4.80565e-06	3.14596e-05	3.61805
ATHL1	6.07052	3.09466	0.340768	0.00204127	0.00635279	-2.00738
APBB3	5.60791	6.66898	0.340684	4.89798e-11	1.50172e-09	14.6195
NPAS1	3.41133	4.4707	0.340682	8.96157e-06	5.42959e-05	3.02981
MZF1	5.49392	6.83063	0.34052	1.71032e-11	6.168e-10	15.6351
MFSD10	7.27816	7.48164	0.340378	1.99445e-13	1.47056e-11	19.9411
NFATC4	6.80611	4.23067	0.340189	2.60873e-05	0.000138151	2.02463
CEMP1	4.7598	5.65508	0.340155	2.19119e-08	2.81313e-07	8.75039
MSANTD1	1.52954	6.50186	0.340004	1.42108e-10	3.76174e-09	13.5922
CTD-2210P24.4	1.75716	3.62674	0.339785	0.000305818	0.00119801	-0.269285
HIST1H2AM	3.79473	3.0322	0.339756	0.00250875	0.00759194	-2.19384
C16orf59	4.91589	5.92134	0.339632	4.79751e-09	7.63334e-08	10.2067
FLJ00418	1.48615	5.2716	0.339404	1.75543e-07	1.72159e-06	6.76152
RP11-712L6.5	1.66697	2.98539	0.339403	0.00292132	0.00863781	-2.33114
SEMA6C	4.78008	5.38143	0.339328	9.79887e-08	1.02976e-06	7.31797
TONSL	4.85264	6.05102	0.339146	2.24006e-09	4.00746e-08	10.9381
SFI1	5.90842	7.131	0.338982	2.28808e-12	1.08376e-10	17.5793
DNLZ	5.76108	6.2079	0.338975	8.74791e-10	1.77216e-08	11.8421
CDK3	4.41924	6.10163	0.338704	1.65766e-09	3.07114e-08	11.2275
FGF17	0.748152	5.33891	0.338497	1.22954e-07	1.25518e-06	7.10128
PROC	2.96384	4.33793	0.33849	1.62856e-05	9.14e-05	2.46729
ARHGEF1	6.98415	7.54041	0.338181	1.31244e-13	1.03027e-11	20.3466
LYL1	4.32221	5.26297	0.33801	1.83685e-07	1.79467e-06	6.71828
TTC34	1.89652	4.26582	0.336953	2.238e-05	0.000121017	2.16853
ATP5D	7.62172	6.6862	0.336932	4.38293e-11	1.37624e-09	14.7267
AGAP6	4.91943	6.36237	0.336704	3.39661e-10	7.91036e-09	12.7527
TNNC2	2.64288	3.92379	0.336377	9.49112e-05	0.000427007	0.816685
SLC26A3	1.77663	2.55986	0.336209	0.0106601	0.0262354	-3.48334
C16orf86	3.60609	5.70486	0.336199	1.65713e-08	2.2191e-07	9.01797
MIIP	6.04458	8.3437	0.336065	3.28927e-16	6.8073e-14	26.1581
EGFL7	6.26702	4.48909	0.335943	8.23949e-06	5.03718e-05	3.10903
C9orf139	1.05068	5.69836	0.335848	1.71893e-08	2.28005e-07	8.9829
ADAM11	1.76296	4.90939	0.335665	1.11448e-06	8.71488e-06	5.00249
DAPK3	7.05851	7.59639	0.335494	8.78731e-14	7.44347e-12	20.7353
FOXD3	1.54123	2.94066	0.335483	0.00337265	0.00976825	-2.46039
HYPK	4.25175	7.12529	0.335323	2.37882e-12	1.11657e-10	17.5417
SKOR1	1.3566	6.36355	0.335241	3.37182e-10	7.88287e-09	12.7598
GIPC1	7.51821	7.91523	0.335159	8.53691e-15	9.9663e-13	22.9963
INHA	2.84987	3.04929	0.334746	0.00237195	0.00723705	-2.14319
ARMC5	5.11438	7.81586	0.334607	1.78055e-14	1.8609e-12	22.2831
PACSIN3	6.41751	5.00711	0.334089	6.84584e-07	5.69299e-06	5.4655
HIST1H2AE	5.25175	2.51265	0.333994	0.012185	0.0294118	-3.60048
SULT1A1	6.27826	5.38058	0.333974	9.84397e-08	1.0339e-06	7.31358
LBX2	2.88638	4.40258	0.333847	1.21989e-05	7.13446e-05	2.73921
RABEP2	6.16888	6.75957	0.333529	2.72311e-11	9.20097e-10	15.1861
AMDHD2	6.10611	7.06158	0.333394	3.6659e-12	1.65666e-10	17.1235
IL11	2.9141	4.27612	0.333249	2.13928e-05	0.000116439	2.21091
FOXH1	1.9782	4.09023	0.333193	4.76031e-05	0.00023318	1.46103
TRAPPC5	7.58343	7.9866	0.332809	5.01149e-15	6.2088e-13	23.5132
HIST1H2BE	2.405	3.23791	0.332732	0.00125535	0.00413203	-1.56574
ZBP1	3.72588	2.90322	0.3327	0.00379845	0.0108174	-2.56713
DNAI1	3.06457	2.86504	0.332617	0.0042824	0.0119765	-2.67457
AMN	1.72097	4.5666	0.332485	5.76453e-06	3.67204e-05	3.44617
QPRT	5.63759	3.27207	0.332358	0.00111494	0.00372368	-1.45757
CD79A	4.69831	2.17398	0.332284	0.0300084	0.0630787	-4.37772
C2orf62	2.06807	3.49431	0.33221	0.000502279	0.0018398	-0.726812
DCXR	8.00329	6.48535	0.331955	1.57672e-10	4.1317e-09	13.4921
NPIPA1	6.74702	6.89632	0.331918	1.10849e-11	4.21456e-10	16.054
ARVCF	5.45606	5.56871	0.331761	3.5401e-08	4.24293e-07	8.2912
NPIPB9	2.14874	3.66626	0.331582	0.000262932	0.00105057	-0.129574
TPRXL	2.04609	2.93904	0.330971	0.00339019	0.00981124	-2.46505
PIN1	7.06472	7.21954	0.330956	1.24709e-12	6.66042e-11	18.1664
ANAPC2	6.27092	8.80044	0.330716	8.78216e-18	3.80811e-15	29.6806
AHSA2	6.0852	5.77978	0.330635	1.08393e-08	1.54949e-07	9.4248
SPATA25	2.37616	4.67717	0.330586	3.43137e-06	2.34316e-05	3.93656
PPP1R16A	6.7788	5.94458	0.330092	4.18997e-09	6.83761e-08	10.3367
TUBGCP6	5.70869	7.40253	0.330038	3.48816e-13	2.31005e-11	19.3997
RDH16	2.96047	3.14201	0.329988	0.0017418	0.0055082	-1.86357
FAM101A	3.94606	3.17493	0.329987	0.00155804	0.00499647	-1.76231
AC007773.3	0.309671	4.87321	0.329959	1.33208e-06	1.01847e-05	4.83319
PDCD1	2.90269	3.00937	0.3297	0.00270276	0.00808121	-2.26105
HIST1H2BO	3.01433	2.74472	0.329444	0.00619648	0.0164457	-3.0041
GAK	7.09235	8.85025	0.329287	5.86095e-18	3.00098e-15	30.074
TTLL3	5.65449	5.92192	0.32927	4.78139e-09	7.61843e-08	10.2099
SPIRE2	4.70312	5.03111	0.329223	6.06573e-07	5.10957e-06	5.58054
SNAPC4	4.76164	8.44551	0.328988	1.48661e-16	3.5359e-14	26.9298
AC005841.1	1.5826	4.1383	0.328974	3.88244e-05	0.000195485	1.65185
HIST2H2AC	3.86756	3.93491	0.328867	9.0706e-05	0.000409707	0.858921
MBLAC1	3.71577	6.18016	0.32882	1.03457e-09	2.04356e-08	11.6808
TBC1D10C	4.529	3.50558	0.328552	0.00048182	0.0017763	-0.688543
LRP5L	4.2522	5.48717	0.32825	5.53556e-08	6.24232e-07	7.86364
ANKRD13B	4.91766	4.88833	0.328226	1.23656e-06	9.53687e-06	4.90381
GPR162	3.87695	3.48216	0.327792	0.000525274	0.00191441	-0.767991
GNB1L	4.57302	5.99078	0.327751	3.19646e-09	5.39517e-08	10.5966
MAGIX	4.67623	5.31064	0.327593	1.42856e-07	1.42872e-06	6.95809
KIAA0895L	5.04942	6.21234	0.327555	8.51547e-10	1.73085e-08	11.868
NUTM2E	1.37402	3.44389	0.327178	0.000604232	0.00216279	-0.896699
TBC1D29	0.574572	6.28742	0.326847	5.38841e-10	1.16687e-08	12.3084
PIM3	6.88465	6.46762	0.326821	1.76255e-10	4.55312e-09	13.3847
ZNF428	6.67739	7.2899	0.326742	7.66557e-13	4.41789e-11	18.6374
RP11-571M6.15	2.97453	3.18276	0.326627	0.00151702	0.00487783	-1.73807
GOLGA8B	5.21496	3.66467	0.326171	0.000264541	0.00105677	-0.135219
GOLGA8A	5.20773	3.22506	0.325625	0.00131231	0.00429699	-1.60616
MVD	6.10334	6.11037	0.325155	1.57339e-09	2.92693e-08	11.2776
TIMM13	7.49118	6.74824	0.325079	2.93165e-11	9.64346e-10	15.1148
SH2B2	4.19759	4.98348	0.325046	7.70769e-07	6.32878e-06	5.35278
CSAD	6.28856	4.74466	0.324889	2.48688e-06	1.75759e-05	4.24132
VMO1	4.12235	3.89955	0.324731	0.000104729	0.000466223	0.72499
C21orf58	4.50024	5.72808	0.324563	1.45362e-08	1.98301e-07	9.14353
FTCDNL1	3.68696	4.29441	0.324413	1.97409e-05	0.000108538	2.28641
KLF16	5.41285	7.37516	0.323989	4.22771e-13	2.68276e-11	19.2135
PRRT1	4.75631	5.52763	0.323946	4.4374e-08	5.19369e-07	8.07509
RTN4R	4.31469	4.96392	0.323842	8.49994e-07	6.89536e-06	5.2598
IBA57-AS1	1.49716	3.74955	0.323729	0.000190343	0.000787489	0.169703
PRICKLE4	4.96458	5.75822	0.323719	1.22537e-08	1.71533e-07	9.30723
NDUFS7	7.18864	7.25477	0.32367	9.77854e-13	5.42947e-11	18.4018
SPANXB1	0.678192	2.56179	0.323613	0.0106016	0.0261125	-3.47851
SPANXB2	0.678192	2.56179	0.323613	0.0106016	0.0261125	-3.47851
FGF22	1.0492	4.26921	0.323165	2.20503e-05	0.000119589	2.18247
ZFPM1	4.04118	5.80017	0.32305	9.64918e-09	1.40697e-07	9.53632
OPLAH	5.2783	4.20686	0.322864	2.89235e-05	0.000151236	1.9278
IGLL5	5.92767	1.81189	0.322601	0.0703901	0.128813	-5.08587
A4GALT	5.49126	4.6217	0.32214	4.45744e-06	2.94361e-05	3.68914
EBF4	5.6083	4.13788	0.321983	3.8894e-05	0.000195781	1.65018
DND1	1.04078	4.92208	0.321978	1.04666e-06	8.27152e-06	5.0621
TTC24	1.16623	3.45986	0.321545	0.000570011	0.00205403	-0.843136
ZNF205	5.67892	6.98581	0.321192	6.10516e-12	2.51555e-10	16.6304
HIST1H4J	5.7792	3.29567	0.321151	0.00102656	0.00345259	-1.38218
AKAP17A	5.35473	8.44479	0.32093	1.49497e-16	3.5359e-14	26.9244
CD7	4.35795	3.03216	0.320881	0.00250911	0.00759194	-2.19397
PNKP	6.32927	8.08539	0.320876	2.38199e-15	3.28642e-13	24.2352
CRYBA4	1.07237	4.23685	0.320762	2.53962e-05	0.000134844	2.04983
TPPP	3.40807	3.4474	0.320609	0.000596547	0.00213991	-0.884942
LIN7B	4.85199	5.79337	0.320582	1.00312e-08	1.45452e-07	9.49909
UNC5CL	3.06298	3.79893	0.320581	0.000156709	0.000665265	0.350165
POLR2J2	4.35512	2.59339	0.320517	0.00968278	0.0241599	-3.39884
PRSS22	5.80206	4.04853	0.320472	5.67201e-05	0.000271982	1.29716
CLDN5	4.77135	3.70983	0.320028	0.00022222	0.000903566	0.0261728
IFITM3	9.84557	4.83771	0.31997	1.58502e-06	1.18353e-05	4.66826
ATP6V1B1	5.27265	2.31625	0.319951	0.0208047	0.0461504	-4.0647
SYTL1	5.92604	4.96144	0.319788	8.60578e-07	6.97501e-06	5.24805
MICAL1	5.74731	6.07442	0.319658	1.94955e-09	3.55052e-08	11.0716
FBRSL1	6.65926	7.59878	0.31955	8.63744e-14	7.35071e-12	20.752
NRN1L	2.06531	4.09021	0.319531	4.76074e-05	0.00023318	1.46095
LSM7	7.66147	7.65652	0.319325	5.69545e-14	5.21705e-12	21.1557
AURKAIP1	7.74449	6.5847	0.319319	8.40524e-11	2.38437e-09	14.0986
GADD45B	7.23362	5.29914	0.319256	1.51816e-07	1.51004e-06	6.90005
CES4A	4.39109	3.25948	0.319205	0.00116491	0.00386719	-1.49758
C10orf95	2.58709	5.03389	0.31895	5.98092e-07	5.05261e-06	5.59393
TIGD5	4.87677	5.94758	0.318886	4.11713e-09	6.72476e-08	10.3535
FASN	8.76268	3.95486	0.31888	8.35988e-05	0.000381579	0.934996
REG1A	0.288397	3.29914	0.318806	0.00101412	0.00341516	-1.37104
PTPRCAP	5.08265	2.99009	0.318609	0.00287724	0.00852454	-2.31744
CCL17	3.16404	2.50284	0.317797	0.0125249	0.0301088	-3.62454
AP001362.1	1.55917	2.43626	0.317764	0.0150645	0.0351486	-3.78546
COL11A2	2.37719	3.26817	0.317703	0.0011302	0.00376638	-1.46998
SNRNP70	8.09751	9.7179	0.317524	3.84428e-21	5.00085e-18	37.2116
ZNF787	5.91599	6.57989	0.317229	8.66664e-11	2.45469e-09	14.069
FAM53A	3.84081	5.50506	0.317189	5.02091e-08	5.74738e-07	7.95694
ARTN	4.30896	2.90581	0.317093	0.00376751	0.0107411	-2.5598
UBALD1	6.17209	7.13821	0.316806	2.1782e-12	1.04393e-10	17.6269
SIRT6	5.81895	8.41049	0.316803	1.95526e-16	4.34258e-14	26.6635
CTD-2267D19.3	4.64749	5.16457	0.316672	3.06722e-07	2.80704e-06	6.22957
EXOSC4	6.80696	6.33008	0.316654	4.14604e-10	9.37984e-09	12.5607
GTPBP6	5.79247	7.23505	0.316611	1.1206e-12	6.03799e-11	18.2699
C6ORF50	2.66209	4.92521	0.316472	1.03051e-06	8.16343e-06	5.07687
ARHGAP4	5.85758	4.86362	0.316397	1.39626e-06	1.06295e-05	4.78855
AQP8	0.847155	5.09414	0.3161	4.40415e-07	3.84402e-06	5.88509
PPP1R37	6.44927	8.25243	0.31597	6.6592e-16	1.20077e-13	25.4729
KLC3	4.64426	3.64557	0.31581	0.000284624	0.00112564	-0.202895
C1QL1	2.88982	2.76357	0.315566	0.00585304	0.0156574	-2.95339
FAM86B2	2.44819	2.98451	0.315348	0.00292967	0.00865593	-2.33371
RNF207	4.5829	4.32103	0.31512	1.75529e-05	9.76398e-05	2.39683
KCNIP3	4.31512	4.02564	0.31509	6.24045e-05	0.000295581	1.20791
TMEM86B	3.91867	5.59467	0.315087	3.06695e-08	3.73115e-07	8.4285
ENKD1	5.53151	6.13184	0.314844	1.38363e-09	2.61126e-08	11.4012
ANKRD13D	6.51316	6.62144	0.314724	6.64681e-11	1.96194e-09	14.3249
CPSF1	7.39927	6.40208	0.314608	2.65472e-10	6.44307e-09	12.9901
BOLA2	5.67465	3.70456	0.314582	0.000226809	0.000919042	0.00723751
FSCN2	2.99208	4.14699	0.314548	3.74112e-05	0.000189259	1.68659
POLR2J3	7.01692	7.3481	0.314513	5.10975e-13	3.13329e-11	19.03
SLC26A6	5.34315	6.61923	0.314348	6.74182e-11	1.98355e-09	14.3113
CTD-2369P2.10	2.47977	6.27745	0.314267	5.72759e-10	1.23445e-08	12.2497
RP11-20I23.1	1.36321	2.67895	0.314227	0.007542	0.0195106	-3.17836
CTC-479C5.12	3.24068	4.86076	0.314221	1.41596e-06	1.07582e-05	4.77525
NPFF	2.84609	3.45795	0.314123	0.000574007	0.00206561	-0.849554
RP11-195F19.5	5.11364	4.42671	0.314067	1.09415e-05	6.46763e-05	2.84167
PPDPF	9.48109	5.90163	0.314063	5.37961e-09	8.38097e-08	10.0968
CD19	2.4814	2.38501	0.313783	0.0173183	0.0394992	-3.90641
MEGF6	5.12694	3.97327	0.313722	7.75112e-05	0.000356834	1.00552
KAT2A	6.38628	6.73612	0.313694	3.17204e-11	1.03715e-09	15.0388
EN1	3.50191	2.87521	0.313661	0.00414826	0.0116551	-2.64608
MYOM2	3.56056	3.53114	0.313622	0.000438237	0.00163657	-0.601238
SPATA2L	4.97624	6.32419	0.313476	4.29921e-10	9.67828e-09	12.5258
FEM1A	5.30577	3.50022	0.313457	0.000491458	0.00180598	-0.706773
SPHK2	5.2756	7.897	0.31306	9.7751e-15	1.10574e-12	22.8649
TPM2	7.67748	4.18791	0.312966	3.13893e-05	0.000162036	1.85107
SSBP4	6.89099	7.29116	0.312747	7.59837e-13	4.39811e-11	18.6459
F12	5.10735	3.39274	0.312724	0.000727123	0.00255693	-1.06659
PRSS42	0.479217	6.41187	0.312566	2.49785e-10	6.15572e-09	13.0487
CCDC42B	1.58836	3.25551	0.312486	0.00118109	0.00391445	-1.51015
CCDC17	2.31859	4.67098	0.312393	3.53345e-06	2.40296e-05	3.90883
TMPRSS5	1.87254	3.71632	0.311886	0.000216691	0.000883649	0.0495168
DFNB31	5.33284	5.39426	0.311646	9.14776e-08	9.70856e-07	7.38363
PTCRA	1.69325	3.54946	0.311228	0.000409305	0.00154319	-0.538299
LMO1	1.19759	2.86961	0.311072	0.00422175	0.0118305	-2.6618
MESP1	4.4416	2.32478	0.310877	0.0203412	0.0452767	-4.04531
RECQL4	5.95141	4.90629	0.31033	1.13173e-06	8.8308e-06	4.98791
ZNF579	5.28446	6.52311	0.310059	1.24267e-10	3.35779e-09	13.7216
TTLL2	0.62848	4.89012	0.310017	1.2257e-06	9.45867e-06	4.91219
IRX4	2.83929	2.0234	0.310008	0.0433751	0.0861431	-4.68769
LY6G5B	4.22279	4.72037	0.309682	2.79364e-06	1.94413e-05	4.13117
ANAPC11	8.24211	7.15198	0.309643	1.98267e-12	9.73272e-11	17.7179
LRCH4	6.53965	7.67642	0.309601	4.93109e-14	4.58189e-12	21.2954
CCNL2	7.12163	6.3093	0.309309	4.71157e-10	1.04009e-08	12.4376
TBX3	6.43713	3.62005	0.309213	0.000313701	0.00122424	-0.292799
TNFRSF14	6.72115	5.89091	0.308986	5.72456e-09	8.88038e-08	10.0372
IRF2BP1	5.96429	7.62184	0.308813	7.31648e-14	6.43709e-12	20.9129
TSSK6	3.37047	5.73134	0.308657	1.42707e-08	1.95265e-07	9.16119
NOTUM	1.92546	3.06585	0.308638	0.00224589	0.00689284	-2.09383
LRRC26	3.95075	2.25121	0.308625	0.024652	0.0534161	-4.21024
GNB3	3.0497	3.95102	0.308491	8.49254e-05	0.000386569	0.920314
C9orf163	2.24177	5.25637	0.308462	1.9016e-07	1.85098e-06	6.68524
CERS3	1.36803	3.0799	0.30827	0.00214389	0.00663684	-2.05178
LENG1	5.24211	6.20227	0.307878	9.05109e-10	1.82545e-08	11.8094
NT5M	4.56963	4.90725	0.307861	1.12636e-06	8.79563e-06	4.99242
MYH3	2.56845	4.34453	0.307135	1.58155e-05	8.93123e-05	2.49484
AP5Z1	5.99604	7.13598	0.307061	2.21166e-12	1.05442e-10	17.6122
TSSC4	6.64522	8.3116	0.306789	4.21828e-16	8.26057e-14	25.9164
CLEC3B	5.52066	3.91623	0.306775	9.78762e-05	0.000439153	0.788022
GIGYF1	5.73678	6.63906	0.306338	5.9369e-11	1.7842e-09	14.4339
DHX34	5.58901	8.10352	0.306325	2.07642e-15	2.95436e-13	24.3685
LIMD2	5.94806	4.07138	0.3063	5.15365e-05	0.000249822	1.38677
ADAMTS10	4.6402	4.11258	0.306065	4.33101e-05	0.000215215	1.54948
P2RX1	2.46327	3.14781	0.305875	0.00170805	0.00541273	-1.8458
PCED1A	6.15591	7.19382	0.305663	1.48855e-12	7.72104e-11	17.9952
CYP4F3	1.62734	2.36238	0.30538	0.0184042	0.0416215	-3.959
PLXNB3	5.19033	4.01265	0.305378	6.5867e-05	0.000310047	1.15747
FABP1	0.352423	4.09017	0.305245	4.76168e-05	0.00023318	1.46076
ART3	2.35231	2.47071	0.305074	0.0136988	0.0325058	-3.70273
CDT1	4.96831	4.97083	0.30498	8.21158e-07	6.68925e-06	5.2926
GSDMD	7.32404	5.79924	0.30463	9.70027e-09	1.41216e-07	9.53126
SIRT7	5.97347	7.87283	0.304441	1.16927e-14	1.26004e-12	22.6911
PDLIM7	7.0382	5.42898	0.304278	7.58875e-08	8.25112e-07	7.56212
TMUB1	6.88542	7.20244	0.304262	1.40285e-12	7.34156e-11	18.0526
TTC36	4.05933	2.73523	0.303936	0.00637628	0.0168517	-3.02951
ELMO3	5.82166	4.82739	0.303905	1.66678e-06	1.23698e-05	4.62055
WFIKKN1	1.96603	3.98877	0.303691	7.27102e-05	0.00033772	1.06519
HDGFRP2	6.81829	7.82688	0.303624	1.64182e-14	1.73842e-12	22.3618
GSTM3	7.64458	2.80939	0.303497	0.00508864	0.0139025	-2.82871
CLDN15	4.64475	5.6792	0.303447	1.91428e-08	2.49913e-07	8.87979
CYHR1	7.17694	6.82732	0.30344	1.74785e-11	6.27847e-10	15.6142
BAX	7.7116	8.30131	0.303274	4.56768e-16	8.75647e-14	25.8391
BAIAP2L2	2.59937	3.50479	0.303263	0.00048323	0.00178041	-0.691233
HEXIM2	5.34478	5.7818	0.303036	1.07158e-08	1.53545e-07	9.43579
AC110771.1	1.16098	4.14425	0.302783	3.78502e-05	0.000191214	1.67566
HIST1H1C	7.75766	2.84586	0.30274	0.00454615	0.0126115	-2.72803
FBXL6	6.16192	5.91393	0.302642	5.00874e-09	7.89776e-08	10.1654
HSPBP1	6.58914	7.15613	0.302641	1.9272e-12	9.53755e-11	17.7453
HIST1H3E	3.85222	2.87812	0.302607	0.00411063	0.0115672	-2.63792
AD000671.6	2.69302	4.24494	0.302373	2.45173e-05	0.000131018	2.08289
SNX22	3.93256	3.17224	0.302359	0.00157234	0.00503702	-1.77062
HIST1H3A	1.11556	2.92459	0.302311	0.00354974	0.0102065	-2.50636
RP4-559A3.7	1.55572	4.03404	0.30228	6.0257e-05	0.000287202	1.24063
HIST1H2AK	2.8682	2.81754	0.301979	0.00496258	0.0136174	-2.80633
CCDC40	4.80316	5.05238	0.301828	5.44658e-07	4.636e-06	5.68294
ZCCHC3	4.35202	6.63411	0.301807	6.12862e-11	1.82974e-09	14.4032
NEURL4	5.41625	7.40363	0.301716	3.46129e-13	2.30545e-11	19.4072
FXYD2	2.5556	3.13759	0.301647	0.0017679	0.0055849	-1.87706
MYLPF	3.22436	3.20428	0.301633	0.00140944	0.00456902	-1.67116
NAT8L	3.32763	2.52138	0.301591	0.011889	0.0287982	-3.57897
SLC9A5	2.60528	4.78601	0.301565	2.03763e-06	1.47846e-05	4.4301
ADAD2	1.35691	3.74342	0.30145	0.000194968	0.000803702	0.147439
NDUFB7	8.30178	6.84117	0.301117	1.59567e-11	5.83542e-10	15.7021
C9orf37	5.12157	7.56342	0.300677	1.11325e-13	9.05112e-12	20.5061
ADAMTSL2	4.18189	4.33244	0.300502	1.66872e-05	9.33665e-05	2.44438
CRIP3	2.52496	3.06999	0.300468	0.0022154	0.00681631	-2.08147
SPSB3	6.77388	7.00368	0.300185	5.41548e-12	2.28832e-10	16.7463
PRB2	0.696369	3.36696	0.300165	0.0007975	0.00278079	-1.15124
CYBA	7.81849	4.19199	0.299964	3.0842e-05	0.000159482	1.86756
S1PR4	3.32428	3.00826	0.299924	0.00271256	0.00810254	-2.26432
RP11-347C12.3	3.33496	3.61164	0.299783	0.000323881	0.00125956	-0.322301
VPS9D1	5.04418	6.75105	0.299571	2.87852e-11	9.56985e-10	15.1325
ADRA2C	3.32544	2.56247	0.299453	0.0105809	0.0260862	-3.47679
TCTE1	1.24721	4.08174	0.299407	4.93399e-05	0.000240519	1.42751
HOMER3	6.81411	6.14001	0.299223	1.31745e-09	2.4967e-08	11.4483
CAPN15	6.01615	7.16589	0.298859	1.80274e-12	9.04451e-11	17.8099
JUND	7.66499	5.91275	0.29848	5.04321e-09	7.93152e-08	10.1588
RNF166	5.43743	6.31265	0.298454	4.61571e-10	1.02814e-08	12.4574
C2orf27A	4.61852	4.2499	0.298453	2.39921e-05	0.000128778	2.10321
PKP3	6.68986	5.59749	0.298181	3.01928e-08	3.68546e-07	8.44349
GSC	3.5118	2.87088	0.298154	0.00420489	0.0117939	-2.65822
TBX1	4.27801	2.20739	0.298002	0.0275791	0.0587382	-4.30597
TMEM74B	3.21486	3.27382	0.297881	0.00110814	0.00370165	-1.45199
HSBP1L1	6.22695	6.35675	0.297843	3.51673e-10	8.12775e-09	12.7192
LRRC14	6.14291	7.05285	0.297729	3.88873e-12	1.74009e-10	17.0664
IFI27L1	5.86647	5.88086	0.297713	6.06739e-09	9.35642e-08	9.98134
IGFL3	1.80226	2.03412	0.29749	0.04228	0.0844117	-4.66635
PLA2G6	5.64888	5.11513	0.297103	3.9558e-07	3.50227e-06	5.98729
SPANXC	0.356857	3.30315	0.297036	0.000999927	0.00337422	-1.35817
GSDMB	4.88677	3.5914	0.296908	0.000349648	0.00134597	-0.392983
C7orf50	7.28981	6.33315	0.296875	4.06828e-10	9.23834e-09	12.579
SH2B1	6.36311	7.07265	0.296851	3.40137e-12	1.54094e-10	17.1959
FLT3LG	5.29336	4.95123	0.296691	9.05528e-07	7.28143e-06	5.19968
FAM156B	5.43807	7.35425	0.296666	4.89456e-13	3.02169e-11	19.0717
TRADD	5.69962	6.62274	0.296393	6.59197e-11	1.94891e-09	14.3329
PAGE2B	1.00535	2.26351	0.296378	0.0238804	0.0519481	-4.18303
CDH4	1.27812	3.90238	0.296291	0.000103535	0.000461587	0.735664
MEF2BNB-MEF2B	4.70705	5.64867	0.296048	2.27116e-08	2.89247e-07	8.71607
BCL2L12	6.06865	5.98625	0.29592	3.28267e-09	5.53043e-08	10.571
HOXD4	2.26342	2.96564	0.295883	0.00311335	0.00910945	-2.38845
PLXNB1	6.8047	5.91858	0.295621	4.8752e-09	7.74081e-08	10.1913
BRSK1	4.45353	3.56206	0.295591	0.000390452	0.00148021	-0.494821
HRAS	7.0995	6.05315	0.295587	2.21193e-09	3.97667e-08	10.9503
GADD45GIP1	7.40155	5.94804	0.295568	4.1062e-09	6.71294e-08	10.3561
FGFBP2	2.40202	2.42988	0.29518	0.0153302	0.0356843	-3.80066
KRT86	3.1659	2.55489	0.295044	0.0108121	0.0265128	-3.49577
PLEKHG5	4.72117	5.14793	0.294969	3.34207e-07	3.02979e-06	6.14783
RAB40B	5.6915	6.31284	0.294839	4.61013e-10	1.02814e-08	12.4586
ARSA	6.59169	6.03158	0.294338	2.51328e-09	4.43957e-08	10.8276
LMNA	8.63448	6.40158	0.294199	2.66304e-10	6.44937e-09	12.9871
ZNF414	6.06448	7.48858	0.294008	1.8985e-13	1.40797e-11	19.9889
NPEPL1	6.25046	5.78826	0.293982	1.03282e-08	1.49047e-07	9.47111
ERAS	0.761492	5.08304	0.293966	4.66058e-07	4.03799e-06	5.83123
CACTIN	5.68865	8.67319	0.293958	2.44744e-17	7.95943e-15	28.6837
GRIN3B	0.671184	5.12831	0.29369	3.69717e-07	3.31363e-06	6.05166
TMEM105	2.51786	2.53299	0.293577	0.0115055	0.0279683	-3.55026
NUBP2	7.19116	6.52484	0.293554	1.2291e-10	3.32606e-09	13.7321
WDR90	6.33057	5.45651	0.293326	6.53886e-08	7.20421e-07	7.70441
MRPS26	7.14845	7.29353	0.29325	7.47453e-13	4.36302e-11	18.6618
ITGB1BP2	2.48509	5.14466	0.293071	3.39899e-07	3.07972e-06	6.13174
MSI1	3.32253	2.27094	0.292543	0.0234242	0.0510839	-4.16652
RPS15	10.1246	5.95588	0.292539	3.92229e-09	6.47044e-08	10.4001
MIA	4.82878	1.9109	0.292489	0.0563861	0.107518	-4.90489
SCGB3A1	4.03962	1.43999	0.292294	0.150275	0.238522	-5.68029
WNK4	4.50048	1.99307	0.292279	0.0466041	0.0915394	-4.74745
PHPT1	7.68847	6.49143	0.292142	1.51762e-10	3.9883e-09	13.5289
EMILIN1	6.45559	3.64464	0.292001	0.000285641	0.00112893	-0.206195
PBX4	3.40328	3.5251	0.291966	0.000448181	0.00167088	-0.621905
ACAP1	4.95743	3.83053	0.291915	0.000138214	0.000595634	0.466861
PKD1	6.30075	6.19402	0.291753	9.51468e-10	1.89586e-08	11.7613
THOP1	6.33995	6.6818	0.291614	4.50934e-11	1.40624e-09	14.6993
ZNF524	5.94987	6.53353	0.291478	1.16339e-10	3.17656e-09	13.7851
CENPT	5.91791	7.35579	0.291064	4.84208e-13	3.00969e-11	19.0821
ACOT1	5.29521	4.15696	0.291031	3.58491e-05	0.000182319	1.72655
TPPP3	5.88397	3.38807	0.290989	0.000739426	0.00259669	-1.08197
PQLC1	6.30527	7.39507	0.290986	3.67612e-13	2.40826e-11	19.3489
LCAT	4.54627	4.74962	0.290977	2.42833e-06	1.72148e-05	4.26389
LPPR3	3.79918	1.95354	0.290937	0.0511151	0.0990117	-4.82401
ACBD4	5.24367	5.685	0.290812	1.85297e-08	2.43655e-07	8.91097
FAM65C	3.74371	2.93538	0.290801	0.00343	0.00990755	-2.47554
GLRA3	1.5003	1.71515	0.290793	0.0867181	0.152546	-5.25349
ANKRD9	4.44323	4.78703	0.290775	2.02766e-06	1.4724e-05	4.43475
CRLF1	4.91018	2.97709	0.290681	0.00300068	0.00883444	-2.35528
SPIB	3.20208	2.01054	0.290671	0.0447207	0.0883834	-4.71314
CCL15-CCL14	2.85755	1.73794	0.290564	0.0826179	0.146722	-5.21481
RNF151	0.4184	5.63707	0.290546	2.42306e-08	3.0645e-07	8.65408
CCDC137	5.91477	6.60947	0.290478	7.17606e-11	2.0944e-09	14.251
SHISA8	0.32686	4.53458	0.290353	6.68553e-06	4.18696e-05	3.30622
DUSP26	1.48177	2.97872	0.290311	0.00298495	0.00879215	-2.35054
PRPH	2.40647	2.65029	0.290165	0.00820629	0.0209641	-3.25299
RIPPLY2	0.68656	2.55565	0.290114	0.0107887	0.026466	-3.49387
MT2A	8.48772	4.10239	0.28996	4.52193e-05	0.00022318	1.5091
GTPBP3	5.87374	6.81406	0.289941	1.90686e-11	6.75635e-10	15.5301
C4orf22	1.03499	2.72786	0.289916	0.00651897	0.0171789	-3.04916
STRA13	7.47132	6.04067	0.289893	2.38179e-09	4.23191e-08	10.8792
XAB2	6.59301	8.04384	0.289845	3.25996e-15	4.27125e-13	23.9306
YDJC	6.07684	6.75667	0.289777	2.77505e-11	9.32458e-10	15.1678
GPR35	3.28251	4.86753	0.289529	1.36973e-06	1.04462e-05	4.80675
RP11-162A12.2	1.84023	5.03143	0.289425	6.05573e-07	5.10588e-06	5.58211
SLC16A8	2.73689	3.34838	0.289243	0.000852137	0.00294592	-1.21191
STK32C	5.45758	5.51451	0.289051	4.76804e-08	5.51336e-07	8.00636
TEN1	6.11668	6.76916	0.289025	2.55807e-11	8.72426e-10	15.2464
AC187652.1	0.684456	3.5144	0.289017	0.000466341	0.00172868	-0.658483
MAFF	5.44619	4.72876	0.288666	2.68378e-06	1.87844e-05	4.16916
RFNG	6.50606	7.5047	0.28851	1.69297e-13	1.26882e-11	20.0999
ARRDC1	7.22989	6.81267	0.288482	1.92437e-11	6.80518e-10	15.5213
SPACA4	1.73569	3.02479	0.288293	0.00257024	0.00774987	-2.2157
TNNT3	2.83595	2.30071	0.287944	0.0216731	0.0477742	-4.09986
CTDP1	5.53884	8.25026	0.287942	6.77101e-16	1.20896e-13	25.4567
PALM	5.67739	3.92415	0.287827	9.47736e-05	0.000426493	0.818037
SLC26A1	3.77781	4.5136	0.287817	7.36374e-06	4.55686e-05	3.21503
C1orf233	5.30884	4.05422	0.287792	5.53838e-05	0.000266416	1.31945
MYEOV	3.37802	1.89726	0.287788	0.0581656	0.110425	-4.93039
RP11-315D16.2	0.671428	3.21641	0.287165	0.00135197	0.00440675	-1.63327
RP5-966M1.6	2.45345	4.10184	0.286901	4.53255e-05	0.000223643	1.50691
KIF18B	4.29121	4.37829	0.286695	1.36039e-05	7.84031e-05	2.63658
C19orf33	6.55617	1.78057	0.286522	0.0753741	0.13629	-5.14113
DPP10	0.893667	2.28823	0.28645	0.0223925	0.0491517	-4.12789
PHLDA2	5.35432	3.32952	0.286382	0.000911118	0.00311494	-1.27315
CAPN3	4.05014	4.17957	0.286362	3.25365e-05	0.000167058	1.81742
WDR18	6.4292	6.74833	0.286323	2.92998e-11	9.64346e-10	15.1154
NKX2-5	1.19206	2.07133	0.286282	0.038659	0.0782982	-4.59142
PLCXD1	4.42159	5.58472	0.28613	3.24051e-08	3.92134e-07	8.37581
TCEB2	9.05589	7.04863	0.285888	4.0011e-12	1.77295e-10	17.0389
ARHGAP39	5.11757	5.38904	0.285427	9.4076e-08	9.93224e-07	7.35688
APOC4	1.24451	3.78849	0.284942	0.000163314	0.000689447	0.311828
C11orf83	5.55046	5.7845	0.284751	1.05518e-08	1.51468e-07	9.45058
SULT2B1	5.21409	2.80027	0.284671	0.00523317	0.0142376	-2.85369
VILL	4.54845	4.62168	0.284609	4.45776e-06	2.94361e-05	3.68907
TRAF4	7.27013	5.7028	0.284461	1.6765e-08	2.23845e-07	9.00684
PRRX2	4.97691	3.53675	0.284237	0.000429175	0.00160726	-0.581985
RP11-279O9.4	2.90597	2.89272	0.283982	0.00392635	0.0111208	-2.59682
TST	6.42226	4.8545	0.283966	1.46011e-06	1.10522e-05	4.74612
NHLRC4	3.59376	2.93557	0.28386	0.00342787	0.00990297	-2.47498
UBXN11	6.01899	5.4975	0.283709	5.23244e-08	5.94468e-07	7.91748
GLYCTK	4.22687	5.534	0.283682	4.28504e-08	5.02505e-07	8.1085
UBALD2	6.93855	6.48067	0.283544	1.62385e-10	4.2369e-09	13.4637
RP11-322E11.6	0.997031	2.73965	0.283403	0.00629185	0.01666	-3.01767
TIMM44	6.47848	7.54814	0.283325	1.24187e-13	9.96339e-12	20.4001
TUSC1	5.50614	6.10691	0.283106	1.60622e-09	2.97888e-08	11.2578
AC137932.1	1.93835	5.61965	0.283064	2.66985e-08	3.31222e-07	8.56122
PLEKHJ1	6.93664	7.15081	0.28292	1.9986e-12	9.75675e-11	17.7101
EPS8L1	6.94798	4.26058	0.282839	2.2899e-05	0.000123566	2.147
NFKBIL1	6.13537	6.67519	0.282627	4.70574e-11	1.45595e-09	14.6581
BAI1	2.40937	2.77616	0.2825	0.00563324	0.0151495	-2.91933
MRI1	5.89077	5.95831	0.282384	3.86681e-09	6.40203e-08	10.4138
ADAMDEC1	4.21057	2.26641	0.282351	0.0237016	0.0516084	-4.1766
CLIC3	4.49182	2.71374	0.282347	0.00680065	0.0178181	-3.0867
AC016885.1	0.569658	2.64942	0.282103	0.00822728	0.0210079	-3.25525
RSPH10B	1.41068	4.64694	0.281918	3.95853e-06	2.66221e-05	3.80138
ZNF593	5.59375	6.22492	0.281895	7.88945e-10	1.62353e-08	11.9415
ALDH8A1	2.35283	3.45326	0.281825	0.000583935	0.00209963	-0.865311
BTNL8	0.750251	3.89414	0.281671	0.000107049	0.000474927	0.704584
HMG20B	7.68785	6.63673	0.281662	6.02638e-11	1.80514e-09	14.4195
POLD4	7.67921	5.76988	0.281639	1.14683e-08	1.62663e-07	9.37073
SSNA1	7.4426	7.07848	0.281012	3.26952e-12	1.4849e-10	17.2341
NRBP2	5.86803	4.95231	0.280825	9.00676e-07	7.2548e-06	5.20478
LZTR1	6.3893	7.44713	0.280708	2.5468e-13	1.78393e-11	19.7043
STXBP2	7.46538	6.5759	0.280625	8.88967e-11	2.50617e-09	14.0445
PPM1J	5.34908	3.62174	0.280602	0.000311697	0.00121801	-0.286878
TXNRD2	5.90994	6.4312	0.280595	2.21399e-10	5.56155e-09	13.165
AP1G2	7.33649	6.76677	0.280498	2.59837e-11	8.84514e-10	15.2313
RBM42	7.15554	7.42293	0.280437	3.02138e-13	2.05318e-11	19.5388
MAGED4	4.34234	2.32607	0.280205	0.020272	0.0451503	-4.04238
LAT	5.00877	3.5215	0.280142	0.00045422	0.00169098	-0.634232
RP1-4G17.5	0.468757	3.77579	0.280077	0.000171702	0.000721178	0.265334
CCDC74A	6.24583	2.76786	0.27991	0.00577733	0.0154844	-2.94181
CCDC61	5.17934	6.45433	0.279799	1.9158e-10	4.89349e-09	13.3044
LOR	0.355531	4.68725	0.279761	3.27107e-06	2.24211e-05	3.98183
C18orf56	3.50019	3.7962	0.279701	0.000158412	0.000671554	0.340129
RP11-795F19.5	2.963	3.57065	0.279668	0.000378064	0.00143864	-0.465086
IL37	0.509715	4.51109	0.279528	7.44913e-06	4.60501e-05	3.20415
ABCD1	5.34152	5.7052	0.279503	1.65393e-08	2.21807e-07	9.01983
SLC17A9	4.45284	3.0118	0.279443	0.00268147	0.00803339	-2.25392
CTU1	3.57357	5.48488	0.279202	5.6048e-08	6.30869e-07	7.85175
NKX2-8	0.954213	3.01624	0.278839	0.00264298	0.00793242	-2.24088
LRRC56	4.35849	4.19648	0.278833	3.02509e-05	0.000156985	1.88571
NBPF16	4.44669	4.73086	0.2787	2.65697e-06	1.86182e-05	4.17867
PMFBP1	2.24653	3.76064	0.278376	0.000182244	0.000758634	0.210038
IGFLR1	5.69501	4.99942	0.277689	7.11534e-07	5.88219e-06	5.42879
PANX2	3.58103	2.67367	0.27767	0.00766063	0.0197726	-3.19217
CHST12	5.31926	5.92673	0.277629	4.64955e-09	7.42786e-08	10.2368
GSTM2	6.33202	3.06464	0.277605	0.00225491	0.00691818	-2.09745
FAM131C	1.86565	2.9828	0.277581	0.00294587	0.00869533	-2.33868
RLTPR	3.76591	2.71347	0.277572	0.00680618	0.01783	-3.08742
THAP7	6.48266	7.30537	0.277256	6.88406e-13	4.08379e-11	18.7415
GPC2	3.7435	3.09938	0.277157	0.00200939	0.00626736	-1.99313
PUS1	5.87566	7.19621	0.277125	1.46427e-12	7.61924e-11	18.0111
KISS1R	2.25896	2.0343	0.2771	0.0422613	0.0843929	-4.66598
TMEM259	7.35286	7.89456	0.277003	9.95378e-15	1.11214e-12	22.8473
KRT9	0.814399	3.52447	0.276929	0.000449237	0.00167345	-0.624073
ZC3H12A	5.26652	4.13505	0.276899	3.93654e-05	0.000197936	1.63889
MAGED4B	5.22219	2.75424	0.276822	0.00602089	0.0160545	-2.97854
ADORA2A	5.00976	2.8152	0.276739	0.00499846	0.0136952	-2.81276
UNKL	5.52851	5.83001	0.276663	8.13309e-09	1.20423e-07	9.70024
TSNARE1	5.55964	5.11558	0.276609	3.94656e-07	3.49756e-06	5.98951
SLC28A1	1.15754	3.45991	0.276458	0.000569912	0.00205403	-0.842976
CTB-102L5.4	3.69579	2.17544	0.276319	0.0298986	0.0628767	-4.37461
FOXD4L3	0.947832	3.9806	0.27618	7.5203e-05	0.00034779	1.03373
NDUFS6	7.3411	6.16828	0.276127	1.11144e-09	2.16486e-08	11.6119
POLD1	6.08598	6.4923	0.27606	1.50932e-10	3.97796e-09	13.5342
MYL5	5.74072	5.53121	0.276049	4.35124e-08	5.09941e-07	8.09384
SLC34A3	0.851806	4.53705	0.276035	6.60988e-06	4.14671e-05	3.31696
BRAT1	6.38909	6.96459	0.276014	7.03693e-12	2.82906e-10	16.4931
FBXO44	5.84404	5.63837	0.275892	2.40555e-08	3.04658e-07	8.66102
ADAMTSL4-AS1	1.75612	3.12281	0.275782	0.00185795	0.00584403	-1.92212
VPS37D	4.35281	4.2389	0.275737	2.51706e-05	0.00013388	2.0582
GPRC5C	6.58139	3.41456	0.275703	0.000672078	0.00237714	-0.994389
MC1R	4.01569	4.12478	0.275607	4.11231e-05	0.000205356	1.59799
MBD3	6.69168	6.70937	0.275551	3.77317e-11	1.193e-09	14.8713
HAP1	1.80471	2.82875	0.275439	0.00479374	0.0132138	-2.77542
TIMM10B	0.716848	3.0288	0.275394	0.00253684	0.00766058	-2.20389
MMP25	3.61371	2.70972	0.275324	0.00688278	0.0180125	-3.09734
PHLDA3	6.65726	4.24731	0.275299	2.42646e-05	0.000129935	2.09261
FKBP2	7.65703	4.61571	0.275178	4.58429e-06	3.01393e-05	3.66262
DPM3	7.68366	5.42706	0.275131	7.66778e-08	8.3179e-07	7.55222
AMY2B	4.59714	3.41517	0.27511	0.000670615	0.00237242	-0.992389
LHB	1.24048	3.07901	0.275102	0.00215019	0.0066552	-2.05444
PYCRL	5.88222	5.18242	0.275009	2.79648e-07	2.58526e-06	6.31761
CDK11B	6.70743	8.66599	0.274992	2.59257e-17	8.28349e-15	28.6277
S100A14	8.40626	2.10538	0.274968	0.0355796	0.0730112	-4.52166
SFTPA2	1.99536	2.18634	0.274967	0.029089	0.0614296	-4.3513
COMT	7.79472	6.51611	0.274781	1.29886e-10	3.4889e-09	13.6789
CTRC	0.963439	3.11131	0.274622	0.00193096	0.0060507	-1.95706
DRAP1	7.88299	6.07244	0.274474	1.97262e-09	3.58179e-08	11.0603
INPP5E	4.80702	7.291	0.274358	7.60709e-13	4.39811e-11	18.6448
NFKBIB	5.88005	6.49087	0.274194	1.52293e-10	3.99648e-09	13.5255
SMAD6	4.23333	4.44471	0.274108	1.00853e-05	6.01422e-05	2.91845
NBEAL2	6.41412	5.65927	0.274023	2.14047e-08	2.75883e-07	8.77282
SYCP2L	1.95307	3.05273	0.273983	0.00234524	0.00716276	-2.13296
AL139099.1	1.4827	5.62832	0.273941	2.54415e-08	3.18885e-07	8.60739
SNRPB	8.47063	7.36756	0.273783	4.45916e-13	2.80036e-11	19.1619
PYY	1.86955	1.94483	0.273638	0.0521567	0.100654	-4.84067
FRS3	4.44469	6.82247	0.273623	1.80449e-11	6.46887e-10	15.5834
ANKRD24	2.6076	3.93764	0.273537	8.97027e-05	0.000405477	0.869289
BX842679.1	0.390639	4.10434	0.273523	4.48479e-05	0.000221828	1.51682
DNAAF1	3.76258	2.86277	0.273496	0.00431295	0.0120453	-2.68093
FAM209B	1.98423	3.71634	0.273221	0.000216671	0.000883649	0.0496007
TREX2	2.23364	4.09467	0.273206	4.67201e-05	0.000229736	1.47855
B3GAT3	6.71744	6.42647	0.273194	2.28043e-10	5.6892e-09	13.1365
LGALS7	2.18321	1.67792	0.272995	0.0937653	0.162155	-5.31555
MRPL12	7.3652	5.82856	0.272941	8.20097e-09	1.21329e-07	9.69227
CDK11A	6.07192	6.23774	0.272835	7.29804e-10	1.51899e-08	12.0165
FAM98C	5.944	6.75712	0.272817	2.76709e-11	9.31891e-10	15.1706
NTHL1	6.1898	4.89925	0.272699	1.17175e-06	9.08856e-06	4.95491
RGL3	5.1408	2.58871	0.272686	0.00981437	0.0244447	-3.41072
C1orf167	2.82055	2.46706	0.272588	0.0138381	0.0327852	-3.71155
ENGASE	5.31721	4.84124	0.272224	1.55791e-06	1.16712e-05	4.68462
FTCD	1.87382	2.53791	0.272209	0.0113465	0.0276298	-3.53807
PPOX	6.17237	6.31005	0.272179	4.69006e-10	1.03659e-08	12.442
CYP2E1	3.19383	3.37962	0.272152	0.000762196	0.00267098	-1.10976
TMEM249	2.22303	2.92525	0.272086	0.00354235	0.0101884	-2.50449
PIGQ	6.80173	6.40195	0.272027	2.6569e-10	6.44307e-09	12.9893
TBX2	4.4895	4.38677	0.271937	1.30969e-05	7.58404e-05	2.67233
IFI27	9.19777	2.39602	0.2719	0.0168105	0.0385196	-3.88064
DPYSL4	3.27177	2.43929	0.27162	0.0149396	0.0349134	-3.77823
ATXN7L2	4.28473	5.85434	0.271479	7.07116e-09	1.07138e-07	9.83446
SCRN2	6.2809	5.17253	0.271378	2.94349e-07	2.70878e-06	6.2688
BTBD16	0.793834	4.47664	0.271215	8.72175e-06	5.29998e-05	3.05538
AANAT	0.831735	4.14105	0.271096	3.83712e-05	0.000193524	1.66285
CLDN7	7.7927	4.37277	0.271028	1.39438e-05	8.01339e-05	2.61335
ETFB	7.17703	3.94192	0.270913	8.81453e-05	0.00039923	0.885616
HBZ	0.366539	4.95603	0.270769	8.84098e-07	7.15128e-06	5.22243
CLDN9	2.36706	2.80312	0.27066	0.0051876	0.0141305	-2.84589
RP11-201K10.3	0.60851	2.62964	0.270644	0.00871708	0.0220708	-3.30629
DNAH17	2.93217	3.99275	0.270637	7.1527e-05	0.000333159	1.0805
CLDND2	2.5514	3.08552	0.270529	0.00210424	0.00652741	-2.03489
RRS1	6.30546	5.43198	0.270499	7.46686e-08	8.13317e-07	7.57759
ANKRD23	3.85233	4.6552	0.270444	3.80729e-06	2.57476e-05	3.83822
EPHA10	3.70765	3.17893	0.270329	0.00153695	0.00493495	-1.74993
LY6D	2.6535	1.52431	0.270268	0.12784	0.209315	-5.55736
NTNG2	2.45974	4.00806	0.27006	6.7133e-05	0.000315435	1.1397
PRR24	5.975	6.31233	0.26981	4.62465e-10	1.02814e-08	12.4556
TNK2	6.74381	5.97006	0.269659	3.60991e-09	6.02049e-08	10.4798
ANO8	4.88535	5.41548	0.26954	8.16151e-08	8.78991e-07	7.4926
SIGIRR	7.0486	5.63676	0.269415	2.42723e-08	3.06764e-07	8.65243
CHIT1	4.04072	1.60736	0.269394	0.108382	0.182731	-5.42948
SOWAHD	2.78676	4.18396	0.269231	3.19266e-05	0.00016439	1.83516
ANGPTL6	2.05994	4.4757	0.269185	8.75922e-06	5.31743e-05	3.05134
ASGR1	2.92243	4.37716	0.269122	1.36732e-05	7.87278e-05	2.6318
AGPAT2	6.89701	4.56456	0.269034	5.81933e-06	3.70177e-05	3.43723
IGLL1	0.285601	4.76108	0.268981	2.29812e-06	1.64067e-05	4.3161
AES	8.90784	7.41249	0.268913	3.25212e-13	2.19362e-11	19.4676
SLC23A3	2.73265	3.84397	0.268887	0.000130988	0.000567446	0.516787
E2F1	5.37109	4.56131	0.268741	5.90787e-06	3.75023e-05	3.42297
TRMT1	6.20668	6.50894	0.268696	1.35895e-10	3.62128e-09	13.6353
FAM195B	7.63617	5.91164	0.268612	5.0759e-09	7.97604e-08	10.1526
SCNN1G	3.39868	1.83421	0.268533	0.067006	0.123626	-5.0459
CRIP1	3.02111	3.19863	0.268521	0.00143701	0.00464433	-1.68879
ALS2CL	4.40203	4.11856	0.268419	4.22255e-05	0.000210342	1.57322
NXNL2	3.51368	2.55333	0.268325	0.0108604	0.026619	-3.49967
FAM209A	1.53507	3.60902	0.268282	0.000327106	0.00126971	-0.331452
FAAH	6.27273	5.21534	0.268276	2.35678e-07	2.239e-06	6.48063
PRAP1	0.530069	3.72465	0.268117	0.000209781	0.000858741	0.0795487
FAM50A	7.35943	6.59835	0.26811	7.70448e-11	2.2122e-09	14.1825
KLHL35	4.59974	2.91967	0.268084	0.00360562	0.0103443	-2.52038
TFPT	6.34804	4.60607	0.268064	4.79593e-06	3.14072e-05	3.61996
PLEKHF1	4.80449	3.50231	0.268048	0.000487667	0.00179386	-0.699646
TTLL10	1.57192	3.54942	0.267845	0.000409354	0.00154319	-0.53841
C9orf172	2.4103	3.60498	0.267834	0.00033215	0.00128664	-0.345584
RPS9	10.2338	6.42351	0.267644	2.32288e-10	5.78719e-09	13.1187
CXCR5	2.02107	1.7105	0.26763	0.0875744	0.153696	-5.26131
LSMEM2	0.82646	4.36735	0.267604	1.42859e-05	8.17472e-05	2.59054
HCN3	4.02254	4.82967	0.267569	1.64838e-06	1.22632e-05	4.63108
COX4I2	4.49681	4.12928	0.26742	4.03438e-05	0.000202185	1.6159
AC104667.3	3.61663	4.17531	0.2674	3.3137e-05	0.000169615	1.80027
SF3A2	7.0752	7.19345	0.26727	1.49232e-12	7.72104e-11	17.9927
C10orf99	0.37992	3.03063	0.267259	0.00252164	0.00762479	-2.19847
HSFX2	2.84642	2.62734	0.267051	0.00877586	0.022195	-3.31222
HSD3B7	6.40655	5.47246	0.267027	5.9966e-08	6.71236e-07	7.78716
C9orf89	6.96805	5.84186	0.266845	7.59785e-09	1.13704e-07	9.76554
ROMO1	8.32861	5.74168	0.266733	1.34594e-08	1.85278e-07	9.21728
AGRN	7.20174	5.1048	0.266697	4.17047e-07	3.6639e-06	5.93698
SGSM2	6.61961	5.38508	0.266675	9.60937e-08	1.01276e-06	7.33662
IDO2	0.913429	3.51486	0.266667	0.000465545	0.00172678	-0.65691
DLEC1	2.0457	3.50499	0.266599	0.000482868	0.00177944	-0.690544
hsa-mir-1199	5.15784	3.72637	0.266548	0.000208377	0.000854143	0.0857754
DUSP23	7.50738	5.68891	0.266514	1.81273e-08	2.39228e-07	8.932
RIBC1	4.33639	4.34176	0.266382	1.60108e-05	9.02206e-05	2.4833
MACROD1	6.35254	4.7753	0.266291	2.14583e-06	1.54546e-05	4.38107
STK11	6.61038	7.04264	0.266255	4.1662e-12	1.82391e-10	16.9998
NOC4L	6.04709	7.20785	0.266169	1.35161e-12	7.09383e-11	18.0886
SOX30	1.05071	4.28567	0.266151	2.05143e-05	0.000112228	2.2503
NAPRT1	6.74863	3.43927	0.266146	0.000614466	0.00219554	-0.912125
IGFALS	3.17796	2.31785	0.266101	0.0207171	0.045973	-4.06107
GDPD2	1.18713	2.18166	0.266037	0.0294348	0.0620159	-4.36133
NECAB3	6.55816	5.06871	0.265891	5.01322e-07	4.31275e-06	5.76182
NDUFA7	7.69765	6.98419	0.265879	6.17191e-12	2.52591e-10	16.6199
ACADVL	8.41177	6.39787	0.265865	2.72526e-10	6.58256e-09	12.9648
C17orf59	5.11003	6.37677	0.265393	3.10677e-10	7.35767e-09	12.8386
TFAP2E	2.53588	3.87621	0.265235	0.000115086	0.000507125	0.63719
TNFRSF12A	7.18361	3.6237	0.264502	0.000309375	0.00121038	-0.27997
BCAT2	6.7381	5.44293	0.264484	7.03758e-08	7.71169e-07	7.63417
GCDH	6.16169	6.36734	0.264432	3.29372e-10	7.74405e-09	12.7823
SIVA1	7.44645	5.75192	0.264369	1.26998e-08	1.76834e-07	9.27296
CBX8	5.02772	4.85888	0.264308	1.4291e-06	1.084e-05	4.76648
PPP1R3F	4.34767	4.18444	0.264292	3.18607e-05	0.000164283	1.83709
TMEM253	2.67721	4.48954	0.263984	8.22281e-06	5.02867e-05	3.11094
ADAMTS8	2.27774	2.58203	0.263975	0.0100047	0.0248506	-3.4276
SLC38A8	0.680789	3.16637	0.2639	0.00160401	0.00512675	-1.78874
SLC6A13	0.840624	3.63555	0.26389	0.000295721	0.00116346	-0.238256
HDAC11	6.38058	4.81882	0.263686	1.73787e-06	1.28242e-05	4.58095
FAM92B	1.08049	2.82616	0.263661	0.00483232	0.0133101	-2.78258
TRMT61A	5.18639	5.95408	0.263642	3.9636e-09	6.52152e-08	10.39
C19orf67	0.5172	5.39436	0.263452	9.14289e-08	9.70856e-07	7.38414
AHSP	0.700365	2.64838	0.263416	0.00825236	0.0210522	-3.25794
SNAI3	2.86976	3.91075	0.26337	0.000100082	0.000447507	0.767259
RASL10A	2.80316	3.6421	0.263288	0.000288427	0.00113821	-0.215166
PUSL1	5.74054	5.94089	0.263273	4.28102e-09	6.93647e-08	10.3161
CHKB	6.46764	6.34994	0.263217	3.66802e-10	8.42395e-09	12.6787
COL9A2	5.223	2.42876	0.263131	0.0153772	0.0357662	-3.80332
AC124890.1	1.51078	4.0098	0.26302	6.66513e-05	0.000313333	1.14642
CLDN4	8.31415	3.77372	0.262893	0.00017311	0.000726593	0.257749
GET4	6.52543	6.2584	0.262691	6.43478e-10	1.37225e-08	12.1376
RNF208	5.30798	4.28908	0.262242	2.02096e-05	0.00011076	2.26436
EMR1	2.49571	3.58868	0.262057	0.000353253	0.00135784	-0.402453
VWA1	7.23752	4.45639	0.261944	9.56464e-06	5.74641e-05	2.96841
IKBKG	6.08989	7.62225	0.261778	7.2948e-14	6.43709e-12	20.9158
CLCNKA	2.11444	3.12751	0.261447	0.00182891	0.00575867	-1.90784
GNMT	3.55712	2.39861	0.26136	0.0166929	0.0382837	-3.87455
VSTM2L	3.31593	1.83164	0.26116	0.0673892	0.124194	-5.05053
SLC5A2	2.34747	3.33568	0.260861	0.000891428	0.00305911	-1.25316
CUL9	6.18575	6.6056	0.26079	7.35599e-11	2.14348e-09	14.2272
CCS	6.67927	5.52658	0.260764	4.46306e-08	5.22037e-07	8.06957
EPHA8	1.59632	1.95478	0.260696	0.0509686	0.098791	-4.82163
SLC25A29	6.49747	4.45689	0.260673	9.54287e-06	5.73769e-05	2.97056
HSPB3	0.352846	3.35465	0.260539	0.000833313	0.00288962	-1.19147
PPFIA3	5.43743	4.06749	0.260461	5.23867e-05	0.00025327	1.37146
ETV2	3.35104	4.8437	0.260278	1.53929e-06	1.15698e-05	4.69602
CHCHD5	6.88672	6.89516	0.259929	1.11705e-11	4.22945e-10	16.0466
NAPSA	2.76127	3.86055	0.259535	0.000122569	0.000536076	0.578576
CTU2	5.3852	6.41501	0.259415	2.44942e-10	6.05275e-09	13.0676
CRTC1	5.16695	6.73022	0.259133	3.29608e-11	1.06622e-09	15.0017
PRRT2	4.2602	3.16254	0.258967	0.00162495	0.00518277	-1.80052
NSUN5	6.41086	7.38456	0.258955	3.95786e-13	2.56514e-11	19.2774
GUK1	8.76835	5.9997	0.258933	3.03316e-09	5.16261e-08	10.6469
TAF1C	5.93033	6.12829	0.258862	1.41338e-09	2.65963e-08	11.3808
SGSM3	6.81207	6.40358	0.258846	2.63002e-10	6.40235e-09	12.9991
CC2D1A	6.38841	6.7295	0.258814	3.3114e-11	1.06666e-09	14.9973
SMIM17	1.8377	3.60953	0.258667	0.000326475	0.00126775	-0.329668
AURKB	5.65066	4.24828	0.258572	2.41623e-05	0.000129501	2.09658
CNTFR	3.51894	1.63751	0.258518	0.10193	0.173523	-5.3814
CCDC57	7.03042	4.8123	0.258498	1.79377e-06	1.3194e-05	4.55093
ALAS2	0.578443	4.09523	0.258476	4.66095e-05	0.000229344	1.48077
DUS1L	7.86611	6.63549	0.258472	6.07465e-11	1.81661e-09	14.4118
SUGP1	6.43748	8.14147	0.258344	1.55644e-15	2.32343e-13	24.6484
CYP1A1	0.863799	2.78777	0.258292	0.00543723	0.0146991	-2.88778
LUC7L	6.7769	6.22788	0.258161	7.74871e-10	1.59818e-08	11.9588
FAM211B	5.58002	3.56483	0.258137	0.000386415	0.00146643	-0.485236
IGDCC3	2.00189	1.94562	0.257983	0.0520621	0.100525	-4.83917
UBA7	6.30804	4.07675	0.257928	5.03865e-05	0.000245031	1.40787
NAT9	6.43431	6.43066	0.257844	2.22156e-10	5.57288e-09	13.1617
RP11-155D18.14	0.398788	2.99688	0.257803	0.00281469	0.00835961	-2.29764
ARHGEF19	5.90398	4.90447	0.257479	1.14191e-06	8.89879e-06	4.9794
CHADL	4.09963	2.96668	0.2573	0.00310295	0.00908391	-2.38544
CEL	2.86388	2.41542	0.257122	0.0159474	0.036875	-3.83493
AC093677.1	1.33863	3.64703	0.257029	0.000283036	0.0011196	-0.197721
CXCL13	5.09861	1.36268	0.25692	0.17338	0.267752	-5.78689
NPPC	2.21654	1.96308	0.256856	0.0499945	0.0972339	-4.80567
MFSD7	5.41009	3.09613	0.256769	0.00203126	0.00632579	-2.00293
PHOSPHO1	1.6758	3.36242	0.256719	0.000810543	0.00282141	-1.1661
GLTPD1	6.08426	5.76492	0.256663	1.17963e-08	1.6641e-07	9.34369
FAM73B	5.44099	6.25897	0.256645	6.41256e-10	1.37207e-08	12.1409
B3GNTL1	4.8595	5.94047	0.256518	4.29159e-09	6.94741e-08	10.3137
RING1	6.56692	7.7633	0.256218	2.6187e-14	2.64954e-12	21.909
ATP2C2	5.18965	2.76004	0.25601	0.005916	0.015798	-2.96291
PLCH2	3.80964	2.46414	0.255919	0.0139502	0.0329874	-3.71858
UBE2S	7.21326	4.81732	0.255802	1.75054e-06	1.29124e-05	4.57406
ARIH2OS	3.33593	5.79221	0.255706	1.0098e-08	1.46188e-07	9.49272
ARHGAP8	6.33012	4.14596	0.255677	3.75759e-05	0.000189987	1.68247
SOCS1	4.21548	3.07794	0.255661	0.00215781	0.0066743	-2.05764
RP11-146D12.2	1.29976	2.93528	0.255406	0.00343107	0.00990907	-2.47582
TNFRSF17	3.04072	1.74909	0.255315	0.0806711	0.14408	-5.19571
KHK	4.6558	4.07677	0.25531	5.03822e-05	0.000245031	1.40795
LTB4R	4.5033	4.29465	0.255288	1.97205e-05	0.000108472	2.28738
BIK	5.86999	3.33573	0.255149	0.000891294	0.00305911	-1.25302
RAB4B	6.65882	6.68485	0.255029	4.42143e-11	1.38594e-09	14.7183
OBSCN	4.7721	3.38297	0.254817	0.000753075	0.00264207	-1.09873
ADRM1	7.80694	6.55647	0.254813	1.00586e-10	2.79247e-09	13.9254
DEF6	5.78927	4.7861	0.254812	2.03678e-06	1.47843e-05	4.43049
FKSG62	1.34481	2.89523	0.254775	0.00389544	0.011059	-2.58974
C9orf66	2.26605	3.36155	0.254758	0.000813062	0.00282801	-1.16894
GZMM	3.43756	2.16951	0.254564	0.0303475	0.0637178	-4.38725
SMIM5	2.94706	3.16355	0.254435	0.00161939	0.00516867	-1.79741
ULK1	6.13929	6.74815	0.254247	2.93349e-11	9.64346e-10	15.1142
CORO1A	6.58878	3.3001	0.254203	0.0010107	0.00340552	-1.36795
RRP9	6.00858	7.13042	0.254083	2.297e-12	1.08376e-10	17.5755
FHOD1	6.0641	6.14671	0.25405	1.26542e-09	2.41435e-08	11.4871
PHYKPL	6.10056	6.57037	0.253936	9.20853e-11	2.58406e-09	14.0105
APOA1	1.87693	2.38938	0.253708	0.0171151	0.0391437	-3.8962
PEX11G	4.91342	4.60388	0.253662	4.8455e-06	3.16524e-05	3.61024
HDHD3	6.48427	6.23827	0.253607	7.27453e-10	1.51583e-08	12.0196
C1orf122	7.14381	6.05746	0.253547	2.15611e-09	3.88399e-08	10.9748
TMEM102	5.00764	5.93504	0.253421	4.42959e-09	7.12378e-08	10.2833
TNIP2	6.25491	7.04005	0.253319	4.23949e-12	1.84712e-10	16.9829
TRAPPC6A	7.11406	5.36196	0.253293	1.08746e-07	1.13041e-06	7.21851
MUC13	1.12307	2.03141	0.25323	0.0425546	0.0848208	-4.67175
FLYWCH1	5.96176	6.80412	0.253215	2.03533e-11	7.12836e-10	15.4671
NEURL2	3.35399	4.38007	0.253213	1.34959e-05	7.78303e-05	2.64408
PPP6R2	6.43675	6.41703	0.253135	2.41871e-10	5.985e-09	13.0798
EFCC1	3.93364	2.86213	0.253084	0.00432158	0.0120639	-2.68272
PPAN	6.4292	6.52757	0.253038	1.20806e-10	3.28376e-09	13.7488
COMMD4	7.48726	7.73357	0.252886	3.25396e-14	3.13551e-12	21.6984
DPH7	5.97092	6.51367	0.252843	1.31898e-10	3.53255e-09	13.6641
RDH5	4.08937	2.99032	0.252534	0.00287511	0.00851961	-2.31677
FAM160B2	6.38861	5.52101	0.252242	4.60129e-08	5.35113e-07	8.0404
RHBDD3	6.17261	6.16261	0.252118	1.15005e-09	2.22816e-08	11.579
COLQ	3.43202	4.21342	0.252077	2.81148e-05	0.000147735	1.9544
EEF1D	9.64582	4.77735	0.252076	2.12476e-06	1.53252e-05	4.39042
COL23A1	2.45135	3.34686	0.251818	0.000856731	0.00295844	-1.21684
EDF1	9.2719	6.64857	0.25146	5.58526e-11	1.68409e-09	14.4928
ZNF865	4.89547	5.79947	0.251438	9.68749e-09	1.41143e-07	9.53252
C19orf66	6.1626	5.0183	0.25132	6.47075e-07	5.40823e-06	5.51907
MGMT	6.20211	5.44409	0.251258	6.99383e-08	7.66837e-07	7.64013
CTD-3203P2.2	2.50326	3.18963	0.251154	0.00148189	0.00477414	-1.71676
ALKBH6	5.77943	7.1784	0.25096	1.65464e-12	8.48095e-11	17.8928
GP6	1.53149	3.22107	0.250767	0.00133046	0.00434704	-1.61867
PLIN5	4.09773	1.8968	0.250686	0.0582262	0.110495	-4.93125
SRCIN1	4.98977	3.09711	0.250682	0.00202469	0.00630857	-2
TMEM101	6.70103	3.3577	0.25066	0.000824312	0.00286277	-1.18152
ACADS	5.47844	3.76698	0.250613	0.000177761	0.000742858	0.233149
GPR25	0.771207	3.31354	0.250606	0.000964002	0.00326813	-1.32473
RP1-102H19.8	2.08182	3.99549	0.25057	7.07188e-05	0.000329732	1.09111
MAD1L1	6.01318	6.49562	0.250521	1.47805e-10	3.90119e-09	13.5544
DNASE1L1	6.30078	7.85317	0.250074	1.35231e-14	1.44025e-12	22.55
PDDC1	6.41498	5.81088	0.249896	9.07542e-09	1.33291e-07	9.5951
APBA3	5.64375	6.60101	0.249843	7.57466e-11	2.18744e-09	14.1989
JUNB	7.61583	3.68372	0.24968	0.000245834	0.00098964	-0.0673486
SLC22A1	1.89899	2.93255	0.24952	0.00346107	0.0099799	-2.48364
NYAP1	1.48251	3.44679	0.249496	0.000597884	0.00214358	-0.886999
SRPK3	3.25182	1.76319	0.249403	0.0782621	0.140674	-5.17138
CCDC9	6.36003	6.22227	0.249349	8.01757e-10	1.64618e-08	11.926
SLC26A11	5.70844	5.95587	0.249289	3.92234e-09	6.47044e-08	10.4001
RAB24	6.40177	5.99406	0.249097	3.13547e-09	5.30698e-08	10.6151
KRTAP5-10	1.11667	3.04422	0.249044	0.00241182	0.00734027	-2.15826
PSRC1	5.31388	5.23477	0.249038	2.12942e-07	2.0519e-06	6.57734
HCG27	3.14176	3.30193	0.248925	0.00100422	0.00338684	-1.36208
GABBR1	5.64295	3.8484	0.248777	0.000128687	0.000559208	0.533268
ATPIF1	8.38673	5.95138	0.24873	4.02664e-09	6.61255e-08	10.3749
PLCB2	5.16274	3.99259	0.248631	7.15724e-05	0.000333285	1.07991
IL23A	2.94856	3.56606	0.24857	0.000384631	0.00146027	-0.480968
ARMC12	2.19862	3.44688	0.248537	0.000597689	0.00214358	-0.886699
ZNF688	5.90467	5.74908	0.248525	1.29066e-08	1.78885e-07	9.25747
FAM193B	6.44984	5.59301	0.24852	3.09526e-08	3.76057e-07	8.4197
FAM69B	4.75176	3.63335	0.248381	0.000298214	0.00117175	-0.246014
SPEF1	3.4224	2.8266	0.24825	0.00482577	0.013294	-2.78137
ALKBH7	7.25242	5.95523	0.248005	3.93721e-09	6.48908e-08	10.3964
BOLA2B	7.85709	5.9395	0.247888	4.316e-09	6.96835e-08	10.3082
SLC25A34	2.26325	3.83218	0.247726	0.000137306	0.000592285	0.472983
TREX1	6.4057	5.61299	0.247719	2.77054e-08	3.4185e-07	8.52578
MS4A4E	1.68261	3.06625	0.247607	0.00224298	0.00688507	-2.09266
AGAP2-AS1	5.52944	4.24502	0.247598	2.4508e-05	0.000131007	2.08324
C17orf61-PLSCR3	1.40753	2.99391	0.247569	0.0028419	0.00843206	-2.30631
KRT14	6.20209	1.2033	0.247508	0.229226	0.333268	-5.98816
BLK	2.14596	1.92924	0.247381	0.0540657	0.103756	-4.87031
CHRNA10	2.49864	4.42917	0.247359	1.08209e-05	6.40879e-05	2.85211
COL27A1	4.66819	3.15421	0.24733	0.00167146	0.00530786	-1.82615
H2AFX	6.55885	5.0975	0.247275	4.32906e-07	3.79043e-06	5.90145
CCDC94	6.00449	6.78449	0.247104	2.31434e-11	7.99787e-10	15.3431
RPP25	5.29886	3.67293	0.247004	0.00025627	0.00102666	-0.105826
AC002985.3	0.456078	3.80375	0.246964	0.00015374	0.000654034	0.36793
NAT6	5.28034	6.19057	0.246898	9.71503e-10	1.93155e-08	11.7413
OTOS	0.700209	2.84866	0.246893	0.00450673	0.0125154	-2.72025
KIF25	1.87103	2.67529	0.246793	0.00762414	0.0196896	-3.18795
ZBTB48	5.95103	6.38168	0.246721	3.01345e-10	7.18338e-09	12.868
TAP2	6.15847	3.7701	0.246702	0.000175595	0.000734818	0.244526
PRR5	5.65224	5.07503	0.246661	4.85462e-07	4.18619e-06	5.79241
OSGEP	6.35452	7.41482	0.246446	3.19915e-13	2.16591e-11	19.4835
LCNL1	0.734861	3.62171	0.246401	0.000311726	0.00121801	-0.286964
LZTS2	6.81734	6.72819	0.246205	3.33969e-11	1.07001e-09	14.989
RPS19BP1	7.35455	5.83904	0.246188	7.7218e-09	1.1527e-07	9.75002
KRBA1	4.80751	5.03245	0.246039	6.02458e-07	5.08432e-06	5.58701
N4BP3	5.02543	3.76613	0.245923	0.000178356	0.000744494	0.230044
FBXO39	1.88431	3.00518	0.245757	0.00273983	0.00816926	-2.27334
ERF	6.67527	6.29692	0.245671	5.08374e-10	1.11013e-08	12.3644
DDX54	6.98252	7.3024	0.245591	7.02744e-13	4.12851e-11	18.7215
NARFL	6.38174	6.99466	0.245579	5.75333e-12	2.39526e-10	16.6878
SMTN	6.18976	4.91335	0.245562	1.0929e-06	8.56809e-06	5.02106
NT5DC4	0.953301	2.46265	0.245518	0.0140081	0.0330889	-3.72219
STK11IP	5.75063	6.6037	0.245505	7.44574e-11	2.16271e-09	14.2155
HYAL3	4.51325	4.57706	0.245431	5.49115e-06	3.52254e-05	3.49206
ITIH1	1.11589	3.07037	0.245334	0.00221259	0.00681124	-2.08032
YPEL3	7.50956	5.065	0.245172	5.1087e-07	4.38866e-06	5.74387
RP11-793H13.10	3.08489	3.79474	0.245153	0.000159327	0.00067512	0.334778
TNFRSF13B	2.16334	1.93327	0.24496	0.0535665	0.102906	-4.86267
RHBDL1	4.0605	2.64742	0.244722	0.00827572	0.021103	-3.26043
TMOD4	1.85125	3.28221	0.244554	0.00107613	0.00360596	-1.42524
EPOR	4.45564	4.56842	0.244355	5.71619e-06	3.64379e-05	3.45412
CBX4	6.44379	4.6882	0.244349	3.25636e-06	2.2337e-05	3.9861
SLC25A22	6.04664	5.29186	0.244211	1.57765e-07	1.56408e-06	6.86338
TCL1A	2.27147	1.59313	0.244015	0.11154	0.187033	-5.45188
MID1IP1	6.09652	4.45498	0.243991	9.62618e-06	5.77634e-05	2.96236
NUPR1	8.38722	3.67928	0.243958	0.000250084	0.00100519	-0.0832125
SERPINF2	3.82297	2.96614	0.243924	0.00310835	0.00909678	-2.38701
USHBP1	3.39619	3.96023	0.243799	8.17758e-05	0.000374478	0.955559
TMEM89	0.312155	4.73647	0.2437	2.58646e-06	1.81835e-05	4.20414
HLA-G	2.55269	2.09629	0.243403	0.0363806	0.0743284	-4.54039
PCDHB2	4.17392	1.91487	0.243329	0.0558768	0.106659	-4.89743
RPP21	7.23338	6.7707	0.243291	2.53252e-11	8.66961e-10	15.2561
PKMYT1	6.24816	3.9142	0.243145	9.86865e-05	0.000442481	0.780341
GPSM1	5.20161	4.14502	0.243134	3.77273e-05	0.000190687	1.67871
PCYT2	6.31977	5.73278	0.243011	1.41544e-08	1.93819e-07	9.16903
GSTM4	6.40266	4.12871	0.242915	4.04425e-05	0.000202624	1.61361
AL020996.1	2.04114	4.74465	0.242755	2.48699e-06	1.75759e-05	4.24128
MATK	3.64177	2.56285	0.242749	0.0105695	0.0260653	-3.47585
SURF2	6.27707	5.80402	0.242735	9.43906e-09	1.38187e-07	9.55743
TRIM54	1.00977	2.58572	0.242618	0.00989916	0.0246255	-3.41828
CBY3	1.79093	3.22172	0.242537	0.00132749	0.0043389	-1.61664
C22orf43	1.42788	3.52119	0.242532	0.000454735	0.00169255	-0.635276
NDUFA13	8.67161	6.32651	0.242513	4.23831e-10	9.56481e-09	12.5395
D2HGDH	5.78602	4.45982	0.242379	9.4165e-06	5.67295e-05	2.98312
RAC3	6.41643	3.82967	0.242315	0.000138687	0.000597531	0.463685
GH1	0.666769	3.16377	0.242122	0.0016182	0.00516575	-1.79674
SLC39A13	6.56884	6.39943	0.241897	2.69881e-10	6.52732e-09	12.9742
CTRL	2.09095	3.59068	0.241686	0.000350607	0.00134909	-0.395512
TIMM17B	7.2249	6.65001	0.241638	5.53385e-11	1.67135e-09	14.5017
ZDHHC1	5.48605	4.93318	0.241625	9.90573e-07	7.86756e-06	5.11441
SOX12	6.14577	4.6448	0.241594	3.99864e-06	2.68127e-05	3.79184
HIST1H2AD	2.68927	1.46129	0.241547	0.144342	0.230795	-5.6499
EFCAB4A	7.28621	2.82055	0.24104	0.00491673	0.0135119	-2.79804
SDSL	5.81545	4.9867	0.24102	7.58465e-07	6.23901e-06	5.36808
NEURL	4.07193	1.68225	0.241013	0.0929236	0.16099	-5.30841
CCL4L2	4.19895	1.8577	0.240803	0.0635907	0.118514	-5.00332
IL17C	0.762727	2.99781	0.240741	0.00280624	0.00834132	-2.29493
EFCAB2	5.49686	4.45071	0.240719	9.81469e-06	5.86626e-05	2.94408
RNF215	5.49998	6.33793	0.240554	3.95012e-10	9.0263e-09	12.6073
REXO1	5.71613	6.59575	0.240448	7.83326e-11	2.23604e-09	14.1665
AP006621.5	4.67393	4.32883	0.240418	1.69571e-05	9.45856e-05	2.4293
AL353354.2	1.82503	1.03553	0.240352	0.300746	0.412562	-6.17313
TMEM132A	7.06241	3.39026	0.240336	0.000733619	0.00257829	-1.07474
GAMT	6.42896	3.29115	0.240335	0.00104298	0.00350198	-1.39667
DGCR6	5.70981	3.21011	0.240245	0.00138154	0.00448815	-1.65297
SOX15	3.0692	2.20242	0.240151	0.0279297	0.0593461	-4.31672
MPG	7.17183	6.06193	0.239756	2.09965e-09	3.79353e-08	11.0003
SLC25A10	6.80899	5.11116	0.239712	4.03703e-07	3.56559e-06	5.96794
RP11-505K9.4	1.76202	2.95822	0.239671	0.00318844	0.0092968	-2.40989
TIMM23B	5.65375	5.78024	0.239426	1.0811e-08	1.54666e-07	9.42731
NUDT14	6.27829	4.64218	0.239311	4.0484e-06	2.71064e-05	3.78015
THBS3	6.46759	4.81984	0.239239	1.72925e-06	1.2771e-05	4.58566
SNTG2	1.76751	2.24324	0.2391	0.0251634	0.054311	-4.22779
FBXW5	7.05366	6.29197	0.238906	5.24029e-10	1.14295e-08	12.3353
CORT	1.8508	3.79211	0.23883	0.000160994	0.000680758	0.325112
RP11-1055B8.7	4.326	3.2237	0.238824	0.00131847	0.00431328	-1.61043
VCX	0.543405	2.389	0.238783	0.0171328	0.0391718	-3.89709
ECI1	7.45209	5.08971	0.238782	4.50481e-07	3.92356e-06	5.86358
GPX1	8.47243	5.71481	0.238737	1.56675e-08	2.12147e-07	9.07171
CGN	6.4414	3.46777	0.238681	0.000553754	0.00200456	-0.81654
ISOC2	7.18574	5.64942	0.238485	2.26168e-08	2.88443e-07	8.72007
FAM47E-STBD1	4.50339	4.21341	0.23844	2.8116e-05	0.000147735	1.95436
AKAP8L	6.98369	6.45853	0.238375	1.86601e-10	4.79321e-09	13.3297
C1orf61	2.18009	2.46287	0.238274	0.0139993	0.0330725	-3.72165
MRPL34	7.3528	6.39357	0.238272	2.79903e-10	6.71619e-09	12.9391
DPEP2	3.73601	3.40412	0.238223	0.000697919	0.00246042	-1.029
AARSD1	6.74603	7.03369	0.238064	4.42523e-12	1.9084e-10	16.9415
HIST4H4	4.18525	2.68317	0.238042	0.00744834	0.0193205	-3.1673
RECQL5	6.19331	6.61061	0.238005	7.12407e-11	2.08256e-09	14.2581
FCER2	1.66614	1.74175	0.237893	0.0819489	0.145804	-5.2083
TRPV3	1.87981	2.66961	0.237845	0.00775298	0.0199685	-3.20277
ARHGAP22	4.20675	4.01724	0.237733	6.4622e-05	0.000304974	1.1753
ZNF512B	5.52655	5.55989	0.237628	3.71655e-08	4.4297e-07	8.24466
MYEOV2	8.42568	5.68151	0.237613	1.88962e-08	2.47225e-07	8.89221
SAMD10	5.19557	4.49704	0.237605	7.94514e-06	4.88181e-05	3.14334
MSH5	5.03669	4.54807	0.237514	6.28149e-06	3.96804e-05	3.36507
SELM	8.14811	3.54223	0.237444	0.0004205	0.001579	-0.563169
LDHD	4.19639	2.80231	0.237346	0.00520045	0.0141571	-2.8481
C10orf111	1.60963	4.66351	0.237307	3.66062e-06	2.4835e-05	3.87538
PEX16	6.39465	6.19439	0.237303	9.49344e-10	1.89586e-08	11.7635
AATK	3.45126	2.80502	0.237226	0.00515741	0.0140588	-2.84068
HS3ST6	1.05424	1.93636	0.237222	0.0531871	0.102318	-4.85681
PET100	7.38036	6.26466	0.237166	6.19342e-10	1.32856e-08	12.1744
SBF1	6.04141	5.2898	0.236936	1.59485e-07	1.57942e-06	6.85303
DLGAP1	3.01854	1.64807	0.236874	0.0997433	0.170566	-5.36434
ASMTL	5.55735	5.59566	0.236836	3.05006e-08	3.71805e-07	8.43378
WDR83	5.57179	5.41104	0.236793	8.35891e-08	8.9654e-07	7.46977
ECHDC2	7.17342	4.77091	0.236704	2.19183e-06	1.57371e-05	4.36096
HIST1H3H	4.53783	1.68315	0.236652	0.0927494	0.1608	-5.30692
ASB16	3.07337	3.21863	0.23665	0.0013417	0.00437826	-1.62633
C15orf52	4.81042	2.91901	0.236461	0.00361325	0.0103645	-2.52228
MAP2K7	5.96421	7.27162	0.236437	8.70225e-13	4.95267e-11	18.5146
AMH	3.13256	1.75748	0.236425	0.0792305	0.142064	-5.18126
AMDHD1	2.66707	2.25285	0.236376	0.0245478	0.0532094	-4.20662
COPE	8.27517	6.75134	0.236305	2.87316e-11	9.56985e-10	15.1343
GPR17	1.47035	2.95399	0.235987	0.00323196	0.00940562	-2.42209
RTN4RL1	5.11738	2.78106	0.235942	0.00554972	0.014958	-2.90603
ZNF768	6.86185	6.22998	0.235829	7.65073e-10	1.58072e-08	11.9711
PFDN2	7.84177	5.78716	0.235825	1.03932e-08	1.49866e-07	9.4651
ZNF598	6.35818	6.15426	0.235764	1.20932e-09	2.32567e-08	11.5307
FRAT1	4.3856	5.44146	0.235738	7.09409e-08	7.76427e-07	7.62653
EPN1	7.23618	6.01716	0.23554	2.73665e-09	4.75571e-08	10.7458
TRAF2	6.04365	6.36307	0.235519	3.38194e-10	7.88901e-09	12.7569
ABHD8	5.32414	5.20857	0.235422	2.44128e-07	2.29926e-06	6.44706
CCDC114	2.8719	2.79098	0.235381	0.0053841	0.0145872	-2.87903
ALYREF	7.50355	6.02696	0.235265	2.58287e-09	4.5298e-08	10.8013
ARL6IP4	8.12947	5.49171	0.235034	5.40017e-08	6.10477e-07	7.88731
IER2	7.44449	3.88345	0.23503	0.000111773	0.000494078	0.664383
FAM167B	4.7875	4.43087	0.235029	1.0738e-05	6.36177e-05	2.85936
HAGH	7.00443	5.43	0.234933	7.54719e-08	8.21574e-07	7.56737
PSTPIP1	4.43841	2.79681	0.23482	0.00528886	0.0143698	-2.86313
RP11-295K3.1	3.9103	2.43879	0.234818	0.01496	0.0349521	-3.77941
LRWD1	5.80624	6.73191	0.234783	3.26003e-11	1.06021e-09	15.0123
BCAR1	6.37042	5.56396	0.234757	3.63415e-08	4.34286e-07	8.26611
GGN	2.42255	3.31951	0.23473	0.000943907	0.00321076	-1.30547
GPR173	3.1313	2.71783	0.234682	0.00671792	0.0176292	-3.07584
ZNF750	4.09065	2.61429	0.234671	0.00911515	0.022932	-3.34565
RIC3	3.32737	1.68359	0.234624	0.092664	0.160724	-5.30619
PRKCDBP	5.92206	3.47313	0.23455	0.000542987	0.00196911	-0.798489
NPIPB11	2.81427	4.10407	0.234523	4.49002e-05	0.000222026	1.51573
HSPB9	1.84698	2.48454	0.234403	0.013182	0.0314516	-3.66919
MYADML2	1.02994	4.04033	0.234364	5.86974e-05	0.000280577	1.26514
SKIV2L	6.73087	7.17812	0.233977	1.65782e-12	8.48095e-11	17.891
SGCA	2.41891	2.84091	0.233942	0.0046166	0.0127836	-2.74178
SEMA6B	4.98527	3.27117	0.233759	0.00111845	0.00373266	-1.46044
RELL2	4.07119	3.35947	0.233648	0.000819123	0.00284638	-1.17574
AC139100.2	4.09364	2.82467	0.233543	0.00485463	0.0133675	-2.78669
EML2	6.70578	5.27135	0.233505	1.75774e-07	1.72292e-06	6.76027
RIN1	4.56952	3.94832	0.233488	8.58697e-05	0.000390087	0.910003
ZNF444	6.30619	5.51936	0.233459	4.64317e-08	5.38264e-07	8.03173
NPB	1.46583	2.33484	0.233367	0.0198063	0.0442769	-4.02235
AHRR	2.71138	3.07109	0.233364	0.00220735	0.00679863	-2.07818
PABPC1L	5.78634	2.90608	0.233241	0.00376429	0.0107336	-2.55903
ADCY4	4.67149	3.57278	0.233061	0.000375048	0.00142925	-0.457696
SLC4A3	4.36343	3.155	0.233027	0.00166701	0.00529743	-1.82373
SLC25A25	5.57187	4.74796	0.232904	2.44773e-06	1.73388e-05	4.25635
C17orf70	6.1486	6.33132	0.232889	4.11443e-10	9.3199e-09	12.5681
KRT19	10.2724	2.45844	0.232863	0.014172	0.0334153	-3.73232
NOC2L	7.14898	6.17863	0.232817	1.04415e-09	2.0558e-08	11.6719
GNRH2	1.08015	2.81019	0.232708	0.00507612	0.0138767	-2.82651
PIEZO1	7.4901	4.78952	0.232624	2.00337e-06	1.4565e-05	4.44617
EHBP1L1	6.07852	4.92436	0.232607	1.03489e-06	8.19452e-06	5.07284
RCCD1	5.12376	5.2303	0.23259	2.17978e-07	2.08718e-06	6.55506
MYOZ3	2.57815	2.54902	0.232538	0.0109944	0.0268981	-3.51043
CEP170B	5.71005	5.49356	0.23247	5.34606e-08	6.05117e-07	7.89694
PPP1R27	0.820098	2.99703	0.23235	0.00281328	0.00835679	-2.29718
DDX39A	7.31347	5.86077	0.232268	6.81375e-09	1.03756e-07	9.87003
POLE	6.0584	6.17591	0.232226	1.06142e-09	2.08527e-08	11.6561
TAF6L	5.56706	6.82155	0.232211	1.81547e-11	6.48299e-10	15.5775
CTD-2510F5.6	4.08102	2.20905	0.232167	0.0274628	0.0585317	-4.30238
MRPL38	7.06114	6.65227	0.232088	5.45401e-11	1.65547e-09	14.5157
TPSG1	2.69437	1.57665	0.232026	0.115284	0.192148	-5.47756
APOBR	4.59794	3.02115	0.231872	0.00260099	0.00782316	-2.22643
AC019294.1	0.63084	4.20601	0.231839	2.9031e-05	0.000151667	1.92432
CALHM3	0.621321	3.5728	0.231823	0.000375023	0.00142925	-0.457633
C9orf117	3.68815	3.34865	0.23176	0.000851294	0.00294357	-1.21101
C2orf54	3.93747	1.29357	0.231736	0.1962	0.295135	-5.87723
C5orf27	1.49075	2.60153	0.231678	0.00945794	0.0236865	-3.37817
DLL3	1.34121	2.22756	0.231663	0.0261963	0.0561675	-4.26213
ZC3H3	5.83246	5.69906	0.231604	1.71215e-08	2.27272e-07	8.98668
RNF126	6.59597	6.30291	0.231526	4.90038e-10	1.07785e-08	12.3998
PROB1	3.21347	3.63947	0.23151	0.000291332	0.00114793	-0.224432
ITPA	7.14884	6.16232	0.231487	1.15204e-09	2.22965e-08	11.5773
RP11-159D12.5	3.85577	2.97061	0.231271	0.00306395	0.00899429	-2.37406
RAB40C	6.2336	5.74349	0.231244	1.33215e-08	1.83657e-07	9.22715
KCNT1	0.856852	3.29926	0.231233	0.00101369	0.00341434	-1.37065
S100A5	1.57909	2.68036	0.230948	0.0075105	0.0194513	-3.17466
C10orf35	5.86904	4.56604	0.230894	5.77953e-06	3.68031e-05	3.44371
SNAPC2	6.44568	5.87005	0.230887	6.45867e-09	9.89279e-08	9.92138
ESRRA	6.01167	5.10931	0.23071	4.07534e-07	3.59246e-06	5.95894
OR2B6	1.72559	2.24727	0.230668	0.0249037	0.0538782	-4.21893
MMEL1	5.09167	2.58936	0.230664	0.00979603	0.024409	-3.40907
FAM203A	6.42998	4.02728	0.23047	6.1979e-05	0.000293948	1.21431
COMMD5	6.69793	6.21123	0.230391	8.57285e-10	1.74057e-08	11.8616
CNDP1	1.22818	2.89366	0.230272	0.00391472	0.0110951	-2.59417
CD164L2	2.88949	1.99761	0.230178	0.046108	0.0907216	-4.73856
BTNL9	3.86963	2.34778	0.230155	0.0191362	0.0430046	-3.99268
CAMK2B	3.34615	1.90635	0.229923	0.0569749	0.108493	-4.91342
COX6A1P2	4.67425	4.59459	0.229899	5.06025e-06	3.28429e-05	3.56927
MUTYH	5.58595	5.61725	0.229848	2.70577e-08	3.34841e-07	8.54843
MYPOP	4.88926	7.10108	0.229674	2.80481e-12	1.30133e-10	17.3824
LONP1	6.88375	6.18942	0.229509	9.78283e-10	1.94291e-08	11.7346
ARFGAP1	7.08475	6.11917	0.2295	1.49273e-09	2.79975e-08	11.3282
PLA2G4F	3.65243	2.50607	0.229472	0.0124122	0.0298772	-3.61664
FGFBP3	2.81065	3.23379	0.22947	0.00127338	0.00418647	-1.57873
PTOV1	7.92906	6.05127	0.229455	2.23679e-09	4.00746e-08	10.9395
ZDHHC12	6.95369	5.50053	0.229351	5.1466e-08	5.8728e-07	7.9333
SLC25A48	3.3146	1.47463	0.229207	0.140718	0.226093	-5.63063
CENPM	5.5671	4.00646	0.229199	6.75806e-05	0.000317293	1.13349
TMEM240	2.89218	2.91443	0.229152	0.00366608	0.0104929	-2.53531
TCEAL3	7.16728	3.75259	0.229137	0.000188087	0.000779928	0.180761
P2RY11	5.24159	4.26303	0.229133	2.26549e-05	0.000122431	2.15706
TESK1	6.51995	6.51178	0.229087	1.33481e-10	3.56445e-09	13.6526
TTC38	5.86131	5.47856	0.229048	5.80092e-08	6.50933e-07	7.81887
MTA1	6.99791	4.95122	0.228859	9.0558e-07	7.28143e-06	5.19962
MKRN3	1.99189	1.53474	0.228793	0.125257	0.205832	-5.54168
TP53TG5	2.03465	2.44794	0.228739	0.0145883	0.0342373	-3.75752
RGS20	1.57891	2.64071	0.228713	0.00843996	0.0214467	-3.27778
TAS1R3	2.57601	2.38864	0.228595	0.0171492	0.039192	-3.89792
TLE2	5.96813	3.34666	0.228544	0.000857363	0.00295949	-1.21751
MUC12	2.61874	2.30567	0.228533	0.0213921	0.0472521	-4.08864
ACTA1	3.12374	1.42616	0.228423	0.154226	0.243415	-5.69979
NDUFA11	8.56719	6.4791	0.228364	1.63999e-10	4.2668e-09	13.4542
NELFA	6.2548	7.04976	0.228338	3.97068e-12	1.76376e-10	17.0463
CLTB	7.3488	5.15843	0.228337	3.16592e-07	2.88578e-06	6.1994
BCAM	8.19427	3.5851	0.228336	0.000358053	0.0013731	-0.414909
TDRD10	2.44949	2.85602	0.228117	0.00440465	0.0122694	-2.69976
C19orf70	7.29844	6.05663	0.228065	2.16675e-09	3.8993e-08	10.9701
MPP3	4.84567	3.99426	0.227982	7.10816e-05	0.000331168	1.08634
AC110619.2	3.63302	1.58553	0.227903	0.113253	0.189262	-5.46375
MXRA7	7.2452	4.21708	0.22774	2.76725e-05	0.000145741	1.96927
RBFOX3	0.534605	3.77228	0.227698	0.000174093	0.000729371	0.252498
PEX6	5.85292	4.28019	0.227686	2.10146e-05	0.000114552	2.22766
DIRAS1	4.37117	2.15526	0.227652	0.031449	0.0657349	-4.41746
PUF60	8.06441	5.66008	0.227615	2.13078e-08	2.75024e-07	8.77716
RP11-45M22.4	1.11737	2.61309	0.227606	0.00914693	0.0229929	-3.34872
DDA1	6.96219	7.22763	0.227528	1.17953e-12	6.33676e-11	18.2203
STAC3	4.2584	4.22865	0.227451	2.63176e-05	0.00013929	2.01638
INTS1	7.04896	5.68309	0.227316	1.87294e-08	2.45573e-07	8.9007
C15orf56	1.99302	2.89385	0.227273	0.00391234	0.0110915	-2.59362
ATAD3A	5.9597	4.79627	0.227192	1.9389e-06	1.41302e-05	4.47717
TMC6	6.51799	4.0807	0.227161	4.95555e-05	0.000241505	1.42343
NPDC1	7.40848	3.94557	0.227154	8.68386e-05	0.000393801	0.899541
RBP2	1.55066	1.43657	0.227153	0.151245	0.239687	-5.68514
RP11-697E2.6	1.40253	5.0462	0.22706	5.62002e-07	4.77164e-06	5.65313
CCDC106	5.87237	4.47577	0.226972	8.75653e-06	5.31743e-05	3.05163
ZNF497	4.20084	4.76657	0.226742	2.23817e-06	1.60226e-05	4.34114
PAK6	4.64239	2.56052	0.22654	0.0106399	0.0261902	-3.48168
IGSF9	5.81692	3.02247	0.226443	0.00258984	0.00779992	-2.22255
AC138969.4	6.48903	3.67017	0.226431	0.000259009	0.00103626	-0.115665
MRPL23	7.44516	5.71353	0.226262	1.57805e-08	2.13471e-07	9.06482
HSD17B14	5.29439	3.11991	0.226144	0.0018761	0.00589501	-1.93093
CHMP6	6.18382	5.84779	0.226133	7.34282e-09	1.10793e-07	9.79829
ZBTB12	4.95622	4.43443	0.22605	1.05661e-05	6.2783e-05	2.87456
RABAC1	8.13627	5.03546	0.226033	5.93366e-07	5.01922e-06	5.60147
KCNK7	2.09009	2.81558	0.226009	0.00499264	0.0136813	-2.81171
SURF6	6.05871	6.30008	0.225942	4.9862e-10	1.09198e-08	12.3831
KRT4	1.47833	1.36666	0.225895	0.172128	0.266247	-5.78154
MTG1	6.46666	6.332	0.225853	4.09729e-10	9.29263e-09	12.5721
U82695.9	0.50519	3.44198	0.225828	0.000608441	0.00217657	-0.903076
SLC25A45	5.13302	4.73269	0.22581	2.63378e-06	1.84842e-05	4.18697
MAPK12	4.68151	3.10301	0.225731	0.00198525	0.00619947	-1.98218
RP11-108K14.8	1.43735	2.42889	0.225711	0.0153715	0.035762	-3.80299
SMPX	0.656343	2.67396	0.225698	0.00765414	0.0197614	-3.19142
SLC27A4	6.28552	5.27116	0.225459	1.75946e-07	1.72319e-06	6.75933
RP11-196G11.1	3.05503	3.34091	0.225429	0.000875061	0.00300861	-1.23621
WIF1	1.88912	1.31609	0.225292	0.188532	0.285966	-5.8483
FBXL19	5.73785	5.37747	0.225156	1.00089e-07	1.05001e-06	7.29772
NUTM2G	1.34824	4.70203	0.225094	3.04914e-06	2.10345e-05	4.04833
HLA-F	7.50449	3.01348	0.225067	0.0026669	0.00799632	-2.24901
FAM83H	6.59166	4.16151	0.225022	3.51571e-05	0.00017905	1.74481
ST8SIA5	1.41459	3.14329	0.22498	0.0017343	0.00548732	-1.85965
MUC20	4.73741	1.93569	0.224915	0.0532687	0.102432	-4.85807
CPB2	0.516287	2.8112	0.224842	0.00506044	0.01384	-2.82375
KLC4	6.06122	5.92748	0.22481	4.62927e-09	7.40845e-08	10.241
HSD3B1	0.365508	3.07238	0.224418	0.00219791	0.00677529	-2.0743
PROK1	1.01655	2.27277	0.224385	0.0233131	0.0508747	-4.16244
SOX18	4.94429	3.34972	0.224316	0.00084807	0.00293353	-1.20754
ROGDI	6.92605	4.94726	0.224064	9.23609e-07	7.40677e-06	5.18089
SNX31	1.14909	2.55253	0.22393	0.0108851	0.0266629	-3.50167
RNH1	7.85238	6.79236	0.223862	2.19821e-11	7.64004e-10	15.3928
KLRC3	1.35727	2.11611	0.223739	0.0346541	0.0714019	-4.49945
PHRF1	5.73225	6.16493	0.223515	1.13408e-09	2.20426e-08	11.5925
DRC1	1.46749	2.50059	0.223441	0.0126043	0.0302641	-3.63005
C15orf62	3.1189	3.72589	0.2234	0.000208772	0.000855569	0.0840201
COL18A1	7.21387	3.5964	0.223392	0.000343107	0.00132275	-0.375553
PYGM	2.30198	3.31232	0.223348	0.000968155	0.0032816	-1.32866
CCDC24	5.93043	4.61802	0.223172	4.53507e-06	2.98599e-05	3.67282
ST6GALNAC2	6.4562	2.38596	0.223138	0.0172737	0.0394222	-3.90418
C19orf80	1.45806	2.03368	0.223023	0.0423246	0.0844729	-4.66723
BHLHA15	2.82144	1.95245	0.222656	0.0512451	0.0992319	-4.82611
IDI2	0.722758	2.06914	0.222603	0.038864	0.0786172	-4.59585
KIF26A	2.95746	2.98006	0.22259	0.00297207	0.00875989	-2.34665
FAM171A2	3.57804	2.74547	0.222587	0.00618244	0.016418	-3.00208
FLYWCH2	6.87938	5.39342	0.222297	9.18914e-08	9.7468e-07	7.37932
GALR2	0.705137	3.67293	0.22228	0.000256269	0.00102666	-0.105823
QPCTL	5.2791	5.47232	0.222271	6.00117e-08	6.71335e-07	7.78643
COL9A1	1.0444	1.97153	0.222268	0.0490191	0.0956435	-4.78936
GALT	5.90576	4.3748	0.222243	1.38182e-05	7.94622e-05	2.62187
NOSIP	7.21053	5.72869	0.221934	1.44857e-08	1.97761e-07	9.14686
RNASEH2C	6.66295	4.59014	0.221819	5.1664e-06	3.34128e-05	3.54965
DGCR6L	7.10173	5.3269	0.221707	1.31058e-07	1.32823e-06	7.04035
KEL	2.34934	2.49693	0.221561	0.012734	0.0305267	-3.639
AOC2	2.14312	3.23723	0.221464	0.0012583	0.00414098	-1.56788
RP1-317E23.6	0.573535	2.8947	0.221453	0.00390183	0.0110703	-2.59121
LGALS7B	3.46877	1.25801	0.221438	0.208767	0.309993	-5.92188
VAX2	3.42895	2.15387	0.221421	0.0315586	0.0659338	-4.4204
DDRGK1	7.33818	5.28377	0.221402	1.64647e-07	1.62778e-06	6.82264
WNT3	3.94892	2.82073	0.221296	0.00491396	0.0135063	-2.79754
POLR2L	8.28106	4.83277	0.221285	1.62369e-06	1.20944e-05	4.64539
EFHD2	6.50144	4.53006	0.221117	6.82651e-06	4.25955e-05	3.28652
RELT	4.5657	4.23189	0.221117	2.59496e-05	0.000137542	2.02959
MYBBP1A	6.45126	6.15389	0.221032	1.21198e-09	2.32834e-08	11.5286
PARVG	5.32653	3.25246	0.221006	0.00119365	0.00394963	-1.5198
NUDT16L1	6.82149	5.83279	0.220931	8.00435e-09	1.18903e-07	9.71555
FES	5.06961	3.85729	0.220845	0.00012418	0.000542122	0.566422
PSD	3.91014	3.47764	0.220838	0.00053407	0.0019418	-0.783263
ST20	5.2854	4.78517	0.220695	2.04589e-06	1.48386e-05	4.42626
DCAF15	6.16889	5.78393	0.220605	1.05862e-08	1.51808e-07	9.44746
CYTH2	7.1977	6.6275	0.220506	6.39395e-11	1.89652e-09	14.3624
RTEL1	5.10935	5.00202	0.220354	7.02328e-07	5.81664e-06	5.44117
WDR62	4.33412	3.85561	0.220262	0.000125022	0.000545105	0.560138
BCL3	7.0291	4.54148	0.220157	6.47587e-06	4.07669e-05	3.3363
VCX3B	0.728043	2.37007	0.219921	0.0180288	0.0408943	-3.94119
ZBTB45	5.57521	6.00538	0.21992	2.9334e-09	5.03991e-08	10.6791
PKP1	4.17288	1.51024	0.219697	0.131391	0.213938	-5.57836
TYSND1	5.66359	5.71908	0.219636	1.5294e-08	2.07707e-07	9.09483
TJP3	6.69146	3.35284	0.219592	0.000838695	0.00290503	-1.19736
C1QL3	2.13182	2.30149	0.219492	0.0216284	0.0476988	-4.09808
IVL	1.12065	1.70108	0.219422	0.0893294	0.156058	-5.2771
SIX1	5.04613	1.55509	0.219419	0.120332	0.199099	-5.51075
KLC2	6.18644	4.95335	0.2194	8.95995e-07	7.22413e-06	5.20973
GABRD	3.91226	3.08193	0.219001	0.00212944	0.00659772	-2.04567
GRTP1	6.07887	4.12815	0.218989	4.05379e-05	0.000203046	1.61141
OBSL1	6.8385	3.7699	0.218954	0.000175729	0.000735178	0.243818
GLIS1	2.14968	2.65491	0.218944	0.00809596	0.0207171	-3.24104
HSPA2	5.92097	2.18729	0.218836	0.0290195	0.0613042	-4.34927
DGAT1	6.89529	4.83318	0.218608	1.62043e-06	1.2075e-05	4.6473
RSAD1	6.34741	5.51729	0.218575	4.69602e-08	5.43699e-07	8.02091
SLC22A14	0.737088	4.25659	0.218546	2.33025e-05	0.000125558	2.1306
EMC6	6.64703	5.83051	0.218454	8.10967e-09	1.20369e-07	9.70301
CEND1	1.63491	3.13166	0.218206	0.00180353	0.00569055	-1.89516
CCR3	1.2917	2.80187	0.2182	0.00520749	0.0141741	-2.8493
ZBTB17	6.0111	6.02815	0.218192	2.56477e-09	4.50864e-08	10.8081
L3MBTL1	4.07538	2.82388	0.218153	0.00486638	0.0133978	-2.78885
AC004076.9	1.69965	2.1035	0.218095	0.0357437	0.0732573	-4.52553
NOL12	5.95074	6.00606	0.217906	2.92179e-09	5.02471e-08	10.6829
PTPRU	5.46973	2.54637	0.21745	0.0110773	0.0270792	-3.51702
WFDC1	3.69411	2.57857	0.217393	0.0101045	0.0250542	-3.43633
FAM212A	3.87066	3.89237	0.217343	0.000107819	0.000477994	0.697911
METTL12	4.80997	3.58	0.217343	0.000365007	0.00139742	-0.432659
SLC2A8	5.81025	5.58947	0.217292	3.15654e-08	3.82735e-07	8.40094
PMF1-BGLAP	4.9036	4.30641	0.21727	1.87241e-05	0.000103554	2.3361
ARHGEF16	5.5033	3.72246	0.217233	0.00021158	0.00086455	0.0716345
TRIM45	4.93163	3.60979	0.217192	0.000326158	0.00126679	-0.328771
C1orf63	6.61168	4.26228	0.217078	2.27294e-05	0.000122797	2.15398
PLA2G10	2.90297	1.75239	0.21705	0.0801027	0.143275	-5.19004
DMRTA1	1.42613	2.12145	0.216967	0.0342008	0.0706115	-4.48835
MRM1	4.69102	4.12519	0.21687	4.10517e-05	0.000205056	1.59961
LMTK3	3.87086	2.36489	0.21668	0.018281	0.041389	-3.9532
PAEP	1.56151	1.67371	0.216664	0.094591	0.163389	-5.32249
PNPLA6	6.57243	5.9248	0.216646	4.70202e-09	7.50511e-08	10.226
SLC25A6	7.96879	4.84228	0.21659	1.54999e-06	1.1631e-05	4.68945
HIST1H4I	2.64991	2.44588	0.216234	0.0146714	0.0344013	-3.76247
TSSK3	3.10671	3.27477	0.216202	0.00110445	0.0036907	-1.44895
SLMO1	4.48755	3.74354	0.216046	0.000194877	0.000803691	0.147871
SHARPIN	7.32051	5.17425	0.215968	2.91744e-07	2.68617e-06	6.27726
COL13A1	3.70545	2.98372	0.215949	0.00293711	0.00867509	-2.33599
C3orf35	2.45527	3.9593	0.21589	8.209e-05	0.00037554	0.951982
CELF3	1.03384	2.00877	0.215808	0.044908	0.0887343	-4.71662
CDH24	4.37997	4.03063	0.215734	6.11214e-05	0.000290714	1.22732
C19orf57	4.43018	3.03581	0.215714	0.00247928	0.00752292	-2.18317
FKBP6	0.605825	3.9804	0.215533	7.52669e-05	0.000347997	1.03294
CSNK1G2	6.73178	6.74455	0.2155	3.003e-11	9.83644e-10	15.0916
MOG	0.571019	2.51837	0.215421	0.0119904	0.0290192	-3.5864
SEPT5	6.21949	3.44012	0.21537	0.000612578	0.00218965	-0.909298
CRYBB3	1.13484	2.84194	0.215305	0.00460187	0.0127486	-2.73892
C9orf96	3.67489	4.13571	0.21523	3.92538e-05	0.000197429	1.64155
NEK8	4.54321	4.59145	0.21521	5.13507e-06	3.32338e-05	3.5554
AXIN1	6.11477	5.808	0.2152	9.22636e-09	1.3529e-07	9.57929
FZD2	4.63022	3.26787	0.215122	0.00113138	0.00376963	-1.47094
TESC	3.91521	2.59828	0.214953	0.00954736	0.023871	-3.38645
KLHDC4	5.79575	5.62515	0.214836	2.58945e-08	3.22565e-07	8.59049
KRT77	0.45386	2.45368	0.214813	0.0143595	0.0337701	-3.74377
EMC9	6.27251	5.20913	0.214789	2.43415e-07	2.29693e-06	6.44985
TEKT5	2.49354	2.44104	0.214767	0.0148678	0.0348037	-3.77404
RGR	0.90605	2.30587	0.214758	0.0213811	0.0472449	-4.0882
RP11-345J4.3	2.14522	1.87561	0.214735	0.0610842	0.114707	-4.97048
CACNB1	4.42563	3.31002	0.214725	0.000976064	0.0033041	-1.3361
LRSAM1	5.90258	5.99111	0.214694	3.19031e-09	5.38979e-08	10.5984
LRFN2	1.68341	2.7964	0.214624	0.00529562	0.0143796	-2.86427
HIST1H4D	2.32728	1.75698	0.214528	0.079317	0.142163	-5.18213
WNT10B	1.94181	2.45821	0.214452	0.0141809	0.0334277	-3.73287
RAD9A	5.73491	4.57592	0.214224	5.52032e-06	3.54e-05	3.48706
LRRC73	3.43697	2.75159	0.214212	0.00606934	0.0161585	-2.98567
TSPEAR	0.84943	2.52117	0.214145	0.0118963	0.0288105	-3.5795
DDC	1.49742	1.61569	0.214105	0.106568	0.180144	-5.41629
ZNF653	4.95927	6.07275	0.213964	1.96893e-09	3.58179e-08	11.0621
ZNF783	5.05918	4.65461	0.213961	3.81785e-06	2.58094e-05	3.8356
IRF3	7.12223	5.72915	0.213863	1.44484e-08	1.974e-07	9.14933
DNAJC17	6.23137	5.56866	0.213832	3.54121e-08	4.24293e-07	8.2909
POU5F1B	2.37288	2.65808	0.213738	0.00802085	0.0205538	-3.2328
PKDCC	5.103	2.44201	0.213541	0.0148284	0.0347293	-3.77173
ANKRD39	5.7402	5.56263	0.213478	3.66076e-08	4.37179e-07	8.25913
GABRR2	1.36086	3.53841	0.213441	0.000426525	0.00159898	-0.576278
ARID3A	4.51235	4.23575	0.213436	2.55179e-05	0.000135451	2.04534
RNF43	5.18807	2.19877	0.213431	0.0281892	0.0598418	-4.32459
NDOR1	5.13834	5.85787	0.21338	6.9287e-09	1.0533e-07	9.85398
SLC16A13	4.22698	4.15644	0.213353	3.593e-05	0.000182628	1.72444
LRRC16B	2.50125	2.61387	0.213346	0.0091262	0.0229535	-3.34672
FAM110A	6.34165	4.09132	0.213268	4.7385e-05	0.000232483	1.46533
TEKT2	2.83867	1.96691	0.213268	0.0495504	0.0964574	-4.79829
VASN	5.42415	3.24763	0.213207	0.00121383	0.00401129	-1.53508
TIMD4	2.14663	2.12278	0.213123	0.0340886	0.0704199	-4.48558
UPB1	1.29915	3.04551	0.213102	0.00240162	0.00731533	-2.15443
GRB7	6.39557	2.5575	0.212979	0.010732	0.0263588	-3.48924
MT1E	7.4428	2.08869	0.212828	0.0370613	0.0755328	-4.55598
PODXL2	6.22456	2.49275	0.212764	0.0128836	0.0308205	-3.6492
CEBPE	0.98384	3.96805	0.212733	7.91935e-05	0.000364081	0.98549
SOX2	1.55417	1.34616	0.212592	0.178646	0.274117	-5.80891
SRRM2	8.95056	6.23618	0.21257	7.36757e-10	1.53171e-08	12.0074
ADC	5.12117	4.25294	0.212521	2.36769e-05	0.000127274	2.11563
SLC27A2	4.58507	1.68841	0.212504	0.0917353	0.159371	-5.2982
NFKBID	4.59876	3.97534	0.212501	7.6853e-05	0.000354162	1.01348
ZSCAN18	6.69946	2.94172	0.212334	0.00336124	0.00973983	-2.45735
PPP1R26	5.45459	4.95628	0.212218	8.83021e-07	7.14737e-06	5.22359
NUDT18	5.0941	4.09342	0.212217	4.69675e-05	0.000230745	1.47361
BAD	7.29533	5.24181	0.212066	2.05236e-07	1.98501e-06	6.61248
RP11-574K11.31	2.69996	4.19801	0.211962	3.0051e-05	0.000156145	1.89193
CHST5	1.17141	2.89462	0.211947	0.0039029	0.0110716	-2.59145
DHH	1.83487	2.87843	0.211934	0.00410666	0.0115578	-2.63706
GPR143	4.45204	2.20626	0.211862	0.0276586	0.0588524	-4.30842
PICK1	6.04093	5.23088	0.211859	2.17321e-07	2.08198e-06	6.55794
RP11-6L6.2	1.22761	1.85763	0.211853	0.0636006	0.11852	-5.00344
APOC3	0.429844	2.22879	0.211849	0.0261141	0.0560093	-4.25945
METTL17	6.61781	6.35277	0.211843	3.60432e-10	8.28811e-09	12.6956
CARD9	3.9199	2.87766	0.211835	0.00411654	0.0115802	-2.63921
KPTN	5.53839	4.9116	0.211772	1.1024e-06	8.63155e-06	5.01283
ZDHHC11	4.58679	2.80166	0.211675	0.00521086	0.0141811	-2.84988
MIOX	1.16411	2.74633	0.211667	0.00616644	0.0163809	-2.99978
GRIPAP1	6.31786	6.5472	0.21163	1.06683e-10	2.94381e-09	13.8687
FAM129B	7.43886	5.84446	0.21162	7.48514e-09	1.12475e-07	9.77988
HAS1	1.95456	1.85259	0.211426	0.064321	0.119605	-5.01262
IFI6	8.92611	1.82649	0.211283	0.0681605	0.125438	-5.05977
DTX2	6.03991	5.04089	0.211156	5.77306e-07	4.89474e-06	5.62757
WDR27	5.23909	3.70202	0.211049	0.000229051	0.000926476	-0.00187235
CFP	3.43825	2.33661	0.21104	0.0197136	0.0441225	-4.01831
GJC2	2.79529	3.17606	0.211022	0.00155205	0.00497902	-1.75881
C7orf43	5.8279	5.63336	0.211021	2.47364e-08	3.11764e-07	8.6343
SMIM4	6.43453	4.26868	0.210921	2.21022e-05	0.000119764	2.18026
SGK494	4.30668	3.15651	0.21092	0.00165851	0.00527594	-1.81908
C16orf3	1.853	3.03293	0.210909	0.00250279	0.00758038	-2.19169
ARHGEF10L	5.91605	4.71109	0.210778	2.92026e-06	2.02297e-05	4.08921
TSR3	7.10535	5.70603	0.210691	1.6462e-08	2.20934e-07	9.02431
TSC22D4	6.68995	5.51332	0.210678	4.79912e-08	5.53876e-07	8.00014
CHMP1A	7.20439	6.19425	0.210673	9.5016e-10	1.89586e-08	11.7626
MATN4	1.12532	2.61352	0.210647	0.00913548	0.0229705	-3.34762
UBXN1	7.7632	4.84863	0.210594	1.50261e-06	1.13315e-05	4.7189
WDR45	7.10256	8.16053	0.21054	1.34614e-15	2.11081e-13	24.7893
CAPG	8.65155	3.97931	0.210531	7.56048e-05	0.000349116	1.02876
C7orf34	0.595191	2.99868	0.210227	0.00279828	0.00832581	-2.29237
RPS6KA4	5.92098	5.35299	0.210123	1.14076e-07	1.17975e-06	7.17282
CHST2	4.07449	3.46201	0.210049	0.000565551	0.0020424	-0.835915
SBNO2	6.53965	5.21896	0.210044	2.31266e-07	2.2027e-06	6.49865
ITGB7	4.71619	2.72809	0.209977	0.00651454	0.0171697	-3.04855
GPC1	6.50042	3.62906	0.209892	0.000303127	0.00118977	-0.261115
PRPF40B	5.55405	4.78486	0.209855	2.04901e-06	1.48553e-05	4.42482
GPS1	7.53284	5.94382	0.20971	4.20842e-09	6.85668e-08	10.3325
C14orf79	5.72737	5.13751	0.209699	3.52642e-07	3.17465e-06	6.09669
ACOT7	6.46671	4.00455	0.209677	6.81168e-05	0.000319398	1.12611
C11orf96	5.02333	2.79737	0.209606	0.00527979	0.0143473	-2.8616
TSEN54	6.76044	5.66664	0.209487	2.05399e-08	2.66624e-07	8.81232
AP003068.23	3.75099	2.86106	0.209451	0.00433599	0.0121004	-2.6857
SFN	6.83074	2.47756	0.209356	0.0134407	0.0319767	-3.68614
CTD-2583A14.9	0.99492	2.8809	0.209255	0.00407498	0.0114899	-2.63012
NUDT22	6.72552	5.51073	0.209236	4.8675e-08	5.61057e-07	7.98661
GTF3C5	6.84351	6.75993	0.209228	2.71685e-11	9.19689e-10	15.1883
CCDC107	6.45936	4.33666	0.209163	1.63777e-05	9.18603e-05	2.46199
NUDT8	5.12845	2.51302	0.209103	0.0121723	0.0293922	-3.59957
COQ4	6.93929	6.51852	0.209094	1.27921e-10	3.44629e-09	13.6936
HNRNPA0	7.4659	7.37617	0.208956	4.19783e-13	2.68098e-11	19.2204
PTH1R	3.43068	2.4449	0.208922	0.0147109	0.0344763	-3.76481
CTB-54O9.9	1.35474	2.32252	0.20889	0.0204633	0.0454929	-4.05046
PCDHB17	1.15245	2.36227	0.20888	0.0184098	0.0416262	-3.95926
TRIP6	6.85758	3.2916	0.208707	0.00104133	0.00349773	-1.39523
AP001579.1	0.636563	1.2028	0.20859	0.229422	0.333512	-5.98876
RTP4	4.89177	2.20316	0.208534	0.0278769	0.0592617	-4.31511
EPN3	6.30972	3.04133	0.208434	0.00243481	0.00739954	-2.16682
CDC37	7.96741	6.11258	0.208254	1.55268e-09	2.89432e-08	11.2904
PRR14	6.75611	5.99833	0.208187	3.05778e-09	5.19966e-08	10.6392
RGL2	7.52207	4.64515	0.208168	3.99199e-06	2.6778e-05	3.79342
DOCK3	1.8276	2.24265	0.208111	0.0252015	0.0543803	-4.22908
THOC6	6.59968	5.14793	0.208096	3.34222e-07	3.02979e-06	6.14778
CTD-2105E13.6	0.588381	2.1634	0.208079	0.0308155	0.0646108	-4.40022
TAZ	5.95766	5.46836	0.208067	6.13155e-08	6.81733e-07	7.76589
MAFA	0.776935	2.79084	0.208055	0.00538648	0.0145884	-2.87943
PRDX5	8.57184	5.21596	0.20784	2.3491e-07	2.23287e-06	6.48375
RTKN	6.67987	5.49755	0.207822	5.23082e-08	5.94468e-07	7.91778
EXTL1	2.93423	1.72699	0.207651	0.0845689	0.149403	-5.23346
PDLIM2	6.52665	4.19785	0.207499	3.00726e-05	0.000156168	1.89125
TUBB4A	1.97166	1.73473	0.207385	0.0831863	0.147473	-5.22029
CCBL1	4.54491	4.46	0.20728	9.40876e-06	5.67017e-05	2.9839
SAPCD2	5.09943	3.24729	0.207264	0.00121527	0.00401444	-1.53616
KCNH3	1.85482	2.28269	0.207199	0.0227188	0.0497541	-4.14031
FAM166B	2.84582	2.12549	0.207123	0.0338616	0.0700383	-4.47994
OR2H2	0.437343	3.84124	0.207106	0.000132427	0.000573003	0.506622
MRPL55	7.62407	5.13289	0.207024	3.61113e-07	3.24449e-06	6.07409
MRPL4	6.99649	5.52214	0.206982	4.57299e-08	5.32502e-07	8.0463
TMEM255B	4.74579	3.87271	0.206908	0.000116717	0.000513319	0.624092
SLC52A2	7.2775	4.43147	0.206864	1.07088e-05	6.34653e-05	2.86192
RPP25L	6.56759	5.68649	0.20683	1.83751e-08	2.41972e-07	8.91899
H3F3B	10.0748	5.50856	0.206814	4.9256e-08	5.66319e-07	7.97527
TNFRSF10C	3.87511	2.39754	0.206788	0.0167412	0.03838	-3.87706
ACSF2	6.83082	2.79857	0.206706	0.00526047	0.0142991	-2.85833
CXorf40A	6.4445	5.12851	0.206646	3.69322e-07	3.31171e-06	6.05268
HIST1H2AI	3.66669	1.40252	0.206551	0.161159	0.25215	-5.73268
AC115618.1	1.55462	4.68072	0.206537	3.3741e-06	2.30578e-05	3.95249
NR2F6	6.71015	5.30627	0.206454	1.462e-07	1.45656e-06	6.93601
STOML1	5.34817	5.54745	0.206416	3.97994e-08	4.71279e-07	8.17916
TACC3	6.26024	4.34105	0.206412	1.60616e-05	9.04776e-05	2.48032
NAT14	6.34403	3.80489	0.206159	0.000153048	0.000652004	0.372121
PGLYRP4	1.04689	1.93827	0.206146	0.0529533	0.1019	-4.85318
CCNB3	2.68557	2.62716	0.206135	0.00878025	0.0222011	-3.31266
FDX1L	6.25503	5.15416	0.20613	3.23648e-07	2.9442e-06	6.1784
NUP85	6.93789	6.37623	0.205951	3.1171e-10	7.37254e-09	12.8354
RP11-368I7.4	1.92102	2.89365	0.205948	0.00391485	0.0110951	-2.5942
BRINP3	1.39955	1.04034	0.205937	0.298505	0.410045	-6.16821
USE1	6.53284	5.37872	0.205807	9.94222e-08	1.04362e-06	7.3041
TCEA2	6.90404	4.62984	0.205768	4.29027e-06	2.84954e-05	3.72528
CCHCR1	5.90254	4.66318	0.205756	3.66644e-06	2.48597e-05	3.87387
KCTD13	6.07494	4.96509	0.205717	8.45044e-07	6.86132e-06	5.26535
GAL3ST2	1.69943	1.61911	0.205663	0.10583	0.179074	-5.41085
NTRK1	2.09957	2.58588	0.205585	0.00989443	0.0246205	-3.41786
C9orf69	6.14238	5.73888	0.205487	1.36741e-08	1.87808e-07	9.20211
FOXS1	4.18908	3.20242	0.205404	0.00141847	0.00459421	-1.67698
ABCC3	5.19091	2.26282	0.205381	0.0239232	0.0520225	-4.18457
DUS3L	5.85747	4.62953	0.205358	4.29657e-06	2.85268e-05	3.72389
LILRA3	1.44404	2.38662	0.205211	0.0172431	0.0393719	-3.90264
CHCHD6	5.96308	5.1154	0.205148	3.95022e-07	3.49909e-06	5.98863
MSX1	3.88414	3.38844	0.20512	0.000738425	0.00259367	-1.08073
RPL28	10.6529	4.28631	0.205103	2.04568e-05	0.000111947	2.25294
FAM154B	3.91478	2.72142	0.205095	0.00664609	0.0174734	-3.0663
MED16	6.30247	5.6811	0.205067	1.89398e-08	2.47618e-07	8.89
RP11-644F5.10	2.84798	3.81437	0.205014	0.000147396	0.000630283	0.407083
BARX1	2.02204	1.63671	0.205001	0.102098	0.17376	-5.38269
AK1	7.20312	4.38938	0.204807	1.29441e-05	7.50521e-05	2.68338
HGS	7.61555	7.03639	0.204762	4.34569e-12	1.88437e-10	16.959
TMEM129	6.22058	5.44104	0.204742	7.11008e-08	7.7771e-07	7.62438
TRIM3	6.13908	4.03079	0.204727	6.10792e-05	0.000290589	1.22797
ANKZF1	6.22367	5.58236	0.204651	3.28316e-08	3.96504e-07	8.3633
PFDN6	7.69125	5.56053	0.204593	3.70347e-08	4.417e-07	8.24804
PSMD9	7.19585	7.25054	0.204547	1.00691e-12	5.57379e-11	18.3735
C12orf44	6.92678	5.79366	0.20454	1.00145e-08	1.45326e-07	9.50069
SDF2L1	6.59093	3.79986	0.204506	0.000156128	0.00066326	0.353618
INF2	6.89423	4.33197	0.204443	1.6722e-05	9.35323e-05	2.44242
TMIGD2	1.71681	2.1423	0.204441	0.0324803	0.067619	-4.44476
KM-PA-2	1.85375	0.893625	0.204298	0.3718	0.487911	-6.30799
PPCDC	5.93669	5.9651	0.204213	3.71623e-09	6.18647e-08	10.4519
AC010642.1	2.02125	3.93028	0.204211	9.24372e-05	0.000416906	0.841299
DPP7	7.87761	3.91076	0.204187	0.000100077	0.000447507	0.767307
ZNF580	6.30662	4.75285	0.204099	2.39091e-06	1.69826e-05	4.2786
WNT10A	2.58463	2.07347	0.204039	0.038459	0.0779885	-4.58707
ARRDC2	6.00336	4.40573	0.20402	1.20275e-05	7.04325e-05	2.75253
C9orf16	7.46255	4.69302	0.20401	3.18262e-06	2.18807e-05	4.00777
CCK	0.753008	2.10467	0.20399	0.0356413	0.0730722	-4.52312
KRTAP2-3	0.733582	2.20473	0.203972	0.0277664	0.059068	-4.31173
NPY	0.723827	1.73028	0.203964	0.083978	0.148688	-5.22786
RHBDF1	6.77499	4.6856	0.203955	3.29687e-06	2.25809e-05	3.9744
MUC16	3.02466	1.24269	0.203923	0.214357	0.316154	-5.94074
FXYD3	9.36967	2.30359	0.203903	0.0215096	0.0474714	-4.09335
RP11-1055B8.6	2.12965	2.45444	0.203878	0.0143295	0.0337212	-3.74194
TBC1D26	0.860531	2.84414	0.203869	0.00457045	0.0126673	-2.7328
BAG1	7.52699	3.84162	0.203809	0.000132227	0.000572272	0.508029
TMEM80	6.16194	4.69993	0.203805	3.07969e-06	2.12291e-05	4.03889
GAGE10	0.197972	4.23923	0.203716	2.51348e-05	0.000133729	2.05954
NAGPA	5.24854	5.57642	0.203614	3.39271e-08	4.0838e-07	8.33189
LHX2	2.14982	1.70985	0.203563	0.0876946	0.153818	-5.26241
ABCA2	6.3207	4.23158	0.203552	2.59848e-05	0.000137688	2.02832
MSLNL	0.668145	2.54252	0.203549	0.0111993	0.027337	-3.52662
FBXO24	2.64844	3.89649	0.20339	0.000106037	0.000471011	0.713428
U2AF1L4	5.95189	5.05346	0.203181	5.41695e-07	4.61636e-06	5.68813
GNRH1	3.15251	3.06908	0.203097	0.00222208	0.00683474	-2.08419
PDAP1	7.99247	5.55872	0.20304	3.74058e-08	4.4496e-07	8.2385
ATP6V0C	8.43992	5.14863	0.202901	3.33004e-07	3.02176e-06	6.15126
KRTCAP3	6.78806	2.11902	0.202763	0.0344064	0.0709718	-4.4934
PCED1B	5.13268	2.42812	0.202686	0.0154041	0.035815	-3.80484
HIST1H2BK	8.2477	2.55347	0.202644	0.0108561	0.0266135	-3.49933
SLC5A10	1.3466	2.95018	0.202643	0.00327165	0.0095042	-2.43306
RGS9BP	1.31151	2.89324	0.202641	0.00391982	0.0111075	-2.59533
TCTEX1D4	1.78854	3.01734	0.202634	0.00263356	0.00790677	-2.23766
ENDOV	5.95869	4.30546	0.202619	1.88025e-05	0.000103893	2.33218
AIFM2	5.19283	3.84978	0.202602	0.000127979	0.000556532	0.538396
MPND	6.06915	4.99223	0.202557	7.37715e-07	6.07656e-06	5.39444
PKN3	4.68088	3.75042	0.202484	0.000189694	0.000785518	0.17287
ANKRD20A2	0.621778	3.10889	0.202452	0.0019466	0.00609237	-1.96437
HEXIM1	6.07399	5.34003	0.202442	1.22225e-07	1.24844e-06	7.10695
ZNF781	3.09819	2.85017	0.202397	0.00448561	0.0124645	-2.71605
C2orf48	1.65483	2.42964	0.202231	0.01534	0.0357026	-3.80122
ZSCAN23	2.08154	1.88251	0.202216	0.0601414	0.113279	-4.95776
EGR4	0.894485	2.24708	0.202125	0.0249156	0.0538912	-4.21933
COA6	7.06681	5.585	0.20207	3.23545e-08	3.91783e-07	8.37731
YBEY	5.85882	4.08795	0.201979	4.80652e-05	0.000234997	1.45199
BIN1	5.40096	2.98663	0.201955	0.00290963	0.00860929	-2.32753
FGFR4	4.52051	1.63586	0.20192	0.102275	0.174046	-5.38406
NANOS3	3.09101	2.33174	0.201863	0.0199701	0.044576	-4.02945
RUVBL2	7.50911	5.48322	0.201775	5.6558e-08	6.35824e-07	7.84309
TMEM204	5.78728	3.61643	0.201719	0.000318043	0.0012395	-0.3055
GUCY2D	2.17851	1.87724	0.201671	0.0608606	0.114409	-4.96748
CNKSR1	6.07515	3.81189	0.201659	0.000148858	0.000636238	0.397909
MAP3K6	6.27445	4.09431	0.201594	4.67903e-05	0.000229999	1.47714
PATL2	3.07452	2.30874	0.20153	0.0212202	0.0469292	-4.08171
CRB3	6.28732	4.0789	0.201474	4.99319e-05	0.000243144	1.41635
LRRC61	5.82007	4.1502	0.201292	3.69009e-05	0.000186989	1.69945
RBM6	6.78407	5.61744	0.201262	2.70289e-08	3.34841e-07	8.54945
TARBP2	6.30585	6.21272	0.201242	8.49574e-10	1.72887e-08	11.8703
NRXN2	3.7852	2.48369	0.201062	0.0132134	0.0315074	-3.67127
HES2	3.20694	1.56765	0.201021	0.117371	0.194997	-5.49147
CDK5RAP3	7.83188	5.08472	0.2009	4.62096e-07	4.01321e-06	5.83935
NRL	3.39867	4.5425	0.200845	6.44539e-06	4.0589e-05	3.34075
DXO	5.84592	5.419	0.200803	8.00822e-08	8.65553e-07	7.51072
CDPF1	5.1737	5.59499	0.200799	3.06148e-08	3.72699e-07	8.4302
HPD	1.14208	2.29529	0.200679	0.021983	0.0483696	-4.11205
SDR42E2	0.4781	4.59087	0.200633	5.14903e-06	3.33123e-05	3.55283
P2RY6	4.2755	2.75347	0.200419	0.00603478	0.0160892	-2.98059
NKPD1	1.60429	2.9842	0.2004	0.00293261	0.0086632	-2.33461
DNAJC15	5.92385	3.46103	0.200393	0.000567575	0.00204727	-0.8392
GAS2L1	6.12078	4.53673	0.200185	6.61945e-06	4.15129e-05	3.3156
WDR46	6.88614	6.6708	0.200071	4.84083e-11	1.4867e-09	14.6308
RABL6	7.06899	5.83333	0.199932	7.97963e-09	1.18633e-07	9.71851
ZNHIT1	7.38642	5.60406	0.199924	2.91125e-08	3.56795e-07	8.47836
FAM218A	2.24701	2.37043	0.199883	0.0180111	0.0408701	-3.94034
RASAL3	4.4805	2.66193	0.199821	0.00793058	0.0203486	-3.2228
MAP2K2	7.63738	6.55751	0.199817	9.99274e-11	2.78258e-09	13.9317
TMCO6	5.2978	5.70258	0.19977	1.67853e-08	2.23951e-07	9.00568
STAP2	6.85529	3.83221	0.199739	0.000137288	0.000592285	0.473109
FBXO46	5.89714	5.21512	0.199723	2.3594e-07	2.24032e-06	6.47957
UBXN6	7.53121	5.69983	0.199705	1.70473e-08	2.26451e-07	8.99085
NDUFB6	7.14884	6.47971	0.199679	1.63373e-10	4.25658e-09	13.4578
WDR88	1.67098	3.85475	0.199679	0.000125455	0.000546601	0.556921
TSNAXIP1	3.27934	3.26658	0.199662	0.00113648	0.00378522	-1.47504
RHOV	5.91722	2.08613	0.199643	0.0372936	0.0759381	-4.56123
TK1	6.90543	3.38177	0.199573	0.000756339	0.00265199	-1.10269
C8orf82	5.84062	3.84448	0.199527	0.000130724	0.000566603	0.518663
CST3	9.21574	3.57187	0.199478	0.000376342	0.00143298	-0.460873
ZNF517	5.36446	4.19446	0.199425	3.05152e-05	0.000157926	1.87755
HIST1H3B	1.6256	1.70051	0.1993	0.0894364	0.156166	-5.27805
RADIL	3.8541	2.19443	0.199253	0.0285005	0.0603968	-4.33393
ARHGEF39	4.56262	3.79392	0.19925	0.000159843	0.000676675	0.331778
NTN1	4.38134	2.09748	0.199241	0.0362744	0.0741862	-4.53793
LAMTOR4	8.1872	5.32664	0.199214	1.3124e-07	1.32934e-06	7.03903
PISD	6.4174	4.14787	0.199075	3.72704e-05	0.000188652	1.69012
DNPEP	7.58326	6.0464	0.199056	2.3023e-09	4.1027e-08	10.9118
PWP2	5.99954	6.31241	0.19885	4.6225e-10	1.02814e-08	12.456
FOXC2	2.45704	2.10062	0.198843	0.0359973	0.0737012	-4.53148
ZSCAN1	2.63301	1.39638	0.198785	0.163	0.254528	-5.74114
NOXO1	2.48154	1.8067	0.198761	0.0711968	0.130015	-5.09509
CDAN1	5.20548	6.30446	0.198637	4.85379e-10	1.07018e-08	12.409
ZNF282	5.81071	5.981	0.198557	3.38556e-09	5.67752e-08	10.5414
[truncated: 16,213 more rows]

## Sheet: S42 COAD_limmaOut
Name	AveExpr	t	logFC	P.Value	Adj pval	B
F8A2	2.11464	6.74161	2.3186	1.1599e-10	2.64051e-07	13.7894
NPIPB15	4.47012	7.14328	2.14111	1.08709e-11	4.94951e-08	16.0115
CRYBB2	1.56151	10.985	1.35437	5.24844e-23	9.55846e-19	40.5108
CTB-134H23.2	1.47894	7.06421	1.26683	1.74073e-11	6.34042e-08	15.5694
F8A3	3.89091	4.40411	1.21247	1.6016e-05	0.00145006	2.76873
CAPN8	5.88048	3.91252	1.09557	0.000119032	0.00585893	0.934792
CYP3A5	6.19906	5.58521	1.06306	6.31489e-08	3.19464e-05	7.8965
GSTM1	3.93824	2.99227	0.996324	0.00305856	0.0506847	-1.97713
COL17A1	5.2956	3.3474	0.962186	0.000947093	0.0249091	-0.936609
SLC6A7	2.70019	3.82573	0.951875	0.000166346	0.00738903	0.630754
SPACA4	2.92214	4.3487	0.950853	2.02566e-05	0.00170006	2.55301
PDZD3	4.08065	3.32981	0.925901	0.00100611	0.0261389	-0.990632
AC114494.1	2.11716	5.38474	0.914933	1.72777e-07	6.00643e-05	6.95928
ANO9	6.69002	3.72506	0.912723	0.000243543	0.00962125	0.285338
ABCC3	6.47713	4.5712	0.899807	7.77212e-06	0.000907429	3.43388
CCDC64B	5.23795	4.05775	0.89464	6.70871e-05	0.00392859	1.45711
EPS8L3	6.93967	3.61604	0.890913	0.000364664	0.0128769	-0.0793872
TBC1D3H	3.70531	7.00307	0.887692	2.50355e-11	7.5991e-08	15.2281
FGF20	1.56333	4.06472	0.879359	6.52189e-05	0.00386185	1.48284
AC008443.1	4.14982	2.66345	0.872909	0.0082589	0.093831	-2.84406
UGT1A10	3.07541	2.7794	0.860951	0.00587789	0.0768927	-2.5491
ATP10B	5.19439	3.27746	0.853347	0.00120272	0.0294804	-1.14993
ANKDD1B	3.17428	5.08246	0.847767	7.49976e-07	0.000170732	5.59559
FKSG63	1.84278	3.5055	0.827352	0.000543776	0.0170746	-0.439216
AREGB	3.0883	3.36548	0.823266	0.000889668	0.0238625	-0.880695
SPRR1A	2.54621	2.1177	0.815406	0.0352307	0.216766	-4.07195
CCL3L3	2.02803	3.38371	0.798663	0.000835166	0.022979	-0.824132
BTNL3	3.0407	2.7778	0.795973	0.00590593	0.0771031	-2.55325
LRRC36	3.8792	5.10138	0.78561	6.85393e-07	0.000160198	5.67912
CFTR	5.21149	2.93687	0.782128	0.00363844	0.0568783	-2.12977
HSD11B2	5.98029	2.7596	0.778074	0.0062342	0.0791752	-2.60029
SYTL5	2.6701	3.85921	0.776217	0.000146279	0.00681338	0.747444
AP001362.1	1.40224	3.44344	0.764304	0.00067766	0.0199701	-0.636865
CLCA1	3.19183	1.69044	0.762643	0.0922443	0.349408	-4.84455
POLR2J2	4.54192	4.03897	0.758931	7.23094e-05	0.0041674	1.38871
PIGY	3.63881	2.98705	0.757242	0.00310939	0.0512937	-1.99164
KLK3	2.13217	2.87977	0.756302	0.00433963	0.0636339	-2.28428
PPBP	3.09999	2.78955	0.753212	0.00570232	0.0757596	-2.52271
TMC4	6.50255	4.21191	0.74693	3.58602e-05	0.0024927	2.02955
EVX1	2.72224	3.51658	0.733302	0.000522637	0.0165277	-0.403569
LEFTY2	2.15941	3.29527	0.730158	0.001132	0.0281639	-1.09591
CLDN2	6.03916	3.15404	0.728777	0.00181602	0.037399	-1.51639
SPDYE2	3.19663	7.62497	0.727814	5.68558e-13	5.17729e-09	18.7844
TBC1D3C	3.68412	4.8061	0.726989	2.71598e-06	0.000430116	4.40405
SPINK7	1.02646	3.59163	0.724497	0.000398585	0.0138796	-0.159618
WDR72	3.64366	3.28293	0.722711	0.00118052	0.029088	-1.13334
MUC4	4.53346	2.07629	0.719103	0.0389334	0.229316	-4.15416
AXDND1	2.60914	2.67575	0.716867	0.0079703	0.0919868	-2.81332
DEFA6	3.99762	1.87053	0.715682	0.0626292	0.28943	-4.53939
MUC17	2.92612	2.22369	0.713856	0.0271023	0.18868	-3.85443
OSBPL7	5.70069	6.22474	0.713545	2.13743e-09	2.78049e-06	11.059
OLFM4	6.54044	1.56694	0.713464	0.118448	0.392501	-5.0364
NPIPA8	3.35667	2.51085	0.713297	0.0127035	0.120623	-3.21419
UGT1A6	3.29634	3.03262	0.712251	0.00269085	0.0472116	-1.86426
RETNLB	3.37039	1.89454	0.710762	0.059357	0.281733	-4.49644
KM-PA-2	2.90981	1.61242	0.705461	0.108188	0.377589	-4.96741
C12orf56	1.17103	3.07408	0.695891	0.00235593	0.0431944	-1.74689
SAP25	3.83377	2.96525	0.694372	0.00332978	0.053713	-2.05189
CYP2C9	1.82951	2.94024	0.692894	0.00360018	0.0566903	-2.12051
EXOC3L4	4.60822	4.53828	0.690687	8.97306e-06	0.000984442	3.30152
PSORS1C2	2.29383	4.02788	0.689314	7.55619e-05	0.00429617	1.34857
AC174470.1	3.19972	3.19882	0.688729	0.00156587	0.0347353	-1.38483
RP11-6L6.2	0.704137	4.01948	0.686966	7.81293e-05	0.00441891	1.3181
DKK4	3.0362	2.95887	0.683182	0.00339675	0.0545517	-2.06941
TFCP2L1	3.93475	2.59897	0.682041	0.00993038	0.104418	-3.00297
MROH7	3.67048	5.02898	0.67852	9.66059e-07	0.00019791	5.36085
EXPH5	3.27866	3.8711	0.675717	0.000139727	0.00659249	0.789067
ADH4	1.95906	3.74053	0.674346	0.000229769	0.00923744	0.337997
AP001468.1	3.68778	3.74405	0.669577	0.000226745	0.00915627	0.349992
HOXB9	5.90443	2.59946	0.667785	0.00991651	0.104332	-3.00177
UGT1A1	2.03798	2.49108	0.667002	0.0134133	0.124634	-3.26064
SERPINC1	1.12375	6.24151	0.664526	1.94863e-09	2.72988e-06	11.1456
TUBB8	0.972005	4.62566	0.647265	6.1106e-06	0.000767492	3.65549
CTD-2535L24.2	0.675786	5.32738	0.646164	2.29362e-07	7.32833e-05	6.6958
MT-CO1	12.4512	4.85112	0.64466	2.21155e-06	0.000366152	4.59406
HMGCS2	5.11152	1.6436	0.644628	0.101571	0.367609	-4.91899
RNF43	6.52608	2.81357	0.641222	0.00530603	0.0723846	-2.45993
MT-ND6	10.3214	4.04714	0.640924	6.99953e-05	0.00408575	1.41839
NR1I2	4.98903	2.54359	0.640224	0.0116014	0.115016	-3.13651
FAM194B	3.23075	5.13121	0.637239	5.94357e-07	0.00014828	5.81134
ARHGAP40	1.03023	4.61351	0.636063	6.448e-06	0.00079885	3.60595
MT-ND5	10.0619	5.46295	0.634313	1.17092e-07	4.84652e-05	7.32138
FAM183A	2.0296	3.03116	0.632683	0.00270329	0.0473387	-1.86834
FEZF1	2.78348	2.58858	0.629138	0.010226	0.106787	-3.02822
NXNL2	1.51888	4.99718	0.628254	1.12199e-06	0.000224546	5.22219
ACSM1	2.27098	4.62831	0.626915	6.0392e-06	0.000763791	3.66633
IL33	5.85025	3.24544	0.624058	0.00134004	0.0315306	-1.24625
MUCL1	1.93907	2.37095	0.623931	0.0185339	0.150151	-3.53533
BLOC1S5-TXNDC5	0.89891	3.14188	0.619414	0.00188979	0.0383262	-1.55173
ANKRD18A	3.61514	3.47456	0.618488	0.000607077	0.0186129	-0.53815
SELENBP1	7.58596	3.31482	0.618418	0.00105912	0.0270151	-1.03649
ARHGDIG	3.90728	3.00138	0.617247	0.00297154	0.0497394	-1.95173
RIPPLY2	0.714509	3.01992	0.614074	0.00280189	0.0481149	-1.89992
AC010327.2	2.40968	1.93042	0.613776	0.0547347	0.270951	-4.43127
FAM154B	3.08458	4.54296	0.613665	8.79162e-06	0.000976344	3.32033
ZDHHC11B	4.38941	3.74212	0.612135	0.000228398	0.00920262	0.343416
GOLGA6L10	1.95651	3.65543	0.610666	0.000315454	0.0115935	0.0514212
SPRR2A	2.47935	1.86214	0.607949	0.0638079	0.291123	-4.55428
AKR1B10	3.79816	1.90309	0.60739	0.0582278	0.279653	-4.48103
UPK3BL	6.69183	6.48958	0.600804	4.89069e-10	8.90692e-07	12.4402
TBC1D29	1.03612	5.35043	0.600263	2.0474e-07	6.7795e-05	6.8014
C10orf82	2.48897	2.41937	0.598712	0.0162922	0.139302	-3.42615
LY6G6D	5.77059	1.41179	0.59705	0.159308	0.454751	-5.25721
PAX7	0.344204	4.8985	0.596409	1.77691e-06	0.000314185	4.79645
CES3	4.39132	2.03179	0.596245	0.0432788	0.241629	-4.24078
C9orf173	1.64557	3.66637	0.594772	0.000302957	0.0113062	0.087933
PI3	6.06897	1.66339	0.594636	0.097541	0.360109	-4.88778
NTN5	2.10254	4.69194	0.59329	4.54896e-06	0.000627618	3.92772
DLX6	2.02311	2.4944	0.592526	0.0132913	0.123748	-3.25285
LGALS9B	2.81714	2.12309	0.591981	0.0347718	0.215542	-4.06114
MST1R	6.32208	3.79911	0.5913	0.000184155	0.00794746	0.538528
GPA33	5.65871	1.90865	0.590053	0.0575014	0.277629	-4.47095
ADTRP	3.15721	1.87627	0.589424	0.0618336	0.287975	-4.52917
CALML6	2.10028	3.98041	0.589104	9.12028e-05	0.00488525	1.17712
GAL3ST2	3.42662	2.48624	0.588881	0.013592	0.125781	-3.27194
ESRP2	5.75373	3.16976	0.588274	0.00172438	0.0367264	-1.47045
PLEKHH1	5.83003	4.55872	0.587862	8.20942e-06	0.000924105	3.38347
TRPM5	1.89267	2.85913	0.586003	0.0046219	0.0663942	-2.33941
HPR	1.13296	3.17326	0.585777	0.00170433	0.0365597	-1.46009
COX6B2	3.14161	2.39369	0.585448	0.0174493	0.145606	-3.48432
EN2	1.76649	2.85117	0.584859	0.00473527	0.0672165	-2.3606
PNMA6A	0.444672	4.43631	0.582286	1.39504e-05	0.00130961	2.89557
LGALS9C	3.07175	1.97947	0.581732	0.0489073	0.256874	-4.34027
FSIP2	1.87521	3.05542	0.574765	0.00250153	0.0449289	-1.79988
RP11-347C12.1	4.5937	4.83922	0.574158	2.33441e-06	0.000383012	4.54401
GRIK3	1.64106	4.07622	0.57356	6.22768e-05	0.00376511	1.52497
GSTT2	4.54866	2.66481	0.570289	0.00822664	0.0936973	-2.84068
MAMDC4	4.83776	4.33521	0.568772	2.14432e-05	0.00177076	2.50078
GJB5	3.11429	2.27242	0.566844	0.0239471	0.175229	-3.75099
MLXIPL	6.64648	3.79004	0.562804	0.000190612	0.00812981	0.507283
NPY4R	3.27331	3.4057	0.560928	0.000773576	0.0218086	-0.755534
FAM83E	5.55148	2.09458	0.559622	0.0372591	0.223305	-4.11805
DEFA5	3.81962	1.36426	0.559483	0.173767	0.472277	-5.32034
IRX2	2.28365	2.05472	0.558574	0.0409898	0.234898	-4.19636
HSF4	7.03634	4.90144	0.557681	1.75385e-06	0.000314185	4.80858
SPDEF	3.75503	1.79972	0.556771	0.0731634	0.311685	-4.66297
GPR17	2.81719	3.17208	0.555168	0.00171103	0.0365892	-1.46357
MT-ND4L	11.9954	5.10406	0.553833	6.77025e-07	0.000160198	5.69055
NAT2	3.1644	2.2724	0.55194	0.0239482	0.175229	-3.75103
KLK14	1.68094	3.54079	0.551548	0.000479122	0.0158075	-0.325368
ELF3	8.06688	2.63338	0.551172	0.00900405	0.0990313	-2.91863
CES4A	4.58642	4.44024	0.548818	1.37166e-05	0.00129433	2.91111
IHH	5.1985	2.01683	0.548409	0.0448283	0.244831	-4.26947
SPRR3	2.3597	1.4835	0.547807	0.139255	0.425667	-5.15796
KRTAP5-1	3.73114	3.08876	0.547536	0.00224675	0.0420101	-1.70494
C16orf3	2.02715	3.93119	0.54663	0.000110645	0.00558191	1.00121
MYO7B	6.51343	3.07389	0.546114	0.00235752	0.0431944	-1.74747
SH3RF2	5.37246	3.30525	0.545806	0.00109431	0.0276072	-1.06567
MT-ND1	11.4904	4.46395	0.545749	1.23918e-05	0.00120684	3.00453
AIFM3	5.29063	2.0675	0.54274	0.0397604	0.231196	-4.17141
AL590708.2	2.76952	3.45159	0.542614	0.000658465	0.0195947	-0.611088
NPIPA7	6.91298	3.8397	0.541427	0.000157708	0.00716078	0.679177
CXCL14	6.34231	2.1561	0.540952	0.0320718	0.206978	-3.99433
TBX20	1.23744	3.14096	0.540394	0.00189548	0.0383988	-1.55439
AC132192.1	3.53777	2.65585	0.540253	0.00844133	0.0950146	-2.86295
CLEC18A	2.67787	3.60613	0.539026	0.000378059	0.0133176	-0.111953
C6orf100	1.46876	3.26887	0.53817	0.00123808	0.0299529	-1.17578
KIAA0319	2.34406	3.75813	0.536804	0.000215033	0.00886478	0.398018
RP11-5A19.5	4.62413	4.06156	0.534024	6.60522e-05	0.00389302	1.47126
HSD17B3	3.03295	3.55312	0.532203	0.000458294	0.0153146	-0.285365
RP11-234B24.6	1.68971	2.93395	0.532144	0.00367128	0.0571465	-2.13768
NPIPB6	2.21505	3.11761	0.531957	0.0020458	0.0401056	-1.62202
SPRR2D	2.32449	1.72271	0.531211	0.0862312	0.337408	-4.79208
SBSPON	4.28278	2.73313	0.531106	0.00674092	0.0829498	-2.66819
AC011897.1	4.29728	3.76628	0.530498	0.000208522	0.0087101	0.425868
MLANA	1.48301	4.56778	0.528535	7.88632e-06	0.000909024	3.42041
FUT3	6.13872	1.95248	0.527873	0.0520459	0.264249	-4.39062
NPFF	3.52551	3.37076	0.526762	0.000873525	0.0237089	-0.864321
KIFC2	6.65487	4.86601	0.526689	2.06502e-06	0.000350622	4.65745
GABRR2	2.21143	4.35869	0.526684	1.94184e-05	0.00165072	2.5918
AC024580.1	3.46673	3.87312	0.526014	0.000138643	0.00655834	0.796142
C19orf80	1.34841	2.7319	0.524998	0.0067653	0.0830604	-2.67133
LCN12	4.56568	3.35428	0.524048	0.000924738	0.0245143	-0.91528
TTLL3	6.52056	6.07932	0.523931	4.71765e-09	4.52213e-06	10.3184
SLC16A9	3.1615	2.55864	0.5221	0.0111236	0.112265	-3.10047
GNGT1	1.14471	3.25884	0.52115	0.00128074	0.0305699	-1.20597
AMN	5.12353	1.9182	0.520385	0.0562738	0.274982	-4.4536
GPT	3.77754	2.13885	0.519993	0.0334588	0.211507	-4.02935
C1QTNF4	2.14669	3.66921	0.518622	0.000299787	0.0112109	0.0974354
AC018867.2	0.562283	1.90957	0.517649	0.0573824	0.277205	-4.46929
ALS2CL	5.99052	4.44129	0.517256	1.36583e-05	0.00129433	2.91505
FUT6	4.92477	1.9928	0.515068	0.047418	0.252804	-4.31516
COL9A1	3.18596	2.81689	0.514811	0.00525289	0.0717672	-2.45117
ANKRD20A1	0.989305	3.96474	0.514787	9.70117e-05	0.00510629	1.12089
MRAP2	3.8232	3.04688	0.513987	0.00257092	0.045769	-1.82403
RP11-434D12.1	2.09156	1.91968	0.513045	0.056085	0.274649	-4.4509
SPIRE2	5.94085	3.07105	0.51276	0.00237918	0.0434601	-1.75555
TRPM4	6.84142	3.66091	0.512553	0.000309194	0.0114452	0.0695556
S100A14	7.3165	1.98272	0.512097	0.0485408	0.256101	-4.33416
LY6G6E	2.22005	2.3941	0.511286	0.0174303	0.145554	-3.4834
C1orf134	2.78619	2.62301	0.511261	0.0092741	0.100836	-2.94412
NXPE4	3.27087	1.38698	0.510519	0.166735	0.46353	-5.29042
TAS2R20	2.55196	5.51011	0.510196	9.23048e-08	4.13741e-05	7.54281
OCLM	2.37167	4.37088	0.510101	1.84409e-05	0.00158418	2.63922
MEP1A	4.28867	1.57638	0.509994	0.116257	0.389375	-5.02223
ARHGEF38	3.90166	2.97521	0.509527	0.0032271	0.0525218	-2.02436
MT-CYB	11.93	4.49186	0.508604	1.09843e-05	0.00109916	3.11543
PILRB	7.34011	6.12767	0.505713	3.63065e-09	3.88949e-06	10.5633
SLC23A3	3.68638	4.29547	0.505383	2.53375e-05	0.00200053	2.34772
KRT5	2.92125	2.24228	0.50484	0.0258579	0.183668	-3.81522
BCO2	3.57047	5.38239	0.50365	1.74797e-07	6.00643e-05	6.94846
SEC31B	5.10064	5.43807	0.503439	1.32504e-07	5.13438e-05	7.20623
GCSAM	2.61582	3.22591	0.503195	0.00143058	0.0328212	-1.30448
MT-CO3	12.7254	5.03667	0.503125	9.31763e-07	0.000197317	5.39437
MROH7-TTC4	2.39478	4.21051	0.502609	3.60563e-05	0.00249518	2.02452
SLC25A27	6.09852	4.23204	0.501357	3.29976e-05	0.00238473	2.10571
SPRR1B	2.51003	1.39407	0.500689	0.164588	0.461293	-5.281
AL118506.1	3.03873	2.67137	0.500502	0.00807152	0.0927975	-2.82424
ARHGAP27	6.65217	4.46537	0.500408	1.23161e-05	0.00120592	3.01017
BCL2L15	5.39906	2.08189	0.50029	0.0384143	0.227562	-4.14314
GPR15	1.23331	2.22976	0.500062	0.02669	0.187458	-3.84166
AC092811.1	2.9115	4.5693	0.499807	7.83399e-06	0.000908743	3.42654
LIF	5.68148	3.45433	0.49956	0.000652231	0.0195259	-0.602523
SAPCD1	5.00291	4.36065	0.498708	1.92576e-05	0.00164657	2.59943
CLEC18B	2.54625	2.86214	0.498651	0.00457975	0.0659861	-2.3314
ERN2	5.48098	1.62206	0.49859	0.106106	0.374861	-4.95254
TAC4	0.754605	3.58979	0.498238	0.000401254	0.0139459	-0.165634
TRIM31	5.40997	1.7688	0.498109	0.0781992	0.321337	-4.71546
PAGE2B	1.16906	2.79665	0.497953	0.0055822	0.0743695	-2.50418
C1QL3	1.79639	4.0052	0.497596	8.26884e-05	0.00461939	1.26641
CALCA	2.56341	1.79591	0.496408	0.0737675	0.313226	-4.66947
C2orf66	1.46772	3.5289	0.49517	0.000500052	0.0160881	-0.363838
TMEM190	1.26607	3.10269	0.494317	0.00214756	0.0413244	-1.66499
MOGAT2	3.16055	1.58331	0.492473	0.11467	0.387176	-5.01179
LLGL2	7.49744	2.77896	0.49194	0.00588559	0.0768927	-2.55024
AC020922.1	3.16869	4.61079	0.491015	6.52615e-06	0.000799187	3.59484
AC004017.1	1.10544	1.9326	0.49078	0.0544645	0.270655	-4.42729
PCP4	4.12291	1.36248	0.490423	0.174325	0.472878	-5.32266
C1orf194	1.63557	2.68276	0.490151	0.00780959	0.0907223	-2.79571
MT-ND2	12.3558	4.06061	0.489991	6.63215e-05	0.00389628	1.46758
AGAP4	4.99895	4.33163	0.489859	2.17684e-05	0.00178159	2.48697
FOXH1	1.89015	2.56474	0.48972	0.0109352	0.111166	-3.08581
SERPIND1	1.86071	2.63921	0.489267	0.00885453	0.0979105	-2.9042
HOXB8	5.77663	2.28178	0.488061	0.0233797	0.17234	-3.73089
CDHR1	4.98587	1.49468	0.487782	0.136313	0.421411	-5.14205
IQGAP3	5.30312	3.07775	0.487297	0.00232831	0.0430116	-1.73645
RP11-343C2.9	1.09419	2.58437	0.487207	0.010348	0.107383	-3.03841
CCDC108	1.84811	3.39822	0.485415	0.000794022	0.0222473	-0.778899
IFNLR1	3.71149	3.12445	0.485343	0.00200071	0.0396485	-1.60228
PAH	3.0936	1.80256	0.48464	0.0727134	0.310567	-4.65809
C22orf43	1.65314	3.82768	0.484484	0.000165099	0.00735155	0.637576
FAM153B	1.17591	2.75673	0.484408	0.00628704	0.0796569	-2.60765
CALML5	0.78725	2.39208	0.484326	0.0175242	0.145693	-3.48795
DNAH10	2.16147	3.65356	0.483358	0.000317638	0.0116395	0.0451893
H2AFB3	1.57851	3.13389	0.482482	0.00193988	0.0390809	-1.57492
NUTM2G	1.76505	5.9662	0.482212	8.65812e-09	6.85573e-06	9.75079
SPDYE2B	1.72862	4.29018	0.482023	2.59044e-05	0.00200053	2.32743
CNKSR1	5.86118	3.49151	0.481557	0.000571686	0.0177975	-0.48417
SLC6A20	4.03147	2.40624	0.481188	0.016875	0.142943	-3.45596
MYO1A	5.34789	1.92607	0.481182	0.0552789	0.272208	-4.43924
MT-ND4	12.4552	3.84509	0.480672	0.00015448	0.00703348	0.697946
TMEM232	2.59071	5.24621	0.480629	3.41211e-07	0.000101871	6.32663
AL136115.1	2.16875	4.59649	0.480071	6.9511e-06	0.000834722	3.53671
FTCDNL1	3.37285	3.69169	0.479896	0.000275799	0.0105522	0.172807
AC007382.1	2.96207	1.74938	0.479703	0.0815059	0.327761	-4.74799
RP11-1105G2.3	2.99161	4.20104	0.479612	3.74896e-05	0.00257645	1.98885
CCDC150	4.30812	4.7527	0.478865	3.46096e-06	0.000512637	4.18009
ZG16B	5.84653	2.00901	0.477553	0.0456574	0.247253	-4.28439
SPINK2	1.30814	2.43224	0.476412	0.0157382	0.136748	-3.39677
PRR5L	5.4692	2.58769	0.476091	0.0102522	0.106937	-3.0304
NPIPB4	7.00772	6.3885	0.474723	8.62688e-10	1.3494e-06	11.9085
LPIN3	6.2951	4.67736	0.473996	4.85587e-06	0.000650258	3.86748
TMPRSS2	6.02134	2.02637	0.473841	0.043835	0.242579	-4.2512
FAM3B	4.64782	1.85501	0.473457	0.0648231	0.29287	-4.56687
POLR2J3	7.14198	7.36761	0.473404	2.78733e-12	1.6921e-08	17.2901
ARL14	3.74174	1.85761	0.472692	0.0644508	0.29215	-4.56228
MUC2	5.06952	1.0886	0.472612	0.277426	0.587292	-5.64438
CORO2A	4.81599	3.12333	0.472542	0.00200803	0.0397503	-1.60551
CCDC78	4.89068	3.87473	0.472479	0.000137784	0.00655685	0.801785
AHSA2	6.95529	5.91528	0.472392	1.13502e-08	8.26838e-06	9.49784
FAM71F2	2.93599	4.00241	0.472376	8.36053e-05	0.00462949	1.25636
CER1	0.627059	3.30985	0.470846	0.0010771	0.0273206	-1.05154
HPX	3.31037	3.86831	0.47019	0.000141237	0.00662942	0.779299
FAM86B2	2.41932	2.79776	0.469652	0.00556364	0.0742308	-2.50128
PRSS56	0.959516	2.28546	0.469284	0.0231594	0.171601	-3.72296
CST11	0.189791	4.70921	0.469219	4.20998e-06	0.00059118	3.99919
LTB4R2	2.59335	3.09262	0.469143	0.00221882	0.0417719	-1.69388
NR4A1	7.75819	3.09086	0.468177	0.00223176	0.0418157	-1.699
GEN1	4.53908	4.49417	0.467768	1.08707e-05	0.00109916	3.12496
TBC1D3G	4.49585	4.08202	0.465919	6.08413e-05	0.00371826	1.54626
TLX1	3.09989	2.50318	0.464636	0.0129744	0.121987	-3.23224
NOTUM	4.78766	1.80086	0.464151	0.0729828	0.311279	-4.66101
RBM11	3.42482	2.51186	0.461676	0.0126676	0.120451	-3.21179
C5orf38	2.42539	1.61411	0.461571	0.107819	0.377144	-4.9648
NMU	4.23966	2.24364	0.460723	0.0257695	0.183207	-3.81235
C4BPB	4.89422	2.1661	0.46006	0.0312902	0.204616	-3.97389
VSIG2	3.67067	1.3422	0.459908	0.180802	0.479437	-5.34891
C1orf220	2.43257	3.58675	0.459817	0.000405727	0.0140477	-0.175625
C2orf48	2.03647	3.21972	0.459534	0.00146053	0.0331624	-1.32291
DCST1	1.01867	4.40445	0.459464	1.59868e-05	0.00145006	2.77037
BMP5	1.66373	2.42107	0.458622	0.0162183	0.138801	-3.4223
BIVM-ERCC5	3.43016	2.06851	0.458236	0.0396637	0.231196	-4.16942
CSAD	6.31006	5.50831	0.458236	9.3144e-08	4.13741e-05	7.53438
NPIPB11	3.65686	4.77629	0.458231	3.11029e-06	0.000488315	4.27877
ABHD12B	2.53492	1.48447	0.457908	0.138999	0.425168	-5.15659
P2RX5	3.75327	2.26618	0.457617	0.0243322	0.177113	-3.76436
MSH5	6.28584	5.69414	0.45732	3.60966e-08	2.29544e-05	8.41788
TAS2R19	1.43355	3.20777	0.457089	0.00151993	0.0341318	-1.35836
GPR110	1.74611	2.38412	0.456873	0.0178987	0.147429	-3.50585
AC007952.5	2.60365	3.4491	0.456793	0.000664279	0.0196713	-0.618974
TUBA3E	0.407946	6.03554	0.456328	5.97303e-09	5.43904e-06	10.0978
ITLN2	1.1086	2.24742	0.456293	0.0255231	0.182428	-3.80433
NPIPB7	1.54812	2.92575	0.455846	0.00376591	0.0580471	-2.16001
RP13-996F3.5	2.03661	3.35649	0.455739	0.000917729	0.024364	-0.908476
UPK3B	2.96942	3.13069	0.454849	0.00196034	0.039366	-1.58422
TSSK3	3.31151	4.40271	0.454372	1.61064e-05	0.00145006	2.76352
PASK	5.39939	5.64888	0.454151	4.55659e-08	2.51468e-05	8.20064
RP11-87C12.2	2.33172	3.15061	0.454139	0.0018364	0.037637	-1.52632
DPP10	1.34752	2.43791	0.453839	0.0154997	0.135556	-3.3838
TLX2	1.64481	3.10863	0.453316	0.00210654	0.0410204	-1.64792
SMIM5	3.64729	3.43602	0.453276	0.000695589	0.0202689	-0.660287
DCST2	3.10517	3.50941	0.45225	0.000536226	0.0168666	-0.426648
HOXC11	1.46553	2.00064	0.452132	0.0465587	0.250273	-4.30031
CBWD7	4.7304	4.00911	0.451684	8.14158e-05	0.00456229	1.28054
PDIA2	3.77164	2.65646	0.451346	0.00842654	0.0949067	-2.86144
VIPR1	5.0271	2.29938	0.451235	0.022344	0.168653	-3.69286
LRGUK	1.5347	4.7073	0.450796	4.24626e-06	0.00059118	3.99127
SCGB2A2	0.324803	2.66378	0.450468	0.00825065	0.0937957	-2.84321
PYROXD2	4.77808	4.70914	0.450341	4.2114e-06	0.00059118	3.99888
RP11-166B2.1	4.81208	4.89576	0.450087	1.79951e-06	0.000315121	4.78476
AC005841.1	1.99957	3.77123	0.449446	0.000204655	0.00857474	0.442826
SGK2	4.51774	2.08431	0.448239	0.038191	0.227014	-4.13836
RP11-793H13.10	4.00072	4.76729	0.447386	3.23986e-06	0.000498648	4.24107
MT-CO2	13.097	4.03689	0.447063	7.29138e-05	0.00418449	1.38113
TNNI3	4.54048	1.91286	0.446948	0.056958	0.276176	-4.46332
CYP2D6	3.51887	3.77567	0.445443	0.000201246	0.00848401	0.458048
C4BPA	3.0927	2.00453	0.445381	0.0461372	0.248976	-4.29291
CCDC14	6.83176	5.7156	0.444205	3.23063e-08	2.17912e-05	8.52136
PTPRD	4.13389	2.29934	0.444191	0.0223457	0.168653	-3.69294
MT4	0.641686	2.19035	0.443112	0.0294626	0.197344	-3.92395
EME2	5.36723	5.69015	0.442737	3.68477e-08	2.29544e-05	8.39868
NBPF16	4.12603	4.92564	0.442652	1.56686e-06	0.000296921	4.91289
ASIC3	4.09342	3.71487	0.442145	0.000252958	0.00988598	0.250987
GIPR	3.26649	1.89069	0.44174	0.059871	0.283434	-4.50336
ATP2A1	3.51467	3.7459	0.441369	0.000225171	0.00913323	0.356298
MAPK15	5.3649	2.96802	0.441261	0.00330112	0.0533925	-2.04428
C1orf111	1.2281	3.29091	0.440972	0.00114891	0.0284679	-1.10914
SHROOM1	5.79071	3.93841	0.440434	0.000107571	0.00551853	1.02686
IGSF9	3.72126	2.01944	0.440144	0.0445537	0.244181	-4.26447
RFPL3S	2.7122	3.62689	0.43996	0.000350387	0.0124634	-0.0433853
GSTM2	5.96748	3.96815	0.43774	9.57271e-05	0.00505328	1.13304
TMEM151B	1.53674	4.06437	0.437468	6.53114e-05	0.00386185	1.48155
C5orf27	1.23166	4.1585	0.436744	4.46294e-05	0.002949	1.82937
CTC-349C3.1	4.65801	5.24045	0.436455	3.5089e-07	0.000103071	6.30065
LY6G5B	5.32823	5.04075	0.435675	9.13859e-07	0.000195802	5.41234
EPS8L2	7.25967	3.65523	0.435651	0.000315747	0.0115935	0.0506124
DNAH1	4.62593	4.2621	0.435365	2.91216e-05	0.0021589	2.22014
RASAL1	4.09744	1.67511	0.434327	0.0952168	0.355565	-4.86913
AC135048.1	3.29094	2.97522	0.43391	0.00322695	0.0525218	-2.02431
SH3D21	4.74803	3.24101	0.433294	0.00135997	0.03189	-1.25942
RP11-458D21.5	1.96989	2.73686	0.433047	0.00666719	0.0825664	-2.65865
PRRT2	4.28095	3.93346	0.43298	0.000109668	0.00556346	1.00928
AGER	4.86592	4.76049	0.432881	3.34121e-06	0.000507085	4.21261
SGK494	4.58392	5.17839	0.43188	4.73854e-07	0.00012507	6.02164
DNHD1	4.88399	5.62359	0.431701	5.1869e-08	2.69897e-05	8.07985
CTD-2105E13.6	0.978232	2.71578	0.431496	0.0070931	0.0858336	-2.71237
SLC3A1	3.90147	1.81668	0.431397	0.070516	0.304752	-4.63379
TRPV3	1.79605	3.13082	0.431293	0.0019595	0.039366	-1.58384
C1QTNF9B	1.56194	3.00836	0.431099	0.00290656	0.0492412	-1.93225
GGT2	0.583312	4.0773	0.430772	6.20077e-05	0.00376511	1.52892
MAP9	2.82583	2.93562	0.429523	0.0036523	0.0569315	-2.13313
MGC10955	0.857535	3.40855	0.429317	0.0007659	0.0216862	-0.7466
PON1	1.15795	2.52816	0.428467	0.0121091	0.117241	-3.17322
PTX4	0.447327	4.85807	0.427902	2.14094e-06	0.000357714	4.62402
SDHD	1.98486	2.19664	0.427297	0.0290039	0.196291	-3.91091
GPRC5D	2.91482	2.64725	0.427115	0.00865255	0.0965565	-2.88429
AP1G2	7.60529	4.59601	0.426497	6.96671e-06	0.000834722	3.53465
ELF5	1.79495	1.67156	0.42625	0.0959154	0.356972	-4.87479
CCDC42B	2.03048	3.3158	0.426246	0.00105542	0.0269888	-1.03339
LSMEM1	3.81151	3.87421	0.425864	0.000138059	0.00655685	0.799973
ZDHHC11	4.67147	2.86574	0.424596	0.00452974	0.0656289	-2.3218
FREM1	4.67651	1.89178	0.424512	0.0597255	0.28291	-4.5014
NPIPB5	7.56974	5.28448	0.423126	2.83097e-07	8.73858e-05	6.50013
AKR1B15	0.878724	2.48119	0.422384	0.0137811	0.126758	-3.28373
TRAF4	6.9181	3.8784	0.422357	0.000135872	0.00652902	0.814516
NXPE1	3.66312	1.21832	0.421869	0.224302	0.532733	-5.50085
OR2W3	1.09403	3.05226	0.421699	0.00252698	0.0452238	-1.80882
DCDC2	2.22576	1.92111	0.421376	0.0559037	0.274063	-4.4483
PCP2	2.56876	2.53265	0.421022	0.0119592	0.116236	-3.16255
CDC42BPG	4.41489	2.37645	0.420968	0.0182661	0.148909	-3.52304
GOLGA8A	6.36962	2.98261	0.42058	0.00315314	0.0518745	-2.00394
CDH4	1.51968	4.08772	0.420182	5.94634e-05	0.00367101	1.56717
CGN	5.73385	2.1412	0.419908	0.0332675	0.211177	-4.02461
RP11-683L23.1	1.48724	2.67932	0.419413	0.007888	0.0912683	-2.80435
PPT2-EGFL8	4.44716	5.05015	0.419168	8.7414e-07	0.000191805	5.45354
SHH	4.29186	2.19371	0.418609	0.029217	0.196855	-3.91699
TSSK4	3.23678	4.66714	0.418492	5.08188e-06	0.000675556	3.8255
DQX1	4.1062	1.6082	0.41725	0.109109	0.378987	-4.97389
AGAP6	5.80153	6.07931	0.416945	4.7178e-09	4.52213e-06	10.3183
IGFL4	3.67973	2.08694	0.416541	0.0379501	0.225939	-4.13317
RP11-514P8.6	1.67575	1.3053	0.416223	0.193044	0.494406	-5.39569
ABCA5	5.0789	4.74566	0.415857	3.57278e-06	0.000524737	4.15072
TBC1D26	0.690476	2.94834	0.415629	0.00351037	0.0557861	-2.09832
RP11-159D12.5	5.16582	4.07559	0.415575	6.24348e-05	0.00376511	1.52266
TOR4A	5.3868	2.49662	0.415526	0.0132111	0.123437	-3.24766
KCNH8	3.73043	3.15259	0.415284	0.00182448	0.0375027	-1.52054
C11orf42	1.32476	3.41315	0.415256	0.000753699	0.021414	-0.732211
CSNK2B-LY6G5B-1181	4.24293	3.05215	0.41525	0.00252789	0.0452238	-1.80913
TTLL2	2.35054	3.09926	0.414738	0.00217163	0.0414021	-1.67486
SYTL2	5.94346	3.0328	0.414091	0.00268952	0.0472116	-1.86381
TAC3	3.24195	3.07863	0.413676	0.0023215	0.0430103	-1.73388
ID1	7.43891	2.46412	0.413224	0.0144381	0.130819	-3.32341
SERINC2	6.62052	1.81263	0.412217	0.0711405	0.306292	-4.64078
LIPM	2.33796	3.11211	0.412132	0.00208279	0.040743	-1.63788
KIF18B	4.65983	2.41025	0.412095	0.0166954	0.141752	-3.44689
AMY2B	5.24319	3.68084	0.411803	0.000287143	0.0108947	0.136372
PRSS45	0.878043	2.69466	0.411618	0.00754413	0.088928	-2.76578
SIX2	2.32589	2.07782	0.411588	0.0387902	0.228903	-4.15115
RP11-182J1.16	1.07165	2.07758	0.411389	0.0388125	0.228903	-4.15162
SLC29A2	5.67242	2.97494	0.411386	0.00323011	0.0525238	-2.02515
LENG8	8.20637	5.55869	0.411059	7.21964e-08	3.46011e-05	7.77169
MTRNR2L9	3.42208	2.69342	0.411006	0.00757152	0.089193	-2.76892
BTNL8	2.94753	1.42044	0.410956	0.156778	0.450495	-5.24549
AXIN2	6.95621	3.18774	0.40992	0.0016248	0.035565	-1.41763
CPNE7	5.8327	2.75491	0.40913	0.0063215	0.0799494	-2.61238
CHAD	1.86778	2.32091	0.409	0.0211309	0.163135	-3.64595
MICAL1	6.47526	4.41552	0.408042	1.52493e-05	0.00140975	2.81376
SPTBN5	3.74927	3.06972	0.407629	0.00238912	0.0434914	-1.75926
NLRP9	1.07855	4.47405	0.40728	1.18586e-05	0.0011674	3.04494
ACE	5.65556	3.56309	0.406617	0.000442094	0.0149655	-0.252955
FBXL8	5.6939	4.56001	0.406573	8.15973e-06	0.000924105	3.38901
NEK5	2.89206	3.09383	0.406287	0.00221015	0.0417719	-1.69041
KLKB1	2.24982	3.22923	0.405968	0.00141476	0.0326148	-1.29458
NOTCH2NL	5.39893	6.15109	0.405357	3.1963e-09	3.63819e-06	10.6825
KIF21B	4.46104	3.19775	0.40506	0.00157146	0.0348168	-1.38799
AMIGO3	3.39087	2.74964	0.404944	0.00642045	0.080419	-2.6259
MYH7B	3.61023	2.66184	0.404854	0.00829692	0.0942042	-2.84805
NRG4	2.98038	4.21988	0.404337	3.46901e-05	0.0024206	2.05988
C10orf99	5.37358	1.06393	0.404213	0.28843	0.598037	-5.66986
TMEM184A	5.34289	1.99045	0.403725	0.0476776	0.253742	-4.3196
GSTA1	1.98007	1.72111	0.403628	0.0865207	0.337787	-4.7947
SLFNL1	2.52658	4.29032	0.403075	2.58886e-05	0.00200053	2.32799
KRT20	5.89025	1.13208	0.402698	0.25873	0.568433	-5.59804
TXK	2.42487	2.97245	0.402525	0.00325519	0.0527571	-2.03198
SDR16C5	3.68416	1.64247	0.402496	0.101803	0.367877	-4.92075
ABCA10	3.1136	3.27555	0.40225	0.00121039	0.0295887	-1.15562
IBA57-AS1	2.02561	2.51817	0.402062	0.0124488	0.119074	-3.19689
GRHL3	3.60071	3.01824	0.402058	0.00281685	0.0481694	-1.90462
OMP	2.16466	2.24478	0.401782	0.0256944	0.18294	-3.80992
KRT6C	1.17218	2.17198	0.401054	0.0308371	0.202966	-3.96181
FOSB	4.86698	1.65386	0.400641	0.0994649	0.3636	-4.90285
CYP4F12	5.56324	2.60832	0.40047	0.00967051	0.102844	-2.98015
RP11-192H23.4	3.61691	4.61011	0.400225	6.54558e-06	0.000799187	3.5921
TAS2R10	1.20928	2.88856	0.399479	0.00422398	0.0624916	-2.26064
RPS26	9.93864	5.40827	0.399389	1.53719e-07	5.52801e-05	7.06802
DHRS9	3.20914	1.25703	0.398861	0.209966	0.515947	-5.45492
LTB4R	4.59875	4.48132	0.398829	1.14923e-05	0.00113906	3.0738
GPR61	1.91848	3.17195	0.398671	0.00171173	0.0365892	-1.46393
EFCAB4A	6.80296	2.28231	0.397402	0.0233481	0.17234	-3.72975
PRSS50	1.67867	1.80568	0.396671	0.0722227	0.309269	-4.65274
OR2A7	3.91837	2.70985	0.396658	0.00721721	0.0869887	-2.72741
MT-ATP8	13.0028	3.07677	0.395871	0.00233574	0.0430116	-1.73926
FAM166A	1.30247	3.77979	0.395335	0.000198125	0.00841039	0.472212
CTAGE6	0.318069	4.49532	0.39467	1.08166e-05	0.00109916	3.12954
OFCC1	0.677427	3.39949	0.394652	0.000790508	0.022183	-0.774928
NPIPA1	7.39154	5.10116	0.394552	6.86111e-07	0.000160198	5.67814
TCN1	4.13894	1.38986	0.394424	0.165861	0.462049	-5.2866
AL136218.1	2.78468	1.65321	0.394038	0.0995972	0.363718	-4.90388
RAB25	7.05348	2.1148	0.393902	0.0354795	0.217267	-4.07776
AC105020.1	2.55899	4.27879	0.393572	2.71661e-05	0.00206611	2.28384
RP11-295P9.3	5.40629	5.40686	0.393103	1.54804e-07	5.52801e-05	7.06147
ODAM	4.21653	1.48004	0.393075	0.140177	0.427253	-5.16286
TMC6	6.94536	4.49561	0.392922	1.08029e-05	0.00109916	3.13071
CCNO	4.58443	2.76143	0.392553	0.00620005	0.0790226	-2.59554
APOBR	4.63737	1.63479	0.391454	0.103406	0.370573	-4.93276
RNF112	2.87212	3.37407	0.391222	0.000863558	0.0235084	-0.854053
CACNA1I	1.01482	3.23283	0.391	0.00139782	0.0324708	-1.28386
CAMSAP3	5.4592	2.24396	0.390967	0.0257489	0.18318	-3.81168
CC2D2B	1.54419	3.9036	0.390952	0.000123201	0.00600416	0.903454
C9orf152	5.07036	1.68161	0.390888	0.0939465	0.352806	-4.85873
POU5F1	4.16789	2.6868	0.390716	0.00771861	0.0901676	-2.78557
AC007401.2	0.998532	2.25952	0.390675	0.0247494	0.178928	-3.77859
PNLDC1	1.28901	3.03276	0.390088	0.00268959	0.0472116	-1.86385
PTPN3	5.4473	3.12694	0.389364	0.00198456	0.0395869	-1.59509
SLC13A4	2.44893	3.72534	0.389154	0.000243242	0.00962125	0.286425
TAS2R5	3.17664	4.1009	0.389028	5.63857e-05	0.00354102	1.6157
ANO7	4.02338	1.51692	0.388842	0.130604	0.413015	-5.11005
LEAP2	3.482	4.56049	0.388473	8.14241e-06	0.000924105	3.39097
PAX8	4.03014	2.46594	0.388221	0.014366	0.130361	-3.31917
NXF3	2.37876	1.75385	0.387618	0.0807341	0.326095	-4.74053
HIP1R	6.37258	3.71878	0.386772	0.000249309	0.00976432	0.264147
CLDN20	1.42476	3.28029	0.386462	0.0011911	0.0292349	-1.1413
CTRC	1.78521	1.75525	0.385628	0.0804936	0.325891	-4.73819
CPA6	2.44913	1.7042	0.385413	0.0896394	0.344339	-4.8223
RP11-399J13.3	0.306882	2.31349	0.385365	0.021542	0.165119	-3.66215
STX16-NPEPL1	4.75206	2.49423	0.38514	0.0132975	0.123748	-3.25325
EFCAB2	5.05851	4.68027	0.385069	4.79272e-06	0.000647939	3.87955
ADAMTS8	3.01148	2.08293	0.385049	0.0383174	0.227308	-4.14108
UTS2	2.13241	1.89326	0.384892	0.0595274	0.282321	-4.49875
DNAJB13	1.19413	3.18323	0.38449	0.00164904	0.0358162	-1.4308
MT-ATP6	12.9325	3.15434	0.383708	0.00181421	0.037399	-1.51551
GABRE	6.11183	2.87936	0.383447	0.00434529	0.0636657	-2.28541
AMY2A	0.425099	1.73304	0.383272	0.0843757	0.333909	-4.77509
JMJD7-PLA2G4B	4.50327	4.70698	0.38291	4.25239e-06	0.00059118	3.98994
HBG2	1.05675	2.10295	0.382701	0.0365121	0.221063	-4.1014
TCTE3	1.84944	2.90894	0.382494	0.00396704	0.0601564	-2.20565
CNTN3	1.86566	2.10622	0.38225	0.0362243	0.219832	-4.09488
FAM84A	6.35826	2.1584	0.381946	0.0318902	0.206611	-3.98963
LEFTY1	4.90647	1.01685	0.381794	0.310252	0.616888	-5.7169
VAV3	5.2831	1.65767	0.381556	0.0986923	0.362391	-4.89684
SPAG8	3.14342	3.83204	0.381177	0.000162371	0.00725606	0.652694
HOOK2	6.95744	5.12744	0.380863	6.05174e-07	0.000148938	5.7946
LY6G6C	3.39792	2.31483	0.380818	0.0214672	0.164814	-3.65923
CA14	2.32313	2.83806	0.380506	0.00492749	0.0689243	-2.39536
MSTN	1.0591	3.36502	0.380469	0.000891075	0.0238651	-0.882115
UGT1A7	0.605773	3.12522	0.380162	0.00199564	0.0396342	-1.60003
C7orf43	6.17747	5.36597	0.379686	1.89603e-07	6.39453e-05	6.87283
TSNAXIP1	3.00595	3.61586	0.379618	0.00036484	0.0128769	-0.0798533
RASEF	4.54468	2.14907	0.379556	0.0326303	0.209027	-4.00863
FAM189A1	2.16997	1.91522	0.379324	0.0566538	0.275656	-4.45902
TMEM178A	3.68441	3.3103	0.379255	0.00107545	0.0273168	-1.05018
PLA2G4B	5.15969	4.61404	0.379204	6.43309e-06	0.00079885	3.60808
DAPK2	5.14284	2.67157	0.379042	0.00806713	0.0927975	-2.82377
POU2F3	2.82936	2.39236	0.378734	0.017511	0.145693	-3.48732
RP11-57H12.6	1.78161	2.3104	0.378604	0.0217153	0.165935	-3.66889
ISM2	2.12496	1.89743	0.378131	0.0589724	0.28108	-4.49124
IZUMO1	1.57806	2.48338	0.378066	0.0136984	0.126325	-3.2786
IZUMO4	4.45751	4.44126	0.377373	1.3657e-05	0.00129433	2.91511
C9orf129	1.38643	3.27667	0.37712	0.00120582	0.0295167	-1.15225
DCT	1.02575	2.50858	0.37709	0.0127826	0.121059	-3.21951
SPATA32	1.13267	3.75226	0.376994	0.000219844	0.00897712	0.377979
NOXA1	5.07936	3.14733	0.376767	0.00185629	0.0378152	-1.53587
ZNF789	5.74777	5.31277	0.376324	2.46447e-07	7.73843e-05	6.629
PHYKPL	6.55056	5.76639	0.376141	2.48191e-08	1.73848e-05	8.76735
RP1-170O19.20	2.7759	2.43723	0.376072	0.0155281	0.135556	-3.38536
GPR35	6.56652	3.16943	0.376056	0.00172621	0.0367264	-1.47139
STK36	6.53158	5.57622	0.37504	6.60468e-08	3.25093e-05	7.85464
NKD1	5.94513	1.8699	0.374889	0.0627174	0.28945	-4.54052
NGEF	4.98918	2.19572	0.374128	0.0290712	0.196382	-3.91283
BRICD5	5.16084	4.19659	0.37329	3.81822e-05	0.00261419	1.97209
C1orf147	1.62791	3.37976	0.373213	0.000846694	0.0231532	-0.836404
SPDYE1	1.77214	4.50707	0.373186	1.02789e-05	0.00107586	3.17646
EBLN2	3.28719	4.15758	0.37295	4.47968e-05	0.002949	1.82595
C5orf60	0.567083	4.03631	0.372539	7.30654e-05	0.00418449	1.3792
AGAP5	4.61852	5.47722	0.372534	1.08914e-07	4.64167e-05	7.38873
NPIPB3	7.50437	4.98617	0.372451	1.18143e-06	0.000231357	5.17436
EDAR	3.39914	1.71697	0.372372	0.0872759	0.339268	-4.80148
AHRR	2.56414	3.03818	0.372121	0.00264341	0.0468305	-1.84857
NOXO1	5.2733	1.47209	0.371657	0.142309	0.429593	-5.17408
BNIPL	2.52603	3.17974	0.371632	0.0016682	0.0360822	-1.44106
HEATR4	2.38541	2.93837	0.371493	0.00362111	0.0568024	-2.1256
MUC7	0.589103	2.02406	0.370723	0.044073	0.243049	-4.25563
NRARP	5.82692	2.20152	0.370026	0.0286527	0.195001	-3.90077
EPS8L1	6.35607	2.53262	0.369639	0.0119609	0.116236	-3.16266
FAM156A	6.16818	4.58464	0.369452	7.32353e-06	0.000866079	3.48861
TMEM88B	0.395783	2.55812	0.368584	0.0111397	0.112272	-3.10171
RTEL1-TNFRSF6B	5.33033	4.25241	0.367981	3.03188e-05	0.00222648	2.18323
APBB3	5.94179	5.67878	0.367851	3.90724e-08	2.29544e-05	8.344
GNRH2	1.01333	2.2593	0.367729	0.0247633	0.178928	-3.77906
SLC9A2	3.1638	1.41738	0.367303	0.15767	0.451634	-5.24965
SYCP2L	2.0156	2.64348	0.366669	0.00874683	0.0973908	-2.89364
GSTT2B	3.4224	1.60518	0.365923	0.10977	0.379488	-4.97852
IGJ	5.22566	0.867442	0.365829	0.386568	0.679018	-5.85218
SULT1E1	1.41673	1.84084	0.365581	0.0668802	0.297078	-4.59176
WDR52	5.11065	4.50743	0.365256	1.02628e-05	0.00107586	3.1779
SCNN1A	6.42023	1.47852	0.365137	0.140581	0.427666	-5.165
DNASE1L2	3.41755	3.12615	0.364481	0.00198964	0.03959	-1.59736
CEACAM7	4.03505	0.912497	0.364272	0.362424	0.65902	-5.81363
CCDC154	2.99295	2.28992	0.364166	0.0228951	0.170887	-3.71333
ARPC4-TTLL3	5.57149	5.94975	0.363509	9.45142e-09	7.17205e-06	9.66887
DNASE1L3	1.88428	1.62667	0.363215	0.105121	0.373316	-4.94539
BTNL9	5.21273	2.52404	0.362982	0.0122487	0.117779	-3.18302
ESPNL	2.10635	2.38703	0.362923	0.0177608	0.146897	-3.4993
PKP3	6.51001	2.07191	0.362752	0.0393441	0.230691	-4.16278
AP001055.1	2.8899	2.05507	0.362683	0.0409554	0.234775	-4.19568
HSFX1	1.7784	1.56126	0.362492	0.11978	0.395168	-5.04488
QRFP	2.41041	2.25648	0.362348	0.0249418	0.179612	-3.78507
DDTL	4.50816	4.18697	0.362089	3.97215e-05	0.00266312	1.93593
POLQ	3.66639	2.58607	0.361998	0.0102984	0.107052	-3.03429
RP11-351M8.1	1.18275	2.09961	0.361937	0.0368082	0.222265	-4.10805
HOXA7	5.48263	2.22877	0.361771	0.0267572	0.187747	-3.84374
ZDHHC23	4.55176	2.54628	0.361233	0.0115141	0.114627	-3.13006
E2F2	3.40191	1.83865	0.361011	0.0672026	0.297791	-4.59559
MAPK8IP3	6.7495	5.16401	0.360863	5.07809e-07	0.000130257	5.9574
C6orf25	2.28725	3.22358	0.360614	0.00144177	0.0329869	-1.31141
CCDC146	4.92558	4.26169	0.360614	2.91724e-05	0.0021589	2.21854
GPC3	3.88311	2.17817	0.360307	0.0303678	0.201258	-3.94908
CCDC175	1.53783	2.3851	0.360256	0.0178523	0.147249	-3.50365
EPHA1	6.01971	4.09685	0.360002	5.73141e-05	0.00357467	1.60079
GNG3	2.40183	2.57857	0.359884	0.0105185	0.108331	-3.05245
RPS6KA6	2.64924	1.92466	0.359517	0.0554546	0.272662	-4.44181
SCXA	4.56732	3.41643	0.35932	0.000745098	0.0213548	-0.721926
DKK1	2.86483	1.64177	0.359281	0.101949	0.368007	-4.92186
ABHD11	7.35297	3.05945	0.358974	0.00246963	0.0444436	-1.78852
RHD	1.37004	3.47766	0.358892	0.000600441	0.0184405	-0.52828
CCDC88B	6.56896	2.57989	0.358653	0.0104801	0.108137	-3.04929
TTC6	1.68985	2.03264	0.358331	0.0431906	0.241419	-4.23912
KIAA1456	3.07292	2.54094	0.358032	0.0116868	0.115118	-3.14282
WASH4P	6.21618	5.02957	0.358031	9.63393e-07	0.00019791	5.36341
KCNAB3	3.51591	3.46229	0.35774	0.000634043	0.0193097	-0.57717
KCNIP2	3.38952	3.31905	0.357705	0.00104378	0.0268493	-1.02349
INPP5J	4.75165	2.92285	0.357561	0.00379993	0.0584003	-2.1679
FABP7	0.640479	2.38263	0.356658	0.0179692	0.147589	-3.50918
CEBPA	3.2078	1.99342	0.356615	0.0473481	0.252653	-4.31398
PP13439	1.3146	3.12249	0.356228	0.00201352	0.0398052	-1.60793
ZACN	5.49562	2.61915	0.356108	0.00937701	0.101712	-2.95361
PSORS1C1	4.95379	2.6155	0.356067	0.00947458	0.102101	-2.96255
KIAA0895L	6.08842	5.41966	0.355534	1.45243e-07	5.3983e-05	7.1208
ATG16L2	6.07778	4.52688	0.355527	9.43043e-06	0.00101625	3.25575
DGKA	6.33629	3.25137	0.355133	0.00131349	0.0310086	-1.22845
AC116407.2	1.58589	2.16667	0.35507	0.031245	0.204545	-3.9727
NEK8	4.51313	4.07162	0.354769	6.344e-05	0.00378435	1.50808
BEST3	1.31979	2.14978	0.354593	0.0325733	0.208735	-4.00719
NEIL1	6.08114	4.04221	0.354567	7.13674e-05	0.00414784	1.40065
ADAMTS13	4.08847	3.8137	0.354432	0.000174161	0.00760532	0.589096
TDRD12	1.07414	2.82017	0.353572	0.00520121	0.0713824	-2.44255
SEMG1	1.43737	1.59021	0.352871	0.113104	0.384854	-5.00133
MYH14	6.95354	1.95527	0.35195	0.0517138	0.263404	-4.38545
CXCL17	2.42011	1.51017	0.351888	0.132315	0.415835	-5.11981
IL11RA	5.43278	4.22679	0.351728	3.37143e-05	0.00240786	2.08601
TNFRSF25	5.84311	2.882	0.350843	0.00431014	0.0633501	-2.2783
FGF19	2.11769	1.66725	0.350821	0.0967691	0.358522	-4.88165
COL21A1	3.25666	2.19757	0.350558	0.028936	0.196073	-3.90896
BGLAP	3.00677	2.53496	0.350285	0.0118827	0.11585	-3.15706
PCSK4	4.39016	3.55788	0.350162	0.000450482	0.015109	-0.269885
SLC24A5	1.62963	2.06827	0.349916	0.0396864	0.231196	-4.16989
MYL7	0.500074	1.82598	0.349851	0.0690971	0.301312	-4.61768
YJEFN3	4.67104	3.83174	0.349642	0.000162556	0.00725606	0.651661
BEST2	1.58999	1.13318	0.34956	0.258273	0.568019	-5.59685
ERVW-1	1.25851	2.70119	0.34936	0.00740202	0.0880895	-2.74931
GPR75	2.63011	4.33112	0.34881	2.1815e-05	0.00178159	2.485
LGR6	4.29125	1.81966	0.348478	0.0700572	0.303428	-4.62862
KLK15	1.68155	1.66091	0.348409	0.0980388	0.361141	-4.89172
AQP6	2.05683	2.24208	0.348056	0.0258708	0.183687	-3.81563
ITLN1	3.28028	0.859532	0.347903	0.390906	0.682174	-5.85875
SNX22	2.9243	3.62587	0.347572	0.000351698	0.0124856	-0.0467558
ESRRG	1.57557	2.35274	0.347345	0.0194442	0.155043	-3.57584
RP11-343C2.11	2.52029	1.07911	0.345915	0.281626	0.591434	-5.65425
NADSYN1	7.23349	6.02255	0.345543	6.4045e-09	5.55423e-06	10.0326
GRM8	3.58475	1.46302	0.345376	0.144772	0.432796	-5.1868
LUZP2	1.12319	2.66856	0.344586	0.00813748	0.0931784	-2.83128
RP11-47I22.3	1.76198	2.89163	0.344361	0.00418437	0.0622547	-2.25238
MLPH	6.18943	1.63345	0.34395	0.103688	0.370998	-4.93485
HAGHL	6.00634	3.26654	0.343928	0.00124787	0.0300612	-1.1828
ZBTB32	2.12018	2.55929	0.343583	0.0111033	0.112216	-3.09891
PIWIL4	5.06682	3.81624	0.343258	0.000172483	0.00758316	0.597881
ATP8A1	4.83354	2.97055	0.342206	0.00327468	0.053012	-2.03723
NCR3LG1	4.16094	2.90778	0.341931	0.00398133	0.0603227	-2.2088
ANKRD23	4.36617	4.12765	0.341426	5.05989e-05	0.00323742	1.71463
GABRA4	1.10073	2.14488	0.341338	0.0329673	0.209857	-4.01713
SYT1	3.3362	1.82517	0.341125	0.0692194	0.301368	-4.61908
SCML4	3.08549	1.70195	0.340915	0.0900596	0.345516	-4.82594
ABCA7	5.61599	3.32806	0.340277	0.00101204	0.0262181	-0.995906
ADCY4	5.26038	3.67707	0.340216	0.000291184	0.0109567	0.123743
C19orf57	4.27611	2.5566	0.340172	0.0111871	0.112688	-3.10536
PMEL	3.89494	3.36869	0.340169	0.000879817	0.0238064	-0.870742
ATHL1	7.28961	2.69174	0.340123	0.00760905	0.0894262	-2.77318
ZNF692	7.23657	4.77287	0.339957	3.15891e-06	0.000491711	4.26444
GOLGA8B	6.13918	2.65916	0.339906	0.00836178	0.0945281	-2.85476
MASP2	2.69749	3.67854	0.339672	0.000289608	0.0109567	0.128647
HSPA12A	4.27386	2.75166	0.339374	0.00638223	0.0803717	-2.62071
LIPF	0.739703	1.27299	0.339311	0.204255	0.508237	-5.43558
RAB19	2.68996	1.84517	0.338979	0.0662461	0.295632	-4.58418
TPRN	6.19619	2.83243	0.338809	0.00501264	0.0696872	-2.4103
MFSD2A	5.47025	3.16681	0.33866	0.00174101	0.036894	-1.47899
PGAM4	1.83827	3.72952	0.337476	0.000239461	0.00952348	0.300601
GABBR1	5.82744	2.92234	0.337364	0.00380613	0.0584462	-2.16932
EPB41L4B	5.2735	1.82298	0.337154	0.0695523	0.302178	-4.62288
WFDC10B	2.62836	1.90474	0.337069	0.0580101	0.279123	-4.47803
SEC16B	4.89397	2.95626	0.337063	0.00342464	0.0549027	-2.07659
BDH1	6.61541	2.497	0.336971	0.0131974	0.123417	-3.24678
PLA2G4C	5.11601	2.82344	0.33672	0.00515022	0.0707893	-2.43395
C19orf81	1.20592	1.67866	0.336677	0.0945198	0.354196	-4.86345
AC132872.2	2.32914	3.41835	0.336439	0.000740104	0.0212881	-0.715899
SULT1B1	3.63787	1.2236	0.336321	0.222305	0.530816	-5.49467
CPT1B	5.91916	2.7173	0.336114	0.007062	0.0855141	-2.70854
AL109927.1	1.72594	0.914641	0.335777	0.361299	0.658789	-5.81175
HOXA2	3.5214	2.6082	0.335733	0.00967334	0.102844	-2.98042
CYP2B6	4.02538	1.20082	0.335702	0.231007	0.538806	-5.52114
PCDH19	2.22181	1.86741	0.33547	0.063064	0.290109	-4.54493
AIM1L	4.46345	1.5689	0.33543	0.117992	0.392064	-5.03347
PRSS1	3.29711	0.86647	0.335298	0.387099	0.679038	-5.85299
BMP7	5.48595	1.58612	0.335288	0.11403	0.386365	-5.00753
GOLGA6L4	3.76491	3.57215	0.335148	0.000427804	0.0145902	-0.223365
RP11-231C14.4	6.30649	3.98203	0.335126	9.06241e-05	0.00488525	1.18292
CLHC1	4.84035	5.20011	0.334845	4.26688e-07	0.000121419	6.11899
PBX4	4.964	2.93281	0.334757	0.00368432	0.0573005	-2.14079
MAN2C1	7.80435	5.02874	0.334751	9.67165e-07	0.00019791	5.35979
DLEU2L	1.39265	2.1462	0.334732	0.0328609	0.209693	-4.01446
PADI2	3.89171	1.16428	0.334529	0.24547	0.555854	-5.56258
SLC26A6	6.74832	3.29474	0.33365	0.00113413	0.0281784	-1.09757
EGFL8	5.67426	4.32091	0.33325	2.27728e-05	0.00183512	2.44559
TP53AIP1	1.27219	2.70558	0.33324	0.00730789	0.0875024	-2.73822
PABPC1L	6.77955	2.71854	0.332946	0.0070364	0.0853743	-2.70539
CALB1	2.70764	1.17676	0.332709	0.240457	0.549322	-5.54856
MCF2	0.834466	3.85397	0.332706	0.000149261	0.00689936	0.729115
RP4-583P15.15	4.7853	3.93944	0.332365	0.000107133	0.00551161	1.03056
PROM2	4.47088	1.87448	0.33227	0.0620795	0.288694	-4.53236
DNAH11	1.27808	2.19157	0.332073	0.0293729	0.197322	-3.92142
TBC1D3B	1.78738	1.67187	0.332045	0.095853	0.356843	-4.87429
C3orf35	3.01733	3.8532	0.331725	0.000149706	0.00690238	0.726416
C10orf111	1.66847	3.75799	0.331402	0.000215146	0.00886478	0.397544
MS4A1	1.98292	1.22309	0.331334	0.222495	0.531003	-5.49526
AL354808.2	1.21966	2.13085	0.330078	0.0341189	0.21353	-4.04551
CTD-3088G3.8	2.6104	2.93198	0.330048	0.00369379	0.0573499	-2.14304
TBC1D3F	5.22302	3.19078	0.329831	0.00160828	0.0353743	-1.40857
CDK11A	7.13113	5.04403	0.329571	8.99788e-07	0.000195083	5.42673
C6ORF50	3.25606	3.02137	0.329429	0.00278895	0.0480534	-1.89585
C6orf141	4.78872	2.21127	0.329424	0.027961	0.192088	-3.88044
CCNL2	8.04727	5.18381	0.329061	4.61616e-07	0.00012507	6.04593
PHGR1	7.62675	0.949105	0.328871	0.343523	0.644708	-5.78088
COL4A6	1.45805	2.37678	0.328645	0.0182499	0.148844	-3.52229
DTX4	5.66094	2.85663	0.328605	0.00465734	0.0667344	-2.34609
MSH5-SAPCD1	4.73909	3.24321	0.328574	0.00134996	0.0317232	-1.25285
HCRT	1.15373	1.97373	0.328262	0.0495597	0.25839	-4.35102
SLC22A18AS	3.78606	1.47503	0.32774	0.141517	0.42862	-5.16994
HSPE1-MOB4	4.90207	3.00061	0.327579	0.00297876	0.04977	-1.95387
PRR22	4.32443	2.84025	0.327132	0.00489488	0.0685208	-2.38956
PRR4	5.44776	4.15068	0.327012	4.60761e-05	0.00301848	1.80021
CXCL3	6.21584	1.84157	0.326785	0.0667736	0.296895	-4.59049
CCK	1.62144	1.19823	0.326557	0.232012	0.539565	-5.52412
LANCL3	2.25706	3.10835	0.326525	0.00210846	0.0410204	-1.64873
RP11-505K9.4	1.46318	2.02423	0.326435	0.0440554	0.243049	-4.2553
CCDC19	3.3901	2.99056	0.32629	0.00307483	0.0508155	-1.98182
C12orf71	0.660195	2.87669	0.326177	0.00438065	0.0639778	-2.29252
C9orf172	3.59321	2.37525	0.326053	0.0183239	0.149141	-3.52571
KRT75	2.01241	1.6678	0.325968	0.0966606	0.358419	-4.88078
MFSD9	5.40255	3.97083	0.325909	9.47122e-05	0.00502886	1.14273
FAM193B	7.14209	5.26304	0.325687	3.1434e-07	9.54127e-05	6.40284
TAS2R4	2.27219	3.0062	0.325649	0.00292647	0.0494088	-1.93827
SLC5A1	5.12582	1.46608	0.325475	0.143937	0.431916	-5.18251
FABP1	7.2918	0.750028	0.325199	0.453974	0.727783	-5.94354
SMIM17	1.87045	2.16215	0.325072	0.0315956	0.205654	-3.98195
DUOX1	3.82558	2.88594	0.32453	0.00425818	0.0628531	-2.2677
FAM129C	1.25203	1.76643	0.324349	0.0785951	0.321892	-4.71944
AC124890.1	1.4138	2.82682	0.324199	0.00509797	0.0703366	-2.42505
C16orf93	4.8396	3.76497	0.323316	0.000209555	0.00871328	0.421392
PRSS22	5.64904	1.78905	0.323273	0.0748695	0.315057	-4.68118
RP11-644F5.10	3.82442	4.49719	0.323088	1.07292e-05	0.00109916	3.137
GBP3	5.6568	2.50159	0.322624	0.0130316	0.122273	-3.23598
CCL15-CCL14	5.04123	1.79938	0.32203	0.0732164	0.311809	-4.66354
CAPN12	4.90555	1.85399	0.32195	0.0649692	0.29311	-4.56867
FAAH	6.4448	2.74039	0.321536	0.00659865	0.0819745	-2.64966
TARBP1	6.73486	4.13907	0.321205	4.8306e-05	0.00311967	1.75701
TRIM58	1.28099	2.01025	0.320757	0.0455244	0.246974	-4.28203
NKTR	6.45763	4.86443	0.320677	2.07924e-06	0.000350622	4.65107
NBEAL2	7.39948	3.93497	0.320589	0.000109024	0.00556175	1.01464
AL353354.2	1.90409	1.15145	0.320408	0.250694	0.560553	-5.57683
MZF1	6.05986	5.23279	0.320081	3.6421e-07	0.000105286	6.26603
SPATA6L	4.16593	3.26832	0.319518	0.00124039	0.0299601	-1.17744
PRSS42	0.663455	2.27176	0.319441	0.0239871	0.175373	-3.7524
HHLA2	3.92104	1.04864	0.319369	0.295399	0.602915	-5.68537
SLC4A9	0.610451	3.29051	0.318736	0.00115049	0.0284683	-1.11036
THNSL2	5.6078	1.89269	0.31871	0.0596042	0.282538	-4.49977
LRP5L	5.17522	4.42733	0.318606	1.44979e-05	0.00135403	2.86019
GARNL3	4.67748	3.71197	0.318541	0.000255719	0.0099725	0.241166
RYR3	2.01909	2.09737	0.318435	0.0370079	0.222696	-4.1125
ANKMY1	5.50373	6.20166	0.318409	2.42503e-09	2.94431e-06	10.9409
NELL1	1.11062	2.3691	0.318231	0.0186246	0.150622	-3.53947
DMRT2	2.28648	1.38164	0.318113	0.168367	0.465366	-5.2975
RP11-565P22.6	3.38431	2.57297	0.318086	0.0106854	0.109371	-3.06598
CDHR4	0.95089	1.92121	0.317847	0.0558909	0.274063	-4.44812
QRICH2	3.64756	3.53599	0.317815	0.000487482	0.0159359	-0.340934
AGAP10	4.73457	3.15954	0.317813	0.00178323	0.0371525	-1.50026
CDCA7	6.4189	1.66909	0.317674	0.0964061	0.357805	-4.87874
CCDC142	4.78827	4.57109	0.317616	7.77283e-06	0.000907429	3.43376
C1orf63	7.5218	4.54295	0.317535	8.79203e-06	0.000976344	3.32029
DGKD	6.17718	4.87699	0.317488	1.96244e-06	0.00033717	4.70455
DKFZP667F0711	1.89423	2.93248	0.317367	0.00368809	0.0573102	-2.14169
SRRM5	2.91482	3.99928	0.317289	8.46486e-05	0.00462949	1.24506
STK11IP	6.16027	6.5657	0.317155	3.17701e-10	6.42885e-07	12.8445
C6orf165	1.20289	3.13752	0.317053	0.00191697	0.0387478	-1.56439
RP11-1084J3.4	2.17414	1.34966	0.316894	0.178398	0.476481	-5.3393
SMPX	2.53551	1.02039	0.31639	0.308574	0.615497	-5.71344
FANK1	4.20699	3.14662	0.31616	0.00186062	0.037861	-1.53794
MEIOB	0.387712	2.9664	0.316057	0.00331763	0.0535644	-2.04869
FLJ00418	2.4368	2.77148	0.316033	0.00601766	0.0779401	-2.56957
SSBP3-AS1	2.26399	2.93932	0.315844	0.00361043	0.0567337	-2.123
AP001421.1	0.49479	1.96703	0.315676	0.0503328	0.259399	-4.36356
SLC26A3	3.70359	0.781792	0.315531	0.435108	0.716538	-5.92013
SH3TC2	4.44061	2.7045	0.31539	0.00733096	0.0876013	-2.74096
FCRL1	1.07771	1.56096	0.315296	0.119852	0.395168	-5.04533
ARHGAP8	5.74904	1.82296	0.314886	0.0695548	0.302178	-4.62291
MUC13	6.81148	1.15098	0.31453	0.250888	0.560651	-5.57735
AC022532.1	2.00821	2.39246	0.314529	0.0175065	0.145693	-3.48709
GPR89C	4.05629	3.64788	0.314322	0.000324366	0.0118147	0.0262646
ADAT2	5.63454	4.15727	0.314192	4.48535e-05	0.002949	1.8248
SCGB2A1	1.55377	1.30976	0.314165	0.191532	0.492651	-5.3901
PAQR8	5.46203	2.5057	0.313957	0.0128849	0.121397	-3.22632
TSLP	1.99366	2.76003	0.313768	0.0062259	0.0791249	-2.59916
CDH17	6.70959	1.22385	0.313742	0.222212	0.530744	-5.49437
MAGEB17	2.56774	1.14637	0.313639	0.252786	0.561905	-5.58243
SALL1	2.0121	1.71439	0.313611	0.0877489	0.340292	-4.8057
PLK5	0.943981	2.20629	0.313303	0.0283118	0.193723	-3.89082
AL117190.2	1.17647	1.27965	0.313242	0.201907	0.506073	-5.42744
RP11-162P23.2	0.834914	1.89716	0.31314	0.0590073	0.281172	-4.49171
FAM73B	5.97061	5.63594	0.313011	4.86923e-08	2.60819e-05	8.13877
GNRH1	3.58829	3.53933	0.312943	0.000481649	0.0158492	-0.330102
SP5	4.89112	1.74485	0.31292	0.0822926	0.329968	-4.75552
ATAT1	5.92655	5.09756	0.312841	6.97957e-07	0.000160901	5.66227
LHFPL3	1.61757	1.79336	0.312579	0.0741748	0.313587	-4.67382
FOXP2	3.25728	1.66186	0.312559	0.0978463	0.360724	-4.8902
C15orf48	6.45906	0.966353	0.31236	0.334842	0.638348	-5.765
MUC12	6.00852	1.02692	0.311739	0.305495	0.613328	-5.70702
OGT	7.52597	4.39662	0.311518	1.65301e-05	0.00147572	2.73967
MUC19	0.415335	2.73991	0.311399	0.00660743	0.0820276	-2.65083
NKG2-E	1.23951	1.97552	0.311379	0.049355	0.257551	-4.34767
ANKRD36	5.20999	4.23097	0.311176	3.31366e-05	0.00238531	2.10183
C10orf107	1.67019	2.01802	0.310993	0.0447022	0.244553	-4.26718
HOXB5	5.52663	2.13957	0.310888	0.0333999	0.211507	-4.0279
PRSS16	4.88366	1.68513	0.310743	0.093266	0.351649	-4.8531
ANKRD20A3	1.20034	2.19601	0.310583	0.0290495	0.196382	-3.91222
PPP1R14D	5.33318	1.01418	0.310298	0.311519	0.617353	-5.7195
PAQR6	4.12327	2.82543	0.309807	0.00511933	0.0704711	-2.4287
RP11-268J15.5	4.12284	2.61717	0.309461	0.00942981	0.10186	-2.95847
WNK4	5.04292	1.32815	0.309437	0.185393	0.48561	-5.36688
LPHN3	2.06615	2.38413	0.309195	0.0178979	0.147429	-3.50581
BARX2	2.54209	1.15739	0.309061	0.248264	0.558402	-5.57025
C5orf52	1.48367	1.84579	0.309049	0.0661545	0.295513	-4.58308
FAM217A	0.44835	1.72183	0.308911	0.0863897	0.337624	-4.79352
PTPN18	6.91422	4.41704	0.308804	1.515e-05	0.00140771	2.81976
SLC28A2	1.58013	1.13484	0.308671	0.257577	0.567188	-5.59504
AC131971.1	1.58484	2.42143	0.308165	0.0162025	0.138795	-3.42146
TTC24	1.0472	2.06854	0.307603	0.0396615	0.231196	-4.16938
PLAC8L1	1.69398	2.13227	0.3076	0.0340006	0.21301	-4.04264
B4GALNT3	5.18103	1.64406	0.307486	0.101475	0.367609	-4.91826
AC093157.1	2.40776	3.26138	0.307326	0.0012698	0.0303885	-1.19833
PDE6C	1.06414	3.48975	0.307153	0.000575184	0.0178759	-0.489679
NBPF24	3.34387	2.90544	0.306842	0.00401012	0.0605246	-2.21512
CLASRP	7.3712	5.97923	0.306816	8.07669e-09	6.68603e-06	9.81575
FBP2	0.949556	2.81015	0.306814	0.00536055	0.0728555	-2.46886
GSDMB	6.59269	2.37405	0.30663	0.0183833	0.14933	-3.52843
SAG	0.60691	2.34028	0.306548	0.0200897	0.157605	-3.60339
SPAG17	1.29528	1.75458	0.306487	0.0806075	0.325891	-4.7393
ABCB1	4.82834	1.61926	0.30601	0.106706	0.375669	-4.95686
OCM	1.18789	2.12107	0.306004	0.0349423	0.215938	-4.06519
ANKRD18B	1.92506	1.63818	0.305956	0.102695	0.369315	-4.92747
ATP6V0E2	6.29122	3.45895	0.305797	0.000641576	0.0194416	-0.587771
FSCN2	2.74406	3.39701	0.305773	0.000797378	0.0222728	-0.782677
ADAD2	1.20113	2.09885	0.30538	0.0368757	0.222378	-4.10956
ACMSD	0.757725	2.45554	0.305183	0.014778	0.132174	-3.34324
NNAT	4.06343	1.83151	0.305133	0.0682639	0.300223	-4.60805
KRT31	0.639179	1.93971	0.305004	0.0535872	0.26826	-4.4142
TPRXL	2.12153	1.67614	0.304994	0.0950129	0.355167	-4.86748
NXPH1	0.710277	2.9624	0.304893	0.00335938	0.05409	-2.05968
HBA1	4.90609	1.20252	0.304764	0.230348	0.537971	-5.51918
TMED7-TICAM2	3.32923	2.08564	0.304731	0.0380687	0.226571	-4.13573
B3GAT2	2.1049	4.32977	0.304632	2.19401e-05	0.00178381	2.47976
CDK3	4.69822	3.5432	0.304348	0.000474987	0.0156996	-0.317567
MAP3K9	3.30978	2.53759	0.304036	0.0117964	0.115499	-3.15081
KRTAP5-7	0.493803	2.90636	0.303726	0.00399882	0.0604871	-2.21264
TTC12	5.51268	5.68127	0.303341	3.85742e-08	2.29544e-05	8.35597
TMEM253	3.60366	1.43358	0.30334	0.152994	0.444745	-5.22756
ADCY6	6.30097	4.29584	0.303334	2.52986e-05	0.00200053	2.34913
PNPLA7	4.25773	2.82375	0.303256	0.00514544	0.070777	-2.43314
ZMAT1	3.89514	2.17779	0.303051	0.0303968	0.201377	-3.94988
MYBPHL	1.45998	1.48682	0.302757	0.138377	0.42437	-5.15325
AC137932.1	3.23067	3.5171	0.30268	0.000521669	0.0165277	-0.401903
SPRN	3.98904	4.3712	0.302406	1.84159e-05	0.00158418	2.64046
RP11-680G10.1	0.780971	1.74534	0.302315	0.0822067	0.329794	-4.75471
POPDC3	2.30482	1.56852	0.302116	0.118079	0.392203	-5.03404
KLK7	3.45248	1.19004	0.30189	0.23521	0.54299	-5.5335
GCNT3	4.60282	0.89484	0.301879	0.37177	0.667141	-5.82897
HFE2	0.366583	3.15014	0.301728	0.00183928	0.037637	-1.5277
HOXB6	6.30221	2.12395	0.30146	0.0346988	0.215163	-4.05941
RLBP1	1.66182	1.48461	0.301272	0.138961	0.42513	-5.15639
NHS	4.18443	2.39716	0.301246	0.0172886	0.145096	-3.47648
C15orf52	5.74944	2.47595	0.301164	0.0139798	0.127876	-3.29593
TERT	2.37588	1.63931	0.300967	0.10246	0.369066	-4.9257
TUBA3D	1.45911	3.13714	0.300896	0.00191936	0.0387532	-1.56549
C3orf52	4.86595	1.97743	0.300588	0.0491387	0.257316	-4.3441
PLEKHA6	6.03176	2.53662	0.300485	0.0118287	0.115547	-3.15315
WDR90	7.05943	4.40268	0.300411	1.61086e-05	0.00145006	2.7634
CCDC17	2.78913	3.09761	0.300287	0.00218328	0.0414858	-1.67959
FAM153A	1.56418	1.37783	0.300173	0.169539	0.466454	-5.30253
PLXNB1	7.65582	4.60884	0.300153	6.58237e-06	0.000799187	3.58694
SKOR1	1.98773	3.33288	0.300052	0.000995445	0.0259614	-0.981135
PVRL4	4.42039	1.6326	0.299994	0.103865	0.371348	-4.93616
FCAMR	2.0671	1.72697	0.299786	0.0854611	0.336305	-4.78508
TMEM63A	7.72528	4.20975	0.299633	3.617e-05	0.00249518	2.02164
GJB7	0.767665	1.70172	0.299554	0.0901027	0.345536	-4.82631
ASPDH	1.61364	1.77771	0.299506	0.0767188	0.317831	-4.70042
AUTS2	5.99943	3.1259	0.299364	0.00199124	0.03959	-1.59807
FAM106A	1.23162	1.99705	0.299093	0.0469501	0.25146	-4.30712
CHRNA10	2.92477	3.7347	0.299087	0.000234854	0.00940036	0.318182
CCDC84	6.30525	4.83658	0.299047	2.36279e-06	0.000384207	4.53284
ZNF169	4.39346	4.39396	0.298822	1.67184e-05	0.00148306	2.72926
TNFRSF13C	1.69629	1.59543	0.298806	0.111933	0.382751	-4.99341
PAN2	6.98244	4.54135	0.29855	8.8537e-06	0.000977233	3.31385
C5	3.79206	2.92958	0.298368	0.00372151	0.0575838	-2.14961
SPDYA	2.937	2.90944	0.298236	0.00396096	0.0601564	-2.2043
TTLL10	1.79106	1.79612	0.298164	0.0737335	0.313226	-4.66911
UCP3	2.92989	3.8245	0.298138	0.00016712	0.00740532	0.626537
KIAA1199	6.41417	2.4059	0.298002	0.0168909	0.143011	-3.45675
HBEGF	5.80449	2.65107	0.297888	0.0085582	0.0958561	-2.87482
FCGBP	4.52101	0.790675	0.297817	0.429915	0.712431	-5.91341
BAIAP2L1	6.24465	2.27065	0.297606	0.0240566	0.17581	-3.75481
MCOLN2	3.87527	1.41515	0.297277	0.158321	0.453072	-5.25267
DCHS2	1.56675	1.62889	0.29681	0.104649	0.373005	-4.94194
SHC2	5.78355	2.09822	0.296806	0.0369333	0.222475	-4.11083
FAM132A	4.09476	1.8677	0.296762	0.0630229	0.290109	-4.54441
DNAH17	3.26953	3.91385	0.296725	0.000118387	0.00585275	0.939695
FASTKD1	6.27278	3.77103	0.296368	0.000204811	0.00857474	0.442139
CYP4Z1	1.07809	1.73035	0.296336	0.0848535	0.334854	-4.77951
C9orf117	3.61107	4.44889	0.29628	1.32165e-05	0.00127354	2.94525
UBAP1L	3.4278	3.30065	0.295804	0.00111144	0.0278968	-1.07955
AC007919.2	0.210597	2.87418	0.295744	0.00441433	0.0642123	-2.29922
CDK10	7.54167	4.28899	0.295718	2.60337e-05	0.00200053	2.32287
PADI1	2.33134	1.83626	0.295621	0.0675568	0.298625	-4.59977
DDC	5.26675	1.02826	0.295444	0.304865	0.612615	-5.70569
L1TD1	3.05454	0.944957	0.295361	0.345633	0.645739	-5.78465
CDH24	4.99989	3.71965	0.295186	0.000248477	0.00975273	0.267156
SH2D6	1.97422	1.20783	0.295007	0.228302	0.535977	-5.51304
RP11-795F19.5	2.40038	2.03512	0.294812	0.0429382	0.240687	-4.23434
AC026740.1	3.27356	2.73203	0.294134	0.00676273	0.0830604	-2.671
NRBP2	6.3681	3.52844	0.294079	0.000500876	0.0160881	-0.36532
LAD1	6.79713	1.70815	0.294064	0.0889029	0.342884	-4.81587
GP1BA	1.94351	2.64026	0.293889	0.00882798	0.0977357	-2.90161
P2RX6	1.88494	2.45081	0.293878	0.0149684	0.132593	-3.35414
GPC2	4.33519	2.74525	0.293815	0.00650426	0.081155	-2.63716
TRAF5	6.67138	3.88357	0.293673	0.00013315	0.00644926	0.832872
ALS2CR12	2.19221	2.82867	0.293646	0.00506946	0.0700984	-2.42016
NXF2B	0.576597	1.66357	0.293343	0.0975041	0.360046	-4.8875
OVOL2	4.36551	1.48191	0.293025	0.139677	0.426383	-5.16021
DEFB1	3.6081	1.0626	0.293019	0.289031	0.598299	-5.67122
MYO5B	5.72683	1.63869	0.293016	0.10259	0.369219	-4.92667
AC011551.3	1.0634	2.45996	0.292965	0.0146016	0.131512	-3.33302
CATSPERB	2.70873	1.93409	0.292801	0.054278	0.270466	-4.42453
CHTF18	6.32812	3.93164	0.292638	0.000110451	0.00558191	1.00281
QRFPR	0.705745	1.90007	0.292591	0.0586229	0.280663	-4.48647
KIF6	1.40885	2.40258	0.292395	0.0170408	0.143895	-3.46425
GATS	0.243987	2.20736	0.292138	0.0282365	0.193616	-3.8886
AP003068.6	3.00464	4.63692	0.292034	5.81304e-06	0.000747607	3.70152
MICALCL	2.94172	1.93836	0.291956	0.0537522	0.268865	-4.41668
CTNNA2	1.93551	1.3534	0.2919	0.177203	0.475378	-5.33446
IL1RL1	2.65897	1.83182	0.291675	0.0682187	0.300123	-4.60752
COLCA1	3.69083	1.88979	0.291641	0.0599921	0.283635	-4.50498
DECR2	6.54049	3.81041	0.291192	0.000176359	0.00764727	0.577722
RBM6	7.52994	5.14885	0.290756	5.46169e-07	0.00013815	5.8898
EMID1	4.04765	2.02907	0.29066	0.0435559	0.242166	-4.246
FBXW12	0.6182	3.51605	0.290581	0.000523638	0.0165277	-0.405291
PRAP1	5.79461	0.885732	0.290322	0.37665	0.670926	-5.83677
EFCAB10	2.63079	2.73913	0.290291	0.00662275	0.0821617	-2.65284
ABCA13	1.25493	2.08342	0.290039	0.0382717	0.227259	-4.1401
PRB2	0.977441	1.76499	0.29003	0.0788385	0.322219	-4.72187
TAS2R31	1.28422	2.07004	0.289943	0.039519	0.231196	-4.16642
CDK18	6.24603	3.58072	0.289881	0.000414703	0.0142501	-0.195343
C11orf35	4.02848	1.92872	0.289153	0.0549463	0.27152	-4.43439
ZNF625-ZNF20	2.97471	2.13401	0.289135	0.0338565	0.212622	-4.03913
VMP1	8.01189	3.96221	0.28913	9.79785e-05	0.00514232	1.11186
C1orf204	3.28234	2.69793	0.288617	0.0074726	0.0884282	-2.75753
DUOXA1	2.90437	1.89555	0.288561	0.0592214	0.281489	-4.49462
ANKZF1	7.23131	5.42853	0.288479	1.38962e-07	5.27247e-05	7.16193
VWA3A	0.899589	2.32507	0.288415	0.0209034	0.161928	-3.63684
CWH43	1.42444	1.16782	0.288213	0.244039	0.553927	-5.55862
DNAH3	2.6391	1.67126	0.28794	0.095974	0.357074	-4.87527
LGALS2	3.42465	1.03063	0.287211	0.303753	0.611975	-5.70335
TRPA1	3.03899	1.36588	0.287134	0.173256	0.47179	-5.31822
PFKFB2	5.33332	2.20629	0.287016	0.0283124	0.193723	-3.89083
ENPP3	3.31515	1.07532	0.286765	0.283312	0.593143	-5.65816
SLC5A9	3.31199	1.83337	0.286644	0.0679865	0.299815	-4.60481
DLEC1	2.37004	2.37501	0.286513	0.0183355	0.149141	-3.52625
AC110619.2	0.842089	1.99644	0.28622	0.0470168	0.251622	-4.30827
STX19	3.93162	1.4036	0.285954	0.161731	0.457225	-5.26824
IDUA	5.64696	4.00008	0.285933	8.43831e-05	0.00462949	1.24792
COL2A1	1.09751	1.61512	0.28569	0.107599	0.377091	-4.96324
WNT11	5.03907	1.44291	0.285659	0.150351	0.441376	-5.21473
ENO3	5.59836	3.76122	0.285631	0.000212545	0.00879742	0.40856
SLC22A14	0.99403	2.80103	0.28539	0.00550944	0.0738369	-2.49275
AL133373.1	0.837885	2.88331	0.285229	0.00429264	0.0631994	-2.27476
CDRT15	1.35156	2.1164	0.285221	0.0353415	0.217096	-4.07455
RAPGEFL1	6.11149	1.70754	0.285204	0.0890164	0.343177	-4.81686
PCSK7	7.15725	4.27658	0.285161	2.74183e-05	0.00207196	2.27537
TCP11	1.64215	1.3896	0.284985	0.16594	0.462166	-5.28695
CCL24	5.53193	1.03611	0.284748	0.301194	0.609203	-5.69791
CRYGS	4.18413	3.53763	0.284152	0.000484605	0.015902	-0.335608
CABP7	1.52241	2.23721	0.28413	0.0261921	0.185391	-3.82594
SUV420H2	5.84398	4.6363	0.283948	5.82913e-06	0.000747607	3.69897
SH2D7	0.74518	1.90998	0.283926	0.0573288	0.277089	-4.46855
TNNC2	4.82405	1.3867	0.283714	0.166822	0.463559	-5.2908
B3GNT6	1.9302	0.919038	0.283558	0.359	0.656865	-5.80787
MEF2B	3.62538	2.392	0.283468	0.0175276	0.145693	-3.48812
DMPK	6.51961	2.76584	0.283303	0.00611972	0.0787649	-2.58419
NBPF20	3.56745	3.28257	0.283251	0.00118192	0.029088	-1.1344
FOLR4	0.264406	3.7071	0.283227	0.000260409	0.0101121	0.224728
CXCL2	6.23795	1.82701	0.283223	0.0689413	0.301312	-4.61588
SPTSSB	1.35572	1.66105	0.282571	0.09801	0.361108	-4.89149
SPIN2A	2.98862	3.03897	0.282209	0.00263681	0.0467592	-1.84637
CTD-2330K9.3	1.44112	1.78472	0.281987	0.07557	0.316018	-4.68853
B3GALT1	1.14947	1.70268	0.281954	0.0899232	0.345106	-4.82476
CAPN13	3.24528	1.05467	0.281901	0.292637	0.600773	-5.67928
ZNF354B	5.42438	4.28603	0.281832	2.63569e-05	0.00201686	2.31156
ACAD11	5.49051	3.4082	0.281663	0.000766851	0.0216862	-0.747711
KLK12	3.17436	1.10014	0.281616	0.272376	0.582362	-5.63225
TCAP	3.07868	2.35108	0.281347	0.0195291	0.155285	-3.57952
RIPK3	5.61475	2.70714	0.281211	0.00727467	0.0872769	-2.73428
SLC9A3	2.94208	0.890886	0.281204	0.373884	0.668924	-5.83237
UCN	3.5664	2.3922	0.280861	0.0175187	0.145693	-3.48768
ANKRD36C	3.76827	2.72989	0.280829	0.00680546	0.0834058	-2.67646
TMEM238	4.67311	1.56009	0.280816	0.120058	0.395386	-5.04662
FAM83F	4.29672	1.40081	0.280775	0.162565	0.458138	-5.27199
C17orf97	3.97505	2.54156	0.280699	0.0116666	0.115118	-3.14134
RP5-966M1.6	2.59976	2.84169	0.280478	0.00487366	0.0684331	-2.38577
OTUD3	4.89382	4.89982	0.280356	1.76608e-06	0.000314185	4.8021
TMEM132C	1.44087	1.50833	0.280322	0.132785	0.416319	-5.12246
CTD-3105H18.16	1.11833	1.52325	0.280306	0.129012	0.410071	-5.10086
HCN3	4.77808	2.94387	0.280078	0.00355968	0.056373	-2.11057
HHATL	0.60066	1.88903	0.27995	0.0600938	0.283757	-4.50634
COLQ	3.31761	2.98071	0.279617	0.00317177	0.0520107	-2.00914
LPIN1	6.03622	4.07312	0.279299	6.3058e-05	0.00378435	1.51359
RPL10L	1.23023	1.39245	0.279247	0.165075	0.461616	-5.28315
PPP1R3E	5.34598	3.92716	0.278733	0.000112399	0.00562365	0.986905
ZBED6	3.80437	2.43673	0.278608	0.0155489	0.135556	-3.38649
CBWD5	6.76877	5.33311	0.278475	2.2299e-07	7.25195e-05	6.722
HR	5.5853	2.39125	0.27845	0.0175631	0.145855	-3.48983
C6orf163	2.82783	2.5638	0.27838	0.010964	0.111303	-3.08808
HGFAC	1.5301	1.59642	0.278296	0.111711	0.382206	-4.99189
ARHGEF10L	6.761	4.24887	0.278104	3.07679e-05	0.00225038	2.16976
C9orf131	1.13521	2.02401	0.277964	0.0440775	0.243049	-4.25571
KLHL31	2.22338	2.38936	0.277733	0.0176514	0.146188	-3.49408
CLCA2	0.594012	1.81053	0.277506	0.071465	0.307252	-4.64439
CCNL1	7.46456	4.481	0.277402	1.15081e-05	0.00113906	3.07253
DSG3	2.86807	1.2735	0.277282	0.204073	0.508237	-5.43496
C6orf164	1.73714	2.22729	0.277223	0.0268567	0.187926	-3.84685
FAM160A2	6.9091	4.14088	0.276696	4.79507e-05	0.00310775	1.76375
RECQL5	6.34543	4.22703	0.276251	3.36806e-05	0.00240786	2.08692
UBQLNL	1.63918	2.85355	0.276183	0.00470113	0.0671456	-2.35427
PPP1R12C	7.62203	4.27825	0.275817	2.72274e-05	0.00206611	2.28178
C1orf145	1.53983	2.16146	0.275748	0.0316498	0.205751	-3.98337
ANKS3	6.02446	4.88829	0.275682	1.86271e-06	0.000323083	4.75281
TRIM74	2.66864	1.78405	0.275641	0.075679	0.316018	-4.68967
KCNN4	6.89865	1.64418	0.275481	0.101451	0.367609	-4.91808
PSD2	1.28343	2.45705	0.275419	0.0147173	0.131971	-3.33974
LCAT	5.40709	2.85599	0.275204	0.00466636	0.0668111	-2.34778
TNS4	6.04267	1.47433	0.275074	0.141706	0.428737	-5.17092
KRTAP5-8	0.721527	2.51321	0.274684	0.0126205	0.120148	-3.2086
CCDC85A	1.28848	2.158	0.274604	0.0319206	0.20673	-3.99043
BAIAP3	3.95893	2.12937	0.274492	0.0342422	0.213861	-4.04848
ACRC	3.348	3.04792	0.274339	0.00256234	0.0457504	-1.82108
C11orf53	2.52405	1.26931	0.274304	0.205562	0.509811	-5.44007
ENGASE	7.21264	2.58448	0.274195	0.0103453	0.107383	-3.03818
FAM227A	3.01217	2.89033	0.274139	0.00420119	0.0623062	-2.2559
NBPF1	5.5576	4.04164	0.274022	7.15284e-05	0.00414784	1.39859
TTC13	5.63652	4.32355	0.273717	2.25219e-05	0.00182297	2.45575
VWDE	1.25227	1.38999	0.273195	0.16582	0.462049	-5.28643
SLC17A9	6.47906	2.04216	0.273102	0.0422308	0.238866	-4.22075
AL353608.1	0.369007	2.57989	0.273064	0.0104794	0.108137	-3.04925
AC016745.1	0.369007	2.57989	0.273064	0.0104794	0.108137	-3.04925
HDAC10	6.67972	3.9736	0.272937	9.3687e-05	0.00498897	1.15264
H2AFB2	1.56775	1.77725	0.272698	0.0767943	0.317874	-4.7012
EPHA4	4.04389	1.80424	0.272664	0.0724474	0.30994	-4.6552
ITGA2B	2.28689	2.06636	0.272616	0.039868	0.231456	-4.17363
FAM229A	4.46384	3.36572	0.272478	0.000888906	0.0238625	-0.879936
SNCAIP	3.85901	1.79219	0.272359	0.0743626	0.314002	-4.67582
AC104057.1	0.752444	2.00913	0.271914	0.0456439	0.247253	-4.28416
C21orf58	4.44255	3.00152	0.271877	0.00297014	0.0497394	-1.95132
SLC26A1	4.04757	3.03509	0.27169	0.00266965	0.0470665	-1.85729
KIAA1598	5.51941	3.53631	0.271124	0.000486914	0.0159359	-0.339885
AQP5	2.57586	1.01896	0.271112	0.309251	0.616066	-5.71484
TTLL13	1.00239	3.16437	0.270962	0.0017551	0.0369524	-1.48614
SMPDL3B	4.69938	1.27309	0.270795	0.204221	0.508237	-5.43546
C1orf100	1.22317	2.2873	0.27079	0.0230499	0.171341	-3.71898
EMILIN3	1.80268	2.02288	0.270753	0.0441946	0.243411	-4.25787
DLX5	2.25886	1.47378	0.270618	0.141851	0.428769	-5.17169
FGF17	1.8589	2.07476	0.270499	0.0390753	0.22971	-4.15716
CYP4F2	3.02698	0.995352	0.270418	0.320569	0.625142	-5.73768
CC2D1A	6.96849	3.83479	0.270235	0.000160665	0.00724266	0.662279
ACTA1	2.24977	1.51645	0.270193	0.130722	0.413318	-5.11073
PMFBP1	4.33252	2.22104	0.270051	0.0272831	0.189432	-3.85999
AP000349.1	0.685908	1.28421	0.269871	0.20031	0.504167	-5.42184
RP11-321F6.1	0.741694	1.72686	0.269861	0.0854807	0.336309	-4.78526
CEMP1	4.80328	2.53636	0.269504	0.0118368	0.115547	-3.15374
ANKRD45	1.17536	1.86895	0.269191	0.0628484	0.289844	-4.5422
TMED6	3.42135	1.7359	0.269067	0.0838655	0.333006	-4.77035
AL031663.2	2.85996	1.82906	0.268635	0.0686326	0.300682	-4.61232
TPPP	4.08962	1.79677	0.268608	0.0736295	0.312938	-4.668
ACAP3	6.7187	3.81167	0.268568	0.000175515	0.00762883	0.582073
FRMPD2	0.602657	2.43684	0.268504	0.0155443	0.135556	-3.38624
CLDN4	7.81936	1.18604	0.267887	0.236781	0.54438	-5.53805
TNNT2	3.67348	1.68308	0.267821	0.0936612	0.352502	-4.85638
TET3	4.48443	3.0633	0.267714	0.00243904	0.044111	-1.77753
NME2	5.65105	2.78556	0.267559	0.00577047	0.0763194	-2.53307
MLK4	4.44337	1.79334	0.267277	0.0741781	0.313587	-4.67386
LUC7L	7.29921	4.7223	0.267115	3.9696e-06	0.000573764	4.05347
AP4B1	6.07441	4.29456	0.266792	2.54344e-05	0.00200053	2.34422
GLB1L2	6.31549	2.94147	0.266518	0.00358642	0.0565996	-2.11715
NBPF3	4.42308	3.14928	0.26644	0.00184443	0.0377001	-1.53019
CCDC65	2.39643	3.09204	0.266383	0.00222299	0.0417719	-1.69554
CCDC64	5.13769	2.61678	0.265814	0.00944019	0.101911	-2.95941
ARHGEF37	4.47123	2.76961	0.265657	0.00605126	0.0782709	-2.57441
RIBC1	3.29452	3.15032	0.265596	0.00183817	0.037637	-1.52717
LMAN1L	0.531394	2.08167	0.265479	0.0384328	0.227562	-4.14355
COL9A3	6.42024	1.52993	0.26508	0.127353	0.407481	-5.09112
AC132186.1	0.558025	2.13622	0.264934	0.0336742	0.212206	-4.03467
CELA2B	0.323732	1.66712	0.264741	0.0967963	0.358522	-4.88187
PLCE1	4.28646	2.48217	0.26468	0.0137442	0.126546	-3.28144
SYNGAP1	5.47267	3.37114	0.264625	0.000872384	0.0237089	-0.86315
FAM81B	0.485553	2.1208	0.264386	0.0349654	0.216007	-4.06573
TRIM73	3.72134	2.77212	0.263841	0.00600625	0.0779401	-2.56792
ERVMER34-1	2.7202	1.50779	0.263599	0.132924	0.416368	-5.12325
LRIT3	1.52573	3.53079	0.263372	0.00049667	0.0160663	-0.357733
CTC-360G5.1	2.36928	2.11963	0.263338	0.035065	0.216256	-4.06808
CENPJ	5.5312	3.69837	0.263294	0.000269023	0.0103582	0.195298
FBF1	5.0749	3.67731	0.263201	0.000290924	0.0109567	0.124552
MTMR11	6.7807	1.76808	0.26297	0.0783206	0.321657	-4.71668
PROZ	1.76626	2.05855	0.262848	0.0406179	0.233502	-4.1889
NFKBID	5.02322	4.01245	0.262759	8.03445e-05	0.00451615	1.29262
ADCY10	1.2198	2.03719	0.26265	0.0427288	0.240104	-4.23034
C12orf36	4.03804	0.987165	0.262464	0.324558	0.629157	-5.74547
SULT1C2	4.00641	1.37821	0.262238	0.169421	0.466454	-5.30202
ZNF587	5.68361	3.41323	0.261925	0.000753475	0.021414	-0.731945
ENO4	2.43221	2.85248	0.26171	0.00471642	0.067155	-2.35711
QPCT	6.16274	1.6266	0.261661	0.105136	0.373316	-4.94549
WFIKKN1	2.26502	2.06913	0.261637	0.0396053	0.231196	-4.16821
TMC7	4.34825	1.97224	0.261629	0.0497315	0.258909	-4.35382
LRRC45	6.00539	3.73302	0.261543	0.000236337	0.00943895	0.312488
DMTF1	6.75865	4.82016	0.261479	2.54716e-06	0.000410521	4.46337
CBWD3	5.34028	3.84913	0.261411	0.000152065	0.00697583	0.71222
LRP2BP	3.29186	3.10186	0.261086	0.00215337	0.0413244	-1.66739
ARVCF	5.88554	3.22078	0.260946	0.00145534	0.0331309	-1.31974
KRT1	1.41469	1.48283	0.260926	0.139432	0.425849	-5.15891
NRN1	4.93975	1.37452	0.260712	0.170564	0.467958	-5.30689
PIF1	5.08407	3.07605	0.260685	0.00234089	0.0430629	-1.74123
MKI67	5.5572	1.47373	0.260564	0.141865	0.428769	-5.17176
COL28A1	3.49369	1.84419	0.260502	0.0663886	0.295905	-4.58589
C3orf36	2.08761	1.81454	0.260459	0.0708441	0.305593	-4.63748
SULT1A1	5.28201	1.68159	0.260297	0.0939503	0.352806	-4.85876
PNCK	3.85114	1.07406	0.260229	0.283876	0.593426	-5.65947
ZNF736	4.37879	1.96658	0.260167	0.0503842	0.259501	-4.36439
DHRS11	5.67863	1.72805	0.259943	0.085267	0.335803	-4.7833
EGR1	7.35846	1.46811	0.259853	0.143387	0.431233	-5.17967
PRELID2	5.32677	2.14671	0.25983	0.0328196	0.209649	-4.01342
ANKK1	1.85556	2.20375	0.259704	0.028493	0.194205	-3.89613
RGS11	4.40972	1.77727	0.259704	0.0767905	0.317874	-4.70116
ECHDC2	7.37857	3.83331	0.259475	0.000161579	0.00725606	0.657132
TMPRSS9	1.4379	2.51869	0.259119	0.0124308	0.119027	-3.19565
FGFBP1	4.2355	0.94077	0.259051	0.34777	0.647346	-5.78845
SFI1	6.33482	4.11578	0.259034	5.30929e-05	0.00336908	1.67067
LZTR1	6.77645	5.47598	0.258834	1.09594e-07	4.64167e-05	7.38294
AL161915.1	3.26282	3.29784	0.258803	0.00112213	0.0280332	-1.08809
IFRG15	3.18019	1.20689	0.258782	0.228663	0.536444	-5.51413
SLC38A4	2.15165	1.22206	0.258772	0.222884	0.531512	-5.49647
SNX31	0.875056	1.86008	0.258623	0.0640989	0.291628	-4.55792
IL18	5.85402	1.60868	0.258471	0.109002	0.378908	-4.97315
PPARGC1B	4.06063	3.22022	0.258313	0.00145807	0.0331516	-1.32141
AVIL	4.38	2.47435	0.258065	0.0140408	0.128176	-3.29965
STRC	2.51933	2.14238	0.258055	0.0331705	0.210782	-4.02221
AGBL2	3.55497	2.51444	0.257979	0.0125778	0.119931	-3.20571
RIC3	2.45469	1.34032	0.257975	0.181409	0.480345	-5.35132
RHPN1	5.98922	2.45039	0.257532	0.0149857	0.132622	-3.35512
TDRD6	2.57249	2.67205	0.257514	0.00805584	0.0927975	-2.82256
KIAA1522	6.32616	2.11248	0.257228	0.0356799	0.217835	-4.0824
ZFC3H1	6.53865	4.64589	0.2572	5.5861e-06	0.0007319	3.73824
KLK10	5.87783	1.13988	0.25692	0.255474	0.565196	-5.58954
LYG2	0.625936	2.23929	0.256914	0.0260544	0.184703	-3.82154
GIF	2.43944	1.11049	0.256888	0.267901	0.578666	-5.62128
RNF224	1.91727	2.0695	0.256822	0.0395704	0.231196	-4.16749
SIDT1	3.8185	1.4512	0.256714	0.148029	0.438004	-5.20326
LRRC19	3.17453	1.02229	0.256666	0.307676	0.614676	-5.71158
ACOX2	6.08526	2.28467	0.256638	0.023207	0.171815	-3.72467
PNISR	7.38717	4.2608	0.256603	2.92801e-05	0.0021589	2.21517
CTAGE8	3.64775	1.54895	0.256597	0.122713	0.40014	-5.06317
FXYD7	1.85047	1.52571	0.256467	0.128399	0.409098	-5.09728
SEMA4G	5.41117	1.59147	0.256445	0.112822	0.384419	-4.99943
SEMA5A	4.17192	1.67066	0.256098	0.0960939	0.357166	-4.87624
COLCA2	4.53888	1.77334	0.25609	0.0774418	0.319305	-4.70781
TRIM3	5.84386	4.63844	0.255781	5.77396e-06	0.000747607	3.70774
SLC6A8	6.65315	1.97984	0.255316	0.048866	0.256874	-4.33958
CCDC159	6.39306	4.14365	0.255222	4.74138e-05	0.00308393	1.77405
CNNM4	5.4056	2.22306	0.254995	0.0271442	0.18875	-3.85573
CUL9	6.42073	5.05928	0.254983	8.37181e-07	0.000187183	5.49359
TEX12	1.53792	1.98591	0.254714	0.0481815	0.255082	-4.32815
MSLN	5.15422	0.913766	0.254688	0.361758	0.658818	-5.81252
DDX11	6.64277	3.12965	0.254685	0.001967	0.039366	-1.58722
ZC3HAV1L	4.36297	3.02964	0.254543	0.00271648	0.0474037	-1.87263
CRHR2	1.00205	1.72368	0.254388	0.0860545	0.337285	-4.79049
ARHGAP11B	4.60488	2.50659	0.254178	0.0128529	0.12137	-3.2242
MYLK2	2.0438	2.7082	0.25408	0.00725203	0.0872379	-2.73158
SULT1A4	6.0808	1.96921	0.254079	0.050081	0.259348	-4.35949
KRT72	0.375154	2.24358	0.25392	0.025773	0.183207	-3.81247
CHKB-CPT1B	4.58204	1.83077	0.253721	0.0683754	0.30026	-4.60934
CTD-2545M3.6	0.333195	2.73506	0.253712	0.00670257	0.0826702	-2.66324
GBA2	7.28161	4.97738	0.253659	1.2311e-06	0.000238519	5.13621
LCN8	0.446444	1.91005	0.253657	0.0573198	0.277089	-4.46842
TTC9	3.87647	2.2449	0.253628	0.0256868	0.18294	-3.80967
ID3	7.31946	2.70722	0.253369	0.00727309	0.0872769	-2.73408
OR2A1	1.12599	1.74003	0.253369	0.0831354	0.331667	-4.76351
VAMP1	5.17312	2.89536	0.253266	0.00413664	0.0616208	-2.24234
GIGYF1	6.32633	4.51207	0.253229	1.00579e-05	0.00107249	3.19646
SIRT7	6.38659	3.43808	0.253209	0.00069057	0.020211	-0.653793
RORC	3.9762	1.12827	0.253181	0.260336	0.569997	-5.60218
AL590560.1	0.338551	1.59107	0.252995	0.112911	0.384603	-5.00003
PLA2G6	6.05877	3.4819	0.252887	0.000591451	0.0182259	-0.514732
EZH2	5.67394	2.253	0.252806	0.0251632	0.180493	-3.79246
CRIPAK	4.74001	3.68841	0.252781	0.000279178	0.0106591	0.1618
RUFY3	6.04856	4.95667	0.252224	1.35616e-06	0.000259983	5.0466
CD163L1	3.64729	1.46998	0.251907	0.142879	0.430385	-5.17705
AC040977.1	0.585472	1.33364	0.251883	0.183586	0.483031	-5.35987
LHX4	2.29179	2.97549	0.251748	0.00322429	0.0525218	-2.02359
HOXB3	6.63397	2.22596	0.251155	0.0269473	0.188104	-3.84965
XK	4.69635	2.5098	0.251094	0.0127396	0.120778	-3.21664
GPR135	2.64781	2.99984	0.250863	0.00298599	0.0497993	-1.956
MDM4	5.27856	4.09868	0.250668	5.68924e-05	0.00356057	1.60753
ALPK3	4.27755	1.32177	0.250616	0.187504	0.488425	-5.37497
FAM211A	4.90941	1.66234	0.249767	0.0977508	0.360618	-4.88945
C9orf163	2.20641	2.61592	0.24967	0.0094633	0.10204	-2.96152
CYP2C8	1.41955	2.08265	0.249658	0.0383427	0.227315	-4.14162
KCNQ4	3.91164	1.67462	0.24955	0.0953129	0.355778	-4.86992
WDR60	5.67992	5.17892	0.249523	4.72627e-07	0.00012507	6.02405
PCLO	2.92542	1.39019	0.24942	0.165761	0.462049	-5.28617
VSIG8	1.64636	1.69341	0.249346	0.0916753	0.348129	-4.83975
HSD3B2	0.693596	1.23781	0.249331	0.216996	0.524017	-5.4779
PLXNA2	5.14189	3.1777	0.249315	0.0016795	0.0362836	-1.44706
CCDC74B	3.41021	2.25184	0.249106	0.0252378	0.180672	-3.79493
C7orf63	4.42932	3.14891	0.248927	0.0018467	0.0377042	-1.53128
GOLGA8J	0.692073	2.29991	0.248926	0.0223127	0.168653	-3.6917
MSS51	3.1834	3.64711	0.248919	0.000325289	0.0118247	0.0236972
PTPN13	4.45234	1.60627	0.248908	0.109531	0.379488	-4.97685
FAM160B2	6.69195	3.66969	0.248803	0.000299263	0.0112109	0.0990144
LRP8	5.3731	2.57691	0.248629	0.0105678	0.108674	-3.05647
VSX1	0.455857	2.48805	0.248615	0.0135247	0.125414	-3.26771
SLC26A8	1.42407	2.22685	0.248594	0.026886	0.187951	-3.84776
NPNT	6.20502	1.78091	0.248547	0.0761939	0.316695	-4.69501
AKNAD1	2.92875	1.48543	0.248368	0.138742	0.424876	-5.15521
GGT1	5.73244	1.58427	0.247432	0.11445	0.386888	-5.01033
AC068533.7	3.56639	1.3619	0.247429	0.174507	0.472878	-5.32342
PGBD4	2.873	2.99536	0.247141	0.00302861	0.0502799	-1.96849
ARHGEF35	5.2857	1.62307	0.246782	0.10589	0.37475	-4.95097
RP11-1212A22.4	7.44572	2.89991	0.246697	0.00407912	0.0611432	-2.23007
TUBGCP6	6.30816	4.76604	0.246657	3.25824e-06	0.000498648	4.23584
RP11-20I23.1	1.79651	1.30956	0.246656	0.191599	0.492651	-5.39035
MTRNR2L4	0.558671	2.16138	0.246534	0.0316558	0.205751	-3.98353
AOC1	5.61793	0.974354	0.246519	0.330863	0.635206	-5.75754
CAPS	5.98709	1.97675	0.246481	0.0492167	0.257319	-4.34538
NFKBIZ	6.08684	2.35059	0.24642	0.0195547	0.155285	-3.58062
CARD14	3.94542	2.23758	0.246326	0.026167	0.185285	-3.82514
C20orf96	5.57682	3.82228	0.246317	0.000168544	0.00745031	0.618836
MYO19	6.9072	3.87705	0.24628	0.00013655	0.00654435	0.809958
CLRN3	5.46904	0.979744	0.246254	0.328201	0.632239	-5.75248
GPRASP1	3.71643	1.89538	0.246092	0.0592438	0.281489	-4.49492
HRG	0.305611	2.60182	0.245894	0.00984985	0.103827	-2.99599
SLC15A2	2.90161	2.41876	0.245841	0.016319	0.139466	-3.42755
AC138517.1	1.83296	1.06028	0.245671	0.290082	0.59856	-5.67358
FAM183B	0.616116	2.23332	0.245663	0.0264507	0.186424	-3.83414
VEGFA	7.95094	3.09186	0.245662	0.00222428	0.0417719	-1.69605
ZNF812	0.800151	2.06022	0.245543	0.040456	0.232957	-4.18563
KCNJ14	3.26639	3.08325	0.245499	0.00228712	0.0427211	-1.72069
CRIP3	2.91483	1.40586	0.245246	0.16106	0.456658	-5.2652
TAS2R14	3.32983	3.46293	0.245077	0.000632601	0.0193097	-0.575126
FAM156B	6.42119	3.87552	0.245062	0.000137362	0.00655685	0.804574
NPIPB9	2.18573	1.5197	0.244877	0.129902	0.411608	-5.10602
GCGR	1.1943	1.75288	0.244827	0.0808995	0.326481	-4.74214
NR6A1	3.88919	2.81819	0.244493	0.00523232	0.0717013	-2.44775
PLA2G3	1.94392	1.04775	0.243999	0.295809	0.603337	-5.68627
POLR1A	5.61187	4.33574	0.243939	2.13953e-05	0.00177076	2.50283
C6orf223	5.38728	1.48831	0.243867	0.137985	0.424132	-5.15113
TTC34	1.72646	2.63948	0.243808	0.00884756	0.0978929	-2.90352
LCN10	2.42704	1.55463	0.243747	0.121353	0.397734	-5.05475
GJA9	1.22842	2.02588	0.243676	0.0438837	0.242773	-4.25211
KRT13	2.86733	0.978481	0.243605	0.328822	0.633106	-5.75367
EFHB	2.30796	1.62715	0.243564	0.105019	0.373173	-4.94465
ZNF311	3.48178	2.65521	0.243323	0.00845685	0.0951304	-2.86454
PCDHAC2	1.45523	1.75675	0.243285	0.0802357	0.32539	-4.73567
USH1C	6.71064	1.3945	0.242882	0.164459	0.461073	-5.28043
LPAR3	1.23473	1.33624	0.242811	0.182737	0.48232	-5.35655
HAPLN2	1.60835	1.34608	0.242755	0.179546	0.47807	-5.34391
KCNJ3	1.88196	1.27777	0.242561	0.202566	0.507007	-5.42974
MTRNR2L8	2.31581	1.74204	0.242528	0.0827839	0.331136	-4.76019
EPHX2	6.15638	2.06711	0.242483	0.0397979	0.231196	-4.17218
ARGLU1	8.08989	3.77172	0.242438	0.000204271	0.00857474	0.444529
EHBP1L1	7.07079	3.02354	0.242172	0.00276977	0.0479953	-1.88976
CHP2	3.05381	0.757945	0.24216	0.449228	0.724783	-5.93779
HDC	2.81642	1.31657	0.242053	0.18924	0.490342	-5.38154
GDPD3	4.83354	1.85633	0.242045	0.0646329	0.292519	-4.56454
ATOH8	4.2843	1.72995	0.241857	0.0849262	0.334923	-4.78018
MSANTD2	5.08221	4.90174	0.241267	1.75048e-06	0.000314185	4.81032
RP11-451M19.3	3.24716	2.04118	0.24064	0.0423279	0.238911	-4.22264
C19orf45	4.53537	1.49779	0.240352	0.135501	0.420114	-5.1376
KIF27	4.25728	3.41504	0.240175	0.000748717	0.0213725	-0.726269
GOLM1	7.05129	1.79167	0.24007	0.074448	0.314217	-4.67672
TMC8	4.69936	1.84363	0.23998	0.0664703	0.296052	-4.58687
FCHSD1	5.91079	3.57395	0.23988	0.000425017	0.0145496	-0.217478
PRDM5	4.11222	2.1514	0.239641	0.0324432	0.208333	-4.00387
ARRDC1	7.4958	2.83064	0.239638	0.00503948	0.069847	-2.41498
ANKRD13D	6.63445	4.40188	0.239589	1.61631e-05	0.00145006	2.76029
AC079210.1	1.46052	2.751	0.23955	0.0063946	0.0803717	-2.62239
DUOXA2	3.67226	0.809582	0.239453	0.418983	0.703599	-5.89885
CCDC60	1.99723	1.02884	0.23944	0.304593	0.612584	-5.70513
GAS2L3	4.72186	2.7155	0.239357	0.00709885	0.0858461	-2.71307
EPHA2	6.3209	2.71408	0.239254	0.00712852	0.0861477	-2.71669
TTC38	6.65174	2.99773	0.238951	0.00300601	0.0500415	-1.96189
ZNF224	5.64561	3.98113	0.238867	9.09466e-05	0.00488525	1.17968
PIGZ	5.28374	1.47738	0.238826	0.140887	0.427994	-5.16662
INPPL1	7.55608	5.05786	0.238745	8.42795e-07	0.000187183	5.48739
LYG1	3.51912	2.35096	0.238735	0.0195352	0.155285	-3.57978
CHKB	7.00875	4.22256	0.238661	3.43082e-05	0.0024206	2.07002
CYP39A1	4.943	2.244	0.238434	0.0257451	0.18318	-3.81157
PRICKLE4	5.26904	3.11922	0.238417	0.00203514	0.040028	-1.61739
ASB16	2.88009	3.16661	0.238373	0.00174219	0.036894	-1.47959
BMPER	2.36236	1.68732	0.238369	0.0928425	0.351052	-4.84957
SRRM2	9.51383	4.63179	0.238356	5.94689e-06	0.000757375	3.68053
MLLT6	7.34385	4.13385	0.238273	4.93419e-05	0.00317531	1.73761
CCDC40	4.53925	2.60725	0.238194	0.00969936	0.10289	-2.98273
KIF24	3.56878	3.1091	0.237644	0.0021033	0.0410204	-1.64656
STAP1	1.35601	1.38378	0.237483	0.167711	0.464612	-5.29467
CHODL	1.31831	1.60937	0.237413	0.108851	0.3789	-4.9721
PSD4	5.55864	1.96446	0.237191	0.0506321	0.26019	-4.36836
TNFRSF19	3.39368	1.36207	0.237074	0.174453	0.472878	-5.32319
RP11-724O16.1	0.688452	2.09965	0.237053	0.0368047	0.222265	-4.10797
TBX19	3.93894	3.09194	0.236971	0.00222371	0.0417719	-1.69582
SLC44A4	6.36777	0.866996	0.236827	0.386812	0.679038	-5.85256
HYAL1	4.23545	1.46674	0.236789	0.143757	0.43185	-5.18159
AP006621.5	5.0483	2.54265	0.236502	0.0116313	0.115062	-3.13874
HNF4A	6.00922	0.904463	0.236446	0.366658	0.662581	-5.82065
MROH6	6.31561	1.99355	0.236375	0.0473347	0.252653	-4.31374
TAS1R1	0.798756	2.10639	0.236319	0.0362096	0.219817	-4.09455
AHI1	5.7499	4.24243	0.235916	3.16006e-05	0.00230204	2.1453
CEP170B	6.25949	3.25478	0.235687	0.00129837	0.0308292	-1.21815
ARMC12	2.22583	2.06933	0.235526	0.0395862	0.231196	-4.16782
CEP95	6.67682	4.91531	0.2355	1.64382e-06	0.000302396	4.86851
TRPV1	2.62887	1.54367	0.23548	0.123986	0.401912	-5.07095
hsa-mir-1199	5.6537	1.73504	0.23537	0.0840196	0.333006	-4.77178
IGFBPL1	1.3864	1.43057	0.235355	0.153855	0.446302	-5.23169
LRRC14	6.53911	4.19093	0.234247	3.90804e-05	0.00265572	1.95082
AL356356.1	1.7034	1.06181	0.234221	0.289388	0.598554	-5.67202
SERPINB3	0.807603	1.07223	0.234188	0.284696	0.594393	-5.66136
RP1-317E23.6	0.818429	1.31141	0.234155	0.190974	0.49201	-5.38803
IL22RA1	4.80451	1.11589	0.234012	0.265587	0.57612	-5.61551
C15orf62	3.89054	2.8298	0.233987	0.00505229	0.0699714	-2.4172
CACNB2	3.75862	2.05692	0.233975	0.0407756	0.234105	-4.19208
PRUNE2	6.0642	1.33936	0.233707	0.181723	0.480834	-5.35256
CASP16	1.65393	1.27461	0.233697	0.203681	0.507879	-5.43361
ZDHHC2	4.44227	1.99763	0.233423	0.0468867	0.251322	-4.30602
EXD3	6.01229	3.58769	0.233365	0.000404342	0.0140264	-0.172543
TCF24	1.49679	1.75363	0.233352	0.0807717	0.326095	-4.7409
TCTEX1D4	1.73115	2.02148	0.233332	0.0443412	0.243964	-4.26057
MUC20	6.41527	1.53168	0.233245	0.12692	0.406771	-5.08856
ENTHD2	6.41135	4.49194	0.233241	1.09758e-05	0.00109916	3.1161
KIAA1841	5.24623	3.42736	0.233219	0.000717075	0.0206963	-0.687564
AC006547.14	2.61751	1.67534	0.233056	0.095171	0.355466	-4.86877
RNPC3	5.80041	3.85092	0.23298	0.000151025	0.0069456	0.718452
CTAGE9	1.24403	1.96765	0.232963	0.0502606	0.259399	-4.3624
GJB3	4.95935	1.18843	0.232948	0.235842	0.543347	-5.53534
REN	1.92233	1.135	0.23289	0.257509	0.56715	-5.59487
TTC14	5.9969	3.2565	0.232857	0.00129089	0.0307719	-1.21301
SLCO2A1	4.77849	1.84865	0.232627	0.0657386	0.294377	-4.57806
BEX5	3.48612	1.16786	0.232414	0.244022	0.553927	-5.55857
SLC9A4	0.583146	2.08843	0.232364	0.0378138	0.225422	-4.13021
KIAA0087	0.498826	2.69763	0.232301	0.00747914	0.0884482	-2.75829
TAS2R3	0.568841	1.83295	0.23229	0.0680488	0.299856	-4.60554
VWA7	3.84799	1.88909	0.232285	0.0600865	0.283757	-4.50624
KRT73	0.254581	2.6101	0.232244	0.00962132	0.102569	-2.97578
CCDC93	5.81053	4.44122	0.232124	1.36594e-05	0.00129433	2.91495
MYSM1	5.27885	4.37916	0.231762	1.7804e-05	0.00155142	2.67149
RP11-1220K2.2	2.86389	0.969993	0.231754	0.333027	0.636956	-5.76162
ZNF276	6.25176	4.07646	0.231692	6.22188e-05	0.00376511	1.52582
FAM72C	2.7343	1.42532	0.231584	0.155364	0.448191	-5.23885
CEP164	5.91654	4.35365	0.23129	1.98367e-05	0.00167253	2.57224
BZRAP1	5.8015	1.50123	0.231268	0.134613	0.418858	-5.13268
SLC25A2	0.839674	2.27719	0.231199	0.0236562	0.173651	-3.74076
ANKFN1	1.28889	1.65924	0.231186	0.0983744	0.361792	-4.89436
C20orf144	1.9409	2.59627	0.231113	0.010006	0.104971	-3.00952
D2HGDH	6.47256	3.15158	0.231077	0.00183058	0.0375857	-1.5235
PKD1	7.11367	2.86497	0.231035	0.00454031	0.0657298	-2.32384
RP11-190A12.7	1.74437	1.13064	0.231005	0.259337	0.568836	-5.59961
SLC45A2	1.09322	1.82546	0.230977	0.0691747	0.301358	-4.61857
SHROOM4	4.65243	1.99147	0.230864	0.0475635	0.253282	-4.31766
CLCN5	4.40289	2.95555	0.230828	0.00343223	0.0549761	-2.07854
GPR83	1.09159	1.71119	0.230743	0.0883384	0.341938	-4.81091
SERPINA7	1.2983	1.19866	0.230733	0.231844	0.539565	-5.52362
PPARGC1A	3.51426	1.52177	0.23066	0.129384	0.410647	-5.10302
SLC25A10	6.57958	1.6	0.230643	0.110917	0.381041	-4.98644
CCDC120	5.45254	3.38367	0.230383	0.00083528	0.022979	-0.824256
STXBP2	7.13312	1.96555	0.23031	0.0505051	0.25983	-4.36632
AC016722.1	0.73049	1.89825	0.230253	0.0588634	0.281002	-4.48975
ENTPD8	3.20321	0.740278	0.230181	0.459856	0.731432	-5.95053
RSPH1	4.40649	1.65328	0.23013	0.0995826	0.363718	-4.90377
FAM209A	1.89643	1.99314	0.229865	0.0473791	0.252697	-4.31451
ESPL1	4.50582	1.68084	0.229798	0.0940949	0.353113	-4.85996
DENND4B	6.51889	4.33471	0.229792	2.14879e-05	0.00177076	2.49887
NPFFR1	2.10025	1.84016	0.229705	0.0669807	0.297345	-4.59296
PRR15	5.97775	0.861059	0.229635	0.390066	0.681297	-5.85749
RNFT2	3.99172	2.40912	0.229605	0.0167457	0.142112	-3.44944
ARHGEF26	4.31778	1.7083	0.229587	0.088875	0.342849	-4.81563
NTRK2	2.69806	1.1873	0.229306	0.236285	0.543626	-5.53662
PPIAL4B	0.518047	2.94646	0.229102	0.00353098	0.0559942	-2.10346
KIAA0907	6.9191	4.09176	0.228834	5.85028e-05	0.00363636	1.58204
PALD1	6.02095	2.07638	0.228822	0.0389242	0.229316	-4.15398
SLC10A4	1.1962	1.6756	0.22808	0.0951197	0.355348	-4.86835
PHKG1	3.31815	1.61801	0.228043	0.106974	0.376394	-4.95879
HABP2	1.69811	1.16775	0.227996	0.244068	0.553927	-5.5587
NANOG	0.516024	2.62596	0.227939	0.0091965	0.100291	-2.93688
NPIPB8	2.22156	1.12017	0.227935	0.26376	0.573839	-5.61091
EPHA7	2.10305	1.03849	0.227925	0.300086	0.607957	-5.69554
SLC25A25	5.79569	3.18458	0.227817	0.00164171	0.0357642	-1.42685
FNBP4	7.12486	4.75699	0.227715	3.39446e-06	0.000510908	4.19801
C1orf228	3.61952	1.8604	0.227554	0.0640535	0.291563	-4.55736
HUNK	4.11998	1.29522	0.227159	0.196489	0.499574	-5.40823
CALCB	1.29904	0.953745	0.227038	0.341173	0.643281	-5.77664
CCDC130	6.81542	4.92144	0.226996	1.59775e-06	0.000296921	4.89481
FSBP	3.0386	2.05112	0.226915	0.0413418	0.236024	-4.20336
PRSS46	0.394071	1.76604	0.226799	0.0786613	0.322	-4.7201
RP11-111M22.2	3.77449	2.76826	0.22676	0.00607572	0.0784203	-2.57792
STAG3	4.06577	2.42177	0.226633	0.0161878	0.138795	-3.42069
ACSS2	7.14974	2.1213	0.226599	0.0349237	0.215896	-4.06474
GCOM1	2.9859	1.23778	0.226592	0.217007	0.524017	-5.47794
ZNF321P	2.12672	1.20869	0.226526	0.227973	0.535977	-5.51205
AGMO	2.37387	1.23215	0.226524	0.219099	0.526625	-5.4846
DDX51	6.23159	4.1119	0.226257	5.39336e-05	0.00341055	1.65631
ZFYVE27	6.30548	4.28962	0.226248	2.59649e-05	0.00200053	2.3253
C1orf106	6.04116	1.20678	0.226179	0.228708	0.53648	-5.51426
DPH7	6.74464	4.45781	0.225954	1.27191e-05	0.00123213	2.98052
LETM1	5.93576	2.78267	0.225797	0.00582043	0.0764249	-2.54057
SEC61A2	4.95362	4.35785	0.225765	1.94874e-05	0.00165072	2.58854
SLC16A8	2.34479	1.62876	0.225754	0.104677	0.373005	-4.94214
ROBO2	3.09575	1.33286	0.225647	0.183843	0.483138	-5.36087
HNRNPH1	9.07203	5.55225	0.225523	7.45935e-08	3.48333e-05	7.74126
SLC25A29	6.39942	3.31728	0.225501	0.00105011	0.026936	-1.02888
RAD52	5.4092	3.36195	0.225407	0.000900573	0.0240841	-0.8916
HNF1A	5.28509	1.64553	0.225194	0.10117	0.36718	-4.91595
REEP1	4.19698	1.11158	0.225157	0.267432	0.578322	-5.62011
IDI2	0.84722	1.13694	0.224801	0.2567	0.566829	-5.59276
CAV3	0.299234	2.36694	0.224764	0.0187309	0.150962	-3.54428
HCG27	3.4167	1.96898	0.224517	0.050107	0.259348	-4.35992
OXGR1	3.42481	1.1104	0.224414	0.267937	0.578666	-5.62136
C15orf37	3.19068	2.10879	0.224366	0.0359997	0.218932	-4.08976
RP11-1035H13.3	2.7308	1.29488	0.224323	0.196605	0.499731	-5.40865
ATP6C	0.810481	1.45301	0.224231	0.147528	0.437586	-5.20075
ABCC5	5.87953	3.17603	0.223927	0.00168882	0.0363465	-1.45197
AC106876.2	4.25806	1.03052	0.223917	0.303803	0.611975	-5.70345
SSTR1	2.86714	1.27736	0.223494	0.202709	0.507096	-5.43024
CYP2E1	3.58755	1.85569	0.223381	0.0647241	0.29264	-4.56567
MGAT4B	8.09081	2.34986	0.223381	0.0195922	0.155285	-3.58223
TRABD2A	6.13686	0.987655	0.223249	0.324318	0.629085	-5.74501
CLDN9	2.97461	1.28881	0.223198	0.198706	0.501801	-5.41617
RDH13	6.2605	3.6643	0.223168	0.000305285	0.0113698	0.0810166
TTN	1.44761	2.45261	0.223136	0.0148958	0.132319	-3.35
REC8	5.61139	2.6286	0.223134	0.00912721	0.0998347	-2.93036
TVP23C-CDRT4	3.52029	1.52384	0.223095	0.128866	0.409941	-5.1
AHSP	0.637507	1.48957	0.223085	0.137651	0.423605	-5.14933
TNFRSF17	1.84103	0.879476	0.223073	0.380024	0.674065	-5.84208
CCNI2	5.60739	2.74987	0.222977	0.00641596	0.080419	-2.62529
RGS13	1.35036	1.30417	0.22295	0.193424	0.494822	-5.39709
ZNF90	3.10167	1.48092	0.222555	0.139942	0.427047	-5.16162
RASA4B	5.35854	2.02889	0.222528	0.0435743	0.242166	-4.24634
CASP5	3.19832	0.94612	0.222259	0.345039	0.645542	-5.7836
MARK1	3.39436	1.44603	0.222221	0.149474	0.440632	-5.21042
TRIM52	5.47175	3.75111	0.222161	0.000220798	0.00899589	0.374059
CXorf65	2.59134	1.27641	0.222125	0.203046	0.507184	-5.43141
LRRC69	3.39873	2.06356	0.221924	0.0401353	0.232081	-4.17911
SIX3	0.680676	1.6381	0.221817	0.102711	0.369315	-4.92759
KAAG1	0.834708	1.82358	0.221764	0.0694597	0.302053	-4.62183
CDK5RAP3	8.21469	3.95988	0.221634	9.88828e-05	0.00517317	1.1035
SLC2A8	6.78574	2.55449	0.22163	0.0112535	0.112923	-3.11043
GRAPL	2.96331	1.51177	0.221389	0.131908	0.415482	-5.1175
GPR39	3.99064	1.1606	0.221216	0.246956	0.557527	-5.56667
USP35	4.79635	3.09902	0.220992	0.00217332	0.0414021	-1.67554
EPHA10	4.06354	1.01508	0.220932	0.311089	0.617279	-5.71862
DHRS1	6.16248	3.01318	0.220913	0.00286248	0.0488525	-1.91879
NME9	2.13086	2.33783	0.220826	0.0202193	0.158015	-3.60881
NRAP	0.578563	1.94108	0.220704	0.0534198	0.267569	-4.41168
CLCNKA	1.2327	1.65446	0.220544	0.099341	0.363512	-4.9019
COL20A1	0.563339	1.69703	0.220455	0.0909875	0.346961	-4.8339
DUOX2	4.31837	0.793005	0.220146	0.42856	0.711818	-5.91163
ABCC10	6.46816	4.39316	0.220128	1.67753e-05	0.00148306	2.72615
TMCO6	5.80866	4.12003	0.220097	5.21861e-05	0.00332312	1.6864
DMRTA2	1.50114	1.13089	0.220087	0.259231	0.568827	-5.59934
FOXG1	0.449392	1.61063	0.220058	0.108575	0.378494	-4.97015
RDH5	5.06481	2.42701	0.220011	0.0159615	0.137782	-3.40874
LURAP1L	6.29944	3.44059	0.21994	0.000684496	0.0200741	-0.645869
WFDC12	0.772906	1.92626	0.219766	0.0552535	0.272208	-4.43888
HRASLS	1.65688	1.08187	0.21972	0.280396	0.590602	-5.65138
PARP6	6.83386	2.45276	0.219641	0.0148895	0.132319	-3.34964
ZNF711	4.43511	2.29414	0.219611	0.0226472	0.169663	-3.70419
SYT5	1.89902	1.35202	0.219522	0.177642	0.475735	-5.33625
C5orf45	6.41938	4.22042	0.219435	3.46128e-05	0.0024206	2.06193
CROCC	5.85865	3.18948	0.2194	0.00161522	0.0354415	-1.4124
NR4A2	4.92215	1.82227	0.219388	0.0696595	0.302417	-4.62411
PLA2G4F	4.04379	0.890485	0.21935	0.374098	0.669017	-5.83271
GRAMD1A	7.59928	2.864	0.219301	0.00455379	0.0657681	-2.32643
LSS	6.55389	3.35649	0.219073	0.000917724	0.024364	-0.908471
ABR	7.33666	2.76449	0.218997	0.00614406	0.0787777	-2.58765
PRSS3	6.85894	1.23258	0.218819	0.218942	0.526364	-5.4841
CATSPERG	3.20691	2.17225	0.218734	0.0308169	0.202906	-3.96127
CH25H	4.1278	1.3132	0.218535	0.190372	0.491411	-5.38578
PLXNA3	6.50399	2.6434	0.218395	0.0087487	0.0973908	-2.89383
TYR	0.17792	3.04719	0.218342	0.00256836	0.0457682	-1.82316
ZNF536	1.27937	1.60166	0.218301	0.110547	0.380229	-4.9839
IGFN1	1.82063	1.20098	0.218109	0.230944	0.538806	-5.52096
NBPF11	5.54233	4.37673	0.218086	1.79889e-05	0.00156007	2.662
STARD4	5.34537	2.09934	0.218069	0.0368323	0.222336	-4.10858
OR13J1	0.517623	1.89638	0.218048	0.0591112	0.281226	-4.49312
SSH3	6.64679	3.8634	0.217853	0.000143942	0.0067217	0.762072
YBX2	5.22772	1.22923	0.217781	0.220189	0.527681	-5.48804
LEMD1	4.00273	1.03389	0.217768	0.30223	0.610495	-5.70012
H1FNT	0.470503	1.76985	0.217696	0.0780223	0.320827	-4.71369
TG	5.07097	1.20826	0.217554	0.228137	0.535977	-5.51254
RP1	0.454788	2.67216	0.217551	0.00805323	0.0927975	-2.82228
RAD9A	6.02489	3.02083	0.217395	0.0027937	0.0480896	-1.89735
IL23R	1.21584	1.76729	0.217254	0.0784507	0.321717	-4.718
AC013449.1	1.0447	1.32165	0.217234	0.187544	0.488425	-5.37512
ZNF862	5.12299	3.16472	0.217194	0.00175308	0.0369524	-1.48512
RNF103-CHMP3	1.18776	1.69674	0.217178	0.0910432	0.347021	-4.83438
FMO4	3.56726	2.10889	0.217136	0.0359907	0.218932	-4.08955
REP15	3.29885	0.849494	0.217133	0.396454	0.687087	-5.867
ARHGEF19	5.61257	2.83365	0.217063	0.00499372	0.0695815	-2.40702
FKBP6	0.585298	2.4215	0.217023	0.0161994	0.138795	-3.42131
NFATC2IP	6.56537	4.50193	0.21702	1.05108e-05	0.00109385	3.15593
PITPNM3	4.02172	2.03685	0.217017	0.0427635	0.240225	-4.23101
PLCB3	6.52148	2.78935	0.216936	0.00570543	0.0757596	-2.5232
HJURP	4.95014	1.44321	0.216896	0.150268	0.441376	-5.21432
SRRM1	7.25883	4.67979	0.216882	4.80297e-06	0.000647939	3.87758
SNX32	3.19417	2.03063	0.216853	0.0433958	0.241915	-4.24299
FA2H	5.17433	1.12303	0.216808	0.262551	0.572232	-5.60784
RALGPS1	5.31897	3.18506	0.216728	0.00163908	0.0357497	-1.42543
NRCAM	3.46304	1.6558	0.216674	0.0990707	0.363106	-4.8998
PLEK2	6.29533	1.14049	0.216672	0.255221	0.565117	-5.58888
TSACC	3.1286	1.71033	0.21652	0.0884987	0.342123	-4.81233
NOSTRIN	5.85606	2.12794	0.216165	0.0343618	0.214284	-4.05136
RNF17	0.267594	2.16392	0.215995	0.0314577	0.205434	-3.97833
ULK4	4.24626	3.18045	0.215909	0.00166429	0.0360405	-1.43898
DCAF4L1	1.44448	2.60622	0.215877	0.00972791	0.103123	-2.98527
TCL1A	0.869807	1.08	0.215859	0.281227	0.591332	-5.65333
CPLX3	0.63229	1.48324	0.215567	0.139322	0.425728	-5.15832
CCR9	0.658621	2.01967	0.215557	0.0445298	0.244181	-4.26403
NEK3	6.52646	2.22406	0.215316	0.0270762	0.18868	-3.85364
TTC39A	5.27653	1.121	0.215275	0.26341	0.573556	-5.61002
STX3	6.39453	2.77264	0.215264	0.00599699	0.077901	-2.56658
MBOAT1	5.46726	2.67154	0.215235	0.00806768	0.0927975	-2.82383
CTD-2583A14.10	4.11317	2.2589	0.215218	0.024788	0.17893	-3.77989
CCDC173	1.13625	1.82604	0.215198	0.0690875	0.301312	-4.61757
KRT6A	3.94456	0.755924	0.215111	0.450437	0.72532	-5.93927
TRIM63	0.96404	1.44822	0.215093	0.148862	0.43968	-5.20739
CHKA	6.29257	3.1259	0.214987	0.00199124	0.03959	-1.59807
CORO6	3.76838	1.70617	0.214986	0.0892709	0.343649	-4.81909
C10orf67	0.718471	2.04844	0.214928	0.0416056	0.236968	-4.20857
CENPT	6.83785	4.17606	0.214902	4.15379e-05	0.0027609	1.89503
ENC1	6.56241	2.262	0.214873	0.0245932	0.178386	-3.77329
PKP1	3.86026	1.25246	0.214506	0.211623	0.518029	-5.46043
DENND1C	5.41638	1.64156	0.214227	0.101993	0.368007	-4.92218
APOLD1	5.58386	1.39236	0.214116	0.165104	0.461616	-5.28327
RP11-178C3.1	0.940673	1.12567	0.214038	0.26143	0.571051	-5.60499
AC061992.1	0.725876	1.16391	0.214024	0.245619	0.556019	-5.56299
FOXD4L4	0.667332	2.28851	0.213981	0.0229783	0.171158	-3.71638
RP1-102H19.8	2.06158	1.96615	0.213971	0.0504351	0.259617	-4.3652
AC021860.1	2.05846	1.46038	0.213917	0.145494	0.434241	-5.19049
FAM101A	4.92976	1.14786	0.213895	0.252172	0.561574	-5.58079
TNK2	6.97148	2.72757	0.213833	0.00685195	0.0838064	-2.68237
RP11-156E8.1	2.73861	2.50218	0.213815	0.01301	0.122196	-3.23458
REV1	6.20464	5.65695	0.21376	4.37161e-08	2.48799e-05	8.23928
RP11-762I7.5	1.85201	1.37739	0.213677	0.169676	0.466512	-5.30311
GAD1	3.78161	1.18845	0.213608	0.235831	0.543347	-5.53531
KNTC1	6.15682	2.84118	0.213528	0.0048811	0.0684331	-2.3871
MSX2	5.02381	1.31511	0.213402	0.189731	0.490654	-5.38338
TRIM29	6.81004	1.49632	0.213359	0.135887	0.420738	-5.13971
KIAA1984	5.04749	1.25836	0.213264	0.209485	0.515212	-5.45332
THSD4	3.64104	1.52847	0.213198	0.127714	0.407986	-5.09326
ABHD14A-ACY1	3.37435	2.12968	0.212922	0.0342167	0.213861	-4.04787
GTPBP2	6.89762	4.31966	0.212897	2.28933e-05	0.00183671	2.44075
MTRNR2L12	4.27815	1.87498	0.21282	0.0620099	0.288461	-4.53146
VWA2	4.74996	1.49118	0.212772	0.137229	0.423021	-5.14704
RP11-211G3.3	0.449905	1.36769	0.212746	0.172688	0.471272	-5.31585
CTTNBP2	4.28716	1.45128	0.212718	0.148009	0.438004	-5.20316
CCDC169	1.10106	1.19412	0.212612	0.23361	0.541079	-5.52883
ZNF783	5.62896	3.18782	0.212553	0.00162413	0.035565	-1.41729
C11orf80	5.57006	2.4499	0.212516	0.0150056	0.132662	-3.35625
TAS2R38	1.80588	1.52923	0.212487	0.127525	0.407812	-5.09215
SMKR1	4.20784	1.35902	0.212374	0.175417	0.473287	-5.32717
SLC22A5	4.82169	2.84756	0.212368	0.00478753	0.0676138	-2.37019
NFASC	4.59045	1.54228	0.212318	0.124323	0.402487	-5.073
SYN3	2.83165	0.962251	0.212273	0.336892	0.64049	-5.76881
AC104809.3	0.618598	1.69218	0.212236	0.0919112	0.348654	-4.84175
PRPF40B	5.9424	2.73677	0.212166	0.00666896	0.0825664	-2.65888
PGPEP1L	0.460296	1.56709	0.212085	0.118411	0.392501	-5.03617
OPLAH	5.88364	2.25549	0.211982	0.0250047	0.17971	-3.78717
GLI4	5.90012	3.11938	0.211711	0.00203402	0.040028	-1.6169
GABRB2	0.874079	1.38661	0.211435	0.166849	0.463563	-5.29092
NIPAL2	5.40079	1.96742	0.211347	0.0502876	0.259399	-4.36283
GSTM3	6.12662	1.3562	0.211264	0.176313	0.474587	-5.33083
KCNS3	4.53296	1.74988	0.211098	0.0814173	0.327685	-4.74714
POU2AF1	3.17491	0.788037	0.211084	0.431454	0.713881	-5.91541
SCUBE1	2.02781	1.40716	0.210909	0.160674	0.456658	-5.26345
PON2	7.45852	4.18753	0.210893	3.96291e-05	0.00266312	1.93806
STX1A	6.20499	2.20245	0.210868	0.0285853	0.194615	-3.89882
ALDH3A1	3.92522	1.24333	0.210793	0.214958	0.521807	-5.47133
CEP152	4.11352	3.1431	0.210726	0.00188222	0.0382152	-1.54817
AC119673.1	5.87547	1.19963	0.210577	0.231468	0.539343	-5.52251
C14orf105	1.19308	1.14242	0.210505	0.254417	0.564022	-5.58676
PIP	0.612639	1.14247	0.210344	0.254399	0.564022	-5.58671
DAB2IP	6.32884	3.90271	0.210091	0.00012363	0.00600416	0.900292
PRSS53	3.53965	1.87219	0.209785	0.062397	0.289037	-4.53644
SLC46A3	5.29449	2.18466	0.209424	0.0298822	0.1992	-3.9357
EFR3B	1.98151	1.9018	0.209332	0.0583959	0.280018	-4.48336
CLDN15	5.78787	1.23008	0.209307	0.219873	0.527424	-5.48704
DGAT1	7.68395	2.29774	0.209247	0.0224382	0.168932	-3.69641
VPS13A	5.77975	3.45313	0.209229	0.000654895	0.0195259	-0.60621
CACNA2D2	3.18199	1.48737	0.209158	0.13823	0.424296	-5.15246
TH	2.63986	1.14991	0.208984	0.251325	0.560793	-5.57852
SYCP2	3.08002	1.62874	0.208874	0.10468	0.373005	-4.94217
C4orf19	4.27186	1.06803	0.208763	0.286579	0.59641	-5.66566
SDC1	6.78663	1.19981	0.208702	0.231399	0.539315	-5.5223
PLA2G4D	1.39675	1.52012	0.208697	0.129797	0.411533	-5.10541
PARP15	3.10559	1.63363	0.208445	0.103649	0.370998	-4.93457
ZNF586	4.73788	2.93544	0.208439	0.00365434	0.0569315	-2.13362
KRT78	0.73087	1.26962	0.208287	0.205449	0.50976	-5.43968
WDR16	1.51566	1.58422	0.208164	0.114461	0.386888	-5.01041
KLHL33	0.952979	1.78894	0.208136	0.0748866	0.315057	-4.68137
SLC7A6	6.42496	3.31547	0.20795	0.00105661	0.0269888	-1.0344
IFRD1	6.84812	3.08189	0.207891	0.00229721	0.0428655	-1.72458
RLN2	2.38677	1.15138	0.207846	0.250722	0.560553	-5.5769
SCARA3	4.26435	1.35906	0.207761	0.175405	0.473287	-5.32712
FABP6	5.59307	1.02849	0.207427	0.304758	0.61261	-5.70547
FAIM2	4.71268	1.30184	0.207217	0.194219	0.496369	-5.4
LINC00999	3.70488	2.70797	0.207173	0.00725705	0.0872379	-2.73218
BTAF1	5.90656	3.06853	0.207088	0.00239832	0.0435909	-1.76265
SMTN	7.83438	1.68224	0.206848	0.0938247	0.352744	-4.85773
CYP2J2	5.05151	1.1024	0.206843	0.271396	0.581626	-5.62987
LRRIQ3	2.16304	1.78435	0.206728	0.0756301	0.316018	-4.68916
SLC4A8	3.39888	1.95553	0.206632	0.0516813	0.263404	-4.38495
IMPG1	1.7026	2.15236	0.206591	0.032367	0.208282	-4.00193
FOXF2	4.25628	1.36048	0.206348	0.174955	0.472878	-5.32526
ADAMTS9	5.53025	1.63767	0.206264	0.102802	0.369533	-4.92826
GPC5	0.682887	1.68772	0.206244	0.0927639	0.350865	-4.84892
SLC10A5	2.24797	2.1856	0.206147	0.0298124	0.198953	-3.93376
MYRFL	1.5861	1.13222	0.206016	0.258671	0.568433	-5.59789
PRSS12	3.86674	0.999249	0.20594	0.318681	0.623531	-5.73394
CCDC39	2.29859	2.35508	0.205872	0.0193251	0.154431	-3.57065
GALE	7.1653	1.74	0.205758	0.0831433	0.331667	-4.76357
AC006449.1	6.32559	2.69884	0.205611	0.00745291	0.0884282	-2.75525
EMB	4.15623	1.17638	0.205527	0.240608	0.549322	-5.54899
ZNF700	5.44684	3.46071	0.205526	0.000637595	0.0193854	-0.582184
RP11-1407O15.2	5.8652	4.27459	0.20546	2.76464e-05	0.00208056	2.26778
NCKAP5	1.91554	1.48961	0.205323	0.137642	0.423605	-5.14928
CLCN1	1.41951	1.89687	0.205316	0.0590469	0.281178	-4.49225
AL358113.1	6.02348	1.67817	0.205184	0.0946182	0.354375	-4.86425
CRB2	2.5925	1.41518	0.205022	0.158313	0.453072	-5.25263
FGFR3	4.77411	0.971084	0.205019	0.332486	0.636556	-5.7606
PAK6	4.01931	1.58486	0.205001	0.114316	0.386861	-5.00945
MAT2A	8.1842	3.96936	0.204991	9.52639e-05	0.00504345	1.13744
CLCN2	5.25446	1.74345	0.204899	0.0825368	0.330656	-4.75785
LAMB3	6.08971	1.0172	0.204878	0.310083	0.616888	-5.71656
LENEP	0.816058	1.5408	0.204862	0.124684	0.4029	-5.07519
SPEF2	4.1861	2.21945	0.204722	0.0273919	0.189795	-3.86331
BCL2L2-PABPN1	4.5448	1.377	0.20466	0.169796	0.466765	-5.30362
RELL2	4.76005	1.8863	0.204583	0.060463	0.284886	-4.51125
SALL4	3.91576	1.29557	0.20453	0.196368	0.499453	-5.4078
KIAA1407	4.44348	3.16564	0.20442	0.00174775	0.0369257	-1.48242
SCARB1	6.97159	2.87472	0.20432	0.0044071	0.0641584	-2.29779
FAM21A	6.04097	2.80298	0.204265	0.00547727	0.0736721	-2.48764
ANO8	4.88151	3.00611	0.204264	0.00292731	0.0494088	-1.93852
PIDD	5.86339	3.46232	0.204121	0.000633972	0.0193097	-0.577069
CCDC30	3.39664	2.63568	0.203992	0.00894453	0.098606	-2.91293
KRTAP5-9	1.57021	1.44525	0.203884	0.149694	0.440955	-5.21151
FHOD1	6.44	3.03713	0.2037	0.00265228	0.046942	-1.85153
ITGA8	2.67917	1.59392	0.203554	0.112272	0.383298	-4.99571
STEAP3	5.46646	2.07209	0.203484	0.0393262	0.230691	-4.16241
MDM1	5.44589	2.45229	0.203271	0.0149087	0.132319	-3.35074
C14orf79	5.41828	3.63086	0.203255	0.000345319	0.0123071	-0.0302395
MOCOS	4.28	1.79099	0.203178	0.0745563	0.314456	-4.67788
SREK1	6.70596	4.49372	0.203131	1.08916e-05	0.00109916	3.12318
CA13	4.52723	1.93752	0.203061	0.0538556	0.269234	-4.41823
KCNC3	2.85783	1.95136	0.203058	0.0521782	0.264444	-4.39269
LEF1	5.32702	1.45132	0.202932	0.147999	0.438004	-5.2031
ME3	5.93489	2.86275	0.202932	0.00457117	0.0659146	-2.32976
SOX15	3.11937	1.52866	0.202757	0.127667	0.40798	-5.09298
SNX30	4.79043	2.50989	0.202587	0.0127366	0.120778	-3.21644
HMGCR	6.22294	1.98754	0.202479	0.0480003	0.254715	-4.32508
PKMYT1	6.04732	1.35197	0.202473	0.177658	0.475735	-5.33631
TMEM92	4.5793	1.03059	0.202463	0.303773	0.611975	-5.70339
C11orf89	1.78642	1.45051	0.202374	0.148223	0.438434	-5.20422
RP11-552F3.12	2.31782	1.63344	0.202331	0.103689	0.370998	-4.93486
CCL16	0.864789	1.60068	0.202291	0.110765	0.380828	-4.9854
FRMPD1	1.38592	1.45006	0.202178	0.148349	0.438542	-5.20485
GVQW1	2.57802	3.18145	0.202161	0.00165878	0.035964	-1.43604
C3orf62	4.7736	3.20124	0.202092	0.00155334	0.0345784	-1.37769
AC011530.4	1.29775	1.04024	0.202029	0.299277	0.607156	-5.6938
ADAMTSL2	4.39513	1.78885	0.201928	0.0749007	0.315057	-4.68151
USP49	3.70804	3.41797	0.201868	0.000741087	0.0212881	-0.717088
WDR31	3.71748	3.02513	0.201769	0.00275573	0.0478564	-1.88528
RHBDF1	7.0542	2.94201	0.201739	0.00358037	0.0565531	-2.11566
SPAG5	6.17606	1.86116	0.201713	0.0639461	0.291438	-4.55602
RABL2A	5.64849	3.92225	0.201689	0.000114573	0.00571673	0.969478
VIL1	6.92569	0.856194	0.201681	0.392746	0.683879	-5.86151
GABRB1	1.69168	1.13189	0.201676	0.25881	0.568433	-5.59825
GSPT2	4.72957	1.42327	0.201632	0.155957	0.449129	-5.24165
GDA	4.17864	0.777799	0.201475	0.437455	0.718336	-5.92312
SLITRK6	2.30085	0.78601	0.201456	0.432638	0.714662	-5.91695
GOLGA8O	2.13454	1.01653	0.20142	0.310401	0.616888	-5.71721
GNG4	5.22314	0.823066	0.201419	0.411288	0.697622	-5.88826
UGT1A4	0.523044	1.67812	0.201385	0.0946258	0.354375	-4.86432
FAM150B	2.42035	1.2503	0.201325	0.212407	0.518824	-5.46301
BTBD19	4.36047	1.85377	0.201241	0.0649999	0.29311	-4.56906
LHX2	1.02133	1.69835	0.201145	0.0907381	0.346606	-4.83177
C3orf49	0.836237	1.81954	0.201106	0.0700758	0.303428	-4.62884
MYOM3	4.20184	1.14757	0.201027	0.252288	0.561627	-5.5811
FOXRED1	6.2871	4.0323	0.200982	7.42438e-05	0.00423865	1.36461
IGFALS	1.79893	1.05492	0.200965	0.292525	0.600773	-5.67903
NOS1AP	3.64414	2.13358	0.200585	0.033892	0.212622	-4.03999
RAD51AP2	1.12816	2.42976	0.200559	0.0158437	0.137207	-3.40245
FCER2	1.14874	1.09794	0.200448	0.273332	0.583134	-5.63458
ZC3H12A	6.15483	1.739	0.200353	0.0833194	0.332038	-4.76523
ARHGAP32	5.52312	2.38848	0.200234	0.0176924	0.146461	-3.49604
SH3GLB2	7.61467	4.11042	0.200155	5.42575e-05	0.00341916	1.65084
GOLGA7B	1.22308	1.54841	0.20013	0.122841	0.40014	-5.06395
JAKMIP3	1.68472	1.67782	0.200081	0.0946853	0.354511	-4.86481
PON3	3.73575	1.27618	0.200064	0.203127	0.507246	-5.43169
TAF1C	6.78292	3.65548	0.199968	0.000315395	0.0115935	0.0515903
HSD3B1	1.17848	1.16697	0.199833	0.244381	0.554256	-5.55957
ARHGEF5	5.88755	2.43944	0.199601	0.015436	0.135349	-3.3803
CACNB3	6.29044	3.49686	0.199535	0.00056079	0.0175182	-0.466908
NPHP3	5.19907	3.1215	0.19941	0.00202005	0.0398582	-1.6108
GPCPD1	6.32015	2.31449	0.199409	0.0214861	0.164829	-3.65997
TTC21A	4.43749	2.6144	0.199404	0.00950436	0.10218	-2.96525
ADAMTS19	0.902184	1.31903	0.199341	0.188415	0.489417	-5.37842
MYH3	3.24896	1.81336	0.199335	0.0710266	0.30609	-4.63952
RP11-886H22.1	0.393983	2.11347	0.199277	0.0355939	0.217456	-4.08042
ZNF296	4.11363	1.59411	0.199233	0.112229	0.383257	-4.99542
GRB10	6.28667	2.39584	0.19922	0.0173496	0.145207	-3.47947
MYO18B	1.13337	1.40964	0.199218	0.159941	0.455954	-5.26011
ZNF334	2.54577	1.1158	0.199214	0.265626	0.57612	-5.6156
UNKL	5.70771	3.10121	0.199197	0.00215789	0.0413244	-1.66924
TOP3B	5.86612	3.74962	0.199128	0.000222039	0.0090263	0.36898
FLG	0.90396	1.77761	0.198692	0.0767352	0.317831	-4.70059
EME1	4.48601	1.97843	0.198595	0.0490242	0.257113	-4.34221
PRSS8	6.75431	0.774425	0.19853	0.439443	0.719512	-5.92564
ABCB4	2.96687	1.58384	0.19853	0.114547	0.387036	-5.01098
AC007461.1	0.67786	1.73187	0.198454	0.0845816	0.334388	-4.777
VN1R1	2.0857	1.83444	0.198267	0.0678267	0.299312	-4.60294
VPREB3	2.19529	1.0073	0.198242	0.314806	0.620615	-5.72618
AHCYL2	5.42128	1.38187	0.198205	0.168298	0.465335	-5.29719
ZAP70	3.84515	1.22349	0.198187	0.222346	0.530816	-5.4948
DACH1	4.6371	1.20779	0.19814	0.228317	0.535977	-5.51309
ANKRD13B	5.96797	2.02803	0.198095	0.043663	0.242166	-4.248
CR2	1.20787	0.970926	0.198079	0.332563	0.636556	-5.76075
HOXA4	4.37163	1.63952	0.198044	0.102416	0.36898	-4.92537
CCDC18	4.49513	2.75357	0.197813	0.00634614	0.0801924	-2.61578
MYH2	0.353929	1.66741	0.197764	0.0967387	0.358522	-4.88141
KIAA0141	7.1368	5.1717	0.197642	4.89357e-07	0.000127317	5.99175
TNFSF15	4.41014	1.69801	0.197563	0.0908018	0.346608	-4.83232
NAV3	2.41096	1.40191	0.197459	0.162234	0.457938	-5.27051
TMEM211	3.37435	0.935039	0.197454	0.350709	0.650135	-5.79362
TBX3	5.6371	2.05391	0.197379	0.0410688	0.235203	-4.19794
INS	0.333517	1.04504	0.197368	0.297055	0.605143	-5.68899
MIA-RAB4B	0.81673	1.05424	0.197319	0.292832	0.600773	-5.67971
SLC16A5	5.38118	1.65809	0.197293	0.0986056	0.362391	-4.89617
TYK2	7.71404	4.29348	0.197236	2.55495e-05	0.00200053	2.34008
C6orf123	3.72773	1.10776	0.19718	0.269077	0.579521	-5.62418
ACOT11	5.27942	1.72837	0.197109	0.0852094	0.335803	-4.78278
ANKRD61	2.3601	2.21301	0.197075	0.0278388	0.191828	-3.87679
JHDM1D	5.55323	3.01225	0.197034	0.00287094	0.0488525	-1.92139
PTPRB	5.02256	2.65164	0.196886	0.0085441	0.095757	-2.8734
CEP85	5.32144	3.09208	0.196838	0.00222274	0.0417719	-1.69544
CTC-236F12.4	0.712305	1.51988	0.196787	0.129857	0.411584	-5.10575
TRIM45	4.06432	2.13964	0.196687	0.0333931	0.211507	-4.02774
SPRR2E	1.12005	0.718501	0.196539	0.473148	0.740342	-5.96582
C9orf147	1.74817	1.58924	0.196539	0.113324	0.385141	-5.00281
OMG	1.36106	1.45566	0.196439	0.146795	0.436668	-5.19707
DTX2	6.89046	2.83088	0.196439	0.00503583	0.069847	-2.41435
MAPRE3	5.87314	2.34551	0.196252	0.0198168	0.156371	-3.59185
KLF7	5.27511	1.69184	0.1961	0.0919751	0.348824	-4.84229
MZB1	4.05376	0.567937	0.19603	0.57061	0.802247	-6.05909
AP000769.1	1.98356	1.44789	0.195857	0.148954	0.439747	-5.20785
KIAA1731	5.35426	3.92821	0.195799	0.000111941	0.00561618	0.990618
TAF7L	1.49918	1.55203	0.195489	0.121974	0.398683	-5.0586
CCDC66	5.46284	3.42634	0.195461	0.000719663	0.0207381	-0.690794
TMEM175	6.04908	3.75701	0.195363	0.000215942	0.00887751	0.394196
TROAP	5.90739	1.13791	0.195285	0.256293	0.566319	-5.59169
MB	3.48274	1.01934	0.195237	0.30907	0.616066	-5.71447
TSKS	1.08537	1.3932	0.19506	0.164849	0.461611	-5.28215
UBXN11	6.16844	3.41069	0.195032	0.000760194	0.0215649	-0.7399
TBXAS1	5.83521	1.62549	0.194971	0.105372	0.373662	-4.94722
TREH	2.29926	1.15107	0.194902	0.25085	0.560651	-5.57725
SPACA5	0.46117	1.70437	0.194894	0.0896073	0.344289	-4.82202
TMEM139	5.43636	1.07794	0.194891	0.282142	0.591706	-5.65545
ADH7	0.11335	2.55834	0.194863	0.0111328	0.112265	-3.10118
MT3	3.47273	0.812838	0.194796	0.417118	0.702517	-5.89631
ARHGAP33	5.46729	2.31818	0.194763	0.0212817	0.164021	-3.65193
IPCEF1	2.46119	1.6578	0.194634	0.0986646	0.362391	-4.89663
ICA1	6.89765	1.99876	0.194613	0.0467638	0.250887	-4.30388
TIA1	7.20514	3.6494	0.194587	0.000322551	0.0117721	0.0313304
METAP1D	5.08624	3.32838	0.194573	0.00101093	0.0262181	-0.994924
RP11-697E2.6	1.67412	2.99953	0.194555	0.00298895	0.049803	-1.95688
SLC37A1	5.92385	1.5804	0.19455	0.115333	0.388109	-5.01618
ZBTB43	4.69658	3.43307	0.194418	0.000702844	0.0203825	-0.669592
PGLYRP4	0.925781	1.46375	0.194303	0.144571	0.432504	-5.18577
L3MBTL1	5.09816	1.58754	0.194095	0.113708	0.385921	-5.00539
NEURL4	5.98724	3.86418	0.194	0.000143506	0.0067186	0.764824
REXO1	6.27419	4.08295	0.193924	6.06162e-05	0.00371826	1.54964
EFCAB12	1.48878	2.06104	0.19368	0.0403774	0.232854	-4.18404
MALL	5.82232	1.12608	0.193677	0.261257	0.570915	-5.60454
ITGA6	7.40767	1.88756	0.193593	0.0602929	0.284201	-4.50898
PHKG2	6.57316	3.79718	0.193467	0.000185474	0.00796324	0.532022
RAB11FIP4	5.1942	1.49822	0.193335	0.135391	0.419914	-5.13698
TPCN1	6.43301	3.23195	0.193313	0.00140193	0.0324833	-1.28647
KLF8	3.39509	1.73205	0.19324	0.0845494	0.334388	-4.7767
COL4A3	1.63301	1.18745	0.193223	0.236224	0.543626	-5.53644
FOS	8.11727	1.1299	0.193203	0.259646	0.569095	-5.6004
ADAMTSL5	4.92736	2.12494	0.1932	0.0346141	0.215077	-4.0574
RAPSN	1.66206	1.50811	0.193135	0.132841	0.416319	-5.12278
ACSL5	7.19099	1.27431	0.193086	0.203788	0.507879	-5.43397
C1orf213	4.0793	2.20623	0.193043	0.028316	0.193723	-3.89094
DDX26B	4.77518	2.0001	0.192881	0.0466173	0.250514	-4.30133
MNT	5.77909	3.56899	0.19282	0.000432731	0.0147307	-0.233681
RBM5	7.55102	3.78322	0.192745	0.000195571	0.00832181	0.483972
PLCXD1	4.74895	2.30434	0.192649	0.0220586	0.167667	-3.68207
CTD-3203P2.2	2.67562	1.38682	0.192643	0.166783	0.463559	-5.29064
RP11-603J24.9	0.573868	1.02805	0.192626	0.30496	0.612615	-5.7059
DBF4B	5.31794	3.10462	0.192606	0.00213416	0.0412403	-1.65945
EVPL	6.49706	1.86312	0.192517	0.0636684	0.2909	-4.55254
DMGDH	2.48369	1.62	0.192467	0.106546	0.375537	-4.95572
CCDC116	1.94247	2.07208	0.192346	0.0393268	0.230691	-4.16242
ATG4B	7.31029	4.92329	0.192334	1.58407e-06	0.000296921	4.90277
DRD4	2.70493	1.75657	0.191938	0.0802667	0.325427	-4.73598
NOXRED1	1.79701	2.52041	0.191852	0.012372	0.118589	-3.1916
CBWD1	6.79221	4.00068	0.191832	8.41809e-05	0.00462949	1.25011
UVSSA	5.01767	2.95454	0.191772	0.00344302	0.0550038	-2.0813
CATSPER3	2.76793	2.65707	0.191573	0.00841178	0.0948578	-2.85992
KIAA1549	4.59168	2.74578	0.191561	0.00649412	0.081155	-2.63581
SPHK2	5.90786	2.47911	0.191473	0.0138594	0.127286	-3.28857
SLC47A2	0.797164	2.20585	0.191449	0.0283432	0.193764	-3.89174
IL1RL2	3.06809	1.26687	0.191242	0.20643	0.510824	-5.44303
WDR55	6.02814	4.2201	0.191229	3.46587e-05	0.0024206	2.06071
ZNF417	4.60652	2.42751	0.191212	0.0159399	0.137782	-3.40759
SLC13A2	2.08654	0.703765	0.191116	0.482262	0.746366	-5.97591
MSLNL	0.44796	1.75089	0.191039	0.0812437	0.327293	-4.74547
AP000350.4	3.50865	1.94553	0.191022	0.0528796	0.266124	-4.40347
USP54	6.58798	2.62775	0.190795	0.00914954	0.099905	-2.93247
SPC24	5.05773	2.14638	0.190768	0.0328462	0.209672	-4.01409
CARNS1	2.21809	1.9512	0.190572	0.0521969	0.264444	-4.39298
EFHC2	1.66589	1.47601	0.190553	0.141253	0.428179	-5.16855
RASD2	3.99718	1.26088	0.190487	0.208578	0.514002	-5.45028
NPC1L1	2.97927	0.906839	0.190474	0.365402	0.661595	-5.81858
FBXO41	4.73586	2.27885	0.190472	0.0235558	0.173263	-3.73719
CAPN14	1.18824	1.57992	0.190445	0.115444	0.388194	-5.01691
RGL2	7.12578	2.85286	0.190207	0.00471099	0.067155	-2.3561
SIRT6	6.36835	2.12689	0.190096	0.0344502	0.214498	-4.05348
TRIM36	3.35965	1.17298	0.190071	0.241969	0.551134	-5.55283
FIGF	1.31364	1.32369	0.189987	0.186867	0.487639	-5.37254
ITPR3	6.56822	2.24288	0.189821	0.0258183	0.183458	-3.81394
ZFP3	3.60215	1.75086	0.189687	0.0812481	0.327293	-4.74551
PTCH1	5.30672	1.82158	0.189587	0.0697642	0.302511	-4.6253
ADCY3	7.15374	2.81747	0.189565	0.00524378	0.0717503	-2.44966
CAPN3	5.20562	1.9949	0.189531	0.0471852	0.252361	-4.31117
NPR2	5.52996	2.56068	0.189394	0.0110603	0.111906	-3.09558
RNF44	6.92808	2.9966	0.189352	0.00301675	0.0501369	-1.96503
PARM1	6.12469	1.57199	0.189331	0.117272	0.391286	-5.02883
AC007405.2	3.14772	1.25648	0.189018	0.210165	0.516255	-5.45559
PLCG1	7.28345	2.60568	0.188917	0.00974271	0.103219	-2.98657
DNASE1L1	6.33027	3.54705	0.188909	0.000468448	0.0155116	-0.305091
APOA1	1.92877	1.1479	0.188891	0.252153	0.561574	-5.58074
NDP	2.03048	1.1618	0.188802	0.24647	0.557189	-5.56534
KRT25	0.131765	2.76842	0.1888	0.00607279	0.0784203	-2.57751
GGT6	4.79215	0.695009	0.188612	0.487723	0.75069	-5.9818
SLC22A11	2.62155	0.856596	0.188562	0.392523	0.683624	-5.86118
RAB40AL	0.734098	1.33239	0.188552	0.183998	0.483359	-5.36148
LIG1	6.69235	2.46805	0.18836	0.0142838	0.129873	-3.31427
AGAP8	4.809	2.03159	0.188331	0.0432982	0.241663	-4.24115
CREBZF	6.8575	4.38353	0.18817	1.74764e-05	0.00153019	2.68854
STAT6	7.96185	5.11215	0.188136	6.51059e-07	0.000158094	5.72679
DFNB59	3.69641	1.95891	0.188098	0.0512816	0.262195	-4.37867
SRSF11	8.05414	4.2201	0.187929	3.46582e-05	0.0024206	2.06073
GGA3	6.44966	4.59158	0.187893	7.10312e-06	0.000845504	3.51677
SMIM2	0.500152	1.82929	0.18789	0.068597	0.300682	-4.61191
KIAA0226L	5.9208	0.947625	0.18784	0.344275	0.644923	-5.78223
FUT4	5.42426	2.0574	0.187783	0.0407287	0.233917	-4.19113
MAFK	6.80866	2.64064	0.187767	0.00881821	0.0977357	-2.90066
PIK3C2B	5.77973	2.61276	0.187683	0.00954882	0.102356	-2.96927
DUSP8	5.66974	2.05357	0.187648	0.0411021	0.235245	-4.1986
TMEM8B	5.8489	2.38322	0.187576	0.0179414	0.147583	-3.50787
AC007956.1	0.45214	1.21769	0.187496	0.224536	0.532845	-5.50157
KIAA0125	1.73806	0.773064	0.187445	0.440246	0.720114	-5.92666
PLEKHG4	6.05483	1.68952	0.187442	0.0924188	0.349923	-4.84602
THBS3	6.26605	2.29648	0.18732	0.0225111	0.169258	-3.69913
RPS6KA1	6.21785	1.29857	0.187078	0.195339	0.497911	-5.40407
KIAA1683	2.57271	1.7053	0.187069	0.0894334	0.343934	-4.82051
CYP2W1	4.44555	0.673361	0.187042	0.501367	0.761098	-5.99607
C19orf55	5.6348	3.51685	0.187005	0.000522128	0.0165277	-0.402693
HMGCLL1	1.01841	1.65091	0.186694	0.100066	0.364876	-4.90751
ZNF266	6.14922	2.70628	0.186692	0.00729284	0.0873798	-2.73644
PRODH	4.6637	1.04762	0.186685	0.29587	0.603337	-5.6864
TIAF1	5.50008	2.85908	0.186647	0.00462265	0.0663942	-2.33956
PNN	7.48605	3.95917	0.186511	9.91585e-05	0.00517317	1.10096
NBPF9	5.99664	3.55955	0.186447	0.000447773	0.0151016	-0.264454
CAPN15	6.86699	2.92092	0.186368	0.00382279	0.0586032	-2.17316
CSRP3	0.235514	1.72096	0.186345	0.0865468	0.337803	-4.79494
FLJ00104	4.28135	2.61209	0.186095	0.00956684	0.102368	-2.97089
MPHOSPH8	6.76204	3.25539	0.186036	0.00129573	0.0308292	-1.21634
CCL28	4.11597	0.877615	0.185998	0.381031	0.674639	-5.84365
PLCB2	5.39507	1.82926	0.185937	0.0686025	0.300682	-4.61198
RBM44	1.83375	2.02284	0.185708	0.0441994	0.243411	-4.25796
PCSK6	4.88203	1.39949	0.185444	0.162959	0.458632	-5.27376
MYCN	3.07619	1.31739	0.185368	0.188965	0.490232	-5.3805
RPS6KL1	5.7283	2.34429	0.185168	0.0198802	0.156565	-3.59455
TFRC	7.42401	1.72245	0.185139	0.086279	0.337408	-4.79251
FHOD3	4.49294	1.35598	0.18507	0.176381	0.474694	-5.33112
TMEM86B	4.58806	2.52409	0.184976	0.0122466	0.117779	-3.18288
CRIP1	1.93494	1.14259	0.184859	0.25435	0.564022	-5.58658
WNT6	2.41009	0.976599	0.184769	0.329752	0.634184	-5.75544
HSD17B7	6.30819	2.93776	0.184717	0.00362802	0.0568181	-2.12727
SPG20OS	0.91392	1.0003	0.184699	0.318172	0.623269	-5.73293
FP15737	4.60359	1.98258	0.184467	0.0485555	0.256101	-4.33442
AL589739.1	0.782114	1.03912	0.18439	0.299793	0.607729	-5.69491
PTPDC1	4.70595	3.44911	0.184358	0.000664268	0.0196713	-0.618959
MMP15	6.21552	1.71818	0.184344	0.0870543	0.33875	-4.7995
LRP4	5.64972	1.13481	0.184257	0.257589	0.567188	-5.59508
PPP1R16A	7.2639	2.04719	0.184133	0.041729	0.236984	-4.21099
RGP1	5.32645	3.30476	0.184115	0.00109598	0.0276072	-1.06705
AC131097.4	0.464026	1.3254	0.184106	0.186299	0.487062	-5.37036
PDZD2	3.64821	1.58493	0.183907	0.114299	0.386861	-5.00933
RP11-481A20.11	1.25459	1.04339	0.183867	0.297817	0.605541	-5.69064
MT-ND3	12.3965	1.71046	0.183802	0.0884741	0.3421	-4.8121
LGI4	4.52191	1.27311	0.183781	0.204211	0.508237	-5.43543
ASIC4	1.18514	1.46401	0.183758	0.144502	0.432429	-5.18542
WNT5B	4.33119	1.32193	0.1836	0.18745	0.488425	-5.37476
C14orf39	0.387701	1.35811	0.183515	0.175706	0.473646	-5.32835
RP11-12J10.3	1.54883	2.27247	0.183487	0.0239437	0.175229	-3.75088
RBM12B-AS1	3.5137	1.89661	0.183375	0.0590809	0.281178	-4.49271
GRIN1	2.97609	0.99575	0.183295	0.320375	0.624964	-5.7373
HID1	6.43531	1.74265	0.183191	0.0826771	0.331072	-4.75917
PROX2	1.7514	2.13491	0.183124	0.033782	0.21237	-4.03731
IGLL5	4.31526	0.458859	0.183002	0.646752	0.843923	-6.11306
AL132989.1	1.86214	1.51876	0.182954	0.130139	0.412047	-5.10738
SH2B1	6.77648	3.51409	0.182947	0.000527309	0.0166148	-0.411572
RASSF7	6.58193	1.20134	0.182936	0.230806	0.538695	-5.52054
HBM	0.263826	1.55799	0.182912	0.120555	0.396236	-5.04976
POLN	3.14617	1.66379	0.182909	0.0974606	0.360046	-4.88715
CD160	1.23742	1.62376	0.182791	0.105739	0.374509	-4.94989
CA7	1.24662	0.686705	0.182605	0.492932	0.754105	-5.98733
AKAP8L	7.3765	3.75586	0.182569	0.000216886	0.00889264	0.390248
POLG2	5.81315	3.55113	0.182506	0.000461592	0.0153712	-0.29182
CASZ1	5.59703	2.68067	0.182477	0.00785724	0.091028	-2.80097
SUSD1	5.1158	1.98993	0.182441	0.0477344	0.253821	-4.32058
HOXA9	6.65884	1.23553	0.182299	0.217842	0.524812	-5.4806
UPF3A	7.1787	3.10031	0.182244	0.00216423	0.0413589	-1.67184
CMTM1	3.97524	1.53691	0.182224	0.125633	0.404841	-5.0809
INSC	3.08594	1.32498	0.182204	0.186439	0.487261	-5.3709
RP1-4G17.5	1.16094	1.09493	0.182102	0.274646	0.58433	-5.63774
LRRC26	2.40919	0.615335	0.181985	0.538917	0.782364	-6.03207
EPHB2	6.54521	1.24494	0.181962	0.214369	0.521064	-5.46942
NEU4	3.15934	0.719508	0.181841	0.472529	0.740252	-5.96512
C6orf222	4.33172	0.869149	0.181606	0.385635	0.678438	-5.85076
AC110615.1	0.504398	1.05446	0.181606	0.292734	0.600773	-5.67949
COL11A2	2.55576	1.45797	0.181542	0.146156	0.43551	-5.19384
FAT2	0.905697	2.21478	0.181471	0.0277156	0.191435	-3.8731
PLCD4	3.84925	1.57362	0.18147	0.116893	0.390773	-5.02638
CTH	4.31537	1.82678	0.18145	0.0689761	0.301312	-4.61629
CACNA1C	5.09101	0.999294	0.181377	0.31866	0.623531	-5.7339
NINL	4.67123	1.15043	0.181361	0.251113	0.560725	-5.57795
GOLGA8T	0.815129	1.29292	0.181288	0.197281	0.50055	-5.41108
NFAT5	5.13838	2.43116	0.181211	0.0157842	0.136955	-3.39925
TELO2	6.93429	3.2958	0.181122	0.00112996	0.0281613	-1.0943
RETSAT	6.4876	2.01677	0.181048	0.0448337	0.244831	-4.26958
SULT4A1	1.56552	0.903805	0.180932	0.367006	0.66279	-5.82122
MCOLN3	3.44211	1.05179	0.180908	0.293956	0.601801	-5.6822
ZNF121	6.32711	2.97595	0.180892	0.00321956	0.0525218	-2.0223
ZMIZ2	7.59853	3.13642	0.180636	0.00192391	0.038802	-1.56759
PDE8A	5.921	2.78598	0.18053	0.00576315	0.0763194	-2.53196
KANK1	6.53638	2.18008	0.180476	0.0302244	0.200737	-3.94516
IL37	1.85212	0.894389	0.180425	0.37201	0.667388	-5.82936
DNAJB7	1.09846	2.27427	0.18023	0.0238335	0.174741	-3.74701
GPAT2	3.25643	1.16617	0.180196	0.244704	0.554848	-5.56046
SATB1	5.55807	1.58962	0.180027	0.113238	0.385042	-5.00223
ALAS2	0.772977	1.29376	0.179859	0.196994	0.50016	-5.41005
RNF151	0.61884	1.49166	0.179816	0.137103	0.422777	-5.14636
C7orf34	0.309448	1.84883	0.179789	0.0657122	0.294377	-4.57774
PICK1	6.20364	3.37832	0.179788	0.000850923	0.0232339	-0.840862
SUGP2	7.02276	3.83282	0.179749	0.000161886	0.00725606	0.65541
CTC-487M23.8	3.00472	1.23957	0.179713	0.216347	0.523951	-5.47582
ILDR2	2.85608	1.30658	0.179706	0.192608	0.494006	-5.39409
YOD1	4.42432	3.25507	0.179548	0.00129713	0.0308292	-1.2173
CCHCR1	6.21339	2.92124	0.17954	0.00381896	0.0585938	-2.17229
HMGN5	5.42449	1.45753	0.179533	0.146279	0.435583	-5.19446
TRMT10B	5.34995	3.59577	0.179515	0.000392616	0.0137506	-0.146017
ACSBG1	1.95265	1.83262	0.179479	0.0680982	0.299929	-4.60611
MAN2A2	6.60779	3.3803	0.179449	0.000845094	0.0231532	-0.83471
TSPAN7	5.18307	1.2753	0.179327	0.203438	0.507676	-5.43276
ENDOU	1.31559	1.45079	0.179321	0.148145	0.438274	-5.20383
C21orf90	2.96758	0.907143	0.179307	0.365242	0.661474	-5.81831
SLC26A10	3.82286	1.10298	0.179302	0.271142	0.581513	-5.62925
PTGES3L-AARSD1	4.05245	1.60414	0.179241	0.109998	0.379627	-4.9801
WDR27	6.31771	2.58575	0.179234	0.0103077	0.107087	-3.03506
VANGL1	4.94864	3.07061	0.179223	0.00238229	0.0434733	-1.75673
AL627171.2	0.789353	1.44289	0.179066	0.150357	0.441376	-5.21476
ST6GALNAC2	4.50158	1.24541	0.178991	0.214196	0.520819	-5.46886
PCED1A	6.53235	2.26789	0.178903	0.0242259	0.176622	-3.76069
WDR62	4.37131	1.7812	0.178633	0.0761449	0.316695	-4.69451
SUN3	0.900629	1.2462	0.178587	0.213907	0.520599	-5.46792
NACA2	1.21019	1.22311	0.178332	0.222488	0.531003	-5.49524
SIN3B	6.41932	3.67104	0.178203	0.000297766	0.0111813	0.103547
LDLRAD4	5.17168	1.80288	0.178182	0.0726622	0.310493	-4.65754
ZNF440	4.84196	2.09687	0.177996	0.037053	0.222709	-4.1135
EFCC1	4.13806	1.8206	0.177883	0.069913	0.303084	-4.62699
LRCH4	6.91301	3.1048	0.177828	0.00213289	0.0412403	-1.65893
NEO1	6.28411	1.72438	0.177757	0.0859285	0.337132	-4.78934
P2RX3	0.58188	1.49444	0.177752	0.136376	0.421462	-5.1424
C7orf61	2.52459	1.31631	0.177745	0.189327	0.490345	-5.38187
AMIGO1	4.11845	1.79526	0.177695	0.0738703	0.313226	-4.67058
TRIM72	1.32464	0.862217	0.177679	0.389429	0.680772	-5.85653
STAMBPL1	5.74731	2.12464	0.177625	0.0346401	0.215092	-4.05802
ERV3-1	5.28687	1.86537	0.177535	0.0633506	0.290436	-4.54855
AP000974.1	1.5882	1.88902	0.177516	0.0600951	0.283757	-4.50636
TECPR1	5.36367	2.91373	0.177485	0.00390873	0.0595198	-2.19266
SLC22A13	0.753993	2.40019	0.177415	0.0171495	0.144396	-3.46964
CDK20	4.39398	2.0561	0.177405	0.0408549	0.234364	-4.19367
GNAL	3.58109	1.61603	0.177368	0.107403	0.376811	-4.96185
PITPNM1	6.00435	1.84365	0.177244	0.0664669	0.296052	-4.58683
ESRRA	7.16139	2.35004	0.177224	0.0195828	0.155285	-3.58184
FOXD2	3.07464	0.890836	0.177203	0.37391	0.668924	-5.83241
FBXL2	4.20113	1.28273	0.177181	0.200827	0.504755	-5.42366
[truncated: 16,213 more rows]

## Sheet: S43 ESCA_limmaOut
Name	AveExpr	t	logFC	P.Value	Adj pval	B
KRT13	8.47796	2.43931	4.80002	0.0162566	0.291402	-3.11122
SPRR2A	7.94194	2.522	4.72318	0.0130489	0.273787	-2.93644
GBP6	4.62465	2.94233	4.69876	0.00394518	0.215454	-1.96975
ADH7	2.6013	3.5075	4.57693	0.000645965	0.158165	-0.474377
SPRR2F	3.71707	2.92033	4.37046	0.00421011	0.215454	-2.02299
TMPRSS11D	4.4176	2.80851	4.33157	0.00585377	0.222235	-2.29121
TMPRSS11A	3.66029	2.90855	4.32532	0.00436028	0.215454	-2.0516
KRT15	7.38865	2.90992	4.3237	0.00434797	0.215454	-2.04906
SPRR2D	7.13914	2.49207	4.31828	0.0141379	0.279471	-3.0003
SPRR3	8.40895	2.22159	4.2367	0.0282857	0.339354	-3.54639
LY6D	7.17661	2.38752	4.21472	0.0186064	0.298555	-3.21803
SPRR2E	6.60166	2.34758	4.19233	0.02062	0.307053	-3.29902
CAPNS2	4.56046	2.96241	4.18392	0.003713	0.213729	-1.92022
SPRR1A	7.31187	2.19958	4.1195	0.0298541	0.345397	-3.58833
SPRR2B	3.46372	2.74415	4.04313	0.00704085	0.233482	-2.44097
A2ML1	5.32732	2.43175	4.02654	0.0165821	0.291742	-3.12693
KRT5	8.61434	2.23451	3.99235	0.027399	0.335837	-3.5216
SPRR1B	8.0208	2.13644	3.92704	0.0347815	0.361233	-3.70656
CLCA2	4.88683	2.44015	3.88658	0.0162196	0.291402	-3.10943
TMPRSS11E	4.68691	2.45659	3.85268	0.01553	0.286661	-3.07501
CALML3	6.25691	2.12711	3.84073	0.0355662	0.362043	-3.72376
SBSN	6.29688	2.27231	3.81756	0.0249419	0.326297	-3.44828
C10orf99	5.21022	2.17138	3.77484	0.0319743	0.350535	-3.64153
TP53AIP1	3.6598	3.28	3.73776	0.00137354	0.183067	-1.10155
KRT6A	8.56164	1.95787	3.71739	0.0526876	0.406498	-4.02374
IVL	5.10541	2.09511	3.68524	0.0383752	0.368224	-3.78224
DAPL1	4.81131	2.8307	3.66494	0.00548763	0.221416	-2.23875
KRT6C	5.26136	1.8657	3.56187	0.0646532	0.440451	-4.17742
FAM83C	3.8355	2.65082	3.54954	0.00916146	0.245005	-2.65335
SERPINB13	4.66498	2.03395	3.54284	0.0442763	0.382428	-3.89172
DSG3	6.15511	2.24887	3.53761	0.0264414	0.335108	-3.49386
CERS3	4.72798	2.60435	3.52033	0.0104254	0.252819	-2.75702
GRHL3	5.16303	2.5813	3.43046	0.0111082	0.258065	-2.80781
FAT2	4.64705	2.78062	3.42859	0.00634418	0.226237	-2.35651
S100A8	10.1305	2.31165	3.41911	0.0225929	0.316004	-3.37082
CSTA	7.62675	2.19348	3.38348	0.0303022	0.346659	-3.5999
RHCG	7.73618	1.85702	3.38093	0.0658894	0.442633	-4.19155
KRT6B	7.31816	1.93263	3.37857	0.0557614	0.414163	-4.06651
UGT1A7	3.33837	2.65323	3.37854	0.00909824	0.244473	-2.64782
KRT24	2.61856	2.5097	3.35394	0.0134726	0.276934	-2.9622
GJB6	5.28089	2.13391	3.35329	0.0349924	0.361304	-3.71122
PKP1	6.76515	2.32405	3.34569	0.0218938	0.314456	-3.34615
IL36G	3.8999	3.19103	3.3368	0.00182723	0.183067	-1.3376
KRT16	7.58849	2.04881	3.33335	0.0427758	0.377255	-3.86539
FOXN1	3.73663	2.91969	3.29507	0.00421576	0.215454	-2.02419
TP63	5.36491	2.68478	3.26562	0.00833767	0.240877	-2.57729
AC119673.1	3.64619	2.29594	3.26137	0.0234915	0.321433	-3.40159
LGALS7B	7.44884	2.11212	3.25175	0.0368585	0.363931	-3.75124
KRT14	8.12825	2.04923	3.23695	0.0427342	0.377255	-3.86465
DSC3	5.23229	2.40733	3.22093	0.0176725	0.294394	-3.17737
S100A7	7.34038	1.99534	3.18122	0.0483906	0.394274	-3.95931
MYCL	4.18539	4.06571	3.17758	8.79062e-05	0.0905736	1.20025
KRTDAP	5.05832	2.32092	3.17062	0.0220644	0.315284	-3.35229
IL36RN	3.84276	2.46479	3.13889	0.0151857	0.284914	-3.05741
GPR87	4.55659	2.29627	3.13143	0.0234795	0.321433	-3.40109
ZNF812	3.86818	2.92748	3.12292	0.00411883	0.215454	-2.0052
FOXE1	3.14497	2.87635	3.06827	0.00479457	0.218026	-2.1291
S100A2	9.17561	2.1035	3.06789	0.0376203	0.365014	-3.76697
ZNF750	5.04476	2.29639	3.05393	0.0234751	0.321433	-3.40091
BNIPL	5.06284	2.5244	3.05207	0.0129595	0.272854	-2.93106
GSDMC	4.74584	2.35367	2.99851	0.0202935	0.306405	-3.28657
HCAR2	4.70745	2.64614	2.98732	0.00928361	0.245609	-2.66395
S100A9	10.9639	2.27664	2.98257	0.0246732	0.326297	-3.43981
LYPD3	7.73007	2.23266	2.97484	0.0275238	0.335837	-3.52514
ANXA8L1	4.81319	2.18048	2.97099	0.031269	0.349081	-3.62433
PLCH2	4.96236	3.12227	2.95468	0.00227032	0.187334	-1.51659
GJB2	7.33248	2.21523	2.94892	0.0287313	0.342019	-3.55855
TGM1	6.42653	2.17348	2.94837	0.0318117	0.350012	-3.63758
IGFL1	4.08641	2.02827	2.94173	0.0448503	0.384295	-3.90164
KRT17	8.6224	2.45586	2.93558	0.0155633	0.286661	-3.07665
GJB5	5.66748	2.24386	2.93519	0.0267723	0.335837	-3.50356
ALDH3B2	6.04333	2.04262	2.93249	0.0433959	0.37869	-3.87638
RHOV	6.18739	2.30678	2.93045	0.0228726	0.317739	-3.38047
HCAR3	4.17006	2.91894	2.91492	0.00422522	0.215454	-2.02602
ALDH3A1	4.54305	2.44621	2.91132	0.0159535	0.289966	-3.09648
TGM3	4.836	1.65025	2.88172	0.101643	0.514504	-4.50947
TMPRSS11B	3.75901	1.62969	2.87992	0.105915	0.522519	-4.53913
SLURP1	4.84236	1.54781	2.85184	0.124439	0.54593	-4.65382
NCCRP1	5.58879	1.80061	2.84742	0.074407	0.465664	-4.28177
FAM25A	4.5037	1.73745	2.83731	0.0850018	0.486376	-4.37969
S1PR5	4.1602	3.05513	2.82586	0.00279565	0.198884	-1.68783
TMEM40	5.6065	1.84183	2.78261	0.0680989	0.449354	-4.2161
SPRR2G	3.14351	2.34628	2.77064	0.020671	0.307053	-3.30122
PVRL4	5.47136	2.55103	2.76534	0.0120606	0.264503	-2.87366
LTB4R2	4.97846	2.93325	2.75735	0.0040494	0.215454	-1.99126
IRX4	3.1104	2.33763	2.75586	0.0211327	0.308707	-3.31859
FGFR3	6.12413	2.75662	2.75387	0.00680016	0.231053	-2.41263
CRABP2	7.97487	2.47685	2.74347	0.0147219	0.282708	-3.0325
TRIM29	8.66662	2.00402	2.72709	0.0474382	0.390265	-3.94422
SCEL	5.65724	1.71346	2.70322	0.0893452	0.495793	-4.41603
TACSTD2	8.02048	2.42988	2.69239	0.0166635	0.291742	-3.13081
NTF4	3.56789	2.708	2.64708	0.00780086	0.238039	-2.52385
KLK13	5.11828	1.58679	2.63571	0.11533	0.535916	-4.59994
ANXA8L2	5.85504	1.69769	2.61942	0.092293	0.499952	-4.43965
CNFN	7.79571	1.68309	2.61244	0.0950931	0.504091	-4.46134
KRT78	5.04623	1.52501	2.60678	0.130025	0.553274	-4.68475
SFN	8.29329	1.99629	2.60433	0.048285	0.393981	-3.95766
PGLYRP4	3.76948	2.35473	2.59458	0.0202288	0.306398	-3.2842
USH1G	2.61707	2.60975	2.59307	0.0102639	0.250908	-2.74468
CRNN	4.88807	1.28233	2.58588	0.202327	0.636733	-4.98657
SERPINB2	5.47698	1.7752	2.57062	0.0785327	0.47172	-4.32157
HS3ST6	2.32659	2.51575	2.53756	0.0132558	0.274647	-2.94926
ADAD2	3.14511	3.59728	2.52993	0.000475063	0.141833	-0.21774
SUSD4	4.04965	3.09145	2.5178	0.0024985	0.194844	-1.59547
S100A7A	3.00344	2.47554	2.51274	0.0147586	0.282708	-3.03475
CRCT1	5.79109	1.38489	2.51271	0.168789	0.598936	-4.86515
KLRG2	2.83691	3.03954	2.51084	0.00293298	0.201512	-1.7272
SDR9C7	3.30695	2.31734	2.5106	0.0222517	0.315284	-3.35912
SERPINB3	6.19366	1.40807	2.49985	0.161829	0.59101	-4.83645
SYTL1	5.2619	3.13878	2.49773	0.00215526	0.186912	-1.47379
BNC1	3.86748	2.31417	2.49743	0.0224314	0.315704	-3.36544
SPRR4	1.98106	2.69936	2.49703	0.00799365	0.238843	-2.54355
WFDC5	3.38214	2.34635	2.4962	0.0206676	0.307053	-3.30109
PLA2G3	2.81329	2.44758	2.48464	0.0158911	0.289699	-3.09346
IL1RN	7.25124	1.72634	2.47007	0.0869947	0.490775	-4.39659
QRFPR	2.07089	3.93147	2.45947	0.000144576	0.0940366	0.780756
BLOC1S5-TXNDC5	0.660688	4.20096	2.45836	5.2664e-05	0.083671	1.63315
FGFBP1	6.62639	1.72711	2.45594	0.0868549	0.49074	-4.39541
LPAR3	3.49531	2.41283	2.45588	0.0174069	0.294146	-3.16563
IL20RB	6.0334	2.60067	2.42192	0.0105322	0.253377	-2.76518
ASPG	4.29318	2.18117	2.39911	0.031204	0.349081	-3.62286
DEFB1	5.9068	1.93614	2.39395	0.0553252	0.41344	-4.0606
RAET1L	4.92433	1.80535	2.37249	0.0736494	0.464601	-4.27426
HES2	4.97069	1.91415	2.3653	0.0580971	0.419534	-4.09744
MUC15	3.11993	2.4094	2.35894	0.0175633	0.294394	-3.1727
DMRTA2	2.5412	2.93771	2.35787	0.00399457	0.215454	-1.98018
IRX6	1.79352	3.67717	2.353	0.000359811	0.129993	0.0148178
ANXA8	6.07139	1.60736	2.35199	0.110741	0.528628	-4.57098
WNT7B	4.75293	2.15547	2.34645	0.0332123	0.355383	-3.67107
DLK2	4.34413	3.04873	2.33613	0.00285131	0.20038	-1.70402
AKR1B10	4.56255	2.10241	2.32613	0.0376998	0.365014	-3.76877
TPRXL	4.932	2.58936	2.31099	0.0108562	0.256571	-2.78965
PLA2G4E	3.73576	2.33566	2.30595	0.0212393	0.308707	-3.32255
KLK12	4.13734	1.51433	2.30583	0.132696	0.55522	-4.69907
PI3	9.21222	1.61322	2.29216	0.109462	0.527073	-4.56268
DUOXA1	5.01886	1.9599	2.29064	0.0524373	0.406498	-4.02022
S100A14	8.19206	1.79928	2.28861	0.0746183	0.465911	-4.28386
SDC1	7.19682	2.41939	2.28757	0.0171263	0.292868	-3.15252
EVPL	6.70421	2.26344	2.27789	0.0254992	0.330293	-3.46556
HAS3	5.29066	2.99955	2.25685	0.00331419	0.208221	-1.8274
FGFBP2	2.99367	3.58956	2.23735	0.000487888	0.143313	-0.24001
MAB21L3	2.80777	2.51033	2.22776	0.01345	0.276934	-2.96086
NEFM	2.34721	3.94841	2.22654	0.000135864	0.0940366	0.833104
GRHL1	5.7357	2.40114	2.22525	0.0179547	0.295919	-3.18997
IGSF9	4.00292	3.02232	2.21709	0.00309183	0.204016	-1.77048
VIT	2.8638	3.80052	2.21578	0.000232395	0.103945	0.381538
TGM5	3.65494	2.12309	2.21191	0.0358877	0.362584	-3.73091
WNT10A	3.79908	2.39682	2.21074	0.0181471	0.29741	-3.19855
DSC2	5.80211	2.20417	2.20822	0.0295145	0.345397	-3.57952
KRT4	6.62132	1.10172	2.20222	0.272905	0.69591	-5.17835
HEPN1	0.874394	3.76006	2.19112	0.000268518	0.112924	0.260222
AIM1L	6.66205	2.00109	2.18981	0.0477574	0.392063	-3.94931
CDH3	6.93681	2.62995	2.18615	0.00971467	0.246755	-2.70033
LGALS7	5.43214	1.38429	2.1795	0.168972	0.598936	-4.86588
EDARADD	2.06784	3.62426	2.17713	0.000432708	0.13257	-0.139635
EPHX3	4.95342	1.79585	2.16409	0.0751561	0.466397	-4.28923
KRT31	2.40472	2.01988	2.16391	0.0457163	0.386116	-3.9163
ESRP2	5.43712	3.18118	2.1543	0.00188526	0.183067	-1.36341
LMO1	1.34452	4.1412	2.15222	6.6132e-05	0.0905736	1.44063
LCE3D	3.30598	1.5508	2.14727	0.123693	0.544811	-4.6497
FSTL4	2.96405	3.2479	2.12697	0.00152348	0.183067	-1.18733
PPP1R14C	4.92238	1.98744	2.11418	0.0492559	0.395939	-3.97288
CLCA4	4.91723	1.25882	2.11056	0.210666	0.644644	-5.01313
C12orf54	3.16702	2.1198	2.11029	0.0361699	0.363479	-3.73694
OTX1	3.88144	4.3475	2.10575	2.98666e-05	0.0729272	2.11332
P2RY2	4.69924	2.56441	2.10187	0.0116214	0.262349	-2.84418
IRX3	3.76969	2.2326	2.10102	0.0275088	0.335837	-3.52495
HBE1	1.27225	3.1482	2.09273	0.00209224	0.18497	-1.44934
TNNT3	2.76857	2.80823	2.0886	0.00585291	0.222235	-2.29129
LCE1C	1.83603	2.70591	2.08425	0.007847	0.238039	-2.52861
SLC39A2	3.46788	1.75025	2.0839	0.0827376	0.479769	-4.36004
LCE3E	2.52721	1.67852	2.07145	0.095956	0.505782	-4.46803
PRSS27	6.12327	1.73531	2.06702	0.0853874	0.487791	-4.38296
SERPINB4	5.01279	1.35325	2.05701	0.178649	0.609681	-4.90357
AKR1B15	2.28612	2.72715	2.04706	0.00738849	0.235231	-2.47999
WNT4	3.99735	2.83376	2.04626	0.00543346	0.221416	-2.23089
DAPP1	5.15959	2.50313	2.03987	0.0137122	0.278555	-2.97623
PVRL1	6.89243	2.71505	2.03526	0.00765288	0.238039	-2.50821
DSP	6.92992	2.07704	2.03394	0.0400423	0.370481	-3.81487
NPPC	2.09815	2.75789	2.02476	0.00676769	0.23038	-2.409
WNT3A	2.13305	2.8618	2.02202	0.00500465	0.218572	-2.16402
TRPV4	4.48988	2.8493	2.01768	0.00519193	0.220611	-2.19391
AMTN	1.74258	2.95354	2.01492	0.00380908	0.213805	-1.94131
EGFL6	3.79079	2.96606	2.01073	0.00366816	0.213729	-1.91048
PAX9	5.81347	2.12205	2.00685	0.0359898	0.363094	-3.73296
LY6G6C	4.45768	2.1772	2.00453	0.0315057	0.349081	-3.63032
PITX1	7.61822	2.40255	2.00232	0.0178913	0.295409	-3.18713
CHODL	2.36271	3.98015	1.99494	0.000120863	0.0940366	0.931695
ABCA13	3.82655	2.64586	1.98996	0.00928698	0.245609	-2.66434
RNF165	2.81868	3.38747	1.98741	0.000965979	0.16518	-0.809458
RIPK4	5.0989	2.77482	1.98516	0.00644638	0.226261	-2.36961
IRX5	2.93934	2.60341	1.98381	0.0104447	0.252936	-2.75868
NXPH4	4.33181	2.74425	1.98195	0.00703696	0.233482	-2.44058
TENM2	3.15542	2.85336	1.98129	0.00513037	0.218816	-2.18421
F8A2	2.3049	1.83992	1.96918	0.0683548	0.450064	-4.21906
CALML5	4.64667	1.48986	1.96895	0.139011	0.56292	-4.73156
CLDN8	2.04258	2.35654	1.96484	0.0201348	0.306345	-3.28053
FAM83B	4.41041	2.58137	1.9601	0.0110957	0.258065	-2.80714
ATP13A4	2.90229	2.09206	1.95882	0.0386302	0.368391	-3.78753
CYP4F22	1.90871	1.99297	1.95693	0.0486287	0.394274	-3.96324
ENDOU	3.43088	1.79845	1.95534	0.0747254	0.466167	-4.28509
S100A12	5.55485	1.97712	1.9451	0.0504315	0.399677	-3.99071
TFAP2C	5.39354	2.23447	1.9448	0.0273877	0.335837	-3.52144
LGI3	2.54661	2.93907	1.94364	0.0039783	0.215454	-1.97684
DPYSL4	2.7371	3.79859	1.92966	0.000234007	0.103945	0.375731
PROM2	6.05898	2.42588	1.91763	0.0168309	0.291742	-3.13886
GJB3	5.86344	1.88283	1.90692	0.0622651	0.43402	-4.14935
SULT1E1	2.18721	2.68403	1.89927	0.00834654	0.240877	-2.57838
MYO3A	1.16916	3.83614	1.89372	0.000204467	0.103945	0.489124
IRF6	5.88858	2.29823	1.89229	0.0233621	0.321227	-3.39719
MUC21	3.58518	1.04351	1.89114	0.29891	0.719405	-5.23412
RPRM	1.42596	3.08434	1.88781	0.00255423	0.194844	-1.61361
FAM160A1	3.81044	3.34567	1.88762	0.00110876	0.171125	-0.923974
NSG1	4.73591	2.43358	1.88728	0.0164873	0.29152	-3.12265
C1orf110	2.28261	2.54807	1.88582	0.0121488	0.264657	-2.87966
C9orf169	5.65443	1.48494	1.88269	0.14032	0.564926	-4.73804
TTC22	5.29002	2.18316	1.87871	0.0310565	0.348921	-3.61915
TP73	4.43345	3.09844	1.87289	0.00244478	0.194306	-1.57759
CDHR1	3.61479	1.9107	1.87025	0.0585294	0.421153	-4.10312
KLK5	3.72914	1.50839	1.86945	0.134193	0.556496	-4.70699
ABCA12	3.66093	2.33754	1.86719	0.0211374	0.308707	-3.31877
KLC3	4.41948	1.6687	1.86274	0.0978958	0.509103	-4.48249
ALOX12B	2.93375	2.20022	1.85973	0.0297874	0.345397	-3.58683
NKX2-8	2.57239	2.17953	1.85721	0.0313281	0.349081	-3.62594
FABP5	9.63285	2.18805	1.85311	0.0307013	0.348152	-3.6101
CXCL17	3.42688	1.58984	1.84992	0.114613	0.534886	-4.59563
ZACN	3.91042	2.09041	1.84615	0.0387809	0.368391	-3.79052
SCNN1B	3.23019	2.07209	1.84441	0.0404891	0.372185	-3.82357
TMEM154	4.7899	2.30258	1.83917	0.0230983	0.319578	-3.38841
SPTBN2	6.07287	2.40356	1.83896	0.017839	0.295237	-3.1849
MREG	5.16382	3.02038	1.83217	0.00311022	0.204384	-1.77534
VSNL1	5.84137	1.95914	1.82683	0.0525282	0.406498	-4.02152
CDH22	0.974029	2.98954	1.82135	0.00341653	0.2108	-1.85232
SFTPC	1.11282	2.36058	1.81624	0.019927	0.304711	-3.27236
STATH	1.09374	2.68385	1.81133	0.00835066	0.240877	-2.57878
CAPN14	3.88437	1.20436	1.81077	0.230928	0.663877	-5.07283
RAB38	5.49734	2.21852	1.80894	0.0284846	0.340883	-3.55202
SOSTDC1	1.93601	3.14934	1.80598	0.00208473	0.18497	-1.44638
RP11-618P17.4	0.989713	3.52385	1.80428	0.000611047	0.158165	-0.428012
FAM153C	2.30593	2.52303	1.80032	0.0129989	0.273362	-2.93366
SLC6A2	2.18678	2.43701	1.7966	0.0163392	0.29152	-3.1155
UGT1A6	3.65041	1.89183	1.79507	0.0610248	0.430602	-4.13443
PADI3	3.66942	1.6994	1.79378	0.0919435	0.499098	-4.43704
PIGY	0.446339	2.24105	1.7861	0.0269394	0.335837	-3.50865
FXYD3	8.36676	2.2352	1.78259	0.0273458	0.335837	-3.52016
LTB4R	6.56149	2.75184	1.782	0.00688842	0.23221	-2.42324
HEPACAM	0.876099	3.32362	1.77333	0.00119183	0.177915	-0.983929
SPINK5	5.53764	1.13352	1.77192	0.259371	0.68708	-5.14663
POU3F1	2.74696	2.38081	1.77134	0.0189152	0.299153	-3.23128
PPL	7.68825	2.10731	1.77108	0.0372774	0.364814	-3.75999
PITX2	5.31187	2.83874	1.76942	0.00535494	0.221416	-2.21905
CYP4F3	4.19174	2.0282	1.76877	0.0448466	0.384295	-3.90167
RNASE7	3.63207	1.48061	1.76635	0.14144	0.565238	-4.74369
SPINK7	3.15875	1.09558	1.76415	0.275556	0.699042	-5.18438
KREMEN2	3.42962	2.59417	1.76102	0.0107133	0.254772	-2.77904
PLEKHN1	5.28534	2.04129	1.75949	0.0435113	0.378971	-3.87858
FAM167A	2.48989	3.62489	1.75724	0.000431766	0.13257	-0.137811
GABRE	6.62832	3.19734	1.75358	0.00179095	0.183067	-1.32104
ALOX12	4.13741	1.94087	1.75299	0.0547179	0.411641	-4.05247
BMP3	1.15289	2.56535	1.75051	0.0115917	0.262349	-2.84214
CPA1	1.61604	1.92478	1.74856	0.0567232	0.415322	-4.07957
TIMM10B	1.42139	2.74012	1.74826	0.00712047	0.233482	-2.45012
ZNF185	6.70325	1.75827	1.7436	0.0813832	0.477085	-4.34778
RYR1	4.71325	3.17874	1.73515	0.00189989	0.183067	-1.36979
DEFB4A	4.11521	1.33245	1.7343	0.185349	0.618803	-4.92836
FAM25G	2.68594	1.45172	1.73279	0.149298	0.576644	-4.78117
SNX31	2.84741	2.38106	1.72976	0.018903	0.299153	-3.23077
AFF2	2.04573	3.35513	1.72757	0.00107481	0.168884	-0.898156
RBBP8NL	2.92027	2.27316	1.72153	0.0248705	0.326297	-3.44628
ZBED2	3.66348	1.8108	1.7159	0.0727789	0.461197	-4.26557
DUSP13	1.85781	2.58747	1.71535	0.010912	0.2567	-2.79377
KLK10	6.95698	1.22451	1.71465	0.223283	0.656456	-5.05104
NTRK2	4.41434	3.32837	1.71261	0.00117344	0.177532	-0.971023
GRHL2	4.16384	3.18639	1.71023	0.00185434	0.183067	-1.34976
FGF11	4.85517	2.44408	1.70832	0.0160385	0.290849	-3.10078
DLX3	3.03324	2.23833	1.70702	0.0271215	0.335837	-3.5139
AQP3	7.38799	1.38472	1.70461	0.168842	0.598936	-4.86536
GABRA5	1.43558	2.1787	1.70328	0.0313908	0.349081	-3.62749
AC009060.1	2.52774	2.61515	1.69547	0.0101122	0.249207	-2.73273
SPAG17	3.64837	1.75762	1.69299	0.0814696	0.477389	-4.34871
RIPPLY2	1.10663	2.71012	1.68992	0.0077541	0.238039	-2.51899
CASP14	1.78164	2.18407	1.68945	0.0309839	0.348921	-3.61738
PNCK	5.12898	2.79386	1.68893	0.00610185	0.224711	-2.32508
COL17A1	5.76867	1.45136	1.68124	0.149423	0.576666	-4.78165
FAM83F	4.05164	2.39656	1.67526	0.0181594	0.29741	-3.19908
AL162389.1	1.99648	3.21171	1.66669	0.00171079	0.183067	-1.28321
ZBTB7C	4.74356	2.539	1.66591	0.0124507	0.268346	-2.89927
EDN2	3.3113	2.18431	1.66549	0.0309658	0.348921	-3.61693
CAMP	1.84212	2.89822	1.66406	0.00449401	0.218026	-2.07634
PRRG4	5.43136	2.82989	1.66099	0.00549528	0.221416	-2.24008
SOX2	4.53912	2.36452	1.6596	0.0197266	0.303445	-3.2644
IGSF3	5.1726	3.35757	1.65026	0.00106623	0.168884	-0.891496
ACPP	4.81755	1.7681	1.65001	0.079692	0.472973	-4.3325
DNASE1L3	3.91334	2.40676	1.64347	0.0176843	0.294394	-3.17813
C3orf67	4.19196	2.0863	1.64111	0.0391588	0.368469	-3.79796
PCP4L1	4.04087	2.64405	1.6393	0.00933384	0.245609	-2.66839
GPR115	5.26157	1.70913	1.63916	0.0901315	0.495793	-4.4225
BCL11B	4.31754	2.91772	1.6374	0.00424064	0.215454	-2.02899
C1QTNF9	1.53362	3.38471	1.63242	0.000974862	0.16518	-0.817067
KRT75	2.15048	2.31529	1.6294	0.0223677	0.315302	-3.3632
WFDC12	2.78948	1.64801	1.62849	0.102076	0.514961	-4.51268
BMP7	5.40312	2.20179	1.61826	0.0296731	0.345397	-3.58384
DUOX1	5.34531	1.8471	1.61584	0.0673069	0.447387	-4.20752
EVPLL	2.41556	1.62234	1.61429	0.107465	0.524945	-4.54963
RAPGEFL1	7.02774	2.17016	1.61205	0.0320604	0.350631	-3.6437
PTPRZ1	4.14135	2.7837	1.61139	0.00628354	0.225968	-2.34888
MPZL2	7.08158	2.27629	1.60684	0.0246858	0.326297	-3.44032
F12	5.80543	2.10764	1.59765	0.0372371	0.364814	-3.75926
C4orf6	1.25693	2.91441	1.5959	0.00428268	0.215454	-2.03704
GLI1	3.21422	3.21347	1.59222	0.00170122	0.183067	-1.27858
SEMA3F	6.68869	3.52167	1.5876	0.000615601	0.158165	-0.434209
EN2	1.3279	2.99602	1.586	0.00334992	0.208221	-1.83619
AC110619.2	2.02944	2.23372	1.57929	0.027433	0.335837	-3.5228
FHDC1	4.05703	3.50403	1.57612	0.0006536	0.158165	-0.484178
CD164L2	2.96125	1.57016	1.57603	0.119121	0.539384	-4.62304
FDCSP	3.32684	1.50272	1.57569	0.135647	0.558608	-4.71454
COL4A6	5.01078	1.77539	1.57503	0.078476	0.471694	-4.32119
SH3BP1	6.94806	3.29513	1.57415	0.00130778	0.183067	-1.06091
CELSR1	5.23755	2.57534	1.57291	0.0112802	0.259716	-2.82034
FAM83A	6.52527	1.08785	1.56313	0.278956	0.702578	-5.1919
EHF	5.83282	1.8607	1.56232	0.0653492	0.441827	-4.1855
SERPINB10	1.18846	2.89469	1.56095	0.00454122	0.218026	-2.08486
CYP4F11	4.02489	1.86012	1.56023	0.0654198	0.441827	-4.18639
P2RY1	4.20368	2.36546	1.55863	0.0196788	0.303445	-3.26249
SULT2B1	6.38023	1.17727	1.55749	0.241539	0.672307	-5.10157
MFSD2A	5.76769	2.83883	1.55735	0.00535356	0.221416	-2.21884
KPRP	2.08529	1.38366	1.55265	0.169139	0.598942	-4.86666
ADH1A	1.73796	2.534	1.54424	0.0126201	0.269463	-2.91006
GALNT14	4.24777	1.79502	1.54196	0.075273	0.466601	-4.29048
SLC6A11	2.64063	1.41607	1.54078	0.159453	0.58758	-4.82644
PPP2R2C	4.74234	1.59313	1.53784	0.113873	0.533147	-4.59102
GOLGA6L10	2.1114	2.62722	1.53733	0.00978037	0.248078	-2.70594
RP11-293I14.2	1.87239	1.77128	1.53575	0.079159	0.472208	-4.32757
CARD17	2.40564	2.08582	1.53387	0.0392028	0.368591	-3.79883
SLC7A5	6.80144	2.66681	1.52639	0.00875985	0.243544	-2.61731
IL36B	2.22783	1.69491	1.52518	0.0927937	0.500136	-4.44373
ANXA1	10.0778	1.86874	1.52466	0.0642193	0.439391	-4.17244
FKSG61	3.26947	2.96168	1.52432	0.00371688	0.213729	-1.92128
ARHGAP40	2.94063	1.39337	1.5193	0.166191	0.596622	-4.8547
C1orf177	2.27929	1.50668	1.51856	0.134631	0.557251	-4.70928
FETUB	2.00682	1.67086	1.51746	0.0974642	0.50831	-4.47932
PTPN13	4.88112	3.07682	1.51013	0.00261446	0.195142	-1.63277
DSG1	3.2621	1.38632	1.50615	0.168327	0.598936	-4.86339
PLEKHG4B	1.97622	2.87272	1.50471	0.00484629	0.218026	-2.13784
DENND2C	4.80256	2.11779	1.50176	0.0363431	0.363494	-3.74062
PAK6	4.5717	2.05753	1.50037	0.0418924	0.375954	-3.84965
LY6G6E	0.872536	3.45835	1.49979	0.00076257	0.158165	-0.612706
IL1A	4.63526	1.59366	1.49935	0.113753	0.533147	-4.59027
CPA4	3.35711	1.32984	1.49755	0.1862	0.62007	-4.93145
TNFRSF18	4.73446	2.42269	1.49472	0.0169644	0.291742	-3.14525
MYLK	7.12834	2.38454	1.49144	0.0187384	0.298913	-3.2238
TMC1	2.49066	1.97988	1.48675	0.0501016	0.398973	-3.98586
NIPAL4	4.78433	2.04137	1.48039	0.0434995	0.378971	-3.87841
HILPDA	6.41055	2.43917	1.47494	0.0162475	0.291402	-3.11103
NDUFA4L2	7.80987	2.84263	1.4746	0.00529441	0.221416	-2.20981
UGT1A4	1.45788	3.15614	1.46936	0.00204056	0.183067	-1.42872
STAR	2.71938	2.94683	1.46339	0.0038867	0.214499	-1.95781
TMEM79	6.31623	1.87559	1.46255	0.063258	0.436106	-4.16121
CNGB1	2.10926	2.46157	1.46239	0.015315	0.285192	-3.06415
SERPINB5	7.25186	1.2267	1.45838	0.222461	0.655257	-5.04865
CSTB	9.26181	1.66011	1.45829	0.0996374	0.512674	-4.49512
SLC44A5	3.95112	1.90977	1.45594	0.0586495	0.421298	-4.10466
KCNJ15	2.7983	1.77684	1.45464	0.0782348	0.47163	-4.31893
CDC42BPG	4.39888	2.51871	1.45215	0.0131506	0.274341	-2.94291
SPOCK3	1.40509	2.23997	1.45155	0.0270118	0.335837	-3.51074
E2F2	4.50028	2.25855	1.44958	0.0257941	0.331051	-3.47476
GNA15	6.45557	1.76689	1.44791	0.0799111	0.473128	-4.33443
SCGB1A1	2.25642	1.36674	1.44422	0.174368	0.60522	-4.88729
SLC9A3R1	7.3838	2.42341	1.44084	0.016935	0.291742	-3.14383
NKX2-5	1.21843	2.50821	1.43799	0.0135266	0.277199	-2.96538
DHCR24	6.92709	2.28744	1.4327	0.0240005	0.324733	-3.41836
VAV3	4.325	1.77572	1.43095	0.0784199	0.471694	-4.32067
MAGEA4	1.7984	1.73101	1.42423	0.0861273	0.489102	-4.38942
AC020907.1	2.44999	3.31883	1.42269	0.0012106	0.179248	-0.996891
SLC13A4	3.77355	2.75368	1.42247	0.00684979	0.231917	-2.41876
FAM153B	2.37945	2.06871	1.4207	0.0408113	0.372853	-3.82964
FAXC	4.61399	2.48085	1.41648	0.0145518	0.281835	-3.02353
OCA2	2.62905	2.18105	1.41092	0.0312127	0.349081	-3.62308
CLEC12B	1.46691	2.97492	1.40917	0.0035712	0.213241	-1.88856
FBXO27	4.33254	2.72307	1.40708	0.00747465	0.235231	-2.48935
POLQ	4.3195	2.71165	1.40671	0.00772063	0.238039	-2.5155
LYNX1	7.27455	1.65867	1.40579	0.099923	0.513593	-4.4972
EFCAB1	2.16363	2.596	1.39929	0.0106598	0.254772	-2.77502
SPINK8	0.75801	1.8616	1.39661	0.0652085	0.441479	-4.18398
CLEC2L	1.72347	2.46707	1.39382	0.0150939	0.284203	-3.0526
[truncated: 17,827 more rows]

## Sheet: S44 KICH_limmaOut
Name	AveExpr	t	logFC	P.Value	Adj pval	B
[truncated: 18,212 more rows]

## Sheet: S45 KIRC_limmaOut
Name	AveExpr	t	logFC	P.Value	Adj pval	B
[truncated: 18,212 more rows]

[truncated: 10 more sheets: S46 KIRP_limmaOut, S47 LIHC_limmaOut, S48 LUAD_limmaOut, S49 LUSC_limmaOut, S50 PRAD_limmaOut, S51 STAD_limmaOut, S52 THCA_limmaOut, S53 UCEC_limmaOut, S54 UCS_limmaOut, S55 TCGA_limmaOut]
