# Supplementary material for: African Americans and European Americans exhibit distinct gene expression patterns across tissues and tumors associated with immunologic functions and environmental exposures
Source: Sci Rep. 2021 May 10;11:9905. doi: 10.1038/s41598-021-89224-1 (PMC8110974; doi:10.1038/s41598-021-89224-1)
Supplement: Supplementary file 8 — Supplementary material 8 [file 41598_2021_89224_MOESM8_ESM.xlsx]

## Sheet: S56 overrepresentation of GO
SOURCE	GO term	# in category	# DE	# expected	Fold Enrichment	FDR
BRACA
BP	female sex differentiation	109	9	1.33	6.78	0.0419
MF	gated channel activity	342	17	4.17	4.08	0.0029
COAD
BP	antimicrobial humoral immune response mediated by antimicrobial peptide	103	7	0.4	17.49	3.68E-03
BP	neutrophil chemotaxis	75	5	0.29	17.16	4.68E-02
BP	chemokine-mediated signaling pathway	79	5	0.31	16.29	4.95E-02
MF	chemokine activity	48	5	0.19	26.81	8.98E-03
KIRP
BP, MF	no significant
KIRC
BP	positive regulation of fibrinolysis	4	3	0.04	75.91	0.00178
BP	plasminogen activation	11	5	0.11	46.01	0.0068
BP	inflammatory response	512	16	5.06	3.16	0.036
BP	biological adhesion	930	23	9.19	2.5	0.0346
MF	monooxygenase activity	107	8	1.06	7.57	0.0418
LUAD
BP	no significant
MF	glutathione transferase activity	27	4	0.06	64.35	0.00174
LUSC
BP	doxorubicin** metabolic process	9	3	0.03	89.11	0.0213
BP	daunorubicin** metabolic process	9	3	0.03	89.11	0.019
BP	keratinization	226	9	0.85	10.65	0.0012			**polyketide chemo agent
BP	antimicrobial humoral immune response mediated by antimicrobial peptide	103	5	0.39	12.98	0.049
MF	alditol:NADP+ 1-oxidoreductase activity	12	4	0.04	89.11	0.00148
MF	NADP-retinol dehydrogenase activity	11	3	0.04	72.91	0.0208
THCA
BP	regulation of T cell migration	44	5	0.22	23	0.0334
BP	killing of cells of other organism	85	6	0.42	14.29	0.0308
BP	antimicrobial humoral response	142	7	0.7	9.98	0.0357
BP	receptor-mediated endocytosis	239	9	1.18	7.62	0.06
MF	CXCR3 chemokine receptor binding	5	3	0.02	> 100	0.015
MF	chemokine activity	48	5	0.24	21.09	0.0293
UCEC
BP	lung goblet cell differentiation	3	3	0.03	86.16	0.0244		note-CXCL 10, 9, 13 Down
BP	intracellular steroid hormone receptor signaling pathway	68	8	0.79	10.14	0.00374
MF	serine-type endopeptidase inhibitor activity	97	8	1.13	7.11	0.0271
LUNG-normal
BP	sulfation	17	3	0.03	91.99	0.0386
BP	glutathione derivative biosynthetic process	22	3	0.04	71.08	0.058
BP	3'-phosphoadenosine 5'-phosphosulfate metabolic process	24	3	0.05	65.16	0.042
MF	glutathione transferase activity	27	4	0.05	77.23	0.00165
ESOPHAGUS-normal
BP	nitrobenzene metabolic process	4	3	0.06	48.57	0.0443
COLON-normal
BP	antigen processing and presentation, endogenous lipid antigen via MHC class Ib	5	2	0	> 100	0.0846
THYROID-normal
BP	cellular detoxification of nitrogen compound	3	2	0	> 100	0.00412
BP	xenobiotic catabolic process	12	2	0.01	> 100	0.025
BP	glutathione derivative biosynthetic process	22	3	0.01	> 100	0.00145
MF	glutathione binding	12	2	0.01	> 100	0.0296

## Sheet: S57 gtex.pooled.gsea.kegg
ID	Description	setSize	enrichmentScore	NES	pvalue	p.adjust	qvalues	rank	leading_edge	core_enrichment
hsa04062	Chemokine signaling pathway	186	0.515284	1.87288	0.000217533	0.0212289	0.0192233	2004	tags=24%, list=12%, signal=21%	CCL3L3/CCL4L1/CCL4L2/CCL3L1/CCL15/PF4V1/CCR6/XCL2/CXCR3/GRK1/CX3CR1/CCL13/CXCR6/XCR1/CCL5/VAV1/CCR5/CXCL10/CCL22/CCL8/CX3CL1/PLCB2/RAC2/CXCL14/CCR2/PIK3CG/CCL3/CCL28/ADCY1/CXCL11/GNG7/CCR4/ADCY8/CCL17/CCL25/VAV3/CXCL5/CXCL9/GNG8/GNAI1/CCR1/PAK1/CCR9/CCL4
hsa04061	Viral protein interaction with cytokine and cytokine receptor	98	0.596505	2.0308	0.0002331	0.0212289	0.0192233	2145	tags=40%, list=13%, signal=35%	CCL3L3/CCL4L1/CCL4L2/CCL3L1/CCL15/PF4V1/CCR6/XCL2/CXCR3/CX3CR1/CSF1R/CCL13/XCR1/CCL5/ACKR4/CCR5/CXCL10/TNF/CCL22/CCL8/CX3CL1/CXCL14/CCR2/CCL3/CCL28/CXCL11/CCR4/TNFSF10/CCL17/CCL25/CXCL5/CXCL9/IL2RG/CCR1/CCR9/CCL4/IL10RA/IL2/IL2RB
hsa04620	Toll-like receptor signaling pathway	90	0.573958	1.93714	0.000235183	0.0212289	0.0192233	2508	tags=30%, list=15%, signal=26%	CCL3L3/CCL4L1/CCL4L2/CCL3L1/TLR7/CCL5/TLR6/CXCL10/TNF/TLR1/IL1B/CD14/IKBKE/LBP/CCL3/CXCL11/FOS/CXCL9/CD80/SPP1/CD86/CCL4/TIRAP/TLR8/STAT1/RIPK1/TLR3
hsa05340	Primary immunodeficiency	36	0.681269	1.98913	0.000263713	0.0212289	0.0192233	2061	tags=47%, list=12%, signal=41%	CD79A/CD3D/CD40LG/CD3E/LCK/TNFRSF13B/RAG1/ICOS/ZAP70/CD8A/TNFRSF13C/CD4/BLNK/IL2RG/RAG2/RFX5/PTPRC
hsa00980	Metabolism of xenobiotics by cytochrome P450	63	0.591362	1.89935	0.000492611	0.0267131	0.0241894	1521	tags=35%, list=9%, signal=32%	GSTM1/GSTT2/GSTM3/GSTT2B/GSTM4/AKR7A3/UGT1A10/GSTM5/ALDH3A1/CYP1A1/CYP2D6/CYP2C9/CYP2S1/UGT1A9/UGT1A1/UGT2B17/GSTA1/DHDH/ADH4/HPGDS/CYP2B6/UGT1A4
hsa00982	Drug metabolism - cytochrome P450	58	0.582174	1.84797	0.00049776	0.0267131	0.0241894	1521	tags=34%, list=9%, signal=31%	GSTM1/GSTT2/GSTM3/GSTT2B/GSTM4/UGT1A10/FMO4/GSTM5/FMO5/ALDH3A1/CYP2D6/CYP2C9/UGT1A9/UGT1A1/UGT2B17/GSTA1/ADH4/HPGDS/CYP2B6/UGT1A4
hsa00480	Glutathione metabolism	53	0.584337	1.82684	0.000756811	0.0348133	0.0315243	1354	tags=23%, list=8%, signal=21%	GSTM1/GSTT2/GSTM3/GSTT2B/GSTM4/NAT8/GSTM5/GPX7/GGT6/GGT1/GSTA1/HPGDS
hsa05144	Malaria	47	-0.514218	-1.8905	0.000906618	0.0364914	0.0330439	1274	tags=40%, list=8%, signal=37%	SELE/TLR9/CD40/COMP/IL12A/THBS4/TGFB3/HGF/THBS2/GYPC/THBS1/GYPB/CD36/IL6/HBA1/HBB/CSF3/HBA2
hsa04060	Cytokine-cytokine receptor interaction	262	0.405987	1.51306	0.00105285	0.0376687	0.03411	2187	tags=25%, list=13%, signal=22%	CCL3L3/CCL4L1/CCL4L2/CCL3L1/TNFRSF17/CCL15/PF4V1/CCR6/XCL2/CXCR3/CD40LG/CX3CR1/CSF1R/CCL13/CXCR6/XCR1/BMP8A/CCL5/PRLR/CD27/ACKR4/GDF5/CCR5/IL12RB1/CXCL10/TNF/TNFRSF13B/IL1B/CCL22/IL5RA/CCL8/CX3CL1/BMP3/CXCL14/IL23A/CCR2/LTB/CCL3/CCL28/CXCL11/IL21R/CCR4/TNFSF10/CCL17/MPL/CCL25/IL16/FASLG/CXCL5/CXCL9/TNFRSF13C/CD4/INHBC/IL2RG/CCR1/TNFSF13/IFNL1/CSF2RB/BMP6/CCR9/CCL4/EDAR/IL10RA/IL2/IL2RB/ACVR2A
hsa05204	Chemical carcinogenesis	68	0.544955	1.76581	0.00122519	0.0394511	0.035724	1521	tags=29%, list=9%, signal=27%	GSTM1/GSTT2/GSTM3/GSTT2B/SULT1A1/GSTM4/UGT1A10/GSTM5/NAT1/ALDH3A1/CYP1A1/CYP2C9/UGT1A9/UGT1A1/UGT2B17/GSTA1/CYP3A7/ADH4/HPGDS/UGT1A4
hsa04976	Bile secretion	77	0.522714	1.72572	0.00144439	0.0422813	0.0382867	4049	tags=44%, list=24%, signal=34%	SCTR/CFTR/UGT1A10/SLC10A1/SLC9A3/FXYD2/SLC4A4/ATP1B1/UGT1A9/ADCY1/UGT1A1/NR0B2/ADCY8/UGT2B17/SLC5A1/SLC22A8/UGT1A4/NR1H4/SLC51B/UGT1A6/SLCO1A2/ATP1A2/NCEH1/ATP1A3/ABCC4/UGT1A8/ADCY7/ABCB11/PRKACB/AQP1/HMGCR/SCT/SLC27A5/UGT1A7
hsa04742	Taste transduction	62	0.554484	1.77862	0.00172202	0.0462075	0.041842	3539	tags=47%, list=21%, signal=37%	GABRA5/TAS1R3/TAS2R31/TAS2R10/SCN2A/PKD2L1/PLCB2/GABBR2/TAS1R1/TAS2R14/ADCY8/TAS2R20/HTR1E/TAS2R3/GABRA3/ASIC2/TRPM5/TAS2R5/TAS2R19/TAS2R50/TAS2R4/HTR3A/P2RX3/HCN4/SCNN1B/PRKACB/TAS2R43/CHRM3/GABRA4

## Sheet: S58 tcga.pooled.gsea.kegg
ID	Description	setSize	enrichmentScore	NES	pvalue	p.adjust	qvalues	rank	leading_edge	core_enrichment
hsa04151	PI3K-Akt signaling pathway	330	-0.455305	-1.86082	0.000208333	0.00309925	0.00180342	3718	tags=40%, list=22%, signal=32%	PIK3CB/ITGB1/NGF/FGF5/CREB1/CREB3L2/PKN2/SOS2/IL6R/IL4R/PRKCA/PTEN/TLR2/CHRM2/COL4A1/MAGI2/PDGFC/SGK3/PPP2R2A/ATF2/SOS1/GYS2/TNR/PIK3CA/JAK3/CSF1/COL6A6/JAK2/PIK3R5/PPP2R5E/PPP2R2B/FGF1/COL4A4/LAMB3/JAK1/TGFA/AREG/GNGT2/G6PC2/ITGA10/IL2RA/TNC/ITGA11/IRS1/PDPK1/RELN/NTF4/IGF2/CSF3R/COL4A6/CREB3L1/PRKAA2/RBL2/PDGFD/LPAR6/NTF3/PDGFA/BDNF/COL1A1/KIT/CCND2/VEGFA/ITGA7/LPAR5/VEGFC/CCND1/FASLG/FLT4/ITGA…
hsa04080	Neuroactive ligand-receptor interaction	285	-0.431755	-1.74984	0.000210704	0.00309925	0.00180342	3309	tags=39%, list=20%, signal=32%	CHRM2/TBXA2R/GABRR1/CHRNA4/NMUR1/GABRG3/PRSS1/P2RX3/PRSS3/GRIK2/CALCR/TAAR1/ADORA2B/GRIA3/GABRQ/VIPR2/PTAFR/GRIN3A/ADRB3/P2RY8/NPY1R/ADRA2B/F2RL3/GRPR/SCTR/FPR2/HTR2A/ADRA1B/C5/NPBWR1/ADM/FPR3/ADRA2A/PTGIR/GRID1/PTGER2/LPAR6/GABRD/GZMA/LEP/HTR7/CHRNA7/GABRE/FPR1/F2RL1/C3AR1/CTSG/ADRA1D/P2RY4/P2RY10/GABRG2/CHRNA2/PTGER4/CHRM3/GALR1/KNG1/SSTR2/F2/ADCYAP1/ADORA3/HTR1F/GLP2R/C3/VIP/CRHR2/S1PR3/GRIN2A…
hsa04010	MAPK signaling pathway	281	-0.397371	-1.60844	0.000210748	0.00309925	0.00180342	4844	tags=45%, list=29%, signal=33%	MAP3K3/MKNK2/CSF1R/RRAS2/HSPA1A/PAK2/CACNA1G/RPS6KA5/RAC2/CD14/DUSP5/CACNA2D2/IL1A/MAP3K13/CRKL/MAPK14/CACNA1D/KRAS/MAPK9/TNFRSF1A/STK4/DUSP3/PLA2G4D/RAP1A/MECOM/DUSP16/NFKB1/TGFB2/FGFR2/BRAF/RASGRP1/TRAF6/IRAK4/CRK/NGF/FGF5/PLA2G4E/TAB2/RASA1/SOS2/PRKCA/TAOK1/HSPA8/NFATC3/PDGFC/ATF2/SOS1/MAP2K4/CSF1/CACNA1A/RAP1B/MAP3K2/MAPT/FGF1/MAPK10/PRKACB/FLNC/NF1/TGFA/ARRB1/AREG/PPP3CC/TGFBR1/NTF4/IGF2/DUS…
hsa04060	Cytokine-cytokine receptor interaction	262	-0.465126	-1.87263	0.000212721	0.00309925	0.00180342	4431	tags=51%, list=27%, signal=38%	AMHR2/TNFRSF1A/TNFSF9/IL10RB/EPO/IL24/CXCL10/IL20RA/CXCL11/IFNAR1/GDF3/IL16/TGFB2/TNFRSF21/TNFSF12/IL15/CXCL14/IL27/IL1R2/NGF/TNFRSF11A/XCR1/CXCL13/CXCL6/IL6R/IL4R/CCR8/CCL15/TNFRSF10D/ACVRL1/IL20RB/CNTF/CD4/TNFRSF9/ACVR1C/INHBE/INHBC/ACVR1/CSF1/CSF2RB/TNFSF4/CCR5/IL31RA/TNFSF8/BMP8A/IL13RA1/GDF7/CCL3/XCL1/IL18RAP/IL10RA/IL2RA/CCL5/CCL20/TGFBR1/CCR6/GDF15/CCL18/IFNGR1/CSF3R/ACKR4/TGFB1/CXCL2/CCR1…
hsa04014	Ras signaling pathway	219	-0.406467	-1.61379	0.000216357	0.00309925	0.00180342	4253	tags=41%, list=25%, signal=31%	PLA2G4D/SHC3/RAP1A/RALB/ETS2/NFKB1/FGFR2/RASGRP1/SHC1/PLA2G2F/RASA3/SHOC2/PIK3CB/TIAM1/NGF/FGF5/KSR1/PLA2G4E/RASA1/SOS2/PLCG2/RAB5B/PRKCA/PDGFC/SOS1/PIK3CA/CSF1/RAP1B/FGF1/MAPK10/PRKACB/NF1/TGFA/GNGT2/NTF4/IGF2/PDGFD/PLD1/RGL1/GAB1/NTF3/HTR7/PDGFA/BDNF/KIT/VEGFA/VEGFC/FASLG/FLT4/ETS1/GNG2/MAPK1/PLA1A/MET/REL/ANGPT4/FGF2/RASGRP4/PRKCB/CALML3/GRIN2A/RASSF5/GNB4/GNG12/PAK3/INSR/TEK/ANGPT2/RAPGEF5/KI…
hsa04015	Rap1 signaling pathway	201	-0.414846	-1.63772	0.000217344	0.00309925	0.00180342	3884	tags=40%, list=23%, signal=31%	BRAF/PARD6G/PRKCI/CDH1/PIK3CB/ITGB1/TIAM1/CRK/NGF/FGF5/ARAP3/PRKCA/MAGI2/PDGFC/GNAI1/CTNND1/ADORA2B/PIK3CA/CSF1/PLCB1/ITGAM/ADCY1/RAP1B/FGF1/RAP1GAP/F2RL3/RAPGEF6/ITGAL/GNAQ/PDGFD/ITGB2/RAPGEF2/PDGFA/FPR1/LCP2/KIT/VEGFA/LPAR5/VEGFC/APBB1IP/FLT4/ADCY5/THBS1/PRKD1/MAPK1/MET/ANGPT4/FGF2/DOCK4/PRKCB/CALML3/GRIN2A/LPAR4/RASSF5/INSR/RAPGEF4/LPAR1/TEK/ANGPT2/RAPGEF5/KITLG/IGF1/ADCY9/GNAO1/PDGFRB/FGF10/C…
hsa04024	cAMP signaling pathway	201	-0.40873	-1.61358	0.000217344	0.00309925	0.00180342	3686	tags=40%, list=22%, signal=31%	TIAM1/CREB1/CREB3L2/CREBBP/ARAP3/ATP2A2/PTCH1/CHRM2/ACOX1/GNAI1/CAMK2D/ATP1A3/PIK3CA/ADCY1/RAP1B/GRIA3/VIPR2/MAPK10/NPPA/GRIN3A/PDE4B/PRKACB/CAMK4/PDE4A/NPY1R/HCAR1/PPARA/EP300/ATP1A4/CREB3L1/PTGER2/PLD1/ROCK1/BDNF/GLI3/HCN2/CACNA1C/PDE3B/ATP1B1/SSTR2/ADCYAP1/MYL9/ADCY5/HTR1F/PPP1R12A/FOS/MAPK1/FFAR2/VIP/PDE4D/GLI1/ATP1B2/RYR2/CALML3/GRIN2A/GRIA1/ADRB2/PDE3A/RAPGEF4/NPY/HHIP/DRD1/SSTR1/HCAR3/ADCY…
hsa05205	Proteoglycans in cancer	198	-0.411126	-1.61932	0.000218436	0.00309925	0.00180342	4653	tags=43%, list=28%, signal=32%	MMP2/SDC4/MAPK14/ITGB5/KRAS/PXN/SMAD2/ANK1/PLCE1/WNT16/TGFB2/HSPG2/WNT2B/STAT3/BRAF/HSPB2/CD44/ANK2/PIK3CB/ITGB1/TIAM1/WNT5A/SOS2/PLCG2/PRKCA/PTCH1/FZD7/TLR2/HIF1A/CBL/HPSE/CAMK2D/SOS1/FRS2/PIK3CA/PRKACB/FLNC/PDPK1/FZD1/IGF2/TGFB1/MSN/ROCK1/GAB1/RDX/COL1A1/WNT7B/VEGFA/CCND1/FASLG/ITPR2/HPSE2/HBEGF/PPP1R12A/THBS1/LUM/ARHGEF12/MAPK1/FZD5/MET/FAS/COL1A2/FGF2/PRKCB/TLR4/WNT9B/ITGA5/FZD4/GPC3/PPP1R12B…
hsa04510	Focal adhesion	196	-0.441589	-1.73675	0.000218866	0.00309925	0.00180342	3933	tags=43%, list=24%, signal=34%	COL4A3/BRAF/SHC1/PIK3CB/ITGB1/CRK/ARHGAP35/SOS2/PRKCA/PTEN/COL4A1/PDGFC/SOS1/TNR/PIK3CA/COL6A6/FYN/RAP1B/CAPN2/MAPK10/FLNC/COL4A4/LAMB3/ITGA10/TNC/ITGA11/PDPK1/RELN/VCL/COL4A6/PDGFD/ROCK1/PDGFA/COL1A1/CCND2/VEGFA/ARHGAP5/ITGA7/BIRC3/VEGFC/CCND1/FLT4/ITGA3/MYL9/PPP1R12A/THBS1/THBS4/MAPK1/ITGA9/MET/LAMA4/COL1A2/TNXB/PRKCB/ITGA5/PAK3/PPP1R12B/LAMA2/ITGAV/IGF1/VTN/IBSP/ITGA4/VWF/THBS2/PDGFRB/TNN/PGF/…
hsa04020	Calcium signaling pathway	189	-0.442394	-1.7329	0.000220167	0.00309925	0.00180342	3453	tags=38%, list=21%, signal=30%	STIM1/ATP2A2/PRKCA/RYR1/CHRM2/PDGFC/TBXA2R/CAMK2D/P2RX3/ADORA2B/NOS1/PLCB1/CACNA1A/ADCY1/SLC8A3/ASPH/PTAFR/PRKACB/ADRB3/CAMK4/GRPR/PPP3CC/HTR2A/ADRA1B/GNAQ/NOS2/PDGFD/HTR7/CHRNA7/PDGFA/ADRA1D/CACNA1H/CACNA1C/CHRM3/ITPR2/PPP3CA/GNA14/SLC8A1/HRC/PRKCB/ITPKA/RYR2/CALML3/GRIN2A/CYSLTR2/ADRB2/PTGFR/DRD1/ADCY9/PDGFRB/ITPR1/PDGFRA/ADRA1A/F2R/P2RX7/HTR2B/CYSLTR1/PDE1C/PTGER3/HRH2/EGFR/MYLK/EDNRB/EDNRA/PD…
hsa04022	cGMP-PKG signaling pathway	159	-0.495354	-1.90817	0.000224115	0.00309925	0.00180342	3611	tags=43%, list=22%, signal=34%	GNA13/CREB3L2/ATP2A2/NFATC3/ATF2/GNAI1/ATP1A3/PLCB1/ADCY1/SLC8A3/PIK3R5/NPPA/MEF2A/NFATC2/ADRB3/IRS2/ADRA2B/PPP3CC/IRS1/ADRA1B/GNAQ/ATP1A4/ADRA2A/CREB3L1/ROCK1/ADRA1D/CACNA1C/PDE3B/KNG1/ATP1B1/ITPR2/KCNMB1/PPP3CA/ADORA3/MYL9/ADCY5/PPP1R12A/SLC8A1/MAPK1/ATP1B2/KCNMA1/CALML3/ADRB2/KCNJ8/INSR/PDE3A/ADCY9/PIK3CG/GUCY1A2/ITPR1/MEF2C/PDE5A/PDE2A/PRKG1/AKT3/GATA4/ADRA1A/ATP1A2/MRVI1/MYLK/EDNRB/EDNRA/ADR…
hsa04072	Phospholipase D signaling pathway	141	-0.446797	-1.69998	0.000227169	0.00309925	0.00180342	4213	tags=40%, list=25%, signal=30%	SHC3/RALB/DGKE/CYTH3/AVPR2/PIK3R6/DGKH/SHC1/PIK3CB/GNA13/PLA2G4E/SOS2/PLCG2/PRKCA/PDGFC/CYTH4/SOS1/FCER1G/PIK3CA/PLCB1/FYN/ADCY1/PIK3R5/PDGFD/PLD1/LPAR6/GAB1/PDGFA/KIT/FCER1A/LPAR5/DGKB/F2/ADCY5/MAPK1/LPAR4/DGKI/DGKG/PTGFR/CXCR1/INSR/RAPGEF4/LPAR1/KITLG/ADCY9/PIK3CG/PDGFRB/CXCR2/AKT3/PDGFRA/F2R/AGT/EGFR/MS4A2/AVPR1A/AGTR1
hsa04630	JAK-STAT signaling pathway	139	-0.495559	-1.88416	0.000227583	0.00309925	0.00180342	4334	tags=44%, list=26%, signal=33%	EPO/IL24/IL20RA/IFNAR1/BCL2/SOCS5/STAT3/IL15/PIK3CB/SOS2/IL6R/CREBBP/IL4R/IL20RB/CNTF/SOS1/PIK3CA/JAK3/CSF2RB/JAK2/STAM2/JAK1/IL13RA1/IL10RA/IL2RA/EP300/IFNGR1/CSF3R/IL10/LEP/CRLF2/PDGFA/IL15RA/IFNG/CCND2/PIAS1/CCND1/STAT4/IL7/IL22RA1/SOCS2/IL2RB/TSLP/IL7R/THPO/IL9R/CSF2/LIFR/IL6/FHL1/IL13RA2/PDGFRB/AKT3/PDGFRA/LEPR/IL6ST/OSMR/EGFR/AOX1/GHR
hsa04514	Cell adhesion molecules	136	-0.463744	-1.7587	0.000227946	0.00309925	0.00180342	4834	tags=57%, list=29%, signal=41%	HLA-E/CLDN10/SPN/NRCAM/SDC4/TIGIT/F11R/SELPLG/HLA-DMA/HLA-DRB1/SIGLEC1/CD86/HLA-DPB1/NTNG1/CLDN20/CDH1/CADM1/ITGB1/CD99L2/HLA-DMB/CDH15/CD2/CD28/CD4/NLGN4X/ITGAM/HLA-DRA/HLA-C/CLDN8/CLDN5/SELL/ALCAM/CNTNAP1/ITGAL/NCAM1/CD22/VCAN/ITGB2/NLGN1/CLDN2/CD34/CD8B/PTPRM/CLDN16/NRXN1/CD8A/ICAM1/LRRC4B/CD274/ITGA9/HLA-DQA2/PDCD1LG2/CNTNAP2/NCAM2/PTPRC/CDH5/JAM2/ESAM/CNTN1/CD40/CLDN11/NRXN3/ITGAV/CLDN1/SELE…
hsa04270	Vascular smooth muscle contraction	131	-0.500453	-1.88974	0.000229568	0.00309925	0.00180342	2362	tags=33%, list=14%, signal=28%	GNAQ/ADM/RAMP1/PTGIR/ROCK1/ADRA1D/CACNA1C/RAMP2/ITPR2/KCNMB1/MYL9/ADCY5/PPP1R12A/ARHGEF12/MAPK1/PRKCH/PRKCB/KCNMA1/CALML3/PPP1R12B/ADCY9/GUCY1A2/ITPR1/ACTA2/PRKG1/CYP4A22/ADRA1A/CALD1/PLA2G1B/CYP4A11/AGT/ACTG2/MRVI1/MYLK/EDNRA/CALCRL/AVPR1A/PLA2G5/PLA2G12B/AGTR1/MYH11/PLA2G2A
hsa04611	Platelet activation	121	-0.500245	-1.87105	0.000232829	0.00309925	0.00180342	4213	tags=48%, list=25%, signal=36%	RAP1A/PIK3R6/GP5/RASGRP1/PRKCI/PIK3CB/ITGB1/GNA13/PLA2G4E/ARHGAP35/PLCG2/STIM1/BTK/TBXA2R/GNAI1/FCER1G/PIK3CA/PLCB1/FYN/ADCY1/RAP1B/PIK3R5/PRKACB/F2RL3/LYN/GNAQ/PTGIR/ROCK1/COL1A1/LCP2/APBB1IP/FCGR2A/ITPR2/F2/ADCY5/PPP1R12A/ARHGEF12/MAPK1/COL1A2/P2RY12/ADCY9/PIK3CG/GUCY1A2/FGB/COL3A1/VWF/ITPR1/PRKG1/AKT3/F2R/ITGA2/ITGB3/FGA/MYLK/P2RY1/PRKG2/FGG
hsa04659	Th17 cell differentiation	102	-0.507312	-1.8605	0.000236407	0.00309925	0.00180342	4539	tags=51%, list=27%, signal=37%	LCK/MAPK9/SMAD2/HLA-DMA/HLA-DRB1/IRF4/NFKB1/HLA-DPB1/STAT3/CD247/RXRA/HLA-DMB/IL6R/IL4R/NFATC3/HIF1A/CD4/RUNX1/JAK3/HLA-DRA/JAK2/CD3E/MAPK10/NFATC2/JAK1/IL2RA/PPP3CC/TGFBR1/IFNGR1/GATA3/TGFB1/IL1B/SMAD4/IFNG/CD3G/SMAD3/PPP3CA/RORA/FOS/IL1R1/MAPK1/RXRG/HLA-DQA2/IL2RB/TGFBR2/IL6/AHR/HLA-DRB5/HLA-DPA1/IL1RAP/IL6ST
hsa04610	Complement and coagulation cascades	80	-0.645013	-2.28845	0.00024325	0.00309925	0.00180342	3029	tags=65%, list=18%, signal=53%	SERPINF2/ITGAM/CFI/C8A/C2/C8B/F2RL3/PLAT/C5/ITGB2/SERPIND1/F7/C1QB/C3AR1/F8/C1QC/C4B/SERPING1/KNG1/MASP1/F2/PROCR/SERPINB2/F3/F11/C3/VSIG4/CR1/C1R/C9/A2M/C4A/C1S/F2RL2/C6/VTN/FGB/VWF/THBD/F2R/SERPINE1/PROS1/F5/FGA/SERPINA1/F13A1/TFPI/CFH/FGG/CFHR3/C7
hsa04976	Bile secretion	77	-0.58437	-2.06448	0.000243784	0.00309925	0.00180342	3783	tags=53%, list=23%, signal=41%	UGT2A1/RXRA/SLC22A7/NCEH1/ABCB11/ATP1A3/NR1H4/SULT2A1/LDLR/ADCY1/PRKACB/SCTR/ATP1A4/ABCC2/CYP3A4/ABCC3/ATP1B1/UGT1A7/ADCY5/KCNN2/UGT2B11/UGT2A3/ATP1B2/CA2/UGT1A4/UGT1A6/UGT1A9/ADCY9/NR0B2/UGT1A8/AQP1/UGT2B4/AQP9/SLCO1B3/ATP1A2/AQP4/BAAT/UGT1A1/ABCG2/SLC4A4
hsa05140	Leishmaniasis	73	-0.543379	-1.90296	0.0002457	0.00309925	0.00180342	4197	tags=58%, list=25%, signal=43%	EEF1A2/HLA-DMA/HLA-DRB1/FCGR1A/NFKB1/HLA-DPB1/TGFB2/TRAF6/IRAK4/ITGB1/TAB2/HLA-DMB/TLR2/NCF2/ITGAM/HLA-DRA/JAK2/JAK1/IFNGR1/TGFB1/NOS2/ITGB2/IL1B/IL10/IFNG/FCGR2A/CYBB/FOS/C3/MAPK1/CR1/HLA-DQA2/PRKCB/TLR4/FCGR3A/FCGR3B/TGFB3/ITGA4/HLA-DRB5/HLA-DPA1/PTGS2
hsa04918	Thyroid hormone synthesis	71	-0.593998	-2.06758	0.00024728	0.00309925	0.00180342	3611	tags=48%, list=22%, signal=38%	CREB3L2/PRKCA/ATF2/ATP1A3/PLCB1/CANX/ADCY1/PRKACB/GNAQ/ATP1A4/CREB3L1/DUOX1/ATP1B1/ITPR2/ADCY5/TTR/PRKCB/ATP1B2/ASGR2/ADCY9/ALB/DUOXA2/ITPR1/GPX3/TSHR/IYD/DUOX2/ATP1A2/TPO/TG/SLC26A4/GPX2/CREB3L3
hsa05204	Chemical carcinogenesis	68	-0.523867	-1.81266	0.000247647	0.00309925	0.00180342	2012	tags=44%, list=12%, signal=39%	CHRNA7/MGST1/SULT1A2/ADH6/NAT1/CYP2C8/UGT1A7/ADH7/UGT2B11/UGT2A3/GSTO2/UGT1A4/ADH1A/UGT1A6/UGT1A9/CYP2A6/UGT1A8/AKR1C2/UGT2B4/CYP1B1/CYP2C18/UGT1A1/CYP3A7/GSTA1/PTGS2/HSD11B1/GSTT1/GSTA2/ADH1B
hsa00982	Drug metabolism - cytochrome P450	58	-0.55615	-1.87342	0.000252972	0.00309925	0.00180342	2012	tags=47%, list=12%, signal=41%	MGST1/ADH6/CYP2C8/UGT1A7/ADH7/UGT2B11/UGT2A3/GSTO2/UGT1A4/ADH1A/UGT1A6/UGT1A9/CYP2A6/UGT1A8/UGT2B4/FMO5/UGT1A1/AOX1/GSTA1/FMO1/MAOA/FMO3/GSTT1/GSTA2/ADH1B/FMO2
hsa00590	Arachidonic acid metabolism	56	-0.587195	-1.96823	0.000254712	0.00309925	0.00180342	1916	tags=32%, list=11%, signal=29%	AKR1C3/CYP2C8/PTGDS/CYP4F2/CYP4F3/GPX3/CYP4A22/PLA2G1B/CYP4A11/GGT5/PTGIS/GPX2/PTGS2/PLA2G5/PLA2G12B/ALOX15B/PLA2G2A
hsa04923	Regulation of lipolysis in adipocytes	52	-0.584551	-1.94051	0.000255363	0.00309925	0.00180342	3382	tags=48%, list=20%, signal=38%	GNAI1/PIK3CA/ADCY1/NPPA/PRKACB/ADRB3/IRS2/NPY1R/IRS1/MGLL/PDE3B/ADCY5/FABP4/ADRB2/INSR/NPY/ADCY9/PRKG1/AKT3/TSHR/PTGER3/PTGS2/ADRB1/PRKG2
hsa00830	Retinol metabolism	53	-0.663836	-2.20605	0.000255428	0.00309925	0.00180342	2104	tags=53%, list=13%, signal=46%	CYP3A4/ADH6/CYP2S1/CYP2C8/UGT1A7/ADH7/UGT2B11/UGT2A3/LRAT/UGT1A4/ADH1A/UGT1A6/HSD17B6/UGT1A9/CYP2A6/ALDH1A3/UGT1A8/UGT2B4/CYP4A22/ALDH1A1/CYP4A11/SDR16C5/CYP2C18/UGT1A1/CYP3A7/AOX1/ADH1B
hsa05144	Malaria	47	-0.697343	-2.27318	0.000259875	0.00309925	0.00180342	2431	tags=62%, list=15%, signal=53%	ITGAL/LRP1/TGFB1/ITGB2/IL1B/IL10/CCL2/IFNG/KLRB1/ICAM1/KLRK1/THBS1/THBS4/MET/CR1/TLR4/CD40/TGFB3/IL6/SELE/THBS2/VCAM1/SELP/HBA2/COMP/HGF/KLRC4-KLRK1/CD36
hsa04928	Parathyroid hormone synthesis, secretion and action	102	-0.491162	-1.80127	0.000472813	0.00489064	0.00284581	3878	tags=43%, list=23%, signal=33%	BRAF/SP1/RXRA/NR4A2/CREB1/GNA13/CREB3L2/PRKCA/ATF2/GNAI1/PLCB1/ADCY1/MEF2A/PDE4B/PRKACB/PDE4A/ARRB1/RUNX2/GNAQ/GATA3/CREB3L1/PLD1/SOST/MMP24/ITPR2/MAFB/HBEGF/ADCY5/FOS/MAPK1/EGR1/PDE4D/RXRG/PRKCB/KL/MMP16/CYP24A1/ADCY9/PTHLH/ITPR1/MEF2C/EGFR/CREB3L3
hsa04933	AGE-RAGE signaling pathway in diabetic complications	98	-0.507233	-1.84675	0.000477327	0.00489064	0.00284581	4735	tags=54%, list=28%, signal=39%	MMP2/MAPK14/KRAS/MAPK9/SMAD2/PRKCE/PLCE1/NFKB1/BCL2/TGFB2/STAT3/COL4A3/PIK3CB/PLCG2/PRKCA/COL4A1/PIK3CA/PLCB1/JAK2/MAPK10/COL4A4/TGFBR1/COL4A6/TGFB1/IL1B/CCL2/FOXO1/SMAD4/COL1A1/VEGFA/VEGFC/CCND1/ICAM1/SMAD3/CYBB/F3/MAPK1/EGR1/COL1A2/PRKCB/TGFBR2/TGFB3/IL6/SELE/COL3A1/AKT3/THBD/VCAM1/SERPINE1/AGT/FN1/AGTR1
hsa05146	Amoebiasis	98	-0.49698	-1.80942	0.000477327	0.00489064	0.00284581	4047	tags=52%, list=24%, signal=40%	TGFB2/COL4A3/CD1D/PIK3CB/IL1R2/RAB5B/PRKCA/TLR2/COL4A1/PIK3CA/PLCB1/ITGAM/ADCY1/PRKACB/COL4A4/LAMB3/C8A/C8B/CD1A/ARG2/VCL/GNAQ/COL4A6/SERPINB9/TGFB1/NOS2/CXCL2/ITGB2/IL1B/IL10/COL1A1/IFNG/CTSG/SERPINB13/SERPINB3/GNA14/IL1R1/SERPINB4/ARG1/LAMA4/COL1A2/C9/PRKCB/TLR4/CSF2/TGFB3/LAMA2/IL6/COL3A1/FN1
hsa04640	Hematopoietic cell lineage	92	-0.528573	-1.90883	0.000480769	0.00489064	0.00284581	4354	tags=57%, list=26%, signal=42%	EPO/HLA-DMA/HLA-DRB1/FCGR1A/HLA-DPB1/GP5/CD38/CD44/CD1D/IL1R2/CD59/HLA-DMB/IL6R/IL4R/CD2/CD4/CSF1/ITGAM/HLA-DRA/CD3E/CD1A/IL2RA/CD22/CSF3R/IL1B/CD34/KIT/CD8B/CD3G/CD8A/ITGA3/IL1R1/IL7/CR1/HLA-DQA2/IL7R/ITGA5/THPO/IL9R/CSF2/MME/KITLG/IL6/ITGA4/HLA-DRB5/ANPEP/HLA-DPA1/ITGA2/ITGA1/ITGB3/CD36
hsa05032	Morphine addiction	82	-0.524868	-1.86958	0.000486027	0.00489064	0.00284581	3360	tags=45%, list=20%, signal=36%	GABRR1/GABRG3/GNAI1/CACNA1A/ADCY1/GABRQ/PDE4B/PRKACB/PDE4A/ARRB1/GNGT2/PDE7B/GABRD/GABRE/GABRG2/PDE3B/KCNJ3/PDE11A/ADCY5/GNG2/PDE4D/PRKCB/PDE8B/GRK5/GNB4/GNG12/PDE3A/DRD1/ADCY9/GABRB2/GNAO1/PDE2A/PDE1C/PDE10A/PDE1A/GABRB3
hsa04810	Regulation of actin cytoskeleton	204	-0.389285	-1.53765	0.000651607	0.00622957	0.00362492	3884	tags=35%, list=23%, signal=27%	BRAF/WASL/WASF2/BDKRB1/PIK3CB/ITGB1/TIAM1/CRK/FGF5/GNA13/ARHGAP35/SOS2/SSH1/DIAPH2/CHRM2/PDGFC/SOS1/PIK3CA/ITGAM/PIKFYVE/FGF1/ITGA10/ITGA11/ARHGEF6/ITGAL/VCL/NCKAP1L/PDGFD/GSN/ITGB2/MSN/ROCK1/APC/PDGFA/RDX/ITGA7/LPAR5/CHRM3/KNG1/F2/ITGA3/CXCL12/MYL9/PPP1R12A/ARHGEF12/MAPK1/ITGA9/FGF2/LPAR4/CFL2/GNG12/ITGA5/PAK3/IQGAP2/PPP1R12B/LPAR1/ITGAV/ITGA4/PDGFRB/FGF10/PDGFRA/F2R/ITGA2/ITGA8/ITGA1/ITGB3/EGFR…
hsa04919	Thyroid hormone signaling pathway	119	-0.452218	-1.69148	0.000696541	0.00622957	0.00362492	3718	tags=36%, list=22%, signal=28%	NCOA3/PIK3CB/PLCG2/CREBBP/ATP2A2/PRKCA/NCOA2/HIF1A/NOTCH2/ATP1A3/MED13L/PIK3CA/PLCB1/PRKACB/NOTCH3/PDPK1/EP300/NOTCH4/ATP1A4/MED12L/SLC16A2/FOXO1/MED13/CCND1/ATP1B1/DIO1/MAPK1/RXRG/PRKCB/ATP1B2/KAT2B/BMP4/RCAN2/THRB/ITGAV/AKT3/GATA4/SLCO1C1/ATP1A2/ITGB3/DIO2/PLN
hsa04931	Insulin resistance	105	-0.478317	-1.76096	0.000705219	0.00622957	0.00362492	4506	tags=41%, list=27%, signal=30%	MAPK9/TNFRSF1A/PRKCE/NFKB1/STAT3/PIK3CB/CREB1/GFPT1/CREB3L2/PPARGC1A/PTEN/CPT1A/ACACB/GYS2/PRKAB2/PIK3CA/SLC27A2/MAPK10/IRS2/G6PC2/PPARA/IRS1/PDPK1/CREB3L1/PRKAA2/FOXO1/SLC2A2/PPP1R3B/GFPT2/RPS6KA2/SLC2A4/PRKCB/G6PC/PRKAA1/RPS6KA3/INSR/IL6/AKT3/AGT/PPP1R3C/CREB3L3/CD36
hsa04726	Serotonergic synapse	101	-0.482445	-1.7677	0.000710227	0.00622957	0.00362492	3878	tags=43%, list=23%, signal=33%	KCNJ5/CYP2C9/PLA2G4E/KCND2/PRKCA/MAOB/GNAI1/ALOX5/PLCB1/CACNA1A/PRKACB/GNGT2/CYP4X1/HTR2A/GNAQ/TPH1/SLC18A1/HTR7/CACNA1C/KCNJ3/ITPR2/CYP2C8/ADCY5/HTR1F/TRPC1/GNG2/MAPK1/KCNN2/PRKCB/GNB4/GNG12/GABRB2/GNAO1/ITPR1/HTR2B/DUSP1/CYP2C18/HTR1B/PTGS2/MAOA/ALOX15B/GABRB3
hsa04972	Pancreatic secretion	97	-0.487818	-1.77396	0.00071582	0.00622957	0.00362492	3378	tags=37%, list=20%, signal=30%	PRKCA/PRSS1/PRSS3/SLC12A2/ATP1A3/PLCB1/ADCY1/RAP1B/SCTR/CPA1/GNAQ/ATP1A4/CHRM3/ATP1B1/ITPR2/CLCA2/ADCY5/BST1/TRPC1/PRKCB/ATP1B2/KCNMA1/RYR2/CA2/ADCY9/ITPR1/CPB1/PLA2G1B/ATP1A2/RAB27B/CPA3/SLC4A4/PLA2G5/PLA2G12B/PLA2G2A
hsa03320	PPAR signaling pathway	73	-0.515155	-1.80412	0.000737101	0.00624596	0.00363446	4717	tags=52%, list=28%, signal=37%	FADS2/PPARG/ME1/LPL/PLIN1/ACSL5/ADIPOQ/RXRA/SCD/FABP3/AQP7/CPT1A/APOA2/ACOX1/GK/PLIN2/ACSL4/CYP8B1/APOA5/SLC27A2/ACSL1/PPARA/PDPK1/ACOX2/PLIN4/EHHADH/MMP1/RXRG/FABP4/APOC3/SORBS1/CYP4A22/CYP4A11/ANGPTL4/ACADL/HMGCS2/CD36
hsa00140	Steroid hormone biosynthesis	51	-0.536369	-1.77377	0.000768639	0.0063462	0.00369279	3783	tags=53%, list=23%, signal=41%	UGT2A1/HSD17B12/HSD17B8/AKR1C4/HSD17B2/CYP19A1/STS/CYP3A4/AKR1C3/UGT1A7/UGT2B11/UGT2A3/UGT1A4/SULT1E1/UGT1A6/HSD17B6/UGT1A9/CYP7B1/UGT1A8/AKR1C2/UGT2B4/AKR1C1/CYP1B1/UGT1A1/CYP3A7/HSD11B1
hsa04380	Osteoclast differentiation	123	-0.449145	-1.68324	0.000930882	0.0074936	0.00436045	6361	tags=65%, list=38%, signal=41%	MAP2K1/MAPK8/IFNGR2/LILRA4/NCF1/MAPK11/NFATC1/IFNAR2/JUNB/PPP3R1/CHUK/LILRB1/GAB2/CTSK/PPP3CB/PIK3R1/PIK3CD/FCGR2B/CSF1R/STAT2/IL1A/PPARG/MAPK14/LCK/MAPK9/TNFSF11/TNFRSF1A/IFNAR1/FCGR1A/NFKB1/TGFB2/TREM2/TRAF6/BLNK/PIK3CB/SIRPG/CREB1/TNFRSF11A/MITF/TAB2/TYROBP/PLCG2/BTK/NCF2/CALCR/SIRPA/CYLD/PIK3CA/CSF1/FYN/MAPK10/NFATC2/CAMK4/JAK1/PPP3CC/TGFBR1/IFNGR1/TGFB1/IL1B/LCP2/IFNG/FCGR2A/PPP3CA/FOSB/FOS/…
hsa01521	EGFR tyrosine kinase inhibitor resistance	79	-0.498151	-1.76333	0.000975372	0.00766024	0.00445741	4204	tags=47%, list=25%, signal=35%	BCL2/STAT3/FGFR2/BRAF/SHC1/PIK3CB/SOS2/IL6R/PLCG2/PRKCA/PTEN/PDGFC/SOS1/PIK3CA/JAK2/JAK1/NF1/TGFA/PDGFD/GAB1/PDGFA/VEGFA/MAPK1/MET/FGF2/PRKCB/AXL/NRG1/IL6/IGF1/PDGFRB/KDR/AKT3/PDGFRA/EGFR/HGF
hsa04979	Cholesterol metabolism	47	-0.541061	-1.76373	0.0010395	0.00796951	0.00463737	3570	tags=43%, list=21%, signal=34%	NCEH1/ABCB11/APOA2/NPC2/LDLR/LIPC/LIPA/LRP1/SOAT1/APOA4/LIPG/APOC2/ABCA1/APOC3/APOH/ANGPTL3/ANGPTL4/APOB/CD36
hsa04360	Axon guidance	176	-0.39548	-1.53967	0.00111062	0.00818713	0.00476401	5850	tags=53%, list=35%, signal=35%	NTNG2/RGMA/RHOD/CDC42/EFNA2/ROCK2/SEMA3E/PPP3CB/PIK3R1/PTPN11/RRAS/EFNA5/SEMA6B/SEMA4B/PIK3CD/TRPC3/PAK2/GNAI2/LRRC4/SEMA3F/RAC2/ILK/SEMA5B/WNT5B/PDK1/NCK1/PARD6B/KRAS/SEMA6A/SEMA3G/NTNG1/PARD6G/PLXNA4/PIK3CB/ITGB1/WNT5A/RASA1/PLCG2/SSH1/PRKCA/PTCH1/NFATC3/EPHA6/GNAI1/CAMK2D/ROBO2/EPHB6/SEMA5A/PIK3CA/FYN/DCC/UNC5B/EFNB2/SEMA3C/NFATC2/GDF7/ABLIM1/ROBO3/SEMA4G/PPP3CC/EPHA5/SRGAP1/UNC5A/DPYSL2/ROCK1…
hsa04371	Apelin signaling pathway	131	-0.430852	-1.62692	0.00114784	0.00818713	0.00476401	3461	tags=38%, list=21%, signal=30%	PPARGC1A/RYR1/APLN/GNAI1/NOS1/PRKAB2/PLCB1/ADCY1/SLC8A3/PIK3R5/MEF2A/PRKACB/CAMK4/GABARAPL1/NOTCH3/GNGT2/PLAT/TGFBR1/GNAQ/NOS2/PRKAA2/KLF2/SMAD4/CCND1/JAG1/PDE3B/MYL4/ITPR2/SMAD3/ADCY5/SLC8A1/GNG2/MAPK1/EGR1/RYR2/PRKAA1/CALML3/GNB4/GNG12/APLNR/ADCY9/PIK3CG/ITPR1/ACTA2/MEF2C/AKT3/SERPINE1/MYLK/AGTR1
hsa04926	Relaxin signaling pathway	124	-0.436686	-1.63855	0.0011609	0.00818713	0.00476401	5145	tags=48%, list=31%, signal=33%	ADCY2/GNG11/MMP13/GNAI2/ADCY8/MMP2/MAPK14/KRAS/MAPK9/SMAD2/SHC3/NFKB1/COL4A3/SHC1/PIK3CB/CREB1/CREB3L2/SOS2/PRKCA/COL4A1/ATF2/GNAI1/SOS1/MAP2K4/NOS1/PIK3CA/PLCB1/ADCY1/MAPK10/PRKACB/COL4A4/ARRB1/GNGT2/TGFBR1/COL4A6/TGFB1/NOS2/CREB3L1/COL1A1/VEGFA/VEGFC/ADCY5/FOS/GNG2/MMP1/MAPK1/COL1A2/GNB4/TGFBR2/GNG12/ADCY9/GNAO1/COL3A1/ACTA2/AKT3/EGFR/EDNRB/CREB3L3
hsa04725	Cholinergic synapse	108	-0.44821	-1.65668	0.00116959	0.00818713	0.00476401	4032	tags=44%, list=24%, signal=33%	PIK3R6/CHRNB4/PIK3CB/CREB1/KCNQ1/CREB3L2/PRKCA/CHRM2/CHRNA4/GNAI1/CAMK2D/KCNQ3/PIK3CA/PLCB1/CACNA1A/FYN/ADCY1/JAK2/PIK3R5/PRKACB/CAMK4/GNGT2/GNAQ/CREB3L1/CHRNA7/SLC18A3/CACNA1C/CHRM3/KCNJ3/ITPR2/ADCY5/FOS/GNG2/MAPK1/ACHE/PRKCB/GNB4/GNG12/KCNQ5/ADCY9/PIK3CG/GNAO1/ITPR1/KCNJ2/AKT3/CREB3L3
hsa05414	Dilated cardiomyopathy	90	-0.467471	-1.6848	0.00120308	0.00824238	0.00479615	2892	tags=38%, list=17%, signal=31%	SLC8A3/DMD/PRKACB/ITGA10/ITGA11/TGFB1/ITGA7/CACNA1C/CACNB2/CACNA2D3/ITGA3/ADCY5/SLC8A1/ITGA9/SGCA/RYR2/ITGA5/TGFB3/LAMA2/ITGAV/IGF1/ADCY9/ITGA4/ACTC1/ITGA2/AGT/ITGA8/ITGA1/ITGB3/DES/ADRB1/PLN/CACNA2D1
hsa04924	Renin secretion	65	-0.511484	-1.75592	0.00124626	0.00836034	0.00486479	2926	tags=46%, list=18%, signal=38%	NPPA/PRKACB/ADRB3/PPP3CC/GNAQ/PTGER2/CACNA1C/PDE3B/PTGER4/ITPR2/ADCYAP1/PPP3CA/CLCA2/ADCY5/KCNMA1/CALML3/ADRB2/PDE3A/AQP1/GUCY1A2/ITPR1/KCNJ2/PDE1C/AGT/EDNRA/PDE1A/ADRB1/PRKG2/AGTR1
hsa00190	Oxidative phosphorylation	103	0.449855	2.01538	0.00131579	0.00864615	0.00503111	3988	tags=54%, list=24%, signal=42%	ATP6V1B1/ATP6V0E2/ATP6V1C2/ATP6V0A4/UQCRH/TCIRG1/NDUFA4/NDUFB6/COX7A2/SDHD/NDUFS8/NDUFS5/NDUFB7/NDUFA9/NDUFA13/NDUFA1/NDUFV1/NDUFA7/COX6C/NDUFA8/NDUFS6/COX5B/UQCRB/COX17/COX7B/NDUFB11/NDUFA11/NDUFB9/NDUFS7/COX8C/ATP6V1F/COX4I1/COX7B2/CYC1/UQCRFS1/ATP6V0B/NDUFB2/ATP6V1E2/NDUFS3/UQCRC1/UQCR10/COX6B2/COX8A/COX6A1/COX7C/COX6B1/NDUFA3/ATP6V1H/NDUFA10/NDUFV3/NDUFB8/COX5A/NDUFC2/NDUFB10/LHPP/UQCR11
hsa04068	FoxO signaling pathway	129	-0.429849	-1.62207	0.00137615	0.00864615	0.00503111	4539	tags=45%, list=27%, signal=33%	KRAS/MAPK9/STK4/PLK2/TGFB2/FBXO25/STAT3/BRAF/ATM/CDKN2B/PIK3CB/SOS2/CREBBP/PTEN/SGK3/SOS1/PRKAB2/PIK3CA/SOD2/MAPK10/CCNG2/IRS2/GABARAPL1/G6PC2/IRS1/PDPK1/EP300/TGFBR1/TGFB1/PRKAA2/BCL6/RBL2/IL10/FOXO1/KLF2/SMAD4/CCND2/TNFSF10/CCND1/FASLG/CAT/SMAD3/SGK1/MAPK1/SLC2A4/G6PC/PRKAA1/IL7R/TGFBR2/INSR/SETD7/TGFB3/IL6/IGF1/S1PR1/AKT3/EGFR
hsa05145	Toxoplasmosis	110	-0.441202	-1.63563	0.00139762	0.00864615	0.00503111	4539	tags=47%, list=27%, signal=35%	MAPK9/TNFRSF1A/IL10RB/LAMC1/HLA-DMA/HLA-DRB1/NFKB1/BCL2/PIK3R6/HLA-DPB1/TGFB2/STAT3/TRAF6/IRAK4/ITGB1/TAB2/HLA-DMB/HSPA8/TLR2/GNAI1/ALOX5/LDLR/HLA-DRA/JAK2/PIK3R5/MAPK10/CCR5/LAMB3/JAK1/IL10RA/LY96/PDPK1/IFNGR1/TGFB1/NOS2/IL10/IFNG/BIRC3/MAPK1/LAMA4/HLA-DQA2/TLR4/CD40/TGFB3/LAMA2/BIRC7/PIK3CG/GNAO1/HLA-DRB5/AKT3/HLA-DPA1
hsa04061	Viral protein interaction with cytokine and cytokine receptor	98	-0.45897	-1.67103	0.00143198	0.00864615	0.00503111	3564	tags=48%, list=21%, signal=38%	CXCL13/CXCL6/IL6R/CCR8/CCL15/TNFRSF10D/IL20RB/CSF1/CCR5/CCL3/XCL1/IL18RAP/IL10RA/IL2RA/CCL5/CCL20/CCR6/CCL18/ACKR4/CXCL2/CCR1/IL10/IL18R1/CCL2/ACKR3/TNFSF10/CXCL12/CCL16/IL22RA1/IL2RB/CCL11/CCL4/CXCR1/CXCL9/TNFSF14/CX3CR1/IL6/CCR2/CCL26/CXCR2/IL6ST/CCL13/CCL23/CCL14/CCL19/CCL21
hsa04110	Cell cycle	124	0.422511	1.95314	0.00143885	0.00864615	0.00503111	2970	tags=38%, list=18%, signal=31%	CDKN2A/CCNE1/ORC6/CCNA1/CDC20/PKMYT1/E2F1/ESPL1/CDC7/CCNB3/CDC25A/PLK1/E2F5/ORC1/E2F2/BUB1B/CDC45/CDK1/ANAPC11/MAD2L1/BUB1/CCNB1/CDC25C/MCM3/MCM2/CCNB2/MCM7/CCNA2/CHEK1/CDC25B/TTK/MCM4/ANAPC2/CHEK2/HDAC2/CDKN2D/MAD1L1/ANAPC7/MCM6/CDK4/SFN/ZBTB17/GADD45G/PTTG1/PRKDC/RBL1/ATR
hsa04970	Salivary secretion	85	-0.485837	-1.73921	0.00144998	0.00864615	0.00503111	3121	tags=44%, list=19%, signal=36%	ATP1A3/CAMP/NOS1/PLCB1/ADCY1/PRKACB/ADRB3/ADRA1B/GNAQ/ATP1A4/ADRA1D/CHRM3/ATP1B1/ITPR2/CST4/ADCY5/BST1/PRKCB/ATP1B2/KCNMA1/CALML3/LYZ/ADRB2/DMBT1/ADCY9/GUCY1A2/CST5/ITPR1/PRKG1/ADRA1A/PRH2/ATP1A2/ADRB1/PRKG2/CST1/CST2
hsa03030	DNA replication	36	0.565846	2.07403	0.00154321	0.00895639	0.00521163	3429	tags=47%, list=21%, signal=38%	POLD1/RFC4/LIG1/POLE/RNASEH2A/MCM3/MCM2/FEN1/MCM7/MCM4/POLE4/POLD2/MCM6/DNA2/RFC3/PCNA/RNASEH2C
hsa03040	Spliceosome	129	0.510443	2.36041	0.00155763	0.00895639	0.00521163	5031	tags=60%, list=30%, signal=42%	CCDC12/HSPA2/ALYREF/SNRPB/LSM4/LSM7/SNRNP70/SNRPD1/PRPF40B/SNRPF/U2AF1/TXNL4A/PUF60/HNRNPA3/FUS/SNRPA1/MAGOH/PRPF3/RBM17/SNRPD3/PPIH/SART1/SNRPE/SRSF2/XAB2/MAGOHB/SF3A2/CHERP/PRPF6/RBM8A/DDX39B/SF3B5/PRPF31/PQBP1/PRPF19/SNRPG/DDX5/HNRNPA1L2/SNRPA/DHX38/U2AF2/PRPF38A/LSM2/ISY1/PPIL1/SRSF7/ACIN1/SNRPD2/SNRPC/U2AF1L4/HNRNPM/SF3B4/EIF4A3/SRSF4/LSM5/LSM6/NCBP2/PPIE/SF3B2/CRNKL1/HNRNPC/CTNNBL1/LSM3/SF3…
hsa04975	Fat digestion and absorption	34	-0.582051	-1.78573	0.00162646	0.00896793	0.00521835	893	tags=32%, list=5%, signal=31%	NPC1L1/LIPF/APOA4/ABCA1/PLA2G1B/APOB/PLA2G5/PLA2G12B/CD36/PLA2G2A
hsa04668	TNF signaling pathway	109	-0.440501	-1.63103	0.00163208	0.00896793	0.00521835	4539	tags=40%, list=27%, signal=30%	MAPK9/TNFRSF1A/CXCL10/TNFAIP3/NFKB1/IL15/PIK3CB/CREB1/TAB2/CREB3L2/CXCL6/ATF2/MAP2K4/PIK3CA/CSF1/BAG4/ITCH/MAPK10/TAB3/CFLAR/CCL5/CCL20/CREB3L1/CXCL2/IL1B/IL18R1/CCL2/BIRC3/VEGFC/JAG1/CASP10/ICAM1/FOS/MAPK1/FAS/MAP3K5/CSF2/IL6/SELE/AKT3/VCAM1/PTGS2/CREB3L3
hsa04650	Natural killer cell mediated cytotoxicity	107	-0.436107	-1.60847	0.00164319	0.00896793	0.00521835	4827	tags=50%, list=29%, signal=35%	RAC2/KIR2DL1/LCK/PTK2B/KRAS/SHC3/IFNAR1/BRAF/CD247/SHC1/PIK3CB/TYROBP/SOS2/PLCG2/CD48/PRKCA/SOS1/FCER1G/KIR2DL3/PIK3CA/FYN/HLA-C/NFATC2/CD244/SH2D1A/PRF1/PPP3CC/ITGAL/KIR3DL1/IFNGR1/ITGB2/KLRD1/LCP2/IFNG/TNFSF10/FASLG/KLRC2/ICAM1/KLRK1/PPP3CA/NCR1/MICA/MAPK1/FAS/PRKCB/RAET1E/SH2D1B/FCGR3A/FCGR3B/ULBP2/CSF2/KLRC4-KLRK1
hsa04512	ECM-receptor interaction	85	-0.468142	-1.67587	0.00169164	0.00899521	0.00523422	2993	tags=44%, list=18%, signal=36%	COL6A6/SV2B/COL4A4/LAMB3/ITGA10/TNC/ITGA11/RELN/COL4A6/COL1A1/ITGA7/ITGA3/THBS1/THBS4/ITGA9/LAMA4/COL1A2/TNXB/ITGA5/LAMA2/ITGAV/NPNT/VTN/IBSP/ITGA4/VWF/THBS2/TNN/COL6A3/ITGA2/COMP/ITGA8/ITGA1/ITGB3/FN1/CD36
hsa04964	Proximal tubule bicarbonate reclamation	21	-0.6634	-1.83497	0.00170406	0.00899521	0.00523422	3301	tags=57%, list=20%, signal=46%	ATP1A3/GLUD1/GLS2/ATP1A4/ATP1B1/ATP1B2/CA2/AQP1/ATP1A2/CA4/SLC4A4
hsa00980	Metabolism of xenobiotics by cytochrome P450	63	-0.49615	-1.69708	0.0019975	0.0103741	0.0060366	2012	tags=40%, list=12%, signal=35%	MGST1/ADH6/AKR7A3/CYP2S1/UGT1A7/ADH7/UGT2B11/UGT2A3/GSTO2/UGT1A4/ADH1A/UGT1A6/UGT1A9/CYP2A6/UGT1A8/UGT2B4/AKR1C1/CYP1B1/UGT1A1/GSTA1/HSD11B1/GSTT1/GSTA2/ADH1B
hsa04261	Adrenergic signaling in cardiomyocytes	142	-0.401642	-1.52864	0.00204453	0.0104498	0.00608063	3611	tags=36%, list=22%, signal=28%	KCNQ1/CREB3L2/ATP2A2/PRKCA/TPM1/PPP2R2A/ATF2/GNAI1/CAMK2D/ATP1A3/PLCB1/ADCY1/SLC8A3/PIK3R5/PPP2R5E/PPP2R2B/PRKACB/ADRA1B/GNAQ/ATP1A4/CREB3L1/SCN1B/ADRA1D/CACNA1C/CACNB2/CACNA2D3/ATP1B1/MYL4/ADCY5/SLC8A1/MAPK1/ATP1B2/RYR2/CALML3/ADRB2/RAPGEF4/ADCY9/PIK3CG/ACTC1/AKT3/ADRA1A/ATP1A2/AGT/SCN4B/ADRB1/CREB3L3/PLN/SCN7A/CACNA2D1/AGTR1
hsa05320	Autoimmune thyroid disease	38	-0.564232	-1.76971	0.00212879	0.0106382	0.00619025	4197	tags=50%, list=25%, signal=38%	HLA-DRB1/CD86/HLA-DPB1/HLA-DMB/CD28/HLA-DRA/HLA-C/PRF1/IL10/FASLG/FAS/HLA-DQA2/CD40/HLA-DRB5/TSHR/HLA-DPA1/TPO/TG
hsa04974	Protein digestion and absorption	97	-0.453527	-1.64926	0.00214746	0.0106382	0.00619025	3296	tags=42%, list=20%, signal=34%	PRSS1/PRSS3/ATP1A3/COL25A1/COL19A1/COL6A6/SLC8A3/COL8A2/COL21A1/COL4A4/COL11A1/CPA1/ATP1A4/COL4A6/COL1A1/COL5A3/SLC7A7/PGA4/ATP1B1/COL5A1/SLC8A1/COL1A2/SLC1A1/ATP1B2/KCNE3/PGA3/COL5A2/COL15A1/ELN/MME/COL3A1/COL6A3/CPB1/ATP1A2/XPNPEP2/DPP4/CPA3/COL14A1/COL10A1/COL8A1
hsa04911	Insulin secretion	81	-0.466028	-1.65747	0.00218765	0.0106731	0.00621056	3611	tags=40%, list=22%, signal=31%	CREB3L2/PRKCA/GCK/KCNN3/ATF2/CAMK2D/ATP1A3/PLCB1/ADCY1/PRKACB/GNAQ/ATP1A4/CREB3L1/SNAP25/CACNA1C/SLC2A2/CHRM3/ATP1B1/KCNMB1/ADCYAP1/ADCY5/ABCC8/KCNN2/PRKCB/ATP1B2/KCNMA1/RYR2/RAPGEF4/ADCY9/ATP1A2/CREB3L3
hsa03410	Base excision repair	33	0.541724	1.94636	0.00226929	0.0109061	0.00634617	5696	tags=70%, list=34%, signal=46%	POLD1/NEIL1/NTHL1/LIG1/POLE/FEN1/MUTYH/POLE4/POLD2/APEX2/PCNA/XRCC1/PARP1/MPG/UNG/OGG1/POLE2/APEX1/NEIL3/LIG3/POLL/PARP2/POLE3
hsa04658	Th1 and Th2 cell differentiation	89	-0.455371	-1.63819	0.0024108	0.0113252	0.00658999	6296	tags=64%, list=38%, signal=40%	IFNGR2/MAPK11/HLA-DQA1/NFATC1/TBX21/PPP3R1/CHUK/MAML1/HLA-DOA/STAT6/PPP3CB/MAML2/IL2RG/STAT5B/IL12RB1/MAPK14/LCK/MAPK9/HLA-DMA/HLA-DRB1/NFKB1/HLA-DPB1/CD247/HLA-DMB/IL4R/NFATC3/NOTCH2/RBPJ/CD4/JAK3/HLA-DRA/JAK2/CD3E/MAPK10/NFATC2/JAK1/NOTCH3/IL2RA/PPP3CC/IFNGR1/GATA3/IFNG/MAML3/STAT4/JAG1/CD3G/DLL4/PPP3CA/FOS/MAPK1/DLL1/HLA-DQA2/IL2RB/MAF/HLA-DRB5/HLA-DPA1
hsa04727	GABAergic synapse	82	-0.458982	-1.63489	0.00243013	0.0113252	0.00658999	3360	tags=37%, list=20%, signal=29%	GABRR1/GABRG3/GNAI1/GLUL/CACNA1A/ADCY1/GABRQ/PRKACB/GABARAPL1/GNGT2/TRAK2/GLS2/GABRD/GABRE/GABRG2/CACNA1C/SLC38A5/ADCY5/GNG2/PLCL1/PRKCB/GNB4/GNG12/ADCY9/ABAT/GABRB2/GNAO1/SLC6A1/GABRB3
hsa05412	Arrhythmogenic right ventricular cardiomyopathy	72	-0.474563	-1.65862	0.00246245	0.0113252	0.00658999	2932	tags=36%, list=18%, signal=30%	SLC8A3/DMD/ITGA10/DSG2/ITGA11/ITGA7/CACNA1C/CACNB2/CACNA2D3/ITGA3/SLC8A1/ITGA9/SGCA/RYR2/ITGA5/LAMA2/ITGAV/ITGA4/GJA1/ITGA2/ITGA8/ITGA1/ITGB3/DES/CACNA2D1
hsa04145	Phagosome	144	-0.397905	-1.51621	0.00249716	0.0113252	0.00658999	3093	tags=31%, list=19%, signal=25%	NCF2/DYNC2H1/COLEC11/NOS1/CANX/ITGAM/HLA-DRA/PIKFYVE/HLA-C/RILP/CLEC7A/STX12/ITGB2/FCGR2A/CYBB/THBS1/THBS4/C3/C1R/EEA1/HLA-DQA2/TLR4/FCGR3A/MSR1/ITGA5/FCGR3B/FCAR/SFTPD/ITGAV/ATP6V0D2/THBS2/HLA-DRB5/HLA-DPA1/ITGA2/COMP/ITGB3/COLEC12/MARCO/CD209/SFTPA2/CD36/SFTPA1/MRC1
hsa04978	Mineral absorption	55	-0.504097	-1.68304	0.00255493	0.0114262	0.0066488	3863	tags=45%, list=23%, signal=35%	SLC8A2/MT1F/HEPH/ATP1A3/TF/SLC8A3/MT1E/SLC26A9/SLC30A1/MT1A/ATP1A4/MT1X/ATP7A/MT1M/ATP1B1/SLC8A1/ATP1B2/SLC40A1/CYBRD1/STEAP1/STEAP2/MT1G/ATP1A2/MT1H
hsa04066	HIF-1 signaling pathway	106	-0.430218	-1.5856	0.00281426	0.0124136	0.00722333	4314	tags=40%, list=26%, signal=30%	ARNT/NFKB1/BCL2/STAT3/PIK3CB/LDHA/IL6R/PLCG2/CREBBP/PRKCA/HIF1A/CAMK2D/TF/PIK3CA/NPPA/LDHAL6B/EP300/EGLN1/IFNGR1/NOS2/EGLN3/IFNG/VEGFA/ALDOC/TIMP1/CYBB/MAPK1/ANGPT4/PRKCB/TLR4/INSR/ALDOB/TEK/ANGPT2/IL6/IGF1/AKT3/SERPINE1/FLT1/ANGPT1/EGFR
hsa04062	Chemokine signaling pathway	186	-0.376263	-1.47245	0.00286407	0.0124626	0.00725183	5196	tags=51%, list=31%, signal=35%	PIK3CD/CXCR3/STAT5B/ADCY2/CXCR6/GNG11/STAT2/GNAI2/CCL8/RAC2/XCL2/ADCY8/CCL22/CRKL/PTK2B/KRAS/PXN/CXCL10/SHC3/RAP1A/CXCL11/PREX1/NFKB1/PIK3R6/STAT3/BRAF/CXCL14/SHC1/PIK3CB/TIAM1/CRK/FGR/XCR1/CXCL13/CXCL6/SOS2/PLCG2/CCR8/CCL15/GNAI1/SOS1/PIK3CA/JAK3/PLCB1/ADCY1/JAK2/RAP1B/ITK/PIK3R5/CCR5/PRKACB/CCL3/ARRB1/GNGT2/DOCK2/XCL1/HCK/LYN/CCL5/CCL20/CCR6/GNAQ/CCL18/CXCL2/CCR1/ROCK1/CCL2/ELMO1/CXCL12/ADCY5/C…
hsa03010	Ribosome	133	0.371104	1.72169	0.0031746	0.0136296	0.00793094	5546	tags=59%, list=33%, signal=40%	RPS26/MRPL12/RPL10L/MRPS21/RPS19/MRPL4/MRPS12/RPL22L1/RPS21/RPS9/MRPL15/MRPL2/RPSA/RPS10/RPL14/RPL36/MRPS9/MRPL28/RPS10-NUDT3/MRPL20/MRPS2/MRPL19/MRPL18/RPL8/MRPL23/RPL30/MRPS17/RPLP1/RPL32/MRPL14/MRPL11/RPL7/MRPL34/RPS27A/MRPS15/MRPS16/RPL28/RPL36A/MRPL24/MRPL9/RPS18/RPLP2/MRPS5/RPS7/RPL35/RPS16/RPL38/RPL19/MRPL36/MRPS18C/MRPL33/MRPL17/MRPL16/MRPL27/RPL31/RPL26L1/RPL35A/MRPL13/RPS15/MRPS18A/RPL1…
hsa04614	Renin-angiotensin system	21	-0.628005	-1.73706	0.00340812	0.0141405	0.00822822	1891	tags=43%, list=11%, signal=38%	CTSG/ENPEP/MME/KLK2/ANPEP/AGT/CPA3/AGTR1
hsa04935	Growth hormone synthesis, secretion and action	114	-0.418146	-1.5569	0.00348513	0.0141405	0.00822822	5145	tags=49%, list=31%, signal=34%	MAP3K1/STAT5B/ADCY2/SSTR5/GNAI2/ADCY8/POU1F1/CRKL/MAPK14/CACNA1D/IGFBP3/KRAS/MAPK9/ADCY10/SHC3/STAT3/SHC1/PIK3CB/CRK/CREB1/CREB3L2/SOS2/PLCG2/CREBBP/PRKCA/ATF2/GNAI1/SOS1/MAP2K4/PIK3CA/PLCB1/ADCY1/JAK2/MAPK10/PRKACB/IRS2/IRS1/EP300/GNAQ/CREB3L1/CACNA1C/ITPR2/SSTR2/ADCY5/FOS/MAPK1/SOCS2/PRKCB/SSTR1/IGF1/ADCY9/ITPR1/AKT3/GHR/CREB3L3
hsa05332	Graft-versus-host disease	37	-0.549005	-1.71098	0.00349087	0.0141405	0.00822822	4827	tags=62%, list=29%, signal=44%	IL1A/KIR2DL1/HLA-DMA/HLA-DRB1/CD86/HLA-DPB1/HLA-DMB/CD28/KIR2DL3/HLA-DRA/HLA-C/PRF1/KIR3DL1/IL1B/KLRD1/IFNG/FASLG/FAS/HLA-DQA2/IL6/HLA-DRB5/HLA-DPA1
hsa05016	Huntington disease	270	0.313514	1.59244	0.0034965	0.0141405	0.00822822	4565	tags=47%, list=27%, signal=34%	TUBB8/DNAH10/DNAI1/KLC3/TUBA3E/POLR2J3/TUBB3/POLR2J2/GRIA2/MAP3K10/DNAH12/DNAH17/STX1A/BBC3/DNAI2/UQCRH/TUBB4A/TUBA3C/PLCB4/BAX/PSMB5/DNAH1/ADRM1/TRAF2/NDUFA4/DNAH6/NDUFB6/DNAH2/COX7A2/SDHD/NDUFS8/NDUFS5/DNAH3/NDUFB7/NDUFA9/NDUFA13/NDUFA1/NDUFV1/NDUFA7/COX6C/HDAC2/NDUFA8/NDUFS6/CREB3L4/COX5B/TUBAL3/UQCRB/TUBB4B/COX7B/KLC2/NDUFB11/NDUFA11/DNALI1/NDUFB9/PSMA7/PLCB2/PLCB3/NDUFS7/POLR2F/COX8C/POLR2L/…
hsa05321	Inflammatory bowel disease	61	-0.479892	-1.63231	0.00351317	0.0141405	0.00822822	5711	tags=62%, list=34%, signal=41%	IL21/STAT6/IL21R/IL2RG/IL12RB1/IL1A/RORC/SMAD2/HLA-DMA/HLA-DRB1/NFKB1/HLA-DPB1/TGFB2/STAT3/HLA-DMB/IL4R/TLR2/HLA-DRA/IL18RAP/IFNGR1/GATA3/TGFB1/IL1B/IL10/IL18R1/IFNG/TLR5/STAT4/SMAD3/RORA/HLA-DQA2/TLR4/TGFB3/IL6/MAF/HLA-DRB5/HLA-DPA1
hsa00040	Pentose and glucuronate interconversions	26	-0.599495	-1.7314	0.00362824	0.0144234	0.00839282	1550	tags=46%, list=9%, signal=42%	UGT2B11/UGT2A3/AKR1B10/KL/UGT1A4/UGT1A6/UGT1A9/UGT1A8/SORD/UGT2B4/UGT1A1
hsa00350	Tyrosine metabolism	34	-0.559054	-1.71517	0.00379507	0.0148321	0.00863064	1793	tags=26%, list=11%, signal=24%	HPD/ADH7/ADH1A/TPO/AOX1/MAOA/AOC3/ADH1B
hsa05215	Prostate cancer	96	-0.436757	-1.58598	0.00382318	0.0148321	0.00863064	4047	tags=39%, list=24%, signal=29%	BCL2/FGFR2/BRAF/PIK3CB/IL1R2/CREB1/CREB3L2/SOS2/TMPRSS2/CREBBP/PTEN/PDGFC/SOS1/PIK3CA/ETV5/TGFA/PDPK1/EP300/PLAT/CREB3L1/PDGFD/FOXO1/PDGFA/CCND1/RB1/MAPK1/KLK3/NKX3-1/IGF1/PDGFRB/AKT3/PDGFRA/ZEB1/ERG/EGFR/CREB3L3
hsa05310	Asthma	25	-0.605143	-1.73267	0.00393812	0.0150961	0.00878427	4208	tags=64%, list=25%, signal=48%	HLA-DMA/HLA-DRB1/HLA-DPB1/HLA-DMB/FCER1G/HLA-DRA/IL10/FCER1A/HLA-DQA2/CCL11/CD40/RNASE3/HLA-DRB5/HLA-DPA1/MS4A2
hsa05152	Tuberculosis	162	-0.381916	-1.47481	0.00402504	0.0152478	0.00887254	4442	tags=40%, list=27%, signal=29%	TNFRSF1A/IL10RB/HLA-DMA/HLA-DRB1/FCGR1A/NFKB1/BCL2/HLA-DPB1/TGFB2/PLA2R1/TIRAP/TRAF6/IRAK4/CTSS/CREB1/KSR1/HLA-DMB/CREBBP/RAB5B/CD74/TLR2/CAMK2D/CAMP/FCER1G/ITGAM/HLA-DRA/JAK2/MAPK10/JAK1/CLEC7A/IL10RA/PPP3CC/EP300/IFNGR1/TGFB1/NOS2/TLR1/ITGB2/IL1B/IL10/IFNG/CASP10/FCGR2A/PPP3CA/ARHGEF12/C3/MAPK1/CR1/IRAK2/EEA1/HLA-DQA2/TLR4/CALML3/FCGR3A/FCGR3B/TGFB3/ATP6V0D2/IL6/HLA-DRB5/AKT3/HLA-DPA1/CD209/MRC1
hsa04710	Circadian rhythm	30	-0.56505	-1.68459	0.00466392	0.0174626	0.0101613	4753	tags=60%, list=28%, signal=43%	RORC/CRY2/CLOCK/BTRC/NR1D1/CREB1/FBXW11/PRKAB2/PER1/PRKAA2/BHLHE41/FBXL3/ARNTL/RORA/PRKAA1/RORB/PER3
hsa05211	Renal cell carcinoma	65	-0.472024	-1.62046	0.00473579	0.0175279	0.0101993	5710	tags=55%, list=34%, signal=37%	RAPGEF1/PIK3R1/PTPN11/PIK3CD/FLCN/PAK2/CRKL/KRAS/ARNT/RAP1A/TGFB2/BRAF/PIK3CB/CRK/SOS2/CREBBP/HIF1A/SOS1/PIK3CA/RAP1B/TGFA/EP300/EGLN1/TGFB1/EGLN3/GAB1/VEGFA/ETS1/MAPK1/MET/PAK3/TGFB3/EPAS1/AKT3/HGF
hsa05014	Amyotrophic lateral sclerosis	325	0.301727	1.55954	0.00487805	0.0178492	0.0103863	4232	tags=40%, list=25%, signal=30%	TUBB8/DNAH10/DNAI1/KLC3/TUBA3E/TUBB3/NXF2B/MAP2K6/TNF/NXF2/GRIA2/ALYREF/PRPH/DNAH12/NUP85/DNAH17/DNAI2/UQCRH/TUBB4A/TUBA3C/BAX/PSMB5/DNAH1/ADRM1/HNRNPA3/TOMM40/FUS/TRAF2/NDUFA4/DNAH6/NDUFB6/DNAH2/COX7A2/SDHD/NDUFS8/NDUFS5/DNAH3/NDUFB7/NDUFA9/NDUFA13/NDUFA1/NDUFV1/NDUFA7/COX6C/NDUFA8/CCS/NDUFS6/COX5B/TUBAL3/UQCRB/TUBB4B/COX7B/KLC2/NDUFB11/NDUFA11/DNALI1/NDUFB9/PSMA7/NDUFS7/COX8C/NUP107/NEFM/COX4I1…
hsa04713	Circadian entrainment	91	-0.431795	-1.5581	0.00504686	0.0182594	0.010625	3360	tags=40%, list=20%, signal=32%	RYR1/GNAI1/CAMK2D/NOS1/NOS1AP/PLCB1/PER1/ADCY1/GRIA3/PRKACB/GNGT2/GNAQ/CACNA1H/CACNA1C/KCNJ3/ADCYAP1/RASD1/ADCY5/FOS/GNG2/MAPK1/PRKCB/RYR2/CALML3/GRIN2A/GNB4/GRIA1/GNG12/PER3/ADCY9/GNAO1/GUCY1A2/ITPR1/PRKG1/PRKG2
hsa03460	Fanconi anemia pathway	49	0.468339	1.83646	0.00524934	0.018781	0.0109285	1441	tags=22%, list=9%, signal=21%	UBE2T/EME1/EME2/SLX1A/FANCD2/FANCA/TELO2/RAD51/FANCG/BLM/RMI2
hsa04927	Cortisol synthesis and secretion	62	-0.472474	-1.61165	0.00551102	0.0195005	0.0113472	3611	tags=35%, list=22%, signal=28%	CREB3L2/NCEH1/ATF2/LDLR/PLCB1/ADCY1/PRKACB/GNAQ/CREB3L1/KCNK2/CACNA1H/CACNA1C/ITPR2/ADCY5/PDE8B/ADCY9/ITPR1/AGT/KCNK3/CREB3L3/AGTR1
hsa00220	Arginine biosynthesis	21	-0.610488	-1.68861	0.00596421	0.0208748	0.0121468	3301	tags=52%, list=20%, signal=42%	NOS1/GLUL/GLUD1/ARG2/GLS2/NOS2/NAGS/ARG1/OTC/CPS1
hsa05206	MicroRNAs in cancer	160	-0.378602	-1.45994	0.00604162	0.0209183	0.0121721	4047	tags=39%, list=24%, signal=30%	BCL2/TGFB2/STAT3/ATM/CD44/SHC1/SLC45A3/BMI1/PIK3CB/CRK/SOS2/PLCG2/CREBBP/DICER1/PRKCA/PTEN/TPM1/COMMD3-BMI1/NOTCH2/SOS1/SPRY2/TNR/CCNG1/PIK3CA/IRS2/NOTCH3/TNC/IRS1/EP300/NOTCH4/GLS2/RECK/ROCK1/APC/PDGFA/RDX/CCND2/VEGFA/BMPR2/CCND1/THBS1/MAPK1/MET/TNXB/PRKCB/ZEB2/ITGA5/MMP16/CYP24A1/FOXP1/PDGFRB/TNN/PDGFRA/ZEB1/ZFPM2/CYP1B1/TIMP3/ITGB3/EGFR/PTGS2/TP63
hsa05133	Pertussis	75	-0.451418	-1.58833	0.00611546	0.0209487	0.0121898	4105	tags=59%, list=25%, signal=44%	GNAI2/CD14/IL1A/MAPK14/MAPK9/TICAM2/NFKB1/CASP1/TIRAP/TRAF6/IRAK4/ITGB1/C1QA/CXCL6/GNAI1/NOD1/ITGAM/MAPK10/C2/LY96/C5/NOS2/ITGB2/IL1B/IL10/C1QB/C1QC/C4B/SERPING1/IRF8/FOS/C3/MAPK1/C1R/TLR4/CALML3/CFL2/C4A/C1S/ITGA5/IL6/SFTPA2/SFTPA1
hsa05410	Hypertrophic cardiomyopathy	86	-0.439633	-1.57772	0.00650916	0.0220626	0.012838	2953	tags=37%, list=18%, signal=31%	SLC8A3/DMD/ITGA10/ITGA11/TGFB1/PRKAA2/ITGA7/CACNA1C/CACNB2/CACNA2D3/ITGA3/SLC8A1/ITGA9/SGCA/RYR2/PRKAA1/ITGA5/TGFB3/LAMA2/ITGAV/IL6/IGF1/ITGA4/ACTC1/ITGA2/AGT/ITGA8/ITGA1/ITGB3/DES/CACNA2D1
hsa05142	Chagas disease	100	-0.418626	-1.53127	0.00664137	0.0222762	0.0129623	4539	tags=52%, list=27%, signal=38%	MAPK9/PPP2R1B/TNFRSF1A/SMAD2/NFKB1/ACE/TGFB2/CD247/TRAF6/IRAK4/PIK3CB/C1QA/TLR2/PPP2R2A/GNAI1/MAP2K4/PIK3CA/PLCB1/ADCY1/CD3E/PPP2R2B/MAPK10/CCL3/CFLAR/CCL5/TGFBR1/GNAQ/IFNGR1/TGFB1/NOS2/IL1B/IL10/C1QB/CCL2/IFNG/C1QC/CD3G/FASLG/KNG1/GNA14/FOS/C3/MAPK1/FAS/TLR4/TGFBR2/TGFB3/IL6/GNAO1/AKT3/SERPINE1
hsa04925	Aldosterone synthesis and secretion	94	-0.42116	-1.52483	0.00717875	0.0238305	0.0138667	3837	tags=37%, list=23%, signal=29%	NR4A2/CREB1/CREB3L2/PRKCA/ATF2/CAMK2D/ATP1A3/LDLR/PLCB1/ADCY1/NPPA/PRKACB/ATF1/CAMK4/GNAQ/ATP1A4/CREB3L1/CACNA1H/CACNA1C/ATP1B1/ITPR2/ADCY5/PRKD1/PRKCB/ATP1B2/CALML3/ADCY9/ITPR1/PDE2A/ATP1A2/AGT/KCNK3/CREB3L3/AGTR1
hsa05012	Parkinson disease	218	0.28222	1.3976	0.00793651	0.0260771	0.015174	4268	tags=43%, list=26%, signal=32%	TUBB8/CALML5/CALML6/KLC3/TUBA3E/TUBB3/TH/UCHL1/UQCRH/DRD2/TUBB4A/TUBA3C/GPR37/BAX/PSMB5/ADRM1/NDUFA4/NDUFB6/COX7A2/SDHD/NDUFS8/NDUFS5/NDUFB7/NDUFA9/NDUFA13/NDUFA1/NDUFV1/NDUFA7/COX6C/NDUFA8/NDUFS6/COX5B/TUBAL3/PLCG1/UQCRB/TUBB4B/COX7B/KLC2/NDUFB11/NDUFA11/NDUFB9/PSMA7/NDUFS7/TXN/COX8C/UBE2J2/PPIF/COX4I1/COX7B2/CYC1/UQCRFS1/PSMD4/NDUFB2/PSMD14/NDUFS3/PSMD9/PSMB3/PSMB4/UQCRC1/UQCR10/COX6B2/COX8A/KL…
hsa05150	Staphylococcus aureus infection	81	-0.434613	-1.54574	0.00875061	0.0284616	0.0165615	3069	tags=46%, list=18%, signal=37%	MASP2/ITGAM/HLA-DRA/PTAFR/CFI/C2/FPR2/C5/ITGAL/FPR3/ITGB2/IL10/C1QB/FPR1/C3AR1/C1QC/C4B/FCGR2A/MASP1/ICAM1/DEFA3/DEFA1/C3/C1R/HLA-DQA2/C4A/FCGR3A/C1S/FCGR3B/FCAR/KRT13/HLA-DRB5/HLA-DPA1/SELP/CFH/FGG
hsa04520	Adherens junction	66	-0.453811	-1.5614	0.00971842	0.0312933	0.0182092	3838	tags=39%, list=23%, signal=30%	CDH1/WASF2/FER/CREBBP/CSNK2A3/CTNND1/CTNNA3/FYN/TJP1/EP300/TGFBR1/LMO7/VCL/SMAD4/PTPRM/SMAD3/PTPRJ/MAPK1/MET/TGFBR2/INSR/SORBS1/PTPRB/SNAI2/EGFR
hsa02010	ABC transporters	43	-0.49256	-1.58541	0.0104548	0.0333311	0.019395	2137	tags=28%, list=13%, signal=24%	ABCC3/ABCC8/ABCD2/ABCA1/ABCA12/ABCA9/ABCC6/ABCA6/ABCA8/ABCG2/ABCC9
hsa05033	Nicotine addiction	34	-0.521755	-1.60074	0.0116563	0.0367973	0.0214119	3272	tags=47%, list=20%, signal=38%	CHRNA4/GABRG3/CACNA1A/GRIA3/GABRQ/GRIN3A/SLC17A7/GABRD/CHRNA7/GABRE/GABRG2/GRIN2A/GRIA1/GABRB2/GABRB3
hsa03008	Ribosome biogenesis in eukaryotes	73	0.363222	1.52499	0.0118026	0.0368974	0.0214702	4229	tags=45%, list=25%, signal=34%	NXF2B/RPP25/NXF2/PWP2/GTPBP4/GAR1/POP5/RPP38/POP7/POP1/NHP2/IMP4/NOP56/RPP40/NOP58/RPP25L/TCOF1/MDN1/DROSHA/RBM28/GNL3/TBL3/EMG1/DKC1/NXT1/NXF1/UTP6/RIOK1/NVL/EIF6/REXO1/FBL/RAN
hsa03440	Homologous recombination	37	0.459027	1.68806	0.0125196	0.0387625	0.0225555	3648	tags=32%, list=22%, signal=25%	RAD54L/POLD1/EME1/RAD51/BLM/XRCC2/RAD54B/POLD2/MUS81/BABAM1/BRCA1/XRCC3
hsa04920	Adipocytokine signaling pathway	68	-0.442084	-1.52968	0.013373	0.0410104	0.0238635	4442	tags=43%, list=27%, signal=31%	TNFRSF1A/NFKB1/STAT3/ACSL5/ADIPOQ/RXRA/PPARGC1A/CPT1A/ACACB/ACSL4/PRKAB2/JAK2/ACSL1/MAPK10/IRS2/G6PC2/PPARA/IRS1/PRKAA2/LEP/RXRG/SLC2A4/G6PC/PRKAA1/NPY/AKT3/LEPR/CD36
hsa05330	Allograft rejection	35	-0.514089	-1.58232	0.013587	0.0412736	0.0240167	4197	tags=49%, list=25%, signal=36%	HLA-DRB1/CD86/HLA-DPB1/HLA-DMB/CD28/HLA-DRA/HLA-C/PRF1/IL10/IFNG/FASLG/FAS/HLA-DQA2/CD40/HLA-DRB5/HLA-DPA1
hsa04350	TGF-beta signaling pathway	92	-0.410885	-1.48383	0.0139423	0.0419572	0.0244145	3033	tags=49%, list=18%, signal=40%	PPP2R1B/SMAD2/SMAD1/TGFB2/SP1/CDKN2B/NOG/CREBBP/THSD4/ACVR1C/INHBE/INHBC/ACVR1/SMAD9/GREM2/BMP8A/RGMB/GDF7/EP300/TGFBR1/TGFB1/INHBB/ROCK1/SMAD4/IFNG/SMAD5/BMPR2/CHRD/SMAD3/LTBP1/THBS1/MAPK1/BMPR1A/TGFBR2/BMP4/TGFB3/GDF6/INHBA/DCN/BMP2/FBN1/FST/FMOD/GREM1
hsa00053	Ascorbate and aldarate metabolism	21	-0.576512	-1.59463	0.0153366	0.0457256	0.0266073	2030	tags=52%, list=12%, signal=46%	UGT1A7/UGT2B11/UGT2A3/UGT1A4/UGT1A6/RGN/UGT1A9/UGT1A8/UGT2B4/UGT1A1
hsa04064	NF-kappa B signaling pathway	100	-0.40013	-1.46361	0.016129	0.0476472	0.0277254	4859	tags=45%, list=29%, signal=32%	MALT1/CD14/LCK/BCL2A1/TNFSF11/TNFRSF1A/TNFAIP3/TICAM2/NFKB1/BCL2/ATM/TIRAP/TRAF6/IRAK4/BLNK/TNFRSF11A/TAB2/PLCG2/EDARADD/BTK/CSNK2A3/CYLD/TAB3/CFLAR/LY96/LYN/CXCL2/IL1B/BIRC3/ICAM1/CXCL12/IL1R1/TNFSF13B/PRKCB/TLR4/CCL4/CD40/TNFSF14/VCAM1/EDA2R/CCL13/CCL19/PTGS2/CCL21
hsa00532	Glycosaminoglycan biosynthesis - chondroitin sulfate / dermatan sulfate	20	-0.585068	-1.60356	0.0168379	0.0492891	0.0286808	1997	tags=40%, list=12%, signal=35%	CSGALNACT2/XYLT1/UST/CHSY3/CHST15/CHST13/CSGALNACT1

## Sheet: S59 GSEA top terms
BRCA	Terms_Intersect_top_20	Terms_Only_MW_top_20	Terms_Only_Limma_top_20	Breast	Terms_Intersect_top_20	Terms_Only_MW_top_20	Terms_Only_Limma_top_20	COAD	Terms_Intersect_top_20	Terms_Only_MW_top_20	Terms_Only_Limma_top_20	Colon	Terms_Intersect_top_20	Terms_Only_MW_top_20	Terms_Only_Limma_top_20	ESCA	Terms_Intersect_top_20	Terms_Only_MW_top_20	Terms_Only_Limma_top_20	Esophagus	Terms_Intersect_top_20	Terms_Only_MW_top_20	Terms_Only_Limma_top_20	GTEx	Terms_Intersect_top_20	Terms_Only_MW_top_20	Terms_Only_Limma_top_20	KICH	Terms_Intersect_top_20	Terms_Only_MW_top_20	Terms_Only_Limma_top_20	Kidney	Terms_Intersect_top_20	Terms_Only_MW_top_20	Terms_Only_Limma_top_20	KIRC	Terms_Intersect_top_20	Terms_Only_MW_top_20	Terms_Only_Limma_top_20	KIRP	Terms_Intersect_top_20	Terms_Only_MW_top_20	Terms_Only_Limma_top_20	LIHC	Terms_Intersect_top_20	Terms_Only_MW_top_20	Terms_Only_Limma_top_20	Liver	Terms_Intersect_top_20
	Herpes simplex virus 1 infection	Thyroid hormone signaling pathway	Rap1 signaling pathway		Herpes simplex virus 1 infection	IL-17 signaling pathway	Metabolism of xenobiotics by cytochrome P450		Asthma	GnRH signaling pathway	Cytokine-cytokine receptor interaction		Cytokine-cytokine receptor interaction	Bile secretion	Herpes simplex virus 1 infection		Maturity onset diabetes of the young	Cell cycle	Metabolism of xenobiotics by cytochrome P450		Neuroactive ligand-receptor interaction	Cholinergic synapse	Maturity onset diabetes of the young		Chemokine signaling pathway	p53 signaling pathway	Hematopoietic cell lineage		Cytokine-cytokine receptor interaction	Human T-cell leukemia virus 1 infection	Type I diabetes mellitus		Cytokine-cytokine receptor interaction	Chemokine signaling pathway	Arginine and proline metabolism		PI3K-Akt signaling pathway	Kaposi sarcoma-associated herpesvirus infection	cGMP-PKG signaling pathway		Herpes simplex virus 1 infection	Amoebiasis	PD-L1 expression and PD-1 checkpoint pathway in cancer		Herpes simplex virus 1 infection	Drug metabolism - other enzymes	Amyotrophic lateral sclerosis		Cytokine-cytokine receptor interaction
	PI3K-Akt signaling pathway				Dilated cardiomyopathy	Hepatitis C	Influenza A		Type I diabetes mellitus	Taste transduction	Alcoholism		Chemokine signaling pathway	Proximal tubule bicarbonate reclamation	Systemic lupus erythematosus		Asthma	Chemokine signaling pathway	Antigen processing and presentation		Salivary secretion	MicroRNAs in cancer	Calcium signaling pathway		Viral protein interaction with cytokine and cytokine receptor	Ascorbate and aldarate metabolism	Pancreatic secretion		Systemic lupus erythematosus	Phototransduction	Graft-versus-host disease		Lysosome	Pertussis	Porphyrin and chlorophyll metabolism		Cytokine-cytokine receptor interaction	Chemokine signaling pathway	Neuroactive ligand-receptor interaction		Cytokine-cytokine receptor interaction	Intestinal immune network for IgA production	Leishmaniasis		Cytokine-cytokine receptor interaction	Chemical carcinogenesis	Mineral absorption		Human immunodeficiency virus 1 infection
	Regulation of lipolysis in adipocytes				Hypertrophic cardiomyopathy	Regulation of lipolysis in adipocytes	Cardiac muscle contraction		Autoimmune thyroid disease	Graft-versus-host disease	Viral carcinogenesis		Viral protein interaction with cytokine and cytokine receptor	T cell receptor signaling pathway	Calcium signaling pathway		Autoimmune thyroid disease	Dilated cardiomyopathy	Mineral absorption		Taste transduction				Toll-like receptor signaling pathway	PI3K-Akt signaling pathway	T cell receptor signaling pathway		Viral protein interaction with cytokine and cytokine receptor	Wnt signaling pathway	Primary immunodeficiency		Osteoclast differentiation				Human T-cell leukemia virus 1 infection	Epstein-Barr virus infection	Asthma		Calcium signaling pathway				Chemokine signaling pathway	Steroid hormone biosynthesis	Influenza A		Chemokine signaling pathway
	DNA replication				Taste transduction	Cell adhesion molecules	Staphylococcus aureus infection		Staphylococcus aureus infection	Allograft rejection	Tuberculosis		Pancreatic secretion	Type I diabetes mellitus	PPAR signaling pathway		Intestinal immune network for IgA production	Hypertrophic cardiomyopathy	Nitrogen metabolism		Chemokine signaling pathway				Metabolism of xenobiotics by cytochrome P450				Hematopoietic cell lineage	Collecting duct acid secretion	Allograft rejection		Carbon metabolism				Hepatitis B	Human immunodeficiency virus 1 infection	Graft-versus-host disease		Chemokine signaling pathway				Epstein-Barr virus infection	Type I diabetes mellitus	Natural killer cell mediated cytotoxicity		Osteoclast differentiation
	Primary immunodeficiency				Systemic lupus erythematosus				Complement and coagulation cascades	Malaria	Chemokine signaling pathway		Hematopoietic cell lineage	Melanoma	Ribosome		Basal cell carcinoma				T cell receptor signaling pathway				Drug metabolism - cytochrome P450				Th1 and Th2 cell differentiation	Amoebiasis	Leishmaniasis		Viral protein interaction with cytokine and cytokine receptor				Influenza A	NOD-like receptor signaling pathway	Malaria		Influenza A				Viral protein interaction with cytokine and cytokine receptor	Ascorbate and aldarate metabolism	TGF-beta signaling pathway		Viral protein interaction with cytokine and cytokine receptor
	Proteasome				Necroptosis				Leishmaniasis	Viral myocarditis	Systemic lupus erythematosus		Toll-like receptor signaling pathway				Complement and coagulation cascades				Alcoholism				Primary immunodeficiency				Staphylococcus aureus infection				Peroxisome				Rap1 signaling pathway	Systemic lupus erythematosus	Inflammatory bowel disease		Natural killer cell mediated cytotoxicity				Hematopoietic cell lineage	Drug metabolism - cytochrome P450	cGMP-PKG signaling pathway		Pancreatic secretion
	IL-17 signaling pathway				Alcoholism				Viral protein interaction with cytokine and cytokine receptor	Inflammatory bowel disease	Osteoclast differentiation		Rheumatoid arthritis				Hematopoietic cell lineage				Circadian entrainment				Chemical carcinogenesis				Chemokine signaling pathway				Complement and coagulation cascades				Phagosome	Platelet activation	PPAR signaling pathway		Chagas disease				Antigen processing and presentation				Hematopoietic cell lineage
	Viral protein interaction with cytokine and cytokine receptor				Viral carcinogenesis				Phagosome	Antigen processing and presentation	Natural killer cell mediated cytotoxicity		Antigen processing and presentation				Allograft rejection				Viral protein interaction with cytokine and cytokine receptor				Cytokine-cytokine receptor interaction				Cell adhesion molecules				Bile secretion				MicroRNAs in cancer	Complement and coagulation cascades	Vascular smooth muscle contraction		Th17 cell differentiation				Metabolism of xenobiotics by cytochrome P450				Toll-like receptor signaling pathway
	Systemic lupus erythematosus				Nitrogen metabolism				Th1 and Th2 cell differentiation	Pertussis	Cell adhesion molecules		Primary immunodeficiency				Type I diabetes mellitus				Intestinal immune network for IgA production				Bile secretion				Th17 cell differentiation				Biosynthesis of amino acids				Type I diabetes mellitus				T cell receptor signaling pathway				Proteasome				Rheumatoid arthritis
	Cell cycle				Drug metabolism - cytochrome P450					IL-17 signaling pathway	Rheumatoid arthritis		NF-kappa B signaling pathway				Cardiac muscle contraction				Glutamatergic synapse				Taste transduction				Antigen processing and presentation				Metabolism of xenobiotics by cytochrome P450				JAK-STAT signaling pathway				Viral protein interaction with cytokine and cytokine receptor				Graft-versus-host disease				B cell receptor signaling pathway
	Ribosome				Arrhythmogenic right ventricular cardiomyopathy					Toll-like receptor signaling pathway	Hematopoietic cell lineage		Intestinal immune network for IgA production				Rheumatoid arthritis				Ribosome				Glutathione metabolism				Intestinal immune network for IgA production				Drug metabolism - cytochrome P450				Intestinal immune network for IgA production				Hematopoietic cell lineage				Primary immunodeficiency				Leishmaniasis
	AMPK signaling pathway				Adrenergic signaling in cardiomyocytes								Graft-versus-host disease				Signaling pathways regulating pluripotency of stem cells				Natural killer cell mediated cytotoxicity				Ribosome				Epstein-Barr virus infection				Arachidonic acid metabolism				Autoimmune thyroid disease				Toll-like receptor signaling pathway				Allograft rejection				Autoimmune thyroid disease
	Alcoholism				Ovarian steroidogenesis								Th1 and Th2 cell differentiation				Fat digestion and absorption				Nicotine addiction				Malaria				Osteoclast differentiation				Retinol metabolism								Th1 and Th2 cell differentiation				Pentose and glucuronate interconversions				Primary immunodeficiency
	Cortisol synthesis and secretion				Antigen processing and presentation								Th17 cell differentiation				Estrogen signaling pathway				Systemic lupus erythematosus				MicroRNAs in cancer				Tuberculosis				Steroid hormone biosynthesis								Rheumatoid arthritis				Cell cycle				Allograft rejection
	Axon guidance				Chemical carcinogenesis								Chagas disease				p53 signaling pathway				Amphetamine addiction				Neuroactive ligand-receptor interaction				Asthma				Cysteine and methionine metabolism								Staphylococcus aureus infection								Tuberculosis
	Cytokine-cytokine receptor interaction				Prolactin signaling pathway												Hippo signaling pathway				Malaria				B cell receptor signaling pathway								Fatty acid degradation								Antigen processing and presentation								Staphylococcus aureus infection
	TGF-beta signaling pathway																				p53 signaling pathway				Chagas disease								Valine, leucine and isoleucine degradation								Inflammatory bowel disease								Type I diabetes mellitus
	MAPK signaling pathway																				Rheumatoid arthritis												Tryptophan metabolism								Viral myocarditis
	cGMP-PKG signaling pathway
[truncated: 54 more columns]
