# Supplementary material for: African Americans and European Americans exhibit distinct gene expression patterns across tissues and tumors associated with immunologic functions and environmental exposures
Source: Sci Rep. 2021 May 10;11:9905. doi: 10.1038/s41598-021-89224-1 (PMC8110974; doi:10.1038/s41598-021-89224-1)
Supplement: Supplementary file 9 — Supplementary material 9 [file 41598_2021_89224_MOESM9_ESM.xlsx]

## Sheet: S60 F8A Correlations
F8A3 mutual information	F8A2 mutual information	F8A1 mutual information	F8A3 pearson correlation	F8A2 pearson correlation	F8A1 pearson correlation	Hugo_Symbol	NCBI_description	NCBI_other_designations	NCBI_chromosome	NCBI_map_location	NCBI_OMIM	CGC_Tumour Types(Somatic)	CGC_Tumour Types(Germline)	CGC_Role in Cancer	CGC_Translocation Partner	CGC_Somatic	CGC_Germline	CGC_Mutation Types	CGC_Molecular Genetics	CGC_Tissue Type	CGC_Cancer Syndrome	CGC_Other Syndrome	OMIM_Comments	OMIM_Phenotypes	Hugo_RefSeq IDs	Hugo_Ensembl gene ID	Hugo_Enzyme IDs	Hugo_Pubmed IDs	Hugo_Locus group	Hugo_Gene group name
1.4166	0.3317	0.0792	1	0.3967	-0.2466	F8A3	coagulation factor VIII associated 3	factor VIII intron 22 protein|coagulation factor VIII-associated (intronic transcript) 3|cpG island protein	X	Xq28	NA	NA	NA	NA	NA	NA	NA	NA	NA	NA	NA	NA	NA	NA	NM_001007524	ENSG00000277150	NA	NA	protein-coding gene	NA
0.3317	1.5049	0.0998	0.3967	1	-0.4514	F8A2	coagulation factor VIII associated 2	factor VIII intron 22 protein|coagulation factor VIII-associated (intronic transcript) 2|cpG island protein	X	Xq28	NA	NA	NA	NA	NA	NA	NA	NA	NA	NA	NA	NA	NA	NA	NM_001007523	ENSG00000274791	NA	NA	protein-coding gene	NA
0.0792	0.0998	0.2988	-0.2466	-0.4514	1	F8A1	coagulation factor VIII associated 1	factor VIII intron 22 protein|coagulation factor VIII-associated (intronic transcript) 1|cpG island protein|factor VIII associated protein|huntingtin-associated protein 40	X	Xq28	305423	NA	NA	NA	NA	NA	NA	NA	NA	NA	NA	NA	NA	NA	NM_012151	ENSG00000277203	NA	2110545	protein-coding gene	NA
0.0289	0.0063	0.0032	0.1362	0.0336	0.04	PGAM4	phosphoglycerate mutase family member 4	phosphoglycerate mutase 4|phosphoglycerate mutase family 3|phosphoglycerate mutase processed protein|probable phosphoglycerate mutase 4	X	Xq21.1	300567	NA	NA	NA	NA	NA	NA	NA	NA	NA	NA	NA	NA	NA	NM_001029891	ENSG00000226784	NA	11961099, 9370262	protein-coding gene	Phosphoglycerate mutases|Bisphosphoglycerate phosphatases
0.0262	0.0181	0.0073	0.0807	0.107	0.0492	FAM3A	family with sequence similarity 3 member A	protein FAM3A|cytokine-like protein 2-19	X	Xq28	300492	NA	NA	NA	NA	NA	NA	NA	NA	NA	NA	NA	NA	NA	NA	ENSG00000071889	NA	27688071, 26939760, 26492522	protein-coding gene	NA
0.0261	0.0052	0.0052	0.1005	0.0489	0.0731	RP11-73M18.2	NA	NA	NA	NA	NA	NA	NA	NA	NA	NA	NA	NA	NA	NA	NA	NA	NA	NA	NA	NA	NA	NA	NA	NA
0.0261	0.006	0.0102	-0.0992	-0.0436	-0.1175	ADAM33	ADAM metallopeptidase domain 33	disintegrin and metalloproteinase domain-containing protein 33|ADAM 33|a disintegrin and metalloprotease 33|a disintegrin and metalloproteinase domain 33|disintegrin and reprolysin metalloproteinase family protein	20	20p13	607114	NA	NA	NA	NA	NA	NA	NA	NA	NA	NA	NA	NA	NA	NM_025220	ENSG00000149451	NA	11814695	protein-coding gene	ADAM metallopeptidase domain containing
0.0254	0.0062	0.0046	-0.0856	-0.0473	-0.059	PRM1	protamine 1	sperm protamine P1|cancer/testis antigen family 94, member 1|cysteine-rich protamine|testicular tissue protein Li 91|testis specific protamine 1	16	16p13.13	182880	NA	NA	NA	NA	NA	NA	NA	NA	NA	NA	NA	16q21 = conflicting localization	NA	NA	ENSG00000175646	NA	NA	protein-coding gene	NA
0.0253	0.007	0.0066	-0.1187	-0.0482	-0.0951	TMEFF2	transmembrane protein with EGF like and two follistatin like domains 2	tomoregulin-2|cancer/testis antigen family 120, member 2|hyperplastic polyposis protein 1|transmembrane protein TENB2|transmembrane protein with EGF-like and two follistatin-like domains	2	2q32.3	605734	NA	NA	NA	NA	NA	NA	NA	NA	NA	NA	NA	NA	NA	NM_016192	ENSG00000144339	NA	10903839	protein-coding gene	NA
0.0252	0.0067	0.0064	-0.0771	-0.0722	-0.0741	SCARA5	scavenger receptor class A member 5	scavenger receptor class A member 5|scavenger receptor class A, member 5 (putative)|scavenger receptor hlg|testis expressed scavenger receptor	8	8p21.1	611306	NA	NA	NA	NA	NA	NA	NA	NA	NA	NA	NA	NA	NA	NM_173833	ENSG00000168079	NA	19154717	protein-coding gene	Scavenger receptors|Scavenger receptor cysteine rich domain containing|MicroRNA protein coding host genes
0.0248	0.0084	0.0136	0.1546	0.0893	0.1702	FTSJ2	NA	NA	NA	NA	NA	NA	NA	NA	NA	NA	NA	NA	NA	NA	NA	NA	NA	NA	NA	NA	NA	NA	NA	NA
0.0245	0.006	0.0085	-0.1113	-0.0661	-0.1079	DES	desmin	desmin|cardiomyopathy, dilated 1F (autosomal dominant)|epididymis secretory sperm binding protein|intermediate filament protein|mutant desmin p.K241E	2	2q35	125660	NA	NA	NA	NA	NA	NA	NA	NA	NA	NA	NA	NA	NA	NM_001927	ENSG00000175084	NA	2673923, 9736733	protein-coding gene	Intermediate filaments Type III
0.0244	0.0047	0.0042	-0.086	-0.036	-0.0669	PRM2	protamine 2	protamine-2|cancer/testis antigen family 94, member 2|sperm histone P2|sperm protamine P2|testicular secretory protein Li 40	16	16p13.13	182890	NA	NA	NA	NA	NA	NA	NA	NA	NA	NA	NA	in same 4.8kb fragment as PRM2	NA	NA	ENSG00000122304	NA	16632464	protein-coding gene	NA
0.0242	0.0071	0.0084	-0.0814	-0.0596	-0.1043	MYOC	myocilin	myocilin|juvenile-onset open-angle glaucoma 1|mutated trabecular meshwork-induced glucocorticoid response protein|myocilin 55 kDa subunit|myocilin trabecular meshwork inducible glucocorticoid response protein|trabecular meshwork inducible glucocorticoid response protein	1	1q24.3	601652	NA	NA	NA	NA	NA	NA	NA	NA	NA	NA	NA	NA	NA	NM_000261	ENSG00000034971	NA	9169133, 9005853	protein-coding gene	NA
0.0238	0.0054	0.0085	-0.1184	-0.0611	-0.1126	ZNF536	zinc finger protein 536	zinc finger protein 536	19	19q12	618037	NA	NA	NA	NA	NA	NA	NA	NA	NA	NA	NA	NA	NA	NM_014717	NA	NA	9205841	protein-coding gene	Zinc fingers C2H2-type
0.0238	0.0037	0.0021	0.0485	0.0466	-0.0161	AC006538.4	NA	NA	NA	NA	NA	NA	NA	NA	NA	NA	NA	NA	NA	NA	NA	NA	NA	NA	NA	NA	NA	NA	NA	NA
0.0237	0.0068	0.009	-0.1008	-0.073	-0.1027	MYOCD	myocardin	myocardin	17	17p12	606127	NA	NA	NA	NA	NA	NA	NA	NA	NA	NA	NA	NA	NA	NM_153604	ENSG00000141052	NA	11439182, 12397177	protein-coding gene	Myocardin family
0.0235	0.0061	0.0085	-0.0772	-0.0613	-0.1037	LMOD1	leiomodin 1	leiomodin-1|64 kDa autoantigen 1D|64 kDa autoantigen 1D3|64 kDa autoantigen D1|leimodin 1 (smooth muscle)|leiomodin 1 (smooth muscle)|leiomodin, muscle form|smooth muscle leiomodin|thyroid and eye muscle autoantigen D1 (64kD)|thyroid-associated ophthalmopathy autoantigen	1	1q32.1	602715	NA	NA	NA	NA	NA	NA	NA	NA	NA	NA	NA	NA	NA	NA	ENSG00000163431	NA	NA	protein-coding gene	NA
0.0234	0.0041	0.0074	-0.0927	-0.0276	-0.0191	KDM5D	lysine demethylase 5D	lysine-specific demethylase 5D|H-Y|Jumonji, AT rich interactive domain 1D (RBP2-like)|SMC homolog, Y chromosome|Smcy homolog, Y-linked|epididymis secretory sperm binding protein|histocompatibility Y antigen|histone demethylase JARID1D|jumonji/ARID domain-containing protein 1D|lysine (K)-specific demethylase 5D|protein SmcY|selected mouse cDNA on Y, human homolog of	Y	Yq11.223	426000	NA	NA	NA	NA	NA	NA	NA	NA	NA	NA	NA	NA	NA	NM_004653	ENSG00000012817	NA	795123, 8841177	protein-coding gene	PHD finger proteins|Lysine demethylases|Minor histocompatibility antigens|AT-rich interaction domain containing
0.0233	0.0058	0.0171	0.1157	0.0615	0.1328	VMA21	VMA21, vacuolar ATPase assembly factor	vacuolar ATPase assembly integral membrane protein VMA21|VMA21 vacuolar H+-ATPase homolog|myopathy with excessive autophagy protein	X	Xq28	300913	NA	NA	NA	NA	NA	NA	NA	NA	NA	NA	NA	NA	NA	NM_001017980	ENSG00000160131	NA	2892402, 10757644, 19379691	protein-coding gene	NA
0.0231	0.0055	0.0096	-0.0992	-0.0591	-0.1212	CDH19	cadherin 19	cadherin-19|cadherin 19, type 2	18	18q22.1	603016	NA	NA	NA	NA	NA	NA	NA	NA	NA	NA	NA	NA	NA	NM_021153	ENSG00000071991	NA	10995570	protein-coding gene	Type II classical cadherins
0.0229	0.0071	0.016	0.1235	0.0721	0.1791	BCAP31	B cell receptor associated protein 31	B-cell receptor-associated protein 31|6C6-AG tumor-associated antigen|BCR-associated protein Bap31|p28 Bap31	X	Xq28	300398	NA	NA	NA	NA	NA	NA	NA	NA	NA	NA	NA	NA	NA	NM_005745	ENSG00000185825	NA	NA	protein-coding gene	NA
0.0227	0.0049	0.0072	-0.0593	-0.0624	-0.084	MAMDC2	MAM domain containing 2	MAM domain-containing protein 2|MAM domain-containing proteoglycan|mamcan	9	9q21.12	612879	NA	NA	NA	NA	NA	NA	NA	NA	NA	NA	NA	NA	NA	NM_153267	ENSG00000165072	NA	NA	protein-coding gene	NA
0.0225	0.0066	0.0104	-0.0607	-0.0548	-0.0986	TMEM132C	transmembrane protein 132C	transmembrane protein 132C|protein phosphatase 1, regulatory subunit 152	12	12q24.32-q24.33	NA	NA	NA	NA	NA	NA	NA	NA	NA	NA	NA	NA	NA	NA	NM_001136103	NA	NA	NA	protein-coding gene	Protein phosphatase 1 regulatory subunits|MicroRNA protein coding host genes
0.0223	0.0057	0.0048	-0.0882	-0.0321	-0.0084	RPS4Y1	ribosomal protein S4 Y-linked 1	40S ribosomal protein S4, Y isoform 1|40S ribosomal protein S4, Y|ribosomal protein S4, Y-linked|ribosomal protein S4Y|small ribosomal subunit protein eS4	Y	Yp11.2	470000	NA	NA	NA	NA	NA	NA	NA	NA	NA	NA	NA	NA	NA	NM_001008	ENSG00000129824	NA	NA	protein-coding gene	S ribosomal proteins|Minor histocompatibility antigens
0.0222	0.0074	0.0099	-0.0988	-0.0783	-0.1017	SCN7A	sodium voltage-gated channel alpha subunit 7	sodium channel protein type 7 subunit alpha|putative voltage-gated sodium channel subunit alpha Nax|sodium channel protein cardiac and skeletal muscle subunit alpha|sodium channel protein type VII subunit alpha|sodium channel, voltage-gated, type VI, alpha polypeptide|sodium channel, voltage-gated, type VII, alpha subunit|voltage-dependent sodium channel alpha subunit	2	2q24.3	182392	NA	NA	NA	NA	NA	NA	NA	NA	NA	NA	NA	NA	NA	NA	ENSG00000136546	NA	10198179	protein-coding gene	NA
0.0222	0.0059	0.0087	-0.0963	-0.0615	-0.1099	CNN1	calponin 1	calponin-1|basic calponin|calponin 1, basic, smooth muscle|calponin H1, smooth muscle|calponins, basic|epididymis secretory protein Li 14	19	19p13.2	600806	NA	NA	NA	NA	NA	NA	NA	NA	NA	NA	NA	NA	NA	NM_001299	ENSG00000130176	NA	8526917, 9332369	protein-coding gene	NA
0.022	0.0063	0.0093	-0.0765	-0.0738	-0.0712	TNXB	tenascin XB	tenascin-X|growth-inhibiting protein 45|hexabrachion-like protein|tenascin XB1|tenascin XB2	6	6p21.33-p21.32	600985	NA	NA	NA	NA	NA	NA	NA	NA	NA	NA	NA	NA	NA	NM_019105	ENSG00000168477	NA	8530023	protein-coding gene	Fibronectin type III domain containing|Fibrinogen C domain containing
0.0218	0.0051	0.0085	-0.0738	-0.0554	-0.096	DPT	dermatopontin	dermatopontin|tyrosine-rich acidic matrix protein	1	1q24.2	125597	NA	NA	NA	NA	NA	NA	NA	NA	NA	NA	NA	NA	NA	NM_001937	ENSG00000143196	NA	8104875	protein-coding gene	NA
0.0216	0.0083	0.0126	0.1131	0.0953	0.1644	LAGE3	L antigen family member 3	EKC/KEOPS complex subunit LAGE3|protein ESO-3	X	Xq28	300060	NA	NA	NA	NA	NA	NA	NA	NA	NA	NA	NA	NA	NA	NM_006014	ENSG00000196976	NA	8786131, 22912744	protein-coding gene	KEOPS complex
0.0215	0.0049	0.0076	0.1116	0.0404	0.1151	TREM2	triggering receptor expressed on myeloid cells 2	triggering receptor expressed on myeloid cells 2|triggering receptor expressed on monocytes 2|triggering receptor expressed on myeloid cells 2a	6	6p21.1	605086	NA	NA	NA	NA	NA	NA	NA	NA	NA	NA	NA	NA	NA	NM_018965	ENSG00000095970	NA	10799849, 12080485	protein-coding gene	V-set domain containing
0.0215	0.0047	0.0083	-0.0903	-0.0255	-0.0252	DDX3Y	DEAD-box helicase 3 Y-linked	ATP-dependent RNA helicase DDX3Y|DEAD (Asp-Glu-Ala-Asp) box helicase 3, Y-linked|DEAD (Asp-Glu-Ala-Asp) box polypeptide 3, Y-linked|DEAD box protein 3, Y-chromosomal|DEAD/H (Asp-Glu-Ala-Asp/His) box polypeptide, Y chromosome	Y	Yq11.221	400010	NA	NA	NA	NA	NA	NA	NA	NA	NA	NA	NA	NA	NA	NM_004660	ENSG00000067048	NA	9381176	protein-coding gene	Minor histocompatibility antigens|DEAD-box helicases
0.0214	0.0073	0.0101	-0.0939	-0.0765	-0.1213	PPP1R12B	protein phosphatase 1 regulatory subunit 12B	protein phosphatase 1 regulatory subunit 12B|myosin phosphatase target subunit 2|myosin phosphatase-targeting subunit 2|protein phosphatase 1, regulatory (inhibitor) subunit 12B	1	1q32.1	603768	NA	NA	NA	NA	NA	NA	NA	NA	NA	NA	NA	NA	NA	NM_032105	ENSG00000077157	NA	9570949	protein-coding gene	Myosin phosphatase targeting family|Ankyrin repeat domain containing|Protein phosphatase 1 regulatory subunits
0.0214	0.0066	0.0075	-0.0953	-0.071	-0.094	MYH11	myosin heavy chain 11	myosin-11|epididymis secretory sperm binding protein|myosin heavy chain, smooth muscle isoform|myosin, heavy chain 11, smooth muscle|myosin, heavy polypeptide 11, smooth muscle	16	16p13.11	160745	AML	NA	fusion	CBFB	yes	NA	T	Dom	L	NA	NA	NA	NA	NM_001040113	ENSG00000133392	NA	7684189	protein-coding gene	Myosin heavy chains
0.0212	0.0049	0.008	-0.0906	-0.0487	-0.1016	ACTG2	actin, gamma 2, smooth muscle, enteric	actin, gamma-enteric smooth muscle|actin-like protein|alpha-actin-3	2	2p13.1	102545	NA	NA	NA	NA	NA	NA	NA	NA	NA	NA	NA	NA	NA	NM_001615	ENSG00000163017	NA	1710027, 1673027	protein-coding gene	Actins
0.021	0.0059	0.0062	-0.0834	-0.0244	-0.0152	EIF1AY	eukaryotic translation initiation factor 1A Y-linked	eukaryotic translation initiation factor 1A, Y-chromosomal|eIF-1A Y isoform|eukaryotic translation initiation factor 1A, Y chromosome|eukaryotic translation initiation factor 4C	Y	Yq11.223	400014	NA	NA	NA	NA	NA	NA	NA	NA	NA	NA	NA	NA	NA	NM_004681	ENSG00000198692	NA	9381176	protein-coding gene	NA
0.021	0.0076	0.0031	0.0775	0.0409	0.0566	CCR8	C-C motif chemokine receptor 8	C-C chemokine receptor type 8|CC chemokine receptor 8|CC chemokine receptor CHEMR1|CC-chemokine receptor chemr1|chemokine (C-C motif) receptor 8|chemokine (C-C) receptor 8|chemokine (C-C) receptor-like 2|chemokine receptor-like 1	3	3p22.1	601834	NA	NA	NA	NA	NA	NA	NA	NA	NA	NA	NA	NA	NA	NM_005201	ENSG00000179934	NA	8816377, 8886020	protein-coding gene	CD molecules|C-C motif chemokine receptors
0.021	0.0057	0.0118	-0.0832	-0.0638	-0.1458	MYZAP	myocardial zonula adherens protein	myocardial zonula adherens protein|GRINL1A complex locus upstream|GRINL1A upstream protein|myocardial intercalated disc protein|myocardium-enriched ZO1-associated protein|myocardium-enriched zonula adherens protein|myocardium-enriched zonula occludens-1-associated protein	15	15q21.3	614071	NA	NA	NA	NA	NA	NA	NA	NA	NA	NA	NA	NA	NA	NM_001018100	ENSG00000263155	NA	20093627, 21992629, 22160502	protein-coding gene	NA
0.021	0.0065	0.0108	-0.0761	-0.0672	-0.0474	HSPB6	heat shock protein family B (small) member 6	heat shock protein beta-6|epididymis luminal protein 55|epididymis secretory sperm binding protein|heat shock 20 kDa-like protein p20|heat shock protein family B (small) member B6|heat shock protein, alpha-crystallin-related, B6|protein phosphatase 1, regulatory subunit 91	19	19q13.12	610695	NA	NA	NA	NA	NA	NA	NA	NA	NA	NA	NA	NA	NA	NM_144617	ENSG00000004776	NA	12820654, 14717697	protein-coding gene	Small heat shock proteins|Protein phosphatase 1 regulatory subunits
0.0209	0.0052	0.0086	-0.089	-0.0668	-0.0873	PI16	peptidase inhibitor 16	peptidase inhibitor 16|PSP94-binding protein|cysteine-rich secretory protein 9|microseminoprotein, beta-binding protein|protease inhibitor 16	6	6p21.2	NA	NA	NA	NA	NA	NA	NA	NA	NA	NA	NA	NA	NA	NA	NM_153370	ENSG00000164530	NA	NA	protein-coding gene	CD molecules|CAP superfamily
0.0209	0.0066	0.0067	-0.0871	-0.0735	-0.0895	HSPB7	heat shock protein family B (small) member 7	heat shock protein beta-7|cardiovascular heat shock protein|heat shock 27kD protein family, member 7 (cardiovascular)|heat shock 27kDa protein family, member 7 (cardiovascular)	1	1p36.13	610692	NA	NA	NA	NA	NA	NA	NA	NA	NA	NA	NA	NA	NA	NM_014424	ENSG00000173641	NA	10593960	protein-coding gene	Small heat shock proteins
0.0208	0.0051	0.0079	-0.1062	-0.061	-0.0837	LTBP4	latent transforming growth factor beta binding protein 4	latent-transforming growth factor beta-binding protein 4|latent transforming growth factor-beta binding protein 4L	19	19q13.2	604710	NA	NA	NA	NA	NA	NA	NA	NA	NA	NA	NA	NA	NA	NM_003573	NA	NA	9660815, 9271198	protein-coding gene	Latent transforming growth factor beta binding proteins
0.0207	0.0038	0.0193	0.1346	0.0586	0.2144	GBA	glucosylceramidase beta	glucosylceramidase|D-glucosyl-N-acylsphingosine glucohydrolase|acid beta-glucosidase|alglucerase|beta-GC|beta-glucocerebrosidase|glucosidase, beta, acid|glucosylceramidase-like protein|imiglucerase|lysosomal glucocerebrosidase	1	1q22	606463	NA	NA	NA	NA	NA	NA	NA	NA	NA	NA	NA	pseudogene GBAP ~16kb 3' to GBA	Gaucher disease, perinatal lethal, 608013 (3), Autosomal recessive; Gaucher disease, type I, 230800 (3), Autosomal recessive; Gaucher disease, type II, 230900 (3), Autosomal recessive; Gaucher disease, type III, 231000 (3), Autosomal recessive; Gaucher disease, type IIIC, 231005 (3), Autosomal recessive; {Lewy body dementia, susceptibility to}, 127750 (3), Autosomal dominant; {Parkinson disease, …	NM_000157	ENSG00000177628	3.2.1.21	3359914	protein-coding gene	Glycoside hydrolases
0.0207	0.0056	0.0112	-0.0266	-0.0025	0.0351	TRPM8	transient receptor potential cation channel subfamily M member 8	transient receptor potential cation channel subfamily M member 8|TRPM8 cationic channel|transient receptor potential p8|transient receptor potential subfamily M member 8	2	2q37.1	606678	NA	NA	NA	NA	NA	NA	NA	NA	NA	NA	NA	NA	NA	NM_024080	ENSG00000144481	NA	16382100	protein-coding gene	Transient receptor potential cation channels
0.0207	0.0078	0.0067	-0.0648	-0.0792	-0.0508	ANGPTL1	angiopoietin like 1	angiopoietin-related protein 1|ANG-3|angioarrestin|angiopoietin 3|angiopoietin Y1|angiopoietin-like protein 1|dJ595C2.2 (angiopoietin Y1)	1	1q25.2	603874	NA	NA	NA	NA	NA	NA	NA	NA	NA	NA	NA	NA	NA	NM_004673	ENSG00000116194	NA	10025962, 9286704	protein-coding gene	Fibrinogen C domain containing|Angiopoietin like
0.0207	0.0055	0.0107	-0.0954	-0.0522	-0.1256	PLP1	proteolipid protein 1	myelin proteolipid protein|lipophilin|major myelin proteolipid protein	X	Xq22.2	300401	NA	NA	NA	NA	NA	NA	NA	NA	NA	NA	NA	NA	NA	NA	ENSG00000123560	NA	NA	protein-coding gene	NA
0.0207	0.0057	0.0104	-0.0941	-0.0594	-0.1281	HPSE2	heparanase 2 (inactive)	inactive heparanase-2|heparanase 3|heparanase-like protein	10	10q24.2	613469	NA	NA	NA	NA	NA	NA	NA	NA	NA	NA	NA	NA	NA	NM_021828	ENSG00000172987	NA	11027606, 20560210, 9199567, 20576607	protein-coding gene	MicroRNA protein coding host genes|Heparanases
0.0206	0.0074	0.0055	-0.0847	-0.0625	-0.064	MUSTN1	musculoskeletal, embryonic nuclear protein 1	musculoskeletal embryonic nuclear protein 1|musculoskeletal temporally activated novel	3	3p21.1	617195	NA	NA	NA	NA	NA	NA	NA	NA	NA	NA	NA	NA	NA	NM_205853	ENSG00000272573	NA	NA	protein-coding gene	NA
0.0206	0.0071	0.0067	0.1039	0.0537	0.0827	SPP1	secreted phosphoprotein 1	osteopontin|SPP1/CALPHA1 fusion|early T-lymphocyte activation 1|nephropontin|osteopontin/immunoglobulin alpha 1 heavy chain constant region fusion protein|secreted phosphoprotein 1 (osteopontin, bone sialoprotein I, early T-lymphocyte activation 1)|secreted phosphoprotein 1 variant 6|urinary stone protein|uropontin	4	4q22.1	166490	NA	NA	NA	NA	NA	NA	NA	NA	NA	NA	NA	NA	NA	NA	ENSG00000118785	NA	1575754	protein-coding gene	SIBLING family|Endogenous ligands
0.0205	0.0042	0.0111	0.1709	0.0677	0.147	UBE2Q1	ubiquitin conjugating enzyme E2 Q1	ubiquitin-conjugating enzyme E2 Q1|E2 ubiquitin-conjugating enzyme Q1|galactosyl transferase-associated protein|protein NICE-5|ubiquitin carrier protein Q1|ubiquitin conjugating enzyme E2Q family member 1|ubiquitin-conjugating enzyme E2Q (putative) 1|ubiquitin-protein ligase Q1	1	1q21.3	617429	NA	NA	NA	NA	NA	NA	NA	NA	NA	NA	NA	NA	NA	NM_017582	ENSG00000160714	NA	NA	protein-coding gene	Ubiquitin conjugating enzymes E2
0.0205	0.0062	0.0045	-0.0445	-0.05	-0.0514	DPP6	dipeptidyl peptidase like 6	dipeptidyl aminopeptidase-like protein 6|DPP VI|dipeptidyl aminopeptidase IV-related protein|dipeptidyl peptidase IV-related protein|dipeptidyl peptidase VI|dipeptidyl-peptidase 6	7	7q36.2	126141	NA	NA	NA	NA	NA	NA	NA	NA	NA	NA	NA	NA	NA	NM_130797	ENSG00000130226	NA	1729689, 23593319	protein-coding gene	Potassium voltage-gated channel regulatory subunits|DASH family
0.0204	0.0056	0.0116	0.1242	0.0724	0.1428	EIF2AK1	eukaryotic translation initiation factor 2 alpha kinase 1	eukaryotic translation initiation factor 2-alpha kinase 1|heme regulated initiation factor 2 alpha kinase|heme sensitive initiation factor 2a kinase|heme-controlled repressor|heme-regulated eukaryotic initiation factor eIF-2-alpha kinase|heme-regulated inhibitor|heme-regulated repressor|hemin-sensitive initiation factor 2-alpha kinase	7	7p22.1	613635	NA	NA	NA	NA	NA	NA	NA	NA	NA	NA	NA	NA	NA	NM_014413	ENSG00000086232	NA	7709427, 10718198	protein-coding gene	NA
0.0203	0.0065	0.0176	0.1371	0.086	0.1898	MTX1	metaxin 1	metaxin-1|mitochondrial outer membrane import complex protein 1	1	1q22	600605	NA	NA	NA	NA	NA	NA	NA	NA	NA	NA	NA	NA	NA	NM_198883	ENSG00000173171	NA	7753840	protein-coding gene	Metaxins
0.0202	0.0061	0.0047	-0.0789	-0.0567	-0.0594	MRGPRF	MAS related GPR family member F	mas-related G-protein coupled receptor member F|G protein-coupled receptor MrgF|G-protein coupled receptor 140|G-protein coupled receptor 168|MAS-related GPR, member F|Mas-related G protein-coupled receptor F|mas-related G protein-coupled MRGF|mas-related gene F protein|seven transmembrane helix receptor	11	11q13.3	607233	NA	NA	NA	NA	NA	NA	NA	NA	NA	NA	NA	NA	NA	NM_145015	ENSG00000172935	NA	12477932	protein-coding gene	G protein-coupled receptors, Class A orphans
0.0201	0.0053	0.0109	0.1137	0.0365	0.1386	SNX10	sorting nexin 10	sorting nexin-10	7	7p15.2	614780	NA	NA	NA	NA	NA	NA	NA	NA	NA	NA	NA	NA	NA	NA	ENSG00000086300	NA	17012226	protein-coding gene	Sorting nexins
0.0201	0.0058	0.007	-0.07	-0.0711	-0.0755	C1QTNF7	C1q and TNF related 7	complement C1q tumor necrosis factor-related protein 7|C1q and tumor necrosis factor related protein 7|complement-c1q tumor necrosis factor-related protein 7	4	4p15.32	NA	NA	NA	NA	NA	NA	NA	NA	NA	NA	NA	NA	NA	NA	NA	ENSG00000163145	NA	NA	protein-coding gene	C1q and TNF related
0.02	0.0061	0.0088	-0.0831	-0.0673	-0.1077	SYNPO2	synaptopodin 2	synaptopodin-2|genethonin-2|myopodin	4	4q26	NA	NA	NA	NA	NA	NA	NA	NA	NA	NA	NA	NA	NA	NA	NA	ENSG00000172403	NA	11673475, 17828378	protein-coding gene	PDZ domain containing
0.02	0.0054	0.0073	-0.1083	-0.0512	-0.0973	RBFOX3	RNA binding fox-1 homolog 3	RNA binding protein fox-1 homolog 3|RNA binding protein, fox-1 homolog 3|fox-1 homolog C|hexaribonucleotide binding protein 3|neuN antigen|neuronal nuclei antigen	17	17q25.3	616999	NA	NA	NA	NA	NA	NA	NA	NA	NA	NA	NA	NA	NA	NM_001082575	ENSG00000167281	NA	16260614	protein-coding gene	RNA binding motif containing
0.0199	0.0084	0.0113	0.1233	0.0877	0.1307	PCNA	proliferating cell nuclear antigen	proliferating cell nuclear antigen|DNA polymerase delta auxiliary protein|cyclin	20	20p12.3	176740	NA	NA	NA	NA	NA	NA	NA	NA	NA	NA	NA	NA	NA	NA	ENSG00000132646	NA	2565339	protein-coding gene	NA
0.0198	0.0053	0.0069	-0.0986	-0.0588	-0.0917	LDB3	LIM domain binding 3	LIM domain-binding protein 3|PDZ and LIM domain 6|Z-band alternatively spliced PDZ-motif protein|cardiomyopathy, dilated 1C (autosomal dominant)|protein cypher	10	10q23.2	605906	NA	NA	NA	NA	NA	NA	NA	NA	NA	NA	NA	NA	NA	NA	ENSG00000122367	NA	10427098, 23271734, 23996002, 14662268	protein-coding gene	LIM domain containing|PDZ domain containing
0.0198	0.0069	0.0076	0.1339	0.0831	0.0948	CPSF3	cleavage and polyadenylation specific factor 3	cleavage and polyadenylation specificity factor subunit 3|cleavage and polyadenylation specific factor 3, 73kDa|mRNA 3'-end-processing endonuclease CPSF-73	2	2p25.1	606029	NA	NA	NA	NA	NA	NA	NA	NA	NA	NA	NA	NA	NA	NM_016207	ENSG00000119203	NA	8929409	protein-coding gene	Endoribonucleases
0.0198	0.0062	0.0084	-0.0972	-0.0612	-0.0983	PDZRN4	PDZ domain containing ring finger 4	PDZ domain-containing RING finger protein 4|IMAGE5767589|SEMACAP3-like protein|ligand of Numb protein X 4	12	12q12	609730	NA	NA	NA	NA	NA	NA	NA	NA	NA	NA	NA	NA	NA	NM_013377	NA	NA	11230166, 15010864	protein-coding gene	Ring finger proteins|PDZ domain containing
0.0197	0.0076	0.0091	-0.0959	-0.0715	-0.0519	TCF21	transcription factor 21	transcription factor 21|capsulin|class A basic helix-loop-helix protein 23|epicardin|pod-1|podocyte-expressed 1	6	6q23.2	603306	NA	NA	NA	NA	NA	NA	NA	NA	NA	NA	NA	NA	NA	NM_198392	ENSG00000118526	NA	9507058	protein-coding gene	Basic helix-loop-helix proteins
0.0197	0.0045	0.0085	-0.0698	-0.0503	-0.1001	TCEAL2	transcription elongation factor A like 2	transcription elongation factor A protein-like 2|TCEA-like protein 2|transcription elongation factor A (SII)-like 2|transcription elongation factor S-II protein-like 2	X	Xq22.1	NA	NA	NA	NA	NA	NA	NA	NA	NA	NA	NA	NA	NA	NA	NM_080390	ENSG00000184905	NA	16221301	protein-coding gene	Transcription elongation factor A like family
0.0196	0.0062	0.0057	-0.0928	-0.0546	-0.0758	GREM2	gremlin 2, DAN family BMP antagonist	gremlin-2|DAN domain family member 3|cysteine knot superfamily 1, BMP antagonist 2|gremlin 2, cysteine knot superfamily, homolog|protein related to DAN and cerberus	1	1q43	608832	NA	NA	NA	NA	NA	NA	NA	NA	NA	NA	NA	NA	NA	NM_022469	ENSG00000180875	NA	15039429	protein-coding gene	DAN family
0.0195	0.0058	0.0065	-0.0929	-0.0638	-0.085	SGCA	sarcoglycan alpha	alpha-sarcoglycan|50 kDa dystrophin-associated glycoprotein|50kD DAG|alpha-SG|dystroglycan-2|limb girdle muscular dystrophy 2D|sarcoglycan, alpha (50kDa dystrophin-associated glycoprotein)	17	17q21.33	600119	NA	NA	NA	NA	NA	NA	NA	NA	NA	NA	NA	NA	NA	NM_000023	ENSG00000108823	NA	7937874	protein-coding gene	NA
0.0195	0.0078	0.0094	-0.1061	-0.069	-0.1116	WBSCR17	NA	NA	NA	NA	NA	NA	NA	NA	NA	NA	NA	NA	NA	NA	NA	NA	NA	NA	NA	NA	NA	NA	NA	NA
0.0195	0.0056	0.0072	-0.0744	-0.0698	-0.0865	CASQ2	calsequestrin 2	calsequestrin-2|calsequestrin 2 (cardiac muscle)|calsequestrin 2, fast-twitch, cardiac muscle|calsequestrin, cardiac muscle isoform	1	1p13.1	114251	NA	NA	NA	NA	NA	NA	NA	NA	NA	NA	NA	NA	Ventricular tachycardia, catecholaminergic polymorphic, 2, 611938 (3), Autosomal recessive	NM_001232	ENSG00000118729	NA	8406504	protein-coding gene	Protein disulfide isomerases
0.0193	0.0048	0.0078	-0.0872	-0.0548	-0.1099	HMCN2	hemicentin 2	hemicentin-2	9	9q34.11	NA	NA	NA	NA	NA	NA	NA	NA	NA	NA	NA	NA	NA	NA	NM_001291815	ENSG00000148357	NA	NA	protein-coding gene	Immunoglobulin like domain containing|Fibulins|I-set domain containing
0.0193	0.0073	0.0079	-0.0866	-0.0741	-0.1018	PGM5	phosphoglucomutase 5	phosphoglucomutase-like protein 5|PGM-RP|aciculin|phosphoglucomutase-related protein	9	9q21.11	600981	NA	NA	NA	NA	NA	NA	NA	NA	NA	NA	NA	NA	NA	NM_021965	ENSG00000154330	NA	8586438, 8631316	protein-coding gene	NA
0.0193	0.0082	0.0159	0.1561	0.0983	0.1725	GEMIN6	gem nuclear organelle associated protein 6	gem-associated protein 6|SIP2|gemin-6	2	2p22.1	607006	NA	NA	NA	NA	NA	NA	NA	NA	NA	NA	NA	NA	NA	NA	ENSG00000152147	NA	11748230	protein-coding gene	SMN complex|Gemins
0.0193	0.0056	0.0043	-0.019	-0.0508	-0.0128	ADH1B	alcohol dehydrogenase 1B (class I), beta polypeptide	alcohol dehydrogenase 1B|ADH, beta subunit|alcohol dehydrogenase 2 (class I), beta polypeptide|alcohol dehydrogenase subunit beta|aldehyde reductase|epididymis secretory protein Li 117	4	4q23	103720	NA	NA	NA	NA	NA	NA	NA	NA	NA	NA	NA	NA	NA	NM_000668	ENSG00000196616	1.1.1.1	3006456	protein-coding gene	Alcohol dehydrogenases
0.0193	0.0091	0.0112	0.1004	0.0838	0.1265	FAM50A	family with sequence similarity 50 member A	protein FAM50A|protein XAP-5	X	Xq28	300453	NA	NA	NA	NA	NA	NA	NA	NA	NA	NA	NA	NA	NA	NM_004699	ENSG00000071859	NA	9339379, 9039504, 24957674, 28574578	protein-coding gene	Spliceosomal P complex|Spliceosomal C complex|MicroRNA protein coding host genes
0.0192	0.0071	0.0065	0.0617	0.0335	0.0986	IBSP	integrin binding sialoprotein	bone sialoprotein 2|BSP II|bone sialoprotein II|cell-binding sialoprotein	4	4q22.1	147563	NA	NA	NA	NA	NA	NA	NA	NA	NA	NA	NA	NA	NA	NA	ENSG00000029559	NA	8406493	protein-coding gene	SIBLING family
0.0192	0.0051	0.0066	-0.0678	-0.0486	0.0191	LIPF	lipase F, gastric type	gastric triacylglycerol lipase|gastric lipase|lipase, gastric	10	10q23.31	601980	NA	NA	NA	NA	NA	NA	NA	NA	NA	NA	NA	NA	NA	NA	ENSG00000182333	3.1.1.3	3304425, 9186906	protein-coding gene	Lipases
0.0192	0.0052	0.0054	-0.0675	-0.0492	-0.0781	LRRN4CL	LRRN4 C-terminal like	LRRN4 C-terminal-like protein	11	11q12.3	NA	NA	NA	NA	NA	NA	NA	NA	NA	NA	NA	NA	NA	NA	NM_203422	NA	NA	NA	protein-coding gene	Fibronectin type III domain containing
0.0192	0.0068	0.0061	-0.1105	-0.0825	-0.0674	FOXF1	forkhead box F1	forkhead box protein F1|FREAC-1|Forkhead, drosophila, homolog-like 5|forkhead-related activator 1|forkhead-related protein FKHL5|forkhead-related transcription factor 1	16	16q24.1	601089	NA	NA	NA	NA	NA	NA	NA	NA	NA	NA	NA	NA	NA	NM_001451	ENSG00000103241	NA	8825632, 7957066	protein-coding gene	Forkhead boxes
0.0191	0.0046	0.0061	-0.074	-0.0524	-0.0813	GSTM5	glutathione S-transferase mu 5	glutathione S-transferase Mu 5|GST class-mu 5|S-(hydroxyalkyl)glutathione lyase M5|epididymis secretory sperm binding protein|glutathione S-alkyltransferase M5|glutathione S-aralkyltransferase M5|glutathione S-aryltransferase M5|glutathione S-transferase M5	1	1p13.3	138385	NA	NA	NA	NA	NA	NA	NA	NA	NA	NA	NA	pseudogene on chr.3	NA	NM_000851	ENSG00000134201	2.5.1.18	8473333	protein-coding gene	Soluble glutathione S-transferases
0.0191	0.0038	0.0068	-0.0621	-0.0478	-0.0833	NCAM1	neural cell adhesion molecule 1	neural cell adhesion molecule 1|antigen recognized by monoclonal antibody 5.1H11|neural cell adhesion molecule, NCAM	11	11q23.2	116930	NA	NA	NA	NA	NA	NA	NA	NA	NA	NA	NA	NA	NA	NM_000615	ENSG00000149294	NA	NA	protein-coding gene	Fibronectin type III domain containing|I-set domain containing|CD molecules|Ig-like cell adhesion molecule family
0.019	0.006	0.0099	-0.07	-0.0458	-0.1157	ADCYAP1R1	ADCYAP receptor type I	pituitary adenylate cyclase-activating polypeptide type I receptor|PACAP receptor 1|PACAP type I receptor|PACAP-R1|adenylate cyclase activating polypeptide 1 (pituitary) receptor type I|pituitary adenylate cyclase activating polypeptide 1 receptor type I Hiphop|pituitary adenylate cyclase-activating polypeptide type 1 receptor	7	7p14.3	102981	NA	NA	NA	NA	NA	NA	NA	NA	NA	NA	NA	NA	NA	NM_001118	ENSG00000078549	NA	7902709	protein-coding gene	Vasoactive intestinal peptide receptor family
0.019	0.0052	0.0051	0.0895	0.0418	0.0517	ESM1	endothelial cell specific molecule 1	endothelial cell-specific molecule 1|ESM-1	5	5q11.2	601521	NA	NA	NA	NA	NA	NA	NA	NA	NA	NA	NA	NA	NA	NM_007036	ENSG00000164283	NA	8702785	protein-coding gene	NA
0.019	0.007	0.0145	0.1062	0.0548	0.1505	AIFM1	apoptosis inducing factor mitochondria associated 1	apoptosis-inducing factor 1, mitochondrial|apoptosis-inducing factor, mitochondrion-associated, 1|programmed cell death 8 (apoptosis-inducing factor)|striatal apoptosis-inducing factor|testicular secretory protein Li 4	X	Xq26.1	300169310490	NA	NA	NA	NA	NA	NA	NA	NA	NA	NA	NA	NA	NA	NA	ENSG00000156709	1.1.1.-	9989411, 23217327	protein-coding gene	NA
0.019	0.0042	0.0038	-0.0759	-0.0373	-0.0536	TNP1	transition protein 1	spermatid nuclear transition protein 1|STP-1|TP-1|transition protein 1 (during histone to protamine replacement)	2	2q35	190231	NA	NA	NA	NA	NA	NA	NA	NA	NA	NA	NA	NA	NA	NM_003284	ENSG00000118245	NA	2249851	protein-coding gene	NA
0.0189	0.0052	0.0103	-0.0614	-0.0455	-0.1093	FGF10	fibroblast growth factor 10	fibroblast growth factor 10|FGF-10|keratinocyte growth factor 2|produced by fibroblasts of urinary bladder lamina propria	5	5p12	602115	NA	NA	NA	NA	NA	NA	NA	NA	NA	NA	NA	NA	Aplasia of lacrimal and salivary glands, 180920 (3), Autosomal dominant; LADD syndrome, 149730 (3), Autosomal dominant	NM_004465	ENSG00000070193	NA	9287324	protein-coding gene	NA
0.0189	0.0046	0.0072	-0.0503	-0.0493	-0.0693	ABCA9	ATP binding cassette subfamily A member 9	ATP-binding cassette sub-family A member 9|ATP-binding cassette A9|ATP-binding cassette, sub-family A (ABC1), member 9	17	17q24.2	612507	NA	NA	NA	NA	NA	NA	NA	NA	NA	NA	NA	NA	NA	NM_172386	ENSG00000154258	NA	NA	protein-coding gene	ATP binding cassette subfamily A
0.0189	0.0051	0.0071	-0.0941	-0.0556	-0.0926	TMEM35	NA	NA	NA	NA	NA	NA	NA	NA	NA	NA	NA	NA	NA	NA	NA	NA	NA	NA	NA	NA	NA	NA	NA	NA
0.0189	0.0069	0.005	-0.0964	-0.0587	-0.0456	PLA2G5	phospholipase A2 group V	calcium-dependent phospholipase A2|Ca2+-dependent phospholipase A2|phosphatidylcholine 2-acylhydrolase 5	1	1p36.13	601192	NA	NA	NA	NA	NA	NA	NA	NA	NA	NA	NA	NA	NA	NM_000929	ENSG00000127472	3.1.1.4	8838795, 8300559	protein-coding gene	Phospholipases
0.0189	0.005	0.0067	-0.0503	-0.0522	-0.0874	NEGR1	neuronal growth regulator 1	neuronal growth regulator 1|IgLON family member 4|a kindred of IgLON|neurotractin	1	1p31.1	613173	NA	NA	NA	NA	NA	NA	NA	NA	NA	NA	NA	NA	NA	NM_173808	ENSG00000172260	NA	10075727	protein-coding gene	I-set domain containing|IgLON cell adhesion molecules
0.0189	0.0065	0.008	0.1605	0.0822	0.1251	HTATSF1	HIV-1 Tat specific factor 1	HIV Tat-specific factor 1|HIV TAT specific factor 1|cofactor required for Tat activation of HIV-1 transcription	X	Xq26.3	300346	NA	NA	NA	NA	NA	NA	NA	NA	NA	NA	NA	NA	NA	NM_014500	ENSG00000102241	NA	8849451	protein-coding gene	RNA binding motif containing
0.0188	0.0082	0.0121	0.139	0.0965	0.1584	RPA3	replication protein A3	replication protein A 14 kDa subunit|RF-A protein 3|replication factor A protein 3|replication protein A3, 14kDa	7	7p21.3	179837	NA	NA	NA	NA	NA	NA	NA	NA	NA	NA	NA	NA	NA	NM_002947	ENSG00000106399	NA	8454588	protein-coding gene	Nucleotide excision repair
0.0188	0.0031	0.0081	-0.0934	-0.0361	-0.1187	SMTN	smoothelin	smoothelin	22	22q12.2	602127	NA	NA	NA	NA	NA	NA	NA	NA	NA	NA	NA	NA	NA	NM_134270	ENSG00000183963	NA	9244445, 8707825	protein-coding gene	NA
0.0188	0.0068	0.0064	-0.1069	-0.0691	-0.0942	SLC2A4	solute carrier family 2 member 4	solute carrier family 2, facilitated glucose transporter member 4|GLUT-4|glucose transporter type 4, insulin-responsive|insulin-responsive glucose transporter type 4|solute carrier family 2 (facilitated glucose transporter), member 4	17	17p13.1	138190	NA	NA	NA	NA	NA	NA	NA	NA	NA	NA	NA	NA	NA	NA	ENSG00000181856	NA	NA	protein-coding gene	Solute carriers
0.0188	0.007	0.0053	0.0849	0.0597	0.0899	SYCE3	synaptonemal complex central element protein 3	synaptonemal complex central element protein 3|testis highly expressed gene 2 protein|testis highly expressed protein 2	22	22q13.33	615775	NA	NA	NA	NA	NA	NA	NA	NA	NA	NA	NA	NA	NA	NM_001123225	ENSG00000217442	NA	21637789	protein-coding gene	NA
0.0187	0.0029	0.0039	-0.0389	-0.0005	-0.0663	INS	insulin	insulin|preproinsulin|proinsulin	11	11p15.5	176730	NA	NA	NA	NA	NA	NA	NA	NA	NA	NA	NA	NA	NA	NM_000207	ENSG00000254647	NA	6243748, 7773291	protein-coding gene	Endogenous ligands
0.0186	0.0056	0.0055	-0.0521	-0.0616	-0.0676	RUNX1T1	RUNX1 translocation partner 1	protein CBFA2T1|acute myelogenous leukemia 1 translocation 1, cyclin-D related|core-binding factor, runt domain, alpha subunit 2; translocated to, 1; cyclin D-related|eight twenty one protein|myeloid translocation gene on 8q22|runt related transcription factor 1; translocated to, 1 (cyclin D related)|zinc finger MYND domain-containing protein 2	8	8q21.3	133435	AML	NA	oncogene, TSG, fusion	KMT2A, RUNX1	yes	NA	T	Dom	L	NA	NA	NA	NA	NM_004349, NM_175635	ENSG00000079102	NA	1391946, 9790752	protein-coding gene	Zinc fingers MYND-type
0.0186	0.0031	0.0089	0.023	-0.0097	0.0843	GAL3ST1	galactose-3-O-sulfotransferase 1	galactosylceramide sulfotransferase|3'-phosphoadenosine-5'-phosphosulfate:GalCer sulfotransferase|cerebroside (3'-phosphoadenylylsulfate:galactosylceramide 3') sulfotransferase	22	22q12.2	602300	NA	NA	NA	NA	NA	NA	NA	NA	NA	NA	NA	NA	NA	NM_004861	ENSG00000128242	NA	9847074, 9030544	protein-coding gene	Sulfotransferases, membrane bound
0.0186	0.0054	0.0062	-0.0949	-0.0322	-0.0879	KLK3	kallikrein related peptidase 3	prostate-specific antigen|P-30 antigen|gamma-seminoprotein|kallikrein-3|semenogelase|seminin	19	19q13.33	176820	NA	NA	NA	NA	NA	NA	NA	NA	NA	NA	NA	NA	NA	NM_145864	ENSG00000142515	NA	2456523, 2436946, 16800724, 16800723	protein-coding gene	Kallikreins
0.0185	0.0049	0.0069	-0.0831	-0.0418	-0.0801	MAB21L2	mab-21 like 2	protein mab-21-like 2	4	4q31.3	604357	NA	NA	NA	NA	NA	NA	NA	NA	NA	NA	NA	NA	NA	NM_006439	ENSG00000181541	NA	NA	protein-coding gene	NA
0.0185	0.0047	0.007	-0.0805	-0.0329	-0.0962	PPP1R12C	protein phosphatase 1 regulatory subunit 12C	protein phosphatase 1 regulatory subunit 12C|leukocyte receptor cluster (LRC) encoded novel gene 3|leukocyte receptor cluster (LRC) member 3|myosin-binding subunit 85|protein phosphatase 1 myosin-binding subunit of 85 kDa|protein phosphatase 1 myosin-binding subunit p85|protein phosphatase 1, regulatory (inhibitor) subunit 12C	19	19q13.42	613245	NA	NA	NA	NA	NA	NA	NA	NA	NA	NA	NA	NA	NA	NM_017607	ENSG00000125503	NA	11399775, 22967807	protein-coding gene	Myosin phosphatase targeting family|Ankyrin repeat domain containing|Protein phosphatase 1 regulatory subunits
0.0185	0.0057	0.0075	-0.1042	-0.05	-0.1146	PMP2	peripheral myelin protein 2	myelin P2 protein	8	8q21.13	170715	NA	NA	NA	NA	NA	NA	NA	NA	NA	NA	NA	not involved in CMT4A	NA	NM_002677	ENSG00000147588	NA	1720307, 8288226	protein-coding gene	Fatty acid binding protein family
0.0185	0.0064	0.0089	-0.0765	-0.0647	-0.1056	CHRDL1	chordin like 1	chordin-like protein 1|neuralin-1|neurogenesin-1|ventroptin	X	Xq23	300350	NA	NA	NA	NA	NA	NA	NA	NA	NA	NA	NA	NA	NA	NM_145234	ENSG00000101938	NA	11441185, 11118896, 22284829	protein-coding gene	Chordin family
0.0185	0.0047	0.0049	0.0454	0.0333	0.0785	CST1	cystatin SN	cystatin-SN|cystain-SA-I|cystatin 1|cystatin SA-I|cysteine proteinase inhibitor, type 2 family|salivary cystatin-SA-1	20	20p11.21	123855	NA	NA	NA	NA	NA	NA	NA	NA	NA	NA	NA	NA	NA	NM_001898	ENSG00000170373	NA	NA	protein-coding gene	Cystatins, type 2
0.0185	0.0049	0.0068	-0.0808	-0.0448	-0.0865	PDZD4	PDZ domain containing 4	PDZ domain-containing protein 4|PDZ domain-containing RING finger protein 4-like protein	X	Xq28	300634	NA	NA	NA	NA	NA	NA	NA	NA	NA	NA	NA	NA	NA	NM_032512	ENSG00000067840	NA	10819331, 15077175	protein-coding gene	PDZ domain containing
0.0185	0.0058	0.0096	0.1221	0.0817	0.1358	SHFM1	NA	NA	NA	NA	NA	NA	NA	NA	NA	NA	NA	NA	NA	NA	NA	NA	NA	NA	NA	NA	NA	NA	NA	NA
0.0184	0.007	0.0034	-0.0336	-0.0565	0.0097	ASPA	aspartoacylase	aspartoacylase|ACY-2|aminoacylase 2	17	17p13.2	608034	NA	NA	NA	NA	NA	NA	NA	NA	NA	NA	NA	NA	Canavan disease, 271900 (3), Autosomal recessive	NM_000049	ENSG00000108381	3.5.1.15	8252036	protein-coding gene	NA
0.0184	0.0063	0.0073	-0.0767	-0.0708	-0.0634	ABCA8	ATP binding cassette subfamily A member 8	ATP-binding cassette sub-family A member 8|ATP-binding cassette, sub-family A (ABC1), member 8	17	17q24.2	612505	NA	NA	NA	NA	NA	NA	NA	NA	NA	NA	NA	NA	NA	NM_007168	ENSG00000141338	NA	NA	protein-coding gene	ATP binding cassette subfamily A
0.0184	0.0051	0.0068	-0.0651	-0.0595	-0.0676	CFD	complement factor D	complement factor D|C3 convertase activator|D component of complement (adipsin)|complement factor D preproprotein|properdin factor D	19	19p13.3	134350	NA	NA	NA	NA	NA	NA	NA	NA	NA	NA	NA	NA	NA	NM_001928	NA	NA	1374388	protein-coding gene	Granule associated serine proteases of immune defence|Complement system activation components
0.0184	0.0062	0.007	-0.0584	-0.0544	-0.0495	FXYD1	FXYD domain containing ion transport regulator 1	phospholemman|sodium/potassium-transporting ATPase subunit FXYD1	19	19q13.12	602359	NA	NA	NA	NA	NA	NA	NA	NA	NA	NA	NA	NA	NA	NM_021902	ENSG00000266964	NA	9169143	protein-coding gene	NA
0.0184	0.0052	0.0079	-0.0886	-0.046	-0.109	NRXN1	neurexin 1	neurexin-1|neurexin I	2	2p16.3	600565	NA	NA	NA	NA	NA	NA	NA	NA	NA	NA	NA	NA	NA	NM_001135659	ENSG00000179915	NA	NA	protein-coding gene	Neurexins|MicroRNA protein coding host genes
0.0183	0.0043	0.0022	-0.0801	-0.0368	-0.0211	FEV	FEV, ETS transcription factor	protein FEV|FEV (ETS oncogene family)|PC12 ETS domain-containing transcription factor 1|fifth Ewing variant protein	2	2q35	607150	Ewing sarcoma	NA	oncogene, fusion	EWSR1, FUS	yes	NA	T	Dom	M	NA	NA	fused with EWS in tumors	NA	NA	ENSG00000163497	NA	9121764	protein-coding gene	ETS transcription factor family
0.0183	0.0066	0.0092	0.0982	0.0562	0.113	HOXC8	homeobox C8	homeobox protein Hox-C8|Hox-3.1, mouse, homolog of|homeo box 3A|homeo box C8|homeobox protein Hox-3A	12	12q13.13	142970	NA	NA	NA	NA	NA	NA	NA	NA	NA	NA	NA	NA	NA	NA	NA	NA	1973146, 1358459	protein-coding gene	HOXL subclass homeoboxes
0.0182	0.005	0.01	-0.0796	-0.0521	-0.129	SLMAP	sarcolemma associated protein	sarcolemmal membrane-associated protein	3	3p14.3	602701	NA	NA	NA	NA	NA	NA	NA	NA	NA	NA	NA	NA	NA	NM_007159	ENSG00000163681	NA	9405447, 11042152	protein-coding gene	STRIPAK complex
0.0182	0.0042	0.0063	-0.0342	-0.016	-0.0485	HAND2	heart and neural crest derivatives expressed 2	heart- and neural crest derivatives-expressed protein 2|basic helix-loop-helix transcription factor HAND2|class A basic helix-loop-helix protein 26|deciduum, heart, autonomic nervous system and neural crest derivatives-expressed protein 2	4	4q34.1	602407	NA	NA	NA	NA	NA	NA	NA	NA	NA	NA	NA	NA	NA	NA	ENSG00000164107	NA	9878849	protein-coding gene	Basic helix-loop-helix proteins
0.0182	0.0055	0.0059	0.0566	0.0066	0.0415	OLR1	oxidized low density lipoprotein receptor 1	oxidized low-density lipoprotein receptor 1|C-type lectin domain family 8 member A|hLOX-1|lectin-type oxidized LDL receptor 1|ox LDL receptor 1|oxidized low density lipoprotein (lectin-like) receptor 1|oxidized low-density lipoprotein receptor 1, soluble form|scavenger receptor class E, member 1	12	12p13.2	602601	NA	NA	NA	NA	NA	NA	NA	NA	NA	NA	NA	NA	NA	NM_002543	ENSG00000173391	NA	9763655	protein-coding gene	Scavenger receptors|C-type lectin domain containing
0.0182	0.006	0.0073	-0.0474	-0.0722	-0.0931	MMRN1	multimerin 1	multimerin-1|EMILIN-4|elastin microfibril interface located protein 4|elastin microfibril interfacer 4|endothelial cell multimerin|glycoprotein Ia*	4	4q22.1	601456	NA	NA	NA	NA	NA	NA	NA	NA	NA	NA	NA	NA	NA	NM_007351	ENSG00000138722	NA	7629143, 10828608	protein-coding gene	EMI domain containing|C1q domain containing
0.0182	0.006	0.0145	0.1136	0.0776	0.1771	CDK5	cyclin dependent kinase 5	cyclin-dependent-like kinase 5|TPKII catalytic subunit|cell division protein kinase 5|epididymis secretory sperm binding protein|protein kinase CDK5 splicing|serine/threonine-protein kinase PSSALRE|tau protein kinase II catalytic subunit	7	7q36.1	123831	NA	NA	NA	NA	NA	NA	NA	NA	NA	NA	NA	NA	NA	NA	ENSG00000164885	NA	8275715, 1639063	protein-coding gene	Cyclin dependent kinases
0.0182	0.0055	0.0056	-0.0552	-0.0486	-0.0369	PCSK2	proprotein convertase subtilisin/kexin type 2	neuroendocrine convertase 2|KEX2-like endoprotease 2|prohormone convertase 2	20	20p12.1	162151	NA	NA	NA	NA	NA	NA	NA	NA	NA	NA	NA	NA	NA	NM_002594	ENSG00000125851	NA	1765368	protein-coding gene	Proprotein convertase subtilisin/kexin family
0.0182	0.0064	0.0082	0.108	0.057	0.0953	ARL6IP1	ADP ribosylation factor like GTPase 6 interacting protein 1	ADP-ribosylation factor-like protein 6-interacting protein 1|ADP-ribosylation factor GTPase 6 interacting protein 1|ADP-ribosylation factor-like 6 interacting protein 1|ARL-6-interacting protein 1|aip-1|apoptotic regulator in the membrane of the endoplasmic reticulum	16	16p12.3	607669	NA	NA	NA	NA	NA	NA	NA	NA	NA	NA	NA	NA	NA	NM_015161	ENSG00000170540	NA	24482476	protein-coding gene	NA
0.0181	0.0064	0.0074	-0.0183	-0.0347	-0.0208	TMEM252	transmembrane protein 252	transmembrane protein 252|transmembrane protein C9orf71	9	9q21.11	NA	NA	NA	NA	NA	NA	NA	NA	NA	NA	NA	NA	NA	NA	NM_153237	ENSG00000181778	NA	12477932	protein-coding gene	NA
0.0181	0.0029	0.0055	-0.0421	-0.0346	-0.0365	RXRG	retinoid X receptor gamma	retinoic acid receptor RXR-gamma|nuclear receptor subfamily 2 group B member 3	1	1q23.3	180247	NA	NA	NA	NA	NA	NA	NA	NA	NA	NA	NA	NA	NA	NM_006917	ENSG00000143171	NA	8034312	protein-coding gene	Nuclear hormone receptors
0.018	0.0073	0.0079	0.098	0.0663	0.09	HOXC9	homeobox C9	homeobox protein Hox-C9|homeo box C9|homeobox protein Hox-3B	12	12q13.13	142971	NA	NA	NA	NA	NA	NA	NA	NA	NA	NA	NA	NA	NA	NA	NA	NA	1973146	protein-coding gene	HOXL subclass homeoboxes
0.018	0.0045	0.0088	-0.0592	-0.0497	-0.1012	OGN	osteoglycin	mimecan|corneal keratan sulfate proteoglycan|mimecan proteoglycan|osteoinductive factor	9	9q22.31	602383	NA	NA	NA	NA	NA	NA	NA	NA	NA	NA	NA	NA	NA	NM_024416	ENSG00000106809	NA	2372374	protein-coding gene	Small leucine rich repeat proteoglycans
0.018	0.0074	0.0113	0.1216	0.0843	0.1425	RNFT2	ring finger protein, transmembrane 2	RING finger and transmembrane domain-containing protein 2|transmembrane protein 118	12	12q24.22	NA	NA	NA	NA	NA	NA	NA	NA	NA	NA	NA	NA	NA	NA	NM_032814	ENSG00000135119	NA	12477932	protein-coding gene	Ring finger proteins
0.018	0.004	0.0101	-0.1078	-0.0396	-0.1181	RGS11	regulator of G protein signaling 11	regulator of G-protein signaling 11|regulator of G-protein signalling 11	16	16p13.3	603895	NA	NA	NA	NA	NA	NA	NA	NA	NA	NA	NA	NA	NA	NA	ENSG00000076344	NA	9789084	protein-coding gene	Regulators of G-protein signaling
0.018	0.005	0.0077	-0.0792	-0.0609	-0.0809	MFAP4	microfibril associated protein 4	microfibril-associated glycoprotein 4|microfibrillar associated protein 4	17	17p11.2	600596	NA	NA	NA	NA	NA	NA	NA	NA	NA	NA	NA	NA	NA	NM_002404	ENSG00000166482	NA	7633408	protein-coding gene	Fibrinogen C domain containing
0.018	0.0058	0.0184	0.1315	0.0592	0.2051	ABCD1	ATP binding cassette subfamily D member 1	ATP-binding cassette sub-family D member 1|ATP-binding cassette, sub-family D (ALD), member 1|adrenoleukodystrophy protein	X	Xq28	300371	NA	NA	NA	NA	NA	NA	NA	NA	NA	NA	NA	NA	NA	NM_000033	ENSG00000101986	NA	8441467, 6795626	protein-coding gene	ATP binding cassette subfamily D
0.0179	0.0083	0.0129	0.1305	0.1016	0.1488	NUDT5	nudix hydrolase 5	ADP-sugar pyrophosphatase|8-oxo-dGDP phosphatase|nuclear ATP-synthesis protein NUDIX5|nudix (nucleoside diphosphate linked moiety X)-type motif 5	10	10p14	609230	NA	NA	NA	NA	NA	NA	NA	NA	NA	NA	NA	NA	NA	NA	ENSG00000165609	NA	10373642	protein-coding gene	Nudix hydrolase family
0.0179	0.0053	0.0066	-0.0715	-0.0473	-0.0718	WSCD2	WSC domain containing 2	WSC domain-containing protein 2	12	12q23.3	NA	NA	NA	NA	NA	NA	NA	NA	NA	NA	NA	NA	NA	NA	NM_014653	ENSG00000075035	NA	NA	protein-coding gene	NA
0.0178	0.0072	0.0082	-0.0892	-0.0709	-0.0761	LCN6	lipocalin 6	epididymal-specific lipocalin-6|epididymal-specific lipocalin LCN6|epididymis secretory sperm binding protein|lipocalin 5	9	9q34.3	609379	NA	NA	NA	NA	NA	NA	NA	NA	NA	NA	NA	NA	NA	NM_198946	ENSG00000267206	NA	NA	protein-coding gene	Lipocalins|MicroRNA protein coding host genes
0.0178	0.004	0.0034	-0.0837	-0.0378	-0.061	BEND4	BEN domain containing 4	BEN domain-containing protein 4|coiled-coil domain containing 4|coiled-coil domain-containing protein 4	4	4p13	NA	NA	NA	NA	NA	NA	NA	NA	NA	NA	NA	NA	NA	NA	NM_207406	ENSG00000188848	NA	NA	protein-coding gene	BEN domain containing
0.0178	0.0089	0.0037	0.1275	0.1064	-0.0229	TMLHE	trimethyllysine hydroxylase, epsilon	trimethyllysine dioxygenase, mitochondrial|TML hydroxylase|TML-alpha-ketoglutarate dioxygenase|butyrobetaine (gamma), 2-oxoglutarate dioxygenase (gamma-butyrobetaine hydroxylase) 2|epsilon-trimethyllysine 2-oxoglutarate dioxygenase|epsilon-trimethyllysine hydroxylase	X	Xq28	300777	NA	NA	NA	NA	NA	NA	NA	NA	NA	NA	NA	NA	NA	NM_018196	ENSG00000185973	NA	8908511, 11431483	protein-coding gene	NA
0.0178	0.006	0.0102	0.086	0.068	0.1297	WBSCR28	NA	NA	NA	NA	NA	NA	NA	NA	NA	NA	NA	NA	NA	NA	NA	NA	NA	NA	NA	NA	NA	NA	NA	NA
0.0178	0.0078	0.0018	0.1015	0.0307	-0.0067	PABPC3	poly(A) binding protein cytoplasmic 3	polyadenylate-binding protein 3|PABP-3|poly(A)-binding protein 3|poly(A)-binding protein-like 3|testis PABP|testis-specific poly(A)-binding protein (PABP)|testis-specific poly(A)-binding protein 3	13	13q12.13	604680	NA	NA	NA	NA	NA	NA	NA	NA	NA	NA	NA	NA	NA	NM_030979	ENSG00000151846	NA	8432538, 10543404	protein-coding gene	RNA binding motif containing
0.0177	0.0066	0.0073	-0.0822	-0.0681	-0.1044	MRVI1	murine retrovirus integration site 1 homolog	protein MRVI1|IP3R-associated cGMP kinase substrate|JAW1-related protein MRVI1|inositol 1,4,5-triphosphate receptor-associated cGMP kinase substrate|inositol 1,4,5-trisphosphate receptor-associated cGMP kinase substrate	11	11p15.4	604673	NA	NA	NA	NA	NA	NA	NA	NA	NA	NA	NA	NA	NA	NM_001098579	ENSG00000072952	NA	10321731	protein-coding gene	NA
0.0177	0.0054	0.0122	0.1056	0.0765	0.1404	ATIC	5-aminoimidazole-4-carboxamide ribonucleotide formyltransferase/IMP cyclohydrolase	bifunctional purine biosynthesis protein PURH|5-aminoimidazole-4-carboxamide-1-beta-D-ribonucleotide transformylase/inosinicase|AICAR formyltransferase/IMP cyclohydrolase bifunctional enzyme|AICARFT/IMPCHASE|epididymis secretory sperm binding protein Li 70p|phosphoribosylaminoimidazolecarboxamide formyltransferase/IMP cyclohydrolase	2	2q35	601731	ALCL	NA	fusion	ALK	yes	NA	T	Dom	L	NA	NA	NA	NA	NM_004044	ENSG00000138363	2.1.2.3, 3.5.4.10	8567683, 9378707	protein-coding gene	Purinosome
0.0177	0.004	0.0095	-0.104	-0.0413	-0.1118	P2RX2	purinergic receptor P2X 2	P2X purinoceptor 2|ATP receptor|P2X Receptor, subunit 2|purinergic receptor P2X, ligand gated ion channel, 2	12	12q24.33	600844	NA	NA	NA	NA	NA	NA	NA	NA	NA	NA	NA	NA	NA	NA	ENSG00000187848	NA	10570044, 7523952, 23345450	protein-coding gene	Purinergic receptors P2X|Deafness associated genes
0.0176	0.0047	0.0054	-0.044	-0.0666	-0.0602	LYVE1	lymphatic vessel endothelial hyaluronan receptor 1	lymphatic vessel endothelial hyaluronic acid receptor 1|cell surface retention sequence binding protein-1|extracellular link domain-containing 1|extracellular link domain-containing protein 1|hyaluronic acid receptor	11	11p15.4	605702	NA	NA	NA	NA	NA	NA	NA	NA	NA	NA	NA	NA	NA	NM_016164	ENSG00000133800	NA	10037799, 12554094	protein-coding gene	NA
0.0176	0.006	0.008	0.0579	0.0297	0.0175	RP11-343C2.12	NA	NA	NA	NA	NA	NA	NA	NA	NA	NA	NA	NA	NA	NA	NA	NA	NA	NA	NA	NA	NA	NA	NA	NA
0.0176	0.0052	0.0069	-0.0564	-0.0533	-0.099	GAB1	GRB2 associated binding protein 1	GRB2-associated-binding protein 1|GRB2-associated binder 1|growth factor receptor bound protein 2-associated protein 1	4	4q31.21	604439	NA	NA	NA	NA	NA	NA	NA	NA	NA	NA	NA	NA	NA	NM_002039	ENSG00000109458	NA	8596638	protein-coding gene	Pleckstrin homology domain containing|MicroRNA protein coding host genes
0.0175	0.0067	0.0061	0.119	0.0671	0.0799	DNASE1L1	deoxyribonuclease 1 like 1	deoxyribonuclease-1-like 1|DNase I, lysosomal-like|DNase I-like 1|DNase I-like, muscle-specific|deoxyribonuclease I-like 1	X	Xq28	300081	NA	NA	NA	NA	NA	NA	NA	NA	NA	NA	NA	NA	NA	NA	ENSG00000013563	NA	8541839, 8654957	protein-coding gene	NA
0.0175	0.0057	0.0089	-0.0819	-0.0593	-0.1217	GCOM1	GRINL1A complex locus 1	GRINL1A combined protein|DNA-directed RNA polymerase II subunit GRINL1A|DNA-directed RNA polymerase II subunit M|GRINL1A combined protein Gcom12|Glutamate receptor-like protein 1A|MYZAP-POLR2M protein|MYZAP-POLR2M readthrough|NMDAR1 subunit-interacting protein|glutamate receptor, ionotropic, N-methyl D-aspartate-like 1A combined protein|myocardial zonula adherens protein	15	15q21.3	NA	NA	NA	NA	NA	NA	NA	NA	NA	NA	NA	NA	NA	NA	NM_001018090	ENSG00000137878	NA	15233991, 18849881	other	NA
0.0175	0.0059	0.0155	0.1226	0.0787	0.1643	CLN6	CLN6, transmembrane ER protein	ceroid-lipofuscinosis neuronal protein 6|ceroid-lipofuscinosis neuronal 6 late infantile|ceroid-lipofuscinosis, neuronal 6, late infantile	15	15q23	606725	NA	NA	NA	NA	NA	NA	NA	NA	NA	NA	NA	NA	NA	NM_017882	ENSG00000128973	NA	9097964, 11727201	protein-coding gene	NA
0.0175	0.0054	0.004	-0.0694	-0.0646	-0.0401	HIF3A	hypoxia inducible factor 3 subunit alpha	hypoxia-inducible factor 3-alpha|PAS domain-containing protein 7|basic-helix-loop-helix-PAS protein MOP7|class E basic helix-loop-helix protein 17|hypoxia inducible factor 3 alpha subunit|inhibitory PAS domain protein|member of PAS protein 7	19	19q13.32	609976	NA	NA	NA	NA	NA	NA	NA	NA	NA	NA	NA	NA	NA	NA	ENSG00000124440	NA	11573933, 11734856	protein-coding gene	Basic helix-loop-helix proteins
0.0175	0.0042	0.0063	-0.081	-0.0459	-0.0855	NPAS4	neuronal PAS domain protein 4	neuronal PAS domain-containing protein 4|HLH-PAS transcription factor NXF|PAS domain-containing protein 10|class E basic helix-loop-helix protein 79|neuronal PAS4	11	11q13.2	608554	NA	NA	NA	NA	NA	NA	NA	NA	NA	NA	NA	NA	NA	NM_178864	ENSG00000174576	NA	14701734	protein-coding gene	Basic helix-loop-helix proteins
0.0175	0.006	0.008	-0.0758	-0.0631	-0.0838	BAI3	NA	NA	NA	NA	NA	NA	NA	NA	NA	NA	NA	NA	NA	NA	NA	NA	NA	NA	NA	NA	NA	NA	NA	NA
0.0175	0.0034	0.0101	-0.0833	-0.054	-0.1272	ADAMTS8	ADAM metallopeptidase with thrombospondin type 1 motif 8	A disintegrin and metalloproteinase with thrombospondin motifs 8|ADAMTS-8|METH-2|METH-8|a disintegrin-like and metalloprotease (reprolysin type) with thrombospondin type 1 motif, 8	11	11q24.3	605175	NA	NA	NA	NA	NA	NA	NA	NA	NA	NA	NA	NA	NA	NM_007037	ENSG00000134917	NA	10438512	protein-coding gene	ADAM metallopeptidases with thrombospondin type 1 motif
0.0175	0.0025	0.0072	0.0887	0.0277	0.1216	DIABLO	diablo IAP-binding mitochondrial protein	diablo homolog, mitochondrial|diablo-like protein|direct IAP-binding protein with low pI|second mitochondria-derived activator of caspase	12	12q24.31	605219	NA	NA	NA	NA	NA	NA	NA	NA	NA	NA	NA	NA	NA	NM_019887	ENSG00000184047	NA	12749848, 17237824, 21722859	protein-coding gene	Deafness associated genes
0.0174	0.0048	0.0164	-0.0992	-0.0553	-0.1806	CAB39L	calcium binding protein 39 like	calcium-binding protein 39-like|MO25beta|U937-associated antigen|antigen MLAA-34|mo25-like protein|sarcoma antigen NY-SAR-79	13	13q14.2	612175	NA	NA	NA	NA	NA	NA	NA	NA	NA	NA	NA	NA	NA	NM_030925	ENSG00000102547	NA	NA	protein-coding gene	Armadillo-like helical domain containing
0.0174	0.0066	0.0075	-0.0718	-0.0767	-0.064	AOC3	amine oxidase, copper containing 3	membrane primary amine oxidase|amine oxidase, copper containing 3 (vascular adhesion protein 1)|copper amine oxidase|placenta copper monamine oxidase|semicarbazide-sensitive amine oxidase	17	17q21.31	603735	NA	NA	NA	NA	NA	NA	NA	NA	NA	NA	NA	NA	NA	NM_003734	ENSG00000131471	1.4.3.21	9653080, 8972912	protein-coding gene	NA
0.0174	0.0083	0.0099	0.1166	0.0832	0.1174	GPRIN1	G protein regulated inducer of neurite outgrowth 1	G protein-regulated inducer of neurite outgrowth 1	5	5q35.2	611239	NA	NA	NA	NA	NA	NA	NA	NA	NA	NA	NA	NA	NA	NM_052899	ENSG00000169258	NA	11572484	protein-coding gene	NA
0.0174	0.0063	0.007	-0.0773	-0.06	-0.0856	TCEAL7	transcription elongation factor A like 7	transcription elongation factor A protein-like 7|TCEA-like protein 7|transcription elongation factor A (SII)-like 7|transcription elongation factor S-II protein-like 7	X	Xq22.2	300771	NA	NA	NA	NA	NA	NA	NA	NA	NA	NA	NA	NA	NA	NM_152278	ENSG00000182916	NA	14702039, 16221301	protein-coding gene	Transcription elongation factor A like family
0.0174	0.0038	0.0054	-0.0416	-0.0445	-0.0337	GCNT4	glucosaminyl (N-acetyl) transferase 4	beta-1,3-galactosyl-O-glycosyl-glycoprotein beta-1,6-N-acetylglucosaminyltransferase 4|core 2 beta-1,6-N-acetylglucosaminyltransferase 3|core 2-branching enzyme 3|core2-GlcNAc-transferase 3|glucosaminyl (N-acetyl) transferase 4, core 2 (beta-1,6-N-acetylglucosaminyltransferase)|long intergenic non-protein coding RNA 1336	5	5q13.3	616782	NA	NA	NA	NA	NA	NA	NA	NA	NA	NA	NA	NA	NA	NM_016591	ENSG00000176928	2.4.1.102	10753916	protein-coding gene	Glucosaminyl (N-acetyl) transferases/xylosyltransferases
0.0174	0.0061	0.006	-0.0662	-0.0664	-0.086	PLN	phospholamban	cardiac phospholamban	6	6q22.31	172405	NA	NA	NA	NA	NA	NA	NA	NA	NA	NA	NA	NA	NA	NM_002667	ENSG00000198523	NA	1828805	protein-coding gene	NA
0.0174	0.0041	0.0104	0.0906	0.0364	0.1514	APOC1	apolipoprotein C1	apolipoprotein C-I	19	19q13.32	107710	NA	NA	NA	NA	NA	NA	NA	NA	NA	NA	NA	NA	NA	NA	ENSG00000130208	NA	NA	protein-coding gene	Apolipoproteins
0.0174	0.0048	0.0034	0.0541	0.0102	0.0389	CLEC4C	C-type lectin domain family 4 member C	C-type lectin domain family 4 member C|BDCA-2|C-type (calcium dependent, carbohydrate-recognition domain) lectin, superfamily member 11|C-type (calcium dependent, carbohydrate-recognition domain) lectin, superfamily member 7|C-type lectin domain family 4, member C|C-type lectin superfamily member 7|blood dendritic cell antigen 2 protein|dendritic cell lectin b|dendritic lectin	12	12p13.31	606677	NA	NA	NA	NA	NA	NA	NA	NA	NA	NA	NA	NA	NA	NM_203503	ENSG00000198178	NA	11031109, 11536172	protein-coding gene	CD molecules|C-type lectin domain containing
0.0174	0.0033	0.0065	-0.0827	-0.0427	-0.0974	PCSK7	proprotein convertase subtilisin/kexin type 7	proprotein convertase subtilisin/kexin type 7|lymphoma proprotein convertase|prohormone convertase 7|prohormone convertase PC7|proprotein convertase 7|proprotein convertase 8|proprotein convertase PC7|proprotein convertase subtilisin/kexin type 7 precursor variant 2|subtilisin/kexin-like protease PC7	11	11q23.3	604872	NA	NA	NA	NA	NA	NA	NA	NA	NA	NA	NA	NA	NA	NM_004716	ENSG00000160613	NA	8615762, 9820811	protein-coding gene	Proprotein convertase subtilisin/kexin family
0.0174	0.0054	0.008	-0.0608	-0.0632	-0.1013	TGFBR3	transforming growth factor beta receptor 3	transforming growth factor beta receptor type 3|TGF-beta receptor type 3|TGF-beta receptor type III|TGFR-3|betaglycan proteoglycan|transforming growth factor beta receptor III	1	1p22.1	600742	NA	NA	NA	NA	NA	NA	NA	NA	NA	NA	NA	NA	NA	NM_003243	ENSG00000069702	NA	1333192, 1319842	protein-coding gene	Proteoglycans
0.0173	0.0052	0.0058	0.0835	0.0357	0.0752	CHRNA6	cholinergic receptor nicotinic alpha 6 subunit	neuronal acetylcholine receptor subunit alpha-6|acetylcholine receptor, nicotinic, alpha 6 (neuronal)|cholinergic receptor, nicotinic alpha 6|cholinergic receptor, nicotinic, alpha 6 (neuronal)|cholinergic receptor, nicotinic, alpha polypeptide 6	8	8p11.21	606888	NA	NA	NA	NA	NA	NA	NA	NA	NA	NA	NA	NA	NA	NA	ENSG00000147434	NA	8906617	protein-coding gene	Cholinergic receptors nicotinic subunits
0.0173	0.0044	0.0081	-0.0834	-0.0501	-0.1088	CSRP1	cysteine and glycine rich protein 1	cysteine and glycine-rich protein 1|LIM-domain protein|cysteine-rich protein 1|epididymis luminal protein 141|epididymis secretory protein Li 286|epididymis secretory sperm binding protein	1	1q32.1	123876	NA	NA	NA	NA	NA	NA	NA	NA	NA	NA	NA	NA	NA	NM_004078	ENSG00000159176	NA	2115670, 9925910	protein-coding gene	LIM domain containing
0.0173	0.0036	0.0089	0.0931	0.0444	0.1045	ATP6AP1	ATPase H+ transporting accessory protein 1	V-type proton ATPase subunit S1|ATPase, H+ transporting, lysosomal (vacuolar proton pump), subunit 1|ATPase, H+ transporting, lysosomal accessory protein 1|ATPase, H+ transporting, lysosomal interacting protein 1|H-ATPase subunit|V-ATPase Ac45 subunit|V-ATPase S1 accessory protein|V-ATPase subunit S1|epididymis secretory sperm binding protein|protein XAP-3|vacuolar proton pump subunit S1	X	Xq28	300197	NA	NA	NA	NA	NA	NA	NA	NA	NA	NA	NA	NA	NA	NM_001183	ENSG00000071553	NA	8733135, 8281148	protein-coding gene	NA
0.0173	0.0058	0.008	-0.0833	-0.062	-0.1002	ATP1A2	ATPase Na+/K+ transporting subunit alpha 2	sodium/potassium-transporting ATPase subunit alpha-2|ATPase Na+/K+ transporting alpha 2 polypeptide|Na(+)/K(+) ATPase alpha-2 subunit|Na+/K+ ATPase, alpha-A(+) catalytic polypeptide|Na+/K+ ATPase, alpha-B polypeptide|sodium pump subunit alpha-2|sodium-potassium ATPase catalytic subunit alpha-2|sodium/potassium-transporting ATPase alpha-2 chain	1	1q23.2	182340	NA	NA	NA	NA	NA	NA	NA	NA	NA	NA	NA	NA	NA	NM_000702	ENSG00000018625	3.6.3.9	9403481	protein-coding gene	ATPase Na+/K+ transporting subunits
0.0173	0.0061	0.0065	0.1008	0.0768	0.0835	PSMD14	proteasome 26S subunit, non-ATPase 14	26S proteasome non-ATPase regulatory subunit 14|26S proteasome regulatory subunit rpn11|26S proteasome-associated PAD1 homolog 1|proteasome (prosome, macropain) 26S subunit, non-ATPase, 14|testis tissue sperm-binding protein Li 69n	2	2q24.2	607173	NA	NA	NA	NA	NA	NA	NA	NA	NA	NA	NA	NA	NA	NM_005805	ENSG00000115233	NA	9374539	protein-coding gene	Proteasome
0.0173	0.0044	0.0083	-0.0977	-0.0296	-0.0602	TMEM259	transmembrane protein 259	membralin|aspecific BCL2 ARE-binding protein 1	19	19p13.3	611011	NA	NA	NA	NA	NA	NA	NA	NA	NA	NA	NA	NA	NA	NM_033420	ENSG00000182087	NA	12638133, 16084606	protein-coding gene	NA
0.0173	0.0064	0.0089	-0.0511	-0.0336	-0.1009	RSPO1	R-spondin 1	R-spondin-1|R-spondin homolog|roof plate-specific spondin-1	1	1p34.3	609595	NA	NA	NA	NA	NA	NA	NA	NA	NA	NA	NA	NA	NA	NM_173640	ENSG00000169218	NA	NA	protein-coding gene	Endogenous ligands
0.0173	0.0057	0.003	0.0638	0.0368	0.0403	COL10A1	collagen type X alpha 1 chain	collagen alpha-1(X) chain|Schmid metaphyseal chondrodysplasia|collagen X, alpha-1 polypeptide|collagen, type X, alpha 1	6	6q22.1	120110	NA	NA	NA	NA	NA	NA	NA	NA	NA	NA	NA	NA	Metaphyseal chondrodysplasia, Schmid type, 156500 (3), Autosomal dominant	NA	ENSG00000123500	NA	2037056	protein-coding gene	Collagens|C1q domain containing
0.0172	0.0069	0.0069	-0.0679	-0.0555	-0.0976	RP11-122A3.2	NA	NA	NA	NA	NA	NA	NA	NA	NA	NA	NA	NA	NA	NA	NA	NA	NA	NA	NA	NA	NA	NA	NA	NA
0.0172	0.0059	0.0043	0.0787	0.0416	0.071	PAEP	progestagen associated endometrial protein	glycodelin|PEG|PP14 protein (placental protein 14)|alpha uterine protein|glycodelin-A|glycodelin-F|glycodelin-S|placental protein 14|pregnancy-associated endometrial alpha-2 globulin|progestagen-associated endometrial protein (placental protein 14, pregnancy-associated endometrial a|progesterone-associated endometrial protein|zona-binding inhibitory factor-1	9	9q34.3	173310	NA	NA	NA	NA	NA	NA	NA	NA	NA	NA	NA	NA	NA	NM_001018049	ENSG00000122133	NA	3320533, 2016092	protein-coding gene	Lipocalins
0.0172	0.0059	0.006	-0.0973	-0.0506	-0.1014	ASB5	ankyrin repeat and SOCS box containing 5	ankyrin repeat and SOCS box protein 5|SOCS box protein ASB-5	4	4q34.2	615050	NA	NA	NA	NA	NA	NA	NA	NA	NA	NA	NA	NA	NA	NA	ENSG00000164122	NA	NA	protein-coding gene	Ankyrin repeat domain containing
0.0172	0.0055	0.0107	0.0818	0.0518	0.1256	CNPY2	canopy FGF signaling regulator 2	protein canopy homolog 2|MIR-interacting saposin-like protein|putative secreted protein Zsig9|transmembrane protein 4	12	12q13.3	605861	NA	NA	NA	NA	NA	NA	NA	NA	NA	NA	NA	NA	NA	NM_014255	ENSG00000257727	NA	10072769, 15905959	protein-coding gene	NA
0.0172	0.0026	0.0055	-0.0285	-0.0405	-0.0376	FIGF	NA	NA	NA	NA	NA	NA	NA	NA	NA	NA	NA	NA	NA	NA	NA	NA	NA	NA	NA	NA	NA	NA	NA	NA
0.0172	0.0049	0.0052	0.118	0.0311	0.0911	FCGR3A	Fc fragment of IgG receptor IIIa	low affinity immunoglobulin gamma Fc region receptor III-A|CD16a antigen|Fc fragment of IgG, low affinity III, receptor for (CD16)|Fc fragment of IgG, low affinity IIIa, receptor (CD16a)|Fc gamma receptor III-A|Fc-gamma RIII-alpha|Fc-gamma receptor III-2 (CD 16)|Fc-gamma receptor IIIb (CD16)|FcgammaRIIIA|igG Fc receptor III-2|immunoglobulin G Fc receptor III|low affinity immunoglobulin gamma rece…	1	1q23.3	146740	NA	NA	NA	NA	NA	NA	NA	NA	NA	NA	NA	NA	NA	NM_000569	ENSG00000203747	NA	2139735	protein-coding gene	Immunoglobulin like domain containing|CD molecules
0.0172	0.0046	0.0143	0.1013	0.0503	0.1744	OCIAD2	OCIA domain containing 2	OCIA domain-containing protein 2|ovarian cancer immunoreactive antigen domain containing 2|ovarian carcinoma immunoreactive antigen-like protein	4	4p11	NA	NA	NA	NA	NA	NA	NA	NA	NA	NA	NA	NA	NA	NA	NM_152398	ENSG00000145247	NA	17054434	protein-coding gene	NA
0.0172	0.004	0.0066	0.108	0.0616	0.1137	PSMC2	proteasome 26S subunit, ATPase 2	26S proteasome regulatory subunit 7|26S protease regulatory subunit 7|26S proteasome AAA-ATPase subunit RPT1|mammalian suppressor of sgv-1 of yeast|protease 26S subunit 7|proteasome (prosome, macropain) 26S subunit, ATPase, 2|putative protein product of Nbla10058|testis secretory sperm-binding protein Li 197a	7	7q22.1	154365	NA	NA	NA	NA	NA	NA	NA	NA	NA	NA	NA	NA	NA	NM_002803	ENSG00000161057	NA	9473509, 1377363	protein-coding gene	AAA ATPases|Proteasome
0.0172	0.0035	0.0071	-0.0574	-0.016	-0.1075	CHRM1	cholinergic receptor muscarinic 1	muscarinic acetylcholine receptor M1|acetylcholine receptor, muscarinic 1	11	11q12.3	118510	NA	NA	NA	NA	NA	NA	NA	NA	NA	NA	NA	NA	NA	NM_000738	ENSG00000168539	NA	NA	protein-coding gene	Cholinergic receptors muscarinic
0.0172	0.0056	0.005	-0.0706	-0.0507	-0.0528	PPP1R14A	protein phosphatase 1 regulatory inhibitor subunit 14A	protein phosphatase 1 regulatory subunit 14A|17 kDa PKC-potentiated inhibitory protein of PP1|17-KDa protein|PKC-potentiated inhibitory protein of PP1|protein kinase C-potentiated inhibitor protein of 17 kDa	19	19q13.2	608153	NA	NA	NA	NA	NA	NA	NA	NA	NA	NA	NA	NA	NA	NM_033256	ENSG00000167641	NA	11467857	protein-coding gene	Protein phosphatase 1 regulatory subunits
0.0171	0.0051	0.0058	-0.0715	-0.0574	-0.0698	DACT3	dishevelled binding antagonist of beta catenin 3	dapper homolog 3|antagonist of beta-catenin Dapper homolog 3|arginine-rich region 1 protein|dapper, antagonist of beta-catenin, homolog 3	19	19q13.32	611112	NA	NA	NA	NA	NA	NA	NA	NA	NA	NA	NA	NA	NA	NM_145056	ENSG00000197380	NA	16881060	protein-coding gene	NA
0.0171	0.0043	0.0045	-0.0553	-0.0438	0.0264	PGA3	pepsinogen 3, group I (pepsinogen A)	pepsin A-3|pepsinogen A3|pepsinogen-3	11	11q12.2	169710	NA	NA	NA	NA	NA	NA	NA	NA	NA	NA	NA	NA	NA	NM_001079807	ENSG00000229859	3.4.23.1	6300126	protein-coding gene	NA
0.0171	0.003	0.0023	-0.0563	-0.0199	-0.0625	SYCN	syncollin	syncollin|insulin synthesis associated 1|insulin synthesis-associated protein 1	19	19q13.2	NA	NA	NA	NA	NA	NA	NA	NA	NA	NA	NA	NA	NA	NA	NA	ENSG00000179751	NA	11839820	protein-coding gene	NA
0.0171	0.0038	0.006	0.0644	0.0045	0.0674	PTCRA	pre T cell antigen receptor alpha	pre T-cell antigen receptor alpha|pT-alpha-TCR|pre-T-cell receptor alpha chain	6	6p21.1	606817	NA	NA	NA	NA	NA	NA	NA	NA	NA	NA	NA	NA	NA	NM_138296	ENSG00000171611	NA	8618853, 9842925	protein-coding gene	NA
0.0171	0.0051	0.0051	-0.0607	-0.0687	-0.0308	PLAC9	placenta specific 9	placenta-specific protein 9	10	10q22.3	612857	NA	NA	NA	NA	NA	NA	NA	NA	NA	NA	NA	NA	NA	NM_001012973	ENSG00000189129	NA	NA	protein-coding gene	NA
0.0171	0.0055	0.0046	0.0854	0.0462	0.0635	CTHRC1	collagen triple helix repeat containing 1	collagen triple helix repeat-containing protein 1	8	8q22.3	610635	NA	NA	NA	NA	NA	NA	NA	NA	NA	NA	NA	NA	Barrett esophagus/esophageal adenocarcinoma, 614266 (3)	NM_138455	ENSG00000164932	NA	15618538	protein-coding gene	NA
0.017	0.0027	0.003	0.0001	-0.0423	0.0367	SIGLEC11	sialic acid binding Ig like lectin 11	sialic acid-binding Ig-like lectin 11|siglec-11	19	19q13.33	607157	NA	NA	NA	NA	NA	NA	NA	NA	NA	NA	NA	pseudogene 8kb upstream	NA	NM_052884	ENSG00000161640	NA	11986327	protein-coding gene	C2-set domain containing|I-set domain containing|Sialic acid binding Ig like lectins|V-set domain containing
0.017	0.0071	0.0074	-0.0718	-0.0629	-0.0868	CMTM5	CKLF like MARVEL transmembrane domain containing 5	CKLF-like MARVEL transmembrane domain-containing protein 5|chemokine-like factor super family 5|chemokine-like factor superfamily member 5	14	14q11.2	607888	NA	NA	NA	NA	NA	NA	NA	NA	NA	NA	NA	NA	NA	NA	ENSG00000166091	NA	NA	protein-coding gene	CKLF like MARVEL transmembrane domain containing
0.017	0.0072	0.0046	-0.0758	-0.0795	-0.0403	ARHGAP20	Rho GTPase activating protein 20	rho GTPase-activating protein 20|RA and RhoGAP domain containing protein|rho GTPase activating protein 20 variant 2|rho-type GTPase-activating protein 20	11	11q22.3-q23.1	609568	NA	NA	NA	NA	NA	NA	NA	NA	NA	NA	NA	NA	NA	NM_020809	ENSG00000137727	NA	14532992	protein-coding gene	Rho GTPase activating proteins
0.017	0.003	0.0193	0.0823	0.0083	0.1933	CHST13	carbohydrate sulfotransferase 13	carbohydrate sulfotransferase 13|C4ST-3|carbohydrate (chondroitin 4) sulfotransferase 13|chondroitin 4-O-sulfotransferase 3|chondroitin 4-sulfotransferase 3	3	3q21.3	610124	NA	NA	NA	NA	NA	NA	NA	NA	NA	NA	NA	NA	NA	NM_152889	ENSG00000180767	2.8.2.5	12080076	protein-coding gene	Sulfotransferases, membrane bound
0.017	0.0058	0.0206	0.0838	0.0315	0.2021	IDH3G	isocitrate dehydrogenase 3 (NAD(+)) gamma	isocitrate dehydrogenase [NAD] subunit gamma, mitochondrial|IDH-gamma|NAD (H)-specific isocitrate dehydrogenase gamma subunit|NAD(+)-specific ICDH subunit gamma|NAD+-specific ICDH|isocitrate dehydrogenase 3 (NAD+) gamma|isocitrate dehydrogenase 3 gamma|isocitrate dehydrogenase, NAD(+)-specific, mitochondrial, gamma subunit|isocitric dehydrogenase subunit gamma	X	Xq28	300089	NA	NA	NA	NA	NA	NA	NA	NA	NA	NA	NA	NA	NA	NA	ENSG00000067829	1.1.1.41	9286695	protein-coding gene	NA
0.017	0.0044	0.0133	0.0671	0.0485	0.1138	IRAK1	interleukin 1 receptor associated kinase 1	interleukin-1 receptor-associated kinase 1|IRAK-1|Pelle homolog	X	Xq28	300283	NA	NA	NA	NA	NA	NA	NA	NA	NA	NA	NA	NA	NA	NA	ENSG00000184216	NA	9374458, 8599092	protein-coding gene	NA
0.017	0.005	0.005	0.1183	0.0529	0.0856	TMEM209	transmembrane protein 209	transmembrane protein 209|testicular tissue protein Li 202	7	7q32.2	NA	NA	NA	NA	NA	NA	NA	NA	NA	NA	NA	NA	NA	NA	NM_032842	ENSG00000146842	NA	12958361	protein-coding gene	NA
0.0169	0.0032	0.0039	0.0654	0.0302	-0.0092	RPL36A-HNRNPH2	RPL36A-HNRNPH2 readthrough	RPL36A-HNRNPH2 protein	X	Xq22.1	NA	NA	NA	NA	NA	NA	NA	NA	NA	NA	NA	NA	NA	NA	NA	ENSG00000257529	NA	NA	other	NA
0.0169	0.0039	0.0066	0.0706	0.026	0.1035	APMAP	adipocyte plasma membrane associated protein	adipocyte plasma membrane-associated protein|protein BSCv	20	20p11.21	615884	NA	NA	NA	NA	NA	NA	NA	NA	NA	NA	NA	NA	NA	NM_020531	ENSG00000101474	NA	10945474, 11583587, 20552250	protein-coding gene	NA
0.0169	0.0051	0.0024	0.0827	0.0478	0.0133	TGIF2-C20orf24	NA	NA	NA	NA	NA	NA	NA	NA	NA	NA	NA	NA	NA	NA	NA	NA	NA	NA	NA	NA	NA	NA	NA	NA
0.0169	0.0041	0.0038	-0.0557	-0.0422	-0.0268	LGI3	leucine rich repeat LGI family member 3	leucine-rich repeat LGI family member 3|LGI1-like protein 4|leucine-rich glioma-inactivated protein 3	8	8p21.3	608302	NA	NA	NA	NA	NA	NA	NA	NA	NA	NA	NA	NA	NA	NA	ENSG00000168481	NA	12023020, 18628660	protein-coding gene	NA
0.0169	0.0056	0.0072	0.0823	0.0695	0.1149	MRPL17	mitochondrial ribosomal protein L17	39S ribosomal protein L17, mitochondrial|LYST-interacting protein 2|LYST-interacting protein LIP2|mitochondrial large ribosomal subunit protein bL17m	11	11p15.4	611830	NA	NA	NA	NA	NA	NA	NA	NA	NA	NA	NA	NA	NA	NM_022061	NA	NA	NA	protein-coding gene	Mitochondrial ribosomal proteins
0.0168	0.0041	0.007	0.0132	-0.01	-0.0236	ADIPOQ	adiponectin, C1Q and collagen domain containing	adiponectin|30 kDa adipocyte complement-related protein|adipocyte complement-related 30 kDa protein|adipose most abundant gene transcript 1 protein|adipose specific collagen-like factor|gelatin-binding protein 28	3	3q27.3	605441	NA	NA	NA	NA	NA	NA	NA	NA	NA	NA	NA	NA	NA	NM_004797	ENSG00000181092	NA	7592907, 8631877	protein-coding gene	C1q and TNF related |Endogenous ligands
0.0168	0.0043	0.0032	-0.059	-0.0509	-0.0416	SFRP5	secreted frizzled related protein 5	secreted frizzled-related protein 5|FRP-1b|SARP-3|frizzled-related protein 1b|sFRP-5|secreted apoptosis related protein 3	10	10q24.2	604158	NA	NA	NA	NA	NA	NA	NA	NA	NA	NA	NA	NA	NA	NM_003015	ENSG00000120057	NA	9391078	protein-coding gene	Secreted frizzled-related proteins
0.0168	0.0051	0.0126	0.0967	0.0655	0.154	C18orf56	NA	NA	NA	NA	NA	NA	NA	NA	NA	NA	NA	NA	NA	NA	NA	NA	NA	NA	NA	NA	NA	NA	NA	NA
0.0168	0.0061	0.0146	0.1342	0.0871	0.171	SCAMP3	secretory carrier membrane protein 3	secretory carrier-associated membrane protein 3|propin 1	1	1q22	606913	NA	NA	NA	NA	NA	NA	NA	NA	NA	NA	NA	NA	NA	NM_005698	ENSG00000116521	NA	9331372, 9658162	protein-coding gene	Secretory carrier membrane proteins
0.0168	0.0071	0.0055	-0.1008	-0.0527	-0.0648	NPY	neuropeptide Y	pro-neuropeptide Y|prepro-neuropeptide Y	7	7p15.3	162640	NA	NA	NA	NA	NA	NA	NA	NA	NA	NA	NA	NA	NA	NM_000905	ENSG00000122585	NA	NA	protein-coding gene	Endogenous ligands
0.0168	0.004	0.005	-0.0853	-0.0367	-0.0664	FLRT1	fibronectin leucine rich transmembrane protein 1	leucine-rich repeat transmembrane protein FLRT1|fibronectin-like domain-containing leucine-rich transmembrane protein 1	11	11q13.1	604806	NA	NA	NA	NA	NA	NA	NA	NA	NA	NA	NA	NA	NA	NM_013280	NA	NA	10644439, 24482476	protein-coding gene	Fibronectin type III domain containing
0.0168	0.0043	0.004	0.085	0.0389	0.0636	GABRD	gamma-aminobutyric acid type A receptor delta subunit	gamma-aminobutyric acid receptor subunit delta|GABA(A) receptor subunit delta|GABA(A) receptor, delta|GABA-A receptor, delta polypeptide|gamma-aminobutyric acid (GABA) A receptor, delta	1	1p36.33	137163	NA	NA	NA	NA	NA	NA	NA	NA	NA	NA	NA	NA	NA	NM_000815	ENSG00000187730	NA	2176788, 10965146	protein-coding gene	Gamma-aminobutyric acid type A receptor subunits
0.0168	0.0052	0.0059	-0.0728	-0.0575	-0.0829	LGI4	leucine rich repeat LGI family member 4	leucine-rich repeat LGI family member 4|LGI1-like protein 3|leucine-rich glioma-inactivated gene 4|leucine-rich glioma-inactivated protein 4	19	19q13.11	608303	NA	NA	NA	NA	NA	NA	NA	NA	NA	NA	NA	NA	NA	NA	ENSG00000153902	NA	12023020	protein-coding gene	NA
0.0167	0.0065	0.0077	-0.0717	-0.0733	-0.0785	PDE2A	phosphodiesterase 2A	cGMP-dependent 3',5'-cyclic phosphodiesterase|cGMP-stimulated phosphodiesterase 1|cGMP-stimulated phosphodiesterase 2|cGMP-stimulated phosphodiesterase 4|cyclic GMP-stimulated phosphodiesterase|phosphodiesterase 2A, cGMP-stimulated	11	11q13.4	602658	NA	NA	NA	NA	NA	NA	NA	NA	NA	NA	NA	NA	NA	NM_002599	ENSG00000186642	3.1.4.17	9210593	protein-coding gene	Phosphodiesterases|MicroRNA protein coding host genes
0.0167	0.0048	0.0146	-0.1164	-0.0361	-0.1759	RBM5	RNA binding motif protein 5	RNA-binding protein 5|putative tumor suppressor LUCA15|renal carcinoma antigen NY-REN-9	3	3p21.31	606884	NA	NA	NA	NA	NA	NA	NA	NA	NA	NA	NA	NA	NA	NM_005778	ENSG00000003756	NA	10352938, 23935508	protein-coding gene	Zinc fingers RANBP2-type |RNA binding motif containing|G-patch domain containing|Spliceosomal A complex
0.0167	0.0054	0.0038	-0.0829	-0.0538	-0.0638	LGI1	leucine rich glioma inactivated 1	leucine-rich glioma-inactivated protein 1|epitempin-1	10	10q23.33	604619	NA	NA	NA	NA	NA	NA	NA	NA	NA	NA	NA	NA	NA	NM_005097	ENSG00000108231	NA	9879993, 11978770, 15079011	protein-coding gene	NA
0.0167	0.0053	0.0133	-0.1112	-0.0532	-0.1581	SRSF5	serine and arginine rich splicing factor 5	serine/arginine-rich splicing factor 5|SR splicing factor 5|delayed-early protein HRS|pre-mRNA-splicing factor SRP40|splicing factor, arginine/serine-rich 5	14	14q24.1	600914	NA	NA	NA	NA	NA	NA	NA	NA	NA	NA	NA	NA	NA	NM_001039465	ENSG00000100650	NA	7686911, 20516191	protein-coding gene	Serine and arginine rich splicing factors|RNA binding motif containing
0.0167	0.004	0.006	-0.0864	-0.0454	-0.0873	PITPNM3	PITPNM family member 3	membrane-associated phosphatidylinositol transfer protein 3|NIR-1|PITPnm 3|PYK2 N-terminal domain-interacting receptor 1|atypical chemokine receptor 6|cone rod dystrophy 5|phosphatidylinositol transfer protein, membrane-associated 3|retinal degeneration B alpha 3	17	17p13.2-p13.1	608921	NA	NA	NA	NA	NA	NA	NA	NA	NA	NA	NA	NA	NA	NM_031220	ENSG00000091622	NA	10022914	protein-coding gene	Phosphatidylinositol transfer proteins|Atypical chemokine receptors
0.0167	0.0066	0.0142	0.0466	0.0558	-0.0019	HIST1H2BO	histone cluster 1 H2B family member o	histone H2B type 1-O|H2B histone family, member N|histone 1, H2bo|histone H2B.2|histone H2B.n|histone cluster 1, H2bo	6	6p22.1	602808	NA	NA	NA	NA	NA	NA	NA	NA	NA	NA	NA	NA	NA	NM_003527	ENSG00000274641	NA	1768865, 12408966	protein-coding gene	Histones
0.0167	0.0032	0.0071	-0.0769	-0.0297	-0.1018	AL354898.1	NA	NA	NA	NA	NA	NA	NA	NA	NA	NA	NA	NA	NA	NA	NA	NA	NA	NA	NA	NA	NA	NA	NA	NA
0.0166	0.0065	0.0082	-0.0877	-0.0651	-0.1196	AC027307.3	NA	NA	NA	NA	NA	NA	NA	NA	NA	NA	NA	NA	NA	NA	NA	NA	NA	NA	NA	NA	NA	NA	NA	NA
0.0166	0.0047	0.0084	0.1043	0.0607	0.0876	POLR3K	RNA polymerase III subunit K	DNA-directed RNA polymerase III subunit RPC10|DNA-directed RNA polymerase III subunit K|DNA-directed RNA polymerases III 12.5 kDa polypeptide|RNA polymerase III 12.5 kDa subunit|RNA polymerase III subunit C10|RNA polymerase III subunit C11|RNA polymerase III subunit CII|polymerase (RNA) III (DNA directed) polypeptide K, 12.3 kDa|polymerase (RNA) III subunit K	16	16p13.3	606007	NA	NA	NA	NA	NA	NA	NA	NA	NA	NA	NA	NA	NA	NM_016310	ENSG00000161980	NA	9869639, 10079944	protein-coding gene	RNA polymerase subunits
0.0166	0.0059	0.0105	0.099	0.0728	0.1428	HMGB3	high mobility group box 3	high mobility group protein B3|high mobility group protein 2a|high-mobility group (nonhistone chromosomal) protein 4	X	Xq28	300193	NA	NA	NA	NA	NA	NA	NA	NA	NA	NA	NA	NA	NA	NM_005342	ENSG00000029993	NA	9598312	protein-coding gene	Canonical high mobility group
0.0166	0.0062	0.0091	0.0713	0.0279	0.1135	SLC28A1	solute carrier family 28 member 1	sodium/nucleoside cotransporter 1|Na(+)/nucleoside cotransporter 1|concentrative nucleoside transporter 1|sodium-coupled nucleoside transporter 1|solute carrier family 28 (concentrative nucleoside transporter), member 1|solute carrier family 28 (sodium-coupled nucleoside transporter), member 1	15	15q25.3	606207	NA	NA	NA	NA	NA	NA	NA	NA	NA	NA	NA	NA	NA	NA	ENSG00000156222	NA	9124315	protein-coding gene	Solute carriers
0.0166	0.0059	0.0031	0.0975	0.0552	0.0148	CKS1B	CDC28 protein kinase regulatory subunit 1B	cyclin-dependent kinases regulatory subunit 1|CDC2-associated protein CKS1|CDC28 protein kinase 1B|NB4 apoptosis/differentiation related protein|cell division control protein CKS1	1	1q21.3	116900	NA	NA	NA	NA	NA	NA	NA	NA	NA	NA	NA	NA	NA	NM_001826	ENSG00000173207	NA	2227411	protein-coding gene	MicroRNA protein coding host genes
0.0166	0.006	0.0092	0.0903	0.0542	0.0906	HOXC10	homeobox C10	homeobox protein Hox-C10|homeo box C10|homeobox protein Hox-3I|homeoprotein C10	12	12q13.13	605560	NA	NA	NA	NA	NA	NA	NA	NA	NA	NA	NA	NA	NA	NA	ENSG00000180818	NA	1358459	protein-coding gene	HOXL subclass homeoboxes
0.0166	0.0039	0.0065	-0.068	-0.0208	-0.1002	RNF112	ring finger protein 112	RING finger protein 112|brain finger protein|neurolastin|zinc finger protein 179	17	17p11.2	601237	NA	NA	NA	NA	NA	NA	NA	NA	NA	NA	NA	NA	NA	NM_007148	ENSG00000128482	NA	8660987, 9806830, 26212327	protein-coding gene	Ring finger proteins
0.0166	0.0045	0.0069	0.0739	0.0242	0.0883	RAB19	RAB19, member RAS oncogene family	ras-related protein Rab-19|GTP-binding protein RAB19B	7	7q34	NA	NA	NA	NA	NA	NA	NA	NA	NA	NA	NA	NA	NA	NA	NA	ENSG00000146955	NA	NA	protein-coding gene	RAB, member RAS oncogene GTPases
0.0166	0.005	0.0071	-0.0757	-0.0519	-0.0984	TAGLN	transgelin	transgelin|22 kDa actin-binding protein|epididymis secretory sperm binding protein|smooth muscle protein 22-alpha|transgelin variant 2	11	11q23.3	600818	NA	NA	NA	NA	NA	NA	NA	NA	NA	NA	NA	NA	NA	NM_001001522	NA	NA	8117285, 1520290	protein-coding gene	NA
0.0165	0.0037	0.0071	0.0499	0.0182	0.097	MIOX	myo-inositol oxygenase	inositol oxygenase|MI oxygenase|aldehyde reductase (aldose reductase) like 6|aldehyde reductase-like 6|kidney-specific protein 32|renal-specific oxidoreductase	22	22q13.33	606774	NA	NA	NA	NA	NA	NA	NA	NA	NA	NA	NA	NA	NA	NM_017584	ENSG00000100253	NA	10944187, 11716759	protein-coding gene	NA
0.0165	0.0039	0.0059	0.0963	0.0392	0.0472	C1orf43	chromosome 1 open reading frame 43	uncharacterized protein C1orf43|HCV NS5A-transactivated protein 4|hepatitis C virus NS5A-transactivated protein 4	1	1q21.3	617428	NA	NA	NA	NA	NA	NA	NA	NA	NA	NA	NA	NA	NA	NM_015449	ENSG00000143612	NA	11042152, 11230159	protein-coding gene	NA
0.0165	0.0031	0.0099	0.1238	0.0428	0.1476	DNASE2	deoxyribonuclease 2, lysosomal	deoxyribonuclease-2-alpha|DNase II alpha|DNase II, lysosomal|R31240_2|acid DNase|deoxyribonuclease II alpha|deoxyribonuclease II, lysosomal|lysosomal DNase II	19	19p13.13	126350	NA	NA	NA	NA	NA	NA	NA	NA	NA	NA	NA	NA	NA	NA	ENSG00000105612	3.1.22.1	1586130	protein-coding gene	NA
0.0165	0.005	0.0094	-0.0136	-0.0292	0.0002	CRYAB	crystallin alpha B	alpha-crystallin B chain|epididymis secretory protein Li 101|heat shock protein beta-5|heat-shock 20 kD like-protein|renal carcinoma antigen NY-REN-27|rosenthal fiber component	11	11q23.1	123590	NA	NA	NA	NA	NA	NA	NA	NA	NA	NA	NA	NA	NA	NA	ENSG00000109846	NA	8431633	protein-coding gene	Small heat shock proteins
0.0165	0.0058	0.0041	-0.0958	-0.0641	-0.0626	RSPO2	R-spondin 2	R-spondin-2|R-spondin 2 homolog|roof plate-specific spondin-2	8	8q23.1	610575	colorectal	NA	TSG, fusion	EIF3E	yes	NA	T	Dom	E	NA	NA	NA	NA	NM_178565	ENSG00000147655	NA	15469841	protein-coding gene	Endogenous ligands
0.0165	0.0044	0.0144	0.1244	0.0501	0.1827	TXNDC12	thioredoxin domain containing 12	thioredoxin domain-containing protein 12|ER protein 18|ER protein 19|anterior gradient homolog 1|endoplasmic reticulum protein ERp19|endoplasmic reticulum resident protein 18|endoplasmic reticulum resident protein 19|endoplasmic reticulum thioredoxin superfamily member, 18 kDa|protein disulfide isomerase family A, member 16|thioredoxin domain containing 12 (endoplasmic reticulum)|thioredoxin-like…	1	1p32.3	609448	NA	NA	NA	NA	NA	NA	NA	NA	NA	NA	NA	NA	NA	NM_015913	ENSG00000117862	NA	8619474, 9110174	protein-coding gene	Protein disulfide isomerases
0.0165	0.0042	0.0051	-0.112	-0.0392	-0.0866	FAM73B	NA	NA	NA	NA	NA	NA	NA	NA	NA	NA	NA	NA	NA	NA	NA	NA	NA	NA	NA	NA	NA	NA	NA	NA
0.0164	0.0048	0.004	-0.0565	-0.0448	0.0191	PGA4	pepsinogen 4, group I (pepsinogen A)	pepsin A-4|pepsinogen A4|pepsinogen-4|pregnancy-associated glycoprotein	11	11q12.2	169720	NA	NA	NA	NA	NA	NA	NA	NA	NA	NA	NA	NA	NA	NM_001079808	ENSG00000229183	3.4.23.1	6300126	protein-coding gene	NA
0.0164	0.0069	0.0102	0.0903	0.0725	0.1332	NIT2	nitrilase family member 2	omega-amidase NIT2|Nit protein 2|epididymis secretory sperm binding protein Li 8a|nitrilase homolog 2	3	3q12.2	616769	NA	NA	NA	NA	NA	NA	NA	NA	NA	NA	NA	NA	NA	NM_020202	ENSG00000114021	NA	10959838	protein-coding gene	NA
0.0164	0.0051	0.0049	-0.0769	-0.0591	-0.0684	VIP	vasoactive intestinal peptide	VIP peptides|prepro-VIP	6	6q25.2	192320	NA	NA	NA	NA	NA	NA	NA	NA	NA	NA	NA	NA	NA	NA	ENSG00000146469	NA	NA	protein-coding gene	Endogenous ligands
0.0164	0.003	0.0045	-0.0674	-0.0201	-0.0781	LSMEM2	leucine rich single-pass membrane protein 2	leucine-rich single-pass membrane protein 2	3	3p21.31	NA	NA	NA	NA	NA	NA	NA	NA	NA	NA	NA	NA	NA	NA	NM_153215	ENSG00000179564	NA	NA	protein-coding gene	NA
0.0164	0.0055	0.0071	-0.0771	-0.039	-0.0577	EDN3	endothelin 3	endothelin-3|preproendothelin-3	20	20q13.32	131242	NA	NA	NA	NA	NA	NA	NA	NA	NA	NA	NA	NA	NA	NM_000114	ENSG00000124205	NA	NA	protein-coding gene	Endogenous ligands
0.0163	0.006	0.0062	-0.0911	-0.0589	-0.086	FLNC	filamin C	filamin-C|ABP-280-like protein|ABP-L, gamma filamin|actin binding protein 280|filamin C, gamma|filamin-2|gamma filamin	7	7q32.1	102565	NA	NA	NA	NA	NA	NA	NA	NA	NA	NA	NA	NA	NA	NA	ENSG00000128591	NA	7689010, 8088838	protein-coding gene	NA
0.0163	0.0047	0.0047	-0.071	-0.0514	-0.0624	SLITRK3	SLIT and NTRK like family member 3	SLIT and NTRK-like protein 3|slit and trk like gene 3	3	3q26.1	609679	NA	NA	NA	NA	NA	NA	NA	NA	NA	NA	NA	NA	NA	NM_014926	ENSG00000121871	NA	10048485, 14557068	protein-coding gene	NA
0.0163	0.0055	0.0047	-0.0661	-0.0495	-0.0444	KCTD8	potassium channel tetramerization domain containing 8	BTB/POZ domain-containing protein KCTD8|potassium channel tetramerisation domain containing 8	4	4p13	NA	NA	NA	NA	NA	NA	NA	NA	NA	NA	NA	NA	NA	NA	NA	ENSG00000183783	NA	NA	protein-coding gene	NA
0.0163	0.0036	0.007	-0.0275	-0.0368	-0.0925	PEG3	paternally expressed 3	paternally-expressed gene 3 protein|Kruppel-type zinc finger protein|zinc finger and SCAN domain-containing protein 24	19	19q13.43	601483	NA	NA	NA	NA	NA	NA	NA	NA	NA	NA	NA	NA	NA	NA	NA	NA	9149948	protein-coding gene	SCAN domain containing|Zinc fingers C2H2-type
0.0163	0.0054	0.0158	0.0567	0.0485	0.1423	C1orf85	NA	NA	NA	NA	NA	NA	NA	NA	NA	NA	NA	NA	NA	NA	NA	NA	NA	NA	NA	NA	NA	NA	NA	NA
0.0163	0.0061	0.0084	-0.0522	-0.0644	-0.104	DDR2	discoidin domain receptor tyrosine kinase 2	discoidin domain-containing receptor 2|CD167 antigen-like family member B|cell migration-inducing protein 20|discoidin domain receptor 2|discoidin domain receptor family, member 2|discoidin domain-containing receptor tyrosine kinase 2|hydroxyaryl-protein kinase|migration-inducing gene 16 protein|neurotrophic tyrosine kinase receptor related 3|receptor protein-tyrosine kinase TKT|tyrosine-protein …	1	1q23.3	191311	squamous cell carcinoma, NSCLC	NA	oncogene	NA	yes	NA	Mis, N	Dom	E	NA	Spondylometaepiphyseal dysplasia, short limb-hand type	NA	NA	NM_006182	ENSG00000162733	2.7.10.1	9659899	protein-coding gene	Receptor tyrosine kinases
0.0163	0.0036	0.007	-0.0212	0.026	-0.0145	C19orf48	chromosome 19 open reading frame 48	uncharacterized protein C19orf48|multidrug resistance-related protein	19	19q13.33	NA	NA	NA	NA	NA	NA	NA	NA	NA	NA	NA	NA	NA	NA	NM_032712	ENSG00000167747	NA	12452007, 18698046	protein-coding gene	Minor histocompatibility antigens
0.0163	0.0036	0.009	-0.0611	-0.0294	-0.1037	VIT	vitrin	vitrin	2	2p22.2	617693	NA	NA	NA	NA	NA	NA	NA	NA	NA	NA	NA	NA	NA	NA	ENSG00000205221	NA	NA	protein-coding gene	NA
0.0163	0.0049	0.0136	-0.1107	-0.0451	-0.1565	NISCH	nischarin	nischarin|I-1 receptor candidate protein|I1R candidate protein|imidazoline receptor 1|imidazoline receptor antisera selected	3	3p21.1	615507	NA	NA	NA	NA	NA	NA	NA	NA	NA	NA	NA	NA	NA	NM_007184	ENSG00000010322	NA	11912194, 10882231	protein-coding gene	NA
0.0163	0.0033	0.0151	0.1061	0.0364	0.1818	SEPHS2	selenophosphate synthetase 2	selenide, water dikinase 2|selenium donor protein 2|selenophosphate synthase 2	16	16p11.2	606218	NA	NA	NA	NA	NA	NA	NA	NA	NA	NA	NA	NA	NA	NM_012248	ENSG00000179918	NA	10608886	protein-coding gene	Selenoproteins
0.0163	0.0046	0.0095	-0.0624	-0.0504	-0.1222	STARD9	StAR related lipid transfer domain containing 9	stAR-related lipid transfer protein 9|START domain-containing protein 9|StAR-related lipid transfer (START) domain containing 9	15	15q15.2	614642	NA	NA	NA	NA	NA	NA	NA	NA	NA	NA	NA	NA	NA	NA	ENSG00000159433	NA	10718198	protein-coding gene	StAR related lipid transfer domain containing|Kinesins
0.0163	0.0074	0.0104	0.1119	0.0924	0.12	RNASEH2A	ribonuclease H2 subunit A	ribonuclease H2 subunit A|RNase H(35)|RNase H2 subunit A|RNase HI large subunit|aicardi-Goutieres syndrome 4 protein|ribonuclease H2, large subunit|ribonuclease HI large subunit|ribonuclease HI subunit A	19	19p13.13	606034	NA	NA	NA	NA	NA	NA	NA	NA	NA	NA	NA	NA	NA	NM_006397	ENSG00000104889	3.1.26.-	9789007, 16845400	protein-coding gene	NA
0.0163	0.0047	0.0049	0.0387	0.0105	0.0458	DCSTAMP	dendrocyte expressed seven transmembrane protein	dendritic cell-specific transmembrane protein|DC-specific transmembrane protein|Dendritic cells (DC)-specific transmembrane protein|IL-4-induced protein|IL-Four (IL-4) induced|IL-Four INDuced|IL-four-induced protein|transmembrane 7 superfamily member 4	8	8q22.3	605933	NA	NA	NA	NA	NA	NA	NA	NA	NA	NA	NA	NA	NA	NM_030788	ENSG00000164935	NA	11169400, 11345591	protein-coding gene	NA
0.0163	0.0054	0.003	0.0289	0.0205	0.0507	GBX2	gastrulation brain homeobox 2	homeobox protein GBX-2|gastrulation and brain-specific homeobox protein 2	2	2q37.2	601135	NA	NA	NA	NA	NA	NA	NA	NA	NA	NA	NA	NA	NA	NM_001485	ENSG00000168505	NA	9346236, 8838315	protein-coding gene	HOXL subclass homeoboxes
0.0163	0.0045	0.0043	-0.0947	-0.0458	-0.0728	SLC30A4	solute carrier family 30 member 4	zinc transporter 4|solute carrier family 30 (zinc transporter), member 4	15	15q21.1	602095	NA	NA	NA	NA	NA	NA	NA	NA	NA	NA	NA	NA	NA	NA	ENSG00000104154	NA	NA	protein-coding gene	Solute carriers
0.0163	0.0038	0.0069	-0.1122	-0.0283	-0.1167	SGSM3	small G protein signaling modulator 3	small G protein signaling modulator 3|RUN and SH3 containing 3|RUN and TBC1 domain containing 3|RUN and TBC1 domain-containing protein 3|merlin binding protein|merlin-associated protein|rab-GTPase-activating protein-like protein|small G protein signaling modulator 3 protein	22	22q13.1	610440	NA	NA	NA	NA	NA	NA	NA	NA	NA	NA	NA	NA	NA	NM_015705	ENSG00000100359	NA	11214971, 17509819	protein-coding gene	Small G protein signaling modulators
0.0162	0.0049	0.0071	0.1067	0.0649	0.0964	SSBP1	single stranded DNA binding protein 1	single-stranded DNA-binding protein, mitochondrial|PWP1-interacting protein 17|single-stranded DNA binding protein 1, mitochondrial	7	7q34	600439	NA	NA	NA	NA	NA	NA	NA	NA	NA	NA	NA	NA	NA	NM_003143	ENSG00000106028	NA	7789991	protein-coding gene	NA
0.0162	0.0043	0.0095	0.0542	0.0152	0.1142	ACSM2A	acyl-CoA synthetase medium chain family member 2A	acyl-coenzyme A synthetase ACSM2A, mitochondrial|acyl-CoA synthetase medium-chain family member 2|butyrate--CoA ligase 2A|butyryl-coenzyme A synthetase 2A|middle-chain acyl-CoA synthetase 2A	16	16p12.3	614358	NA	NA	NA	NA	NA	NA	NA	NA	NA	NA	NA	NA	NA	NM_001010845	ENSG00000183747	NA	NA	protein-coding gene	Acyl-CoA synthetase family
0.0162	0.0052	0.0071	-0.077	-0.0633	-0.0978	SORBS1	sorbin and SH3 domain containing 1	sorbin and SH3 domain-containing protein 1|Fas-ligand associated factor 2|SH3 domain protein 5|c-Cbl associated protein|ponsin	10	10q24.1	605264	NA	NA	NA	NA	NA	NA	NA	NA	NA	NA	NA	NA	NA	NA	ENSG00000095637	NA	10085297, 11001060	protein-coding gene	NA
0.0162	0.0034	0.0074	-0.0814	-0.021	-0.0754	TEAD3	TEA domain transcription factor 3	transcriptional enhancer factor TEF-5|TEA domain family member 3|TEA domain family member 5|transcriptional enhancer factor 5|transcriptional enhancer factor TEF-5 (DTEF-1)	6	6p21.31	603170	NA	NA	NA	NA	NA	NA	NA	NA	NA	NA	NA	NA	NA	NA	ENSG00000007866	NA	9889009, 9148898	protein-coding gene	TEA domain transcription factors
0.0162	0.0039	0.007	-0.0461	-0.0094	-0.0967	SOX10	SRY-box 10	transcription factor SOX-10|SRY (sex determining region Y)-box 10|SRY-related HMG-box gene 10|dominant megacolon, mouse, human homolog of	22	22q13.1	602229	NA	NA	NA	NA	NA	NA	NA	NA	NA	NA	NA	NA	NA	NM_006941	ENSG00000100146	NA	9462749, 10441344, 12944398	protein-coding gene	SRY-boxes
0.0162	0.0055	0.0054	0.0919	0.0542	0.0691	CLPSL2	colipase like 2	colipase-like protein 2|colipase-like protein C6orf126	6	6p21.31	NA	NA	NA	NA	NA	NA	NA	NA	NA	NA	NA	NA	NA	NA	NM_207409	ENSG00000196748	NA	NA	protein-coding gene	NA
0.0162	0.0032	0.0143	0.0918	0.0302	0.1718	LACTB2	lactamase beta 2	endoribonuclease LACTB2|beta-lactamase-like protein 2|testicular secretory protein Li 23	8	8q13.3	NA	NA	NA	NA	NA	NA	NA	NA	NA	NA	NA	NA	NA	NA	NM_016027	ENSG00000147592	NA	NA	protein-coding gene	NA
0.0162	0.0046	0.0119	-0.0917	-0.0629	-0.1423	ADAMTSL1	ADAMTS like 1	ADAMTS-like protein 1|ADAM-TS related protein 1|punctin-1	9	9p22.2-p22.1	609198	NA	NA	NA	NA	NA	NA	NA	NA	NA	NA	NA	NA	NA	NA	ENSG00000178031	NA	9628581, 11805097	protein-coding gene	I-set domain containing|ADAMTS like|MicroRNA protein coding host genes
0.0162	0.0042	0.0076	0.0238	-0.0037	0.0545	SLC3A1	solute carrier family 3 member 1	neutral and basic amino acid transport protein rBAT|B(0,+)-type amino acid transport protein|SLC3A1 variant B|SLC3A1 variant C|SLC3A1 variant D|SLC3A1 variant E|SLC3A1 variant F|SLC3A1 variant G|amino acid transporter 1|solute carrier family 3 (amino acid transporter heavy chain), member 1|solute carrier family 3 (cystine, dibasic and neutral amino acid transporters), member 1|solute carrier fami…	2	2p21	104614	NA	NA	NA	NA	NA	NA	NA	NA	NA	NA	NA	NA	NA	NM_000341	ENSG00000138079	NA	8486766, 9186880	protein-coding gene	Solute carriers|Amylases alpha
0.0161	0.0053	0.0058	-0.0917	-0.0663	-0.0488	VSIG2	V-set and immunoglobulin domain containing 2	V-set and immunoglobulin domain-containing protein 2|CT-like protein|cortical thymocyte receptor (X. laevis CTX) like|cortical thymocyte-like protein	11	11q24.2	606011	NA	NA	NA	NA	NA	NA	NA	NA	NA	NA	NA	NA	NA	NM_014312	ENSG00000019102	NA	9862345	protein-coding gene	IgCAM CXADR-related subfamily|I-set domain containing|V-set domain containing
0.0161	0.0058	0.0113	0.121	0.0613	0.1476	CKLF	chemokine like factor	chemokine-like factor|chemokine-like factor 1|chemokine-like factor 2|chemokine-like factor 3|chemokine-like factor 4|transmembrane proteolipid	16	16q21	616074	NA	NA	NA	NA	NA	NA	NA	NA	NA	NA	NA	NA	NA	NM_016326	ENSG00000217555	NA	11042152, 11415443	protein-coding gene	NA
0.0161	0.0037	0.0049	-0.0739	-0.0448	-0.0626	ST5	suppression of tumorigenicity 5	suppression of tumorigenicity 5 protein|DENN/MADD domain containing 2B|heLa tumor suppression 1	11	11p15.4	140750	NA	NA	NA	NA	NA	NA	NA	NA	NA	NA	NA	NA	NA	NM_005418	ENSG00000166444	NA	1390339	protein-coding gene	DENN/MADD domain containing
0.0161	0.0077	0.0065	0.0918	0.0723	0.0946	TPX2	TPX2, microtubule nucleation factor	targeting protein for Xklp2|TPX2, microtubule-associated protein homolog|TPX2, microtubule-associated, homolog|differentially expressed in cancerous and non-cancerous lung cells 2|differentially expressed in lung cells|hepatocellular carcinoma-associated antigen 519|hepatocellular carcinoma-associated antigen 90|preferentially expressed in colorectal cancer|protein fls353|restricted expression pr…	20	20q11.21	605917	NA	NA	NA	NA	NA	NA	NA	NA	NA	NA	NA	NA	NA	NA	ENSG00000088325	NA	9207457, 10393424	protein-coding gene	NA
0.0161	0.0051	0.0059	0.0929	0.0364	0.0946	C1orf200	NA	NA	NA	NA	NA	NA	NA	NA	NA	NA	NA	NA	NA	NA	NA	NA	NA	NA	NA	NA	NA	NA	NA	NA
0.0161	0.0049	0.0057	-0.0578	-0.0488	-0.0547	TGFB1I1	transforming growth factor beta 1 induced transcript 1	transforming growth factor beta-1-induced transcript 1 protein|androgen receptor coactivator 55 kDa protein|androgen receptor coactivator ARA55|androgen receptor-associated protein of 55 kDa|hydrogen peroxide-inducible clone 5 protein|hydrogen peroxide-inducible clone-5	16	16p11.2	602353	NA	NA	NA	NA	NA	NA	NA	NA	NA	NA	NA	NA	NA	NA	ENSG00000140682	NA	9422762, 10075738	protein-coding gene	LIM domain containing
0.0161	0.0049	0.0042	-0.0633	-0.0517	-0.0534	C1QTNF2	C1q and TNF related 2	complement C1q tumor necrosis factor-related protein 2|C1q and tumor necrosis factor related protein 2|complement-c1q tumor necrosis factor-related protein 2	5	5q33.3	NA	NA	NA	NA	NA	NA	NA	NA	NA	NA	NA	NA	NA	NA	NA	ENSG00000145861	NA	NA	protein-coding gene	C1q and TNF related
0.016	0.0053	0.0034	0.0876	0.0625	0.0509	LAIR2	leukocyte associated immunoglobulin like receptor 2	leukocyte-associated immunoglobulin-like receptor 2|LAIR-2|leukocyte-associated Ig-like receptor-2	19	19q13.42	602993	NA	NA	NA	NA	NA	NA	NA	NA	NA	NA	NA	NA	NA	NA	ENSG00000167618	NA	9285412	protein-coding gene	Immunoglobulin like domain containing|CD molecules
0.016	0.0058	0.0098	0.1289	0.0791	0.1487	NABP2	nucleic acid binding protein 2	SOSS complex subunit B1|LP3587|oligonucleotide/oligosaccharide-binding fold containing 2B|oligonucleotide/oligosaccharide-binding fold-containing protein 2B|sensor of single-strand DNA complex subunit B1|sensor of ssDNA subunit B1|single strand DNA-binding protein 1|single-stranded DNA-binding protein 1	12	12q13.3	612104	NA	NA	NA	NA	NA	NA	NA	NA	NA	NA	NA	NA	NA	NM_024068	ENSG00000139579	NA	NA	protein-coding gene	NA
0.016	0.0038	0.0043	-0.0848	-0.0196	-0.0665	KLK2	kallikrein related peptidase 2	kallikrein-2|glandular kallikrein 2|glandular kallikrein-1|kallikrein 2, prostatic|tissue kallikrein-2	19	19q13.33	147960	prostate	NA	fusion	ETV4	yes	NA	T	Dom	E	NA	NA	12kb from APS	NA	NM_005551.3	NA	3.4.21.35	2468530, 16800724, 16800723	protein-coding gene	Kallikreins
0.016	0.0059	0.0102	-0.0793	-0.0806	-0.1164	IL33	interleukin 33	interleukin-33|DVS27-related protein|interleukin-1 family member 11|nuclear factor for high endothelial venules|nuclear factor from high endothelial venules	9	9p24.1	608678	NA	NA	NA	NA	NA	NA	NA	NA	NA	NA	NA	NA	NA	NM_033439	ENSG00000137033	NA	10566975, 12819012	protein-coding gene	Interleukins
0.016	0.0042	0.0139	0.1303	0.0541	0.1819	FADD	Fas associated via death domain	FAS-associated death domain protein|Fas (TNFRSF6)-associated via death domain|Fas-associating death domain-containing protein|Fas-associating protein with death domain|growth-inhibiting gene 3 protein|mediator of receptor-induced toxicity	11	11q13.3	602457	NA	NA	NA	NA	NA	NA	NA	NA	NA	NA	NA	NA	Infections, recurrent, with encephalopathy, hepatic dysfunction, and cardiovascular malformations, 613759 (3), Autosomal recessive	NM_003824	ENSG00000168040	NA	7536190, 7538907	protein-coding gene	Death effector domain containing|Ripoptosome|Death inducing signaling complex
0.016	0.0061	0.0064	-0.0877	-0.0662	-0.0614	KAT2B	lysine acetyltransferase 2B	histone acetyltransferase KAT2B|CREBBP-associated factor|K(lysine) acetyltransferase 2B|histone acetylase PCAF|histone acetyltransferase PCAF|p300/CBP-associated factor	3	3p24.3	602303	NA	NA	NA	NA	NA	NA	NA	NA	NA	NA	NA	NA	NA	NM_003884	ENSG00000114166	NA	8684459, 9722949	protein-coding gene	Bromodomain containing|GCN5 related N-acetyltransferases|ATAC complex|SAGA complex|MicroRNA protein coding host genes|Lysine acetyltransferases
0.0159	0.0043	0.0043	-0.0606	-0.0507	-0.0655	MUSK	muscle associated receptor tyrosine kinase	muscle, skeletal receptor tyrosine-protein kinase|muscle, skeletal, receptor tyrosine kinase|muscle-specific kinase receptor|muscle-specific tyrosine-protein kinase receptor	9	9q31.3	601296	NA	NA	NA	NA	NA	NA	NA	NA	NA	NA	NA	NA	NA	NA	ENSG00000030304	NA	7546737	protein-coding gene	Immunoglobulin like domain containing|I-set domain containing|Receptor tyrosine kinases
0.0159	0.0032	0.0034	0.0666	0.0275	0.0507	RP11-599B13.6	NA	NA	NA	NA	NA	NA	NA	NA	NA	NA	NA	NA	NA	NA	NA	NA	NA	NA	NA	NA	NA	NA	NA	NA
0.0159	0.007	0.0082	0.0885	0.0754	0.1102	TIMELESS	timeless circadian regulator	protein timeless homolog|Tof1 homolog|timeless circadian clock 1|timeless homolog	12	12q13.3	603887	NA	NA	NA	NA	NA	NA	NA	NA	NA	NA	NA	NA	NA	NM_003920	ENSG00000111602	NA	9856465	protein-coding gene	NA
0.0159	0.0057	0.0044	-0.0534	-0.0401	-0.0427	FOXF2	forkhead box F2	forkhead box protein F2|forkhead-like 6|forkhead-related activator 2|forkhead-related protein FKHL6|forkhead-related transcription factor 2	6	6p25.3	603250	NA	NA	NA	NA	NA	NA	NA	NA	NA	NA	NA	NA	NA	NA	ENSG00000137273	NA	9799607, 7957066	protein-coding gene	Forkhead boxes
0.0159	0.0031	0.0059	0.1074	0.0396	0.1068	DERL1	derlin 1	derlin-1|DERtrin-1|Der1-like domain family, member 1|degradation in endoplasmic reticulum protein 1	8	8q24.13	608813	NA	NA	NA	NA	NA	NA	NA	NA	NA	NA	NA	NA	NA	NM_024295	ENSG00000136986	NA	12975309, 15215855	protein-coding gene	Rhomboid family
0.0159	0.0036	0.0121	0.0882	0.0359	0.1575	EDEM2	ER degradation enhancing alpha-mannosidase like protein 2	ER degradation-enhancing alpha-mannosidase-like protein 2|ER degradation enhancer, mannosidase alpha-like 2|ER degradation-enhancing alpha-mannosidase-like 2|ER degradation-enhancing-mannosidase-like protein 2	20	20q11.22	610302	NA	NA	NA	NA	NA	NA	NA	NA	NA	NA	NA	NA	NA	NM_018217	ENSG00000088298	NA	15537790, 15579471	protein-coding gene	Mannosidases alpha class 1
0.0159	0.0056	0.0155	0.1333	0.0649	0.1972	NHLRC1	NHL repeat containing E3 ubiquitin protein ligase 1	E3 ubiquitin-protein ligase NHLRC1|NHL repeat containing 1|NHL repeat-containing protein 1|RING-type E3 ubiquitin transferase NHLRC1	6	6p22.3	608072	NA	NA	NA	NA	NA	NA	NA	NA	NA	NA	NA	NA	NA	NA	ENSG00000187566	NA	12958597, 16134145	protein-coding gene	Ring finger proteins
0.0159	0.0054	0.0029	-0.027	-0.0592	-0.0386	P2RY14	purinergic receptor P2Y14	P2Y purinoceptor 14|G protein coupled receptor for UDP-glucose|G-protein coupled receptor 105|P2Y(14) receptor|P2Y14 receptor|UDP-glucose receptor|purinergic receptor P2Y, G-protein coupled, 14	3	3q25.1	610116	NA	NA	NA	NA	NA	NA	NA	NA	NA	NA	NA	NA	NA	NM_014879	ENSG00000174944	NA	NA	protein-coding gene	P2Y receptors
0.0159	0.0033	0.0061	-0.0939	-0.0132	-0.0932	LMAN1L	lectin, mannose binding 1 like	protein ERGIC-53-like|ERGIC53-like protein|LMAN1-like protein	15	15q24.1	609548	NA	NA	NA	NA	NA	NA	NA	NA	NA	NA	NA	NA	NA	NA	ENSG00000140506	NA	11255007	protein-coding gene	NA
0.0159	0.0057	0.0072	0.0976	0.0783	0.0396	CCT3	chaperonin containing TCP1 subunit 3	T-complex protein 1 subunit gamma|T-complex protein 1, gamma subunit|TCP1 (t-complex-1) ring complex, polypeptide 5|chaperonin containing TCP1, subunit 3 (gamma)|hTRiC5	1	1q22	600114	NA	NA	NA	NA	NA	NA	NA	NA	NA	NA	NA	NA	NA	NM_005998	ENSG00000163468	NA	8110840	protein-coding gene	Chaperonins
0.0158	0.0031	0.0132	0.1143	0.04	0.1702	DOLK	dolichol kinase	dolichol kinase|SEC59 homolog|dolichol kinase 1|transmembrane protein 15	9	9q34.11	610746	NA	NA	NA	NA	NA	NA	NA	NA	NA	NA	NA	NA	NA	NM_014908	ENSG00000175283	NA	12975309, 16923818	protein-coding gene	NA
0.0158	0.0047	0.0051	0.0932	0.0463	0.0774	GPN1	GPN-loop GTPase 1	GPN-loop GTPase 1|ATP(GTP)-binding protein|MBD2-interacting protein|RNA polymerase II associated protein 4|RNAPII-associated protein 4|XPA binding protein 1, GTPase	2	2p23.3	611479	NA	NA	NA	NA	NA	NA	NA	NA	NA	NA	NA	NA	NA	NM_007266	ENSG00000198522	NA	11058119, 11124703	protein-coding gene	GPN-loop GTPases
0.0158	0.0067	0.0051	0.1195	0.0919	0.0658	SNRPE	small nuclear ribonucleoprotein polypeptide E	small nuclear ribonucleoprotein E|sm protein E	1	1q32.1	128260	NA	NA	NA	NA	NA	NA	NA	NA	NA	NA	NA	NA	NA	NM_003094	ENSG00000182004	NA	1835977, 2143747	protein-coding gene	Sm spliceosomal proteins
0.0158	0.0029	0.0074	0.0779	0.0178	0.1004	LGALS2	galectin 2	galectin-2|S-Lac lectin 2|beta-galactoside-binding lectin L-14-II|gal-2|lactose-binding lectin 2|lectin, galactoside-binding, soluble, 2	22	22q13.1	150571	NA	NA	NA	NA	NA	NA	NA	NA	NA	NA	NA	NA	{Myocardial infarction, susceptibility to}, 608446 (3)	NM_006498	ENSG00000100079	NA	1988031, 15356130	protein-coding gene	Galectins
0.0158	0.0046	0.0129	0.1174	0.0654	0.172	SPDYE3	speedy/RINGO cell cycle regulator family member E3	speedy protein E3|Putative WBSCR19-like protein 7|putative Speedy protein E3|speedy homolog E3	7	7q22.1	617625	NA	NA	NA	NA	NA	NA	NA	NA	NA	NA	NA	NA	NA	NM_001004351	ENSG00000214300	NA	NA	protein-coding gene	Speedy/RINGO cell cycle regulator family
0.0158	0.0033	0.0057	-0.0606	-0.0249	-0.0791	ABCA10	ATP binding cassette subfamily A member 10	ATP-binding cassette sub-family A member 10|ATP-binding cassette A10|ATP-binding cassette, sub-family A (ABC1), member 10	17	17q24.3	612508	NA	NA	NA	NA	NA	NA	NA	NA	NA	NA	NA	NA	NA	NM_080282	ENSG00000154263	NA	12821155, 11435397	protein-coding gene	ATP binding cassette subfamily A
0.0158	0.0057	0.0085	-0.0657	-0.0588	-0.08	C2orf40	chromosome 2 open reading frame 40	augurin|esophageal cancer related gene 4 protein	2	2q12.2	611752	NA	NA	NA	NA	NA	NA	NA	NA	NA	NA	NA	NA	NA	NM_032411	ENSG00000119147	NA	12800218	protein-coding gene	NA
0.0158	0.0062	0.0062	0.093	0.0733	0.0869	MCM2	minichromosome maintenance complex component 2	DNA replication licensing factor MCM2|cell devision cycle-like 1|cyclin-like 1|minichromosome maintenance deficient 2 (mitotin)|minichromosome maintenance protein 2 homolog|nuclear protein BM28	3	3q21.3	116945	NA	NA	NA	NA	NA	NA	NA	NA	NA	NA	NA	NA	NA	NA	ENSG00000073111	NA	1710453, 8258304, 26196677	protein-coding gene	Deafness associated genes|MCM family
0.0158	0.0046	0.0046	-0.0413	-0.0543	-0.0609	SRPX	sushi repeat containing protein X-linked	sushi repeat-containing protein SRPX|epididymis secretory sperm binding protein Li 83p|sushi-repeat-containing protein, X chromosome	X	Xp11.4	300187	NA	NA	NA	NA	NA	NA	NA	NA	NA	NA	NA	NA	NA	NM_006307	ENSG00000101955	NA	8634708, 8634709	protein-coding gene	Sushi domain containing
0.0157	0.0076	0.0058	0.112	0.0852	0.093	FEN1	flap structure-specific endonuclease 1	flap endonuclease 1|DNase IV|maturation factor-1	11	11q12.2	600393	NA	breast cancer	TSG	NA	NA	yes	NA	NA	E	NA	NA	NA	NA	NM_004111	ENSG00000168496	NA	7774922	protein-coding gene	NA
0.0157	0.006	0.006	-0.0707	-0.0426	-0.05	FBXL22	F-box and leucine rich repeat protein 22	F-box and leucine-rich protein 22|F-box/LRR-repeat protein 22	15	15q22.31	609088	NA	NA	NA	NA	NA	NA	NA	NA	NA	NA	NA	NA	NA	NM_203373	ENSG00000197361	NA	22972877	protein-coding gene	F-box and leucine rich repeat proteins
0.0157	0.0043	0.0057	-0.0783	-0.0412	-0.0499	RIMBP2	RIMS binding protein 2	RIMS-binding protein 2|RIM binding protein 2|protein phosphatase 1, regulatory subunit 133	12	12q24.33	611602	NA	NA	NA	NA	NA	NA	NA	NA	NA	NA	NA	NA	NA	NM_015347	ENSG00000060709	NA	10748113	protein-coding gene	Protein phosphatase 1 regulatory subunits
0.0157	0.0061	0.008	-0.0632	-0.0627	-0.0231	LIMS2	LIM zinc finger domain containing 2	LIM and senescent cell antigen-like-containing domain protein 2|ILK-binding protein|LIM and senescent cell antigen-like domains 2|LIM-type zinc finger domains 2|particularly interesting new Cys-His protein 2	2	2q14.3	607908	NA	NA	NA	NA	NA	NA	NA	NA	NA	NA	NA	NA	NA	NM_017980	ENSG00000072163	NA	12167643	protein-coding gene	LIM zinc finger domain containing
0.0157	0.0055	0.0034	-0.0574	-0.0652	-0.031	FHL1	four and a half LIM domains 1	four and a half LIM domains protein 1|LIM protein SLIMMER|four-and-a-half Lin11, Isl-1 and Mec-3 domains 1|skeletal muscle LIM-protein 1	X	Xq26.3	300163	NA	NA	NA	NA	NA	NA	NA	NA	NA	NA	NA	NA	NA	NM_001449	ENSG00000022267	NA	8753811, 9714789	protein-coding gene	LIM domain containing
0.0157	0.0051	0.0062	-0.0893	-0.0494	-0.0747	FRRS1L	ferric chelate reductase 1 like	DOMON domain-containing protein FRRS1L|brain protein CG-6	9	9q31.3	604574	NA	NA	NA	NA	NA	NA	NA	NA	NA	NA	NA	NA	NA	NM_014334	ENSG00000260230	NA	10603000	protein-coding gene	NA
0.0157	0.0048	0.0056	-0.0856	-0.0643	-0.0737	RAB44	RAB44, member RAS oncogene family	ras-related protein Rab-44|RAS-like, family 13|RASD family, member 3	6	6p21.2	NA	NA	NA	NA	NA	NA	NA	NA	NA	NA	NA	NA	NA	NA	NM_001257357	ENSG00000255587	NA	NA	protein-coding gene	RAB, member RAS oncogene GTPases
0.0157	0.005	0.0059	-0.0433	-0.0539	-0.0625	GDF10	growth differentiation factor 10	growth/differentiation factor 10|bone morphogenetic protein 3B|bone-inducing protein	10	10q11.22	601361	NA	NA	NA	NA	NA	NA	NA	NA	NA	NA	NA	NA	NA	NM_004962	ENSG00000266524	NA	8679252	protein-coding gene	Endogenous ligands
0.0157	0.0045	0.0044	-0.0474	-0.0593	-0.0514	CCDC69	coiled-coil domain containing 69	coiled-coil domain-containing protein 69	5	5q33.1	NA	NA	NA	NA	NA	NA	NA	NA	NA	NA	NA	NA	NA	NA	NM_015621	ENSG00000198624	NA	12477932	protein-coding gene	NA
0.0157	0.0034	0.0052	-0.089	-0.0407	-0.0588	PLA2G2A	phospholipase A2 group IIA	phospholipase A2, membrane associated|GIIC sPLA2|NPS-PLA2|group IIA phospholipase A2|non-pancreatic secretory phospholipase A2|phosphatidylcholine 2-acylhydrolase 2A|phospholipase A2, group IIA (platelets, synovial fluid)	1	1p36.13	172411	NA	NA	NA	NA	NA	NA	NA	NA	NA	NA	NA	NA	NA	NM_000300	ENSG00000188257	3.1.1.4	8838795	protein-coding gene	Phospholipases
0.0157	0.0023	0.0029	-0.0584	-0.0183	-0.0511	CELA3A	chymotrypsin like elastase family member 3A	chymotrypsin-like elastase family member 3A|elastase 1|elastase 3A, pancreatic|elastase IIIA|elastase-3A|protease E	1	1p36.12	NA	NA	NA	NA	NA	NA	NA	NA	NA	NA	NA	NA	NA	NA	NM_005747	ENSG00000142789	NA	2826474, 2460440	protein-coding gene	NA
0.0156	0.0024	0.0072	-0.0761	-0.0328	-0.1042	KCNQ4	potassium voltage-gated channel subfamily Q member 4	potassium voltage-gated channel subfamily KQT member 4|potassium channel KQT-like 4|potassium channel subunit alpha KvLQT4|potassium channel, voltage gated KQT-like subfamily Q, member 4|potassium voltage-gated channel, KQT-like subfamily, member 4	1	1p34.2	603537	NA	NA	NA	NA	NA	NA	NA	NA	NA	NA	NA	NA	NA	NM_004700	ENSG00000117013	NA	10025409, 16382104	protein-coding gene	Potassium voltage-gated channels|Deafness associated genes
0.0156	0.0063	0.0048	0.0853	0.0616	0.0848	LHX2	LIM homeobox 2	LIM/homeobox protein Lhx2|LIM HOX gene 2|LIM homeobox protein 2|homeobox protein LH-2	9	9q33.3	603759	NA	NA	NA	NA	NA	NA	NA	NA	NA	NA	NA	NA	NA	NA	ENSG00000106689	NA	8649822, 10051612	protein-coding gene	LIM class homeoboxes
0.0156	0.0035	0.005	-0.0644	-0.0158	-0.0878	PNLIP	pancreatic lipase	pancreatic triacylglycerol lipase|triacylglycerol acylhydrolase	10	10q25.3	246600	NA	NA	NA	NA	NA	NA	NA	NA	NA	NA	NA	NA	NA	NM_000936	ENSG00000175535	3.1.1.3	1783385	protein-coding gene	Lipases
0.0156	0.0069	0.0053	-0.0884	-0.0727	-0.0667	PKNOX2	PBX/knotted 1 homeobox 2	homeobox protein PKNOX2|PBX/knotted homeobox 2|homeobox protein PREP-2	11	11q24.2	613066	NA	NA	NA	NA	NA	NA	NA	NA	NA	NA	NA	NA	NA	NA	ENSG00000165495	NA	11549286	protein-coding gene	TALE class homeoboxes and pseudogenes
0.0156	0.0049	0.0071	-0.0758	-0.0479	-0.0791	SORCS1	sortilin related VPS10 domain containing receptor 1	VPS10 domain-containing receptor SorCS1|VPS10 domain receptor protein SORCS 1	10	10q25.1	606283	NA	NA	NA	NA	NA	NA	NA	NA	NA	NA	NA	NA	NA	NM_052918	ENSG00000108018	NA	11499680	protein-coding gene	NA
0.0156	0.0028	0.0062	-0.0966	-0.0095	-0.1073	EGFL8	EGF like domain multiple 8	epidermal growth factor-like protein 8|EGF-like protein 8|VE-statin-2|vascular endothelial statin-2	6	6p21.32	609897	NA	NA	NA	NA	NA	NA	NA	NA	NA	NA	NA	NA	NA	NM_030652	ENSG00000241404	NA	NA	protein-coding gene	NA
0.0156	0.0051	0.0069	0.0925	0.0673	0.085	UMPS	uridine monophosphate synthetase	uridine 5'-monophosphate synthase|OMPdecase|OPRTase|UMP synthase|orotate phosphoribosyltransferase|orotidine 5'-phosphate decarboxylase	3	3q21.2	613891	NA	NA	NA	NA	NA	NA	NA	NA	NA	NA	NA	NA	NA	NM_000373	ENSG00000114491	2.4.2.10, 4.1.1.23	2767686	protein-coding gene	MicroRNA protein coding host genes
0.0156	0.0037	0.0045	-0.0629	-0.0315	-0.0765	LRRTM1	leucine rich repeat transmembrane neuronal 1	leucine-rich repeat transmembrane neuronal protein 1|leucine-rich repeat transmembrane neuronal 1 protein	2	2p12	610867	NA	NA	NA	NA	NA	NA	NA	NA	NA	NA	NA	NA	NA	NM_178839	ENSG00000162951	NA	12676565	protein-coding gene	NA
0.0156	0.0076	0.0043	0.0374	0.0498	-0.0117	ATAD2	ATPase family, AAA domain containing 2	ATPase family AAA domain-containing protein 2|AAA nuclear coregulator cancer-associated protein	8	8q24.13	611941	NA	NA	NA	NA	NA	NA	NA	NA	NA	NA	NA	NA	NA	NM_014109	ENSG00000156802	NA	26459632	protein-coding gene	AAA ATPases|Bromodomain containing|MicroRNA protein coding host genes
0.0156	0.0032	0.0074	0.0693	0.0096	0.0899	TMEM139	transmembrane protein 139	transmembrane protein 139	7	7q34	616524	NA	NA	NA	NA	NA	NA	NA	NA	NA	NA	NA	NA	NA	NM_153345	ENSG00000178826	NA	NA	protein-coding gene	NA
0.0155	0.0026	0.005	-0.0736	-0.0194	-0.0805	KRT24	keratin 24	keratin, type I cytoskeletal 24|CK-24|cytokeratin-24|keratin 24, type I|type I keratin-24	17	17q21.2	607742	NA	NA	NA	NA	NA	NA	NA	NA	NA	NA	NA	NA	NA	NM_019016	ENSG00000167916	NA	16831889	protein-coding gene	Keratins, type I
0.0155	0.0043	0.0061	0.0425	0.0083	0.0697	TMEM189-UBE2V1	TMEM189-UBE2V1 readthrough	TMEM189-UBE2V1 fusion protein|TMEM189-UBE2V1 readthrough transcript|transmembrane protein 189-ubiquitin-conjugating enzyme E2 variant 1 read-through	20	20q13.13	NA	NA	NA	NA	NA	NA	NA	NA	NA	NA	NA	NA	NA	NA	NA	ENSG00000124208	NA	11076860	other	NA
0.0155	0.0034	0.0085	-0.1	-0.0281	-0.1172	SLC25A27	solute carrier family 25 member 27	mitochondrial uncoupling protein 4|UCP 4|uncoupling protein 4	6	6p12.3	613725	NA	NA	NA	NA	NA	NA	NA	NA	NA	NA	NA	NA	NA	NM_004277	ENSG00000153291	NA	10025957, 10772343	protein-coding gene	Solute carriers
0.0155	0.0044	0.004	-0.0528	-0.0503	-0.0404	CHRM2	cholinergic receptor muscarinic 2	muscarinic acetylcholine receptor M2|7TM receptor|acetylcholine receptor, muscarinic 2|cholinergic receptor, muscarinic 2|muscarinic M2 receptor	7	7q33	118493	NA	NA	NA	NA	NA	NA	NA	NA	NA	NA	NA	NA	NA	NA	ENSG00000181072	NA	NA	protein-coding gene	Cholinergic receptors muscarinic|MicroRNA protein coding host genes
0.0155	0.0071	0.0088	-0.0753	-0.0768	-0.0996	PDE1C	phosphodiesterase 1C	calcium/calmodulin-dependent 3',5'-cyclic nucleotide phosphodiesterase 1C|Human 3',5' cyclic nucleotide phosphodiesterase (HSPDE1C1A)|phosphodiesterase 1C, calmodulin-dependent 70kDa	7	7p14.3	602987	NA	NA	NA	NA	NA	NA	NA	NA	NA	NA	NA	NA	NA	NA	ENSG00000154678	3.1.4.17	8557689	protein-coding gene	Phosphodiesterases
0.0155	0.0035	0.002	0.0709	0.0254	0.0071	CTD-2207O23.12	NA	NA	NA	NA	NA	NA	NA	NA	NA	NA	NA	NA	NA	NA	NA	NA	NA	NA	NA	NA	NA	NA	NA	NA
0.0155	0.0063	0.0031	0.0779	0.0539	0.006	DCAF13	DDB1 and CUL4 associated factor 13	DDB1- and CUL4-associated factor 13|WD repeat and SOF domain-containing protein 1|WD repeats and SOF1 domain containing	8	8q22.3	616196	NA	NA	NA	NA	NA	NA	NA	NA	NA	NA	NA	NA	NA	NM_015420	ENSG00000164934	NA	11042152, 16949367	protein-coding gene	DDB1 and CUL4 associated factors|WD repeat domain containing
0.0155	0.004	0.0069	-0.0835	-0.032	-0.0843	NPDC1	neural proliferation, differentiation and control 1	neural proliferation differentiation and control protein 1	9	9q34.3	605798	NA	NA	NA	NA	NA	NA	NA	NA	NA	NA	NA	NA	NA	NM_015392	ENSG00000107281	NA	11245976	protein-coding gene	NA
0.0155	0.0038	0.0049	0.0934	0.0579	0.0789	MRPS23	mitochondrial ribosomal protein S23	28S ribosomal protein S23, mitochondrial|S23mt|mitochondrial small ribosomal subunit protein mS23	17	17q22	611985	NA	NA	NA	NA	NA	NA	NA	NA	NA	NA	NA	NA	NA	NM_016070	ENSG00000181610	NA	11279123	protein-coding gene	Mitochondrial ribosomal proteins
0.0155	0.0043	0.006	-0.0399	-0.0575	-0.0764	DAAM2	dishevelled associated activator of morphogenesis 2	disheveled-associated activator of morphogenesis 2	6	6p21.2	606627	NA	NA	NA	NA	NA	NA	NA	NA	NA	NA	NA	NA	NA	NA	ENSG00000146122	NA	11779461, 12632087	protein-coding gene	Armadillo-like helical domain containing
0.0155	0.0057	0.0078	-0.0925	-0.0598	-0.0993	FAM189A2	family with sequence similarity 189 member A2	protein FAM189A2|Friedreich ataxia region gene X123	9	9q21.12	607710	NA	NA	NA	NA	NA	NA	NA	NA	NA	NA	NA	NA	NA	NM_004816	ENSG00000135063	NA	7951235	protein-coding gene	NA
0.0154	0.0059	0.0068	0.1132	0.0741	0.0943	TSFM	Ts translation elongation factor, mitochondrial	elongation factor Ts, mitochondrial|EF-Ts|EF-TsMt|mitochondrial elongation factor Ts	12	12q14.1	604723	NA	NA	NA	NA	NA	NA	NA	NA	NA	NA	NA	NA	NA	NM_005726	ENSG00000123297	NA	7615523	protein-coding gene	NA
0.0154	0.0042	0.0082	-0.1105	-0.0523	-0.1039	DLL1	delta like canonical Notch ligand 1	delta-like protein 1|H-Delta-1|drosophila Delta homolog 1|epididymis secretory sperm binding protein	6	6q27	606582	NA	NA	NA	NA	NA	NA	NA	NA	NA	NA	NA	NA	NA	NM_005618	ENSG00000198719	NA	NA	protein-coding gene	NA
0.0154	0.003	0.0073	-0.0543	-0.0189	-0.0957	KIF5C	kinesin family member 5C	kinesin heavy chain isoform 5C|kinesin heavy chain|kinesin heavy chain neuron-specific 2	2	2q23.1-q23.2	604593	NA	NA	NA	NA	NA	NA	NA	NA	NA	NA	NA	NA	NA	NM_004522	ENSG00000168280	NA	7514426	protein-coding gene	Kinesins
0.0154	0.0057	0.02	0.1116	0.0598	0.2047	TACO1	translational activator of cytochrome c oxidase I	translational activator of cytochrome c oxidase 1|clone HQ0477 PRO0477p|coiled-coil domain-containing protein 44|translational activator of mitochondrially encoded cytochrome c oxidase I	17	17q23.3	612958	NA	NA	NA	NA	NA	NA	NA	NA	NA	NA	NA	NA	NA	NM_016360	NA	NA	19503089	protein-coding gene	NA
0.0154	0.003	0.006	-0.0479	-0.0141	-0.0999	DEFB124	defensin beta 124	beta-defensin 124|beta-defensin 24|defensin, beta 24	20	20q11.21	NA	NA	NA	NA	NA	NA	NA	NA	NA	NA	NA	NA	NA	NA	NM_001037500	ENSG00000180383	NA	11854508, 16033865	protein-coding gene	Defensins, beta
0.0154	0.0064	0.0108	-0.1198	-0.0627	-0.1494	MTMR3	myotubularin related protein 3	myotubularin-related protein 3|FYVE (Fab1 YGLO23 Vsp27 EEA1 domain) dual-specificity protein phosphatase|FYVE domain-containing dual specificity protein phosphatase 1|phosphatidylinositol-3,5-bisphosphate 3-phosphatase|phosphatidylinositol-3-phosphate phosphatase|zinc finger FYVE domain-containing protein 10|zinc finger, FYVE domain containing 10	22	22q12.2	603558	NA	NA	NA	NA	NA	NA	NA	NA	NA	NA	NA	NA	NA	NM_021090	ENSG00000100330	NA	8640223, 9736772	protein-coding gene	Myotubularins|Zinc fingers FYVE-type|Phosphoinositide phosphatases|MicroRNA protein coding host genes
0.0154	0.0054	0.0128	0.0962	0.0637	0.1574	MTCH2	mitochondrial carrier 2	mitochondrial carrier homolog 2|2310034D24Rik|met-induced mitochondrial protein|solute carrier family 25, member 50	11	11p11.2	613221	NA	NA	NA	NA	NA	NA	NA	NA	NA	NA	NA	NA	NA	NM_014342	ENSG00000109919	NA	NA	protein-coding gene	Solute carriers
0.0154	0.0051	0.0064	-0.0562	-0.0389	-0.0676	TCEAL5	transcription elongation factor A like 5	transcription elongation factor A protein-like 5|TCEA-like protein 5|transcription elongation factor A (SII)-like 5|transcription elongation factor S-II protein-like 5	X	Xq22.1	NA	NA	NA	NA	NA	NA	NA	NA	NA	NA	NA	NA	NA	NA	NM_001012979	ENSG00000204065	NA	16221301	protein-coding gene	Transcription elongation factor A like family
0.0154	0.007	0.0056	0.0749	0.0434	0.0864	TNFRSF9	TNF receptor superfamily member 9	tumor necrosis factor receptor superfamily member 9|4-1BB ligand receptor|CD137 antigen|T cell antigen ILA|T-cell antigen 4-1BB homolog|homolog of mouse 4-1BB|induced by lymphocyte activation (ILA)|interleukin-activated receptor, homolog of mouse Ly63|receptor protein 4-1BB	1	1p36.23	602250	NA	NA	NA	NA	NA	NA	NA	NA	NA	NA	NA	NA	NA	NA	ENSG00000049249	NA	8262389, 8639902	protein-coding gene	CD molecules|Tumor necrosis factor receptor superfamily
0.0154	0.0051	0.0093	0.0755	0.0686	0.0975	AP1S1	adaptor related protein complex 1 subunit sigma 1	AP-1 complex subunit sigma-1A|HA1 19 kDa subunit|adapter-related protein complex 1 sigma-1A subunit|adaptor protein complex AP-1 subunit sigma-1A|adaptor related protein complex 1 sigma 1 subunit|adaptor-related protein complex 1 subunit sigma-1A|clathrin assembly protein complex 1 sigma-1A small chain|clathrin coat assembly protein AP19|clathrin-associated/assembly/adaptor protein, small 1 (19kD…	7	7q22.1	603531	NA	NA	NA	NA	NA	NA	NA	NA	NA	NA	NA	NA	NA	NM_001283	ENSG00000106367	NA	9653655, 9733768, 19057675	protein-coding gene	Adaptor related protein complex 1|MicroRNA protein coding host genes
0.0154	0.0033	0.0095	0.0998	0.0305	0.1343	RAB42	RAB42, member RAS oncogene family	ras-related protein Rab-42|RAB42, member RAS homolog family|putative Ras-related protein Rab-42	1	1p35.3	NA	NA	NA	NA	NA	NA	NA	NA	NA	NA	NA	NA	NA	NA	NM_152304	ENSG00000188060	NA	NA	protein-coding gene	RAB, member RAS oncogene GTPases
0.0154	0.007	0.0074	0.0894	0.0815	0.1159	PFDN6	prefoldin subunit 6	prefoldin subunit 6|HLA class II region expressed gene KE2|KE2 protein	6	6p21.32	605660	NA	NA	NA	NA	NA	NA	NA	NA	NA	NA	NA	NA	NA	NM_014260	ENSG00000204220	NA	9545376, 9630229	protein-coding gene	Prefoldin subunits|MicroRNA protein coding host genes
0.0154	0.0073	0.0025	0.1002	0.0822	0.0094	UTS2	urotensin 2	urotensin-2|prepro U-II|urotensin II	1	1p36.23	604097	NA	NA	NA	NA	NA	NA	NA	NA	NA	NA	NA	NA	NA	NM_006786	ENSG00000049247	NA	9861051, 10499587	protein-coding gene	Endogenous ligands
0.0154	0.0056	0.0093	0.078	0.0473	0.1201	FCAMR	Fc fragment of IgA and IgM receptor	high affinity immunoglobulin alpha and immunoglobulin mu Fc receptor|Fc alpha/mu receptor|Fc receptor, IgA, IgM, high affinity|immunity related factor|receptor for Fc fragment of IgA and IgM	1	1q32.1	605484	NA	NA	NA	NA	NA	NA	NA	NA	NA	NA	NA	NA	NA	NM_032029	ENSG00000162897	NA	11779189	protein-coding gene	CD molecules|V-set domain containing
0.0154	0.0027	0.0039	0.0704	0.0225	0.0371	AC007461.1	NA	NA	NA	NA	NA	NA	NA	NA	NA	NA	NA	NA	NA	NA	NA	NA	NA	NA	NA	NA	NA	NA	NA	NA
0.0154	0.0022	0.0124	0.1017	0.0094	0.1538	APBB1IP	amyloid beta precursor protein binding family B member 1 interacting protein	amyloid beta A4 precursor protein-binding family B member 1-interacting protein|APBB1-interacting protein 1|PREL-1|RARP-1|Rap1-GTP-interacting adaptor molecule|Rap1-interacting adaptor molecule|proline rich EVH1 ligand 1|proline-rich protein 73|rap1-GTP-interacting adapter molecule|retinoic acid-responsive proline-rich protein 1	10	10p12.1	609036	NA	NA	NA	NA	NA	NA	NA	NA	NA	NA	NA	NA	NA	NM_019043	ENSG00000077420	NA	9407065	protein-coding gene	Pleckstrin homology domain containing
0.0153	0.0053	0.0028	0.0575	0.0316	0.0475	PMCH	pro-melanin concentrating hormone	pro-MCH|prepro-MCH|prepro-melanin-concentrating hormone	12	12q23.2	176795	NA	NA	NA	NA	NA	NA	NA	NA	NA	NA	NA	NA	NA	NM_002674	ENSG00000183395	NA	2149166	protein-coding gene	Endogenous ligands
0.0153	0.0073	0.0088	0.1094	0.0919	0.1167	PPIA	peptidylprolyl isomerase A	peptidyl-prolyl cis-trans isomerase A|PPIase A|T cell cyclophilin|cyclosporin A-binding protein|epididymis secretory sperm binding protein Li 69p|peptidylprolyl isomerase A (cyclophilin A)|rotamase A	7	7p13	123840	NA	NA	NA	NA	NA	NA	NA	NA	NA	NA	NA	NA	NA	NM_021130	ENSG00000196262	5.2.1.8	1989998, 2197089	protein-coding gene	Cyclophilin peptidylprolyl isomerases
0.0153	0.0045	0.0045	-0.0401	-0.0268	0.0211	GKN1	gastrokine 1	gastrokine-1|18 kDa antrum mucosa protein|AMP-18|BRICHOS domain containing 1	2	2p13.3	606402	NA	NA	NA	NA	NA	NA	NA	NA	NA	NA	NA	NA	NA	NM_019617	ENSG00000169605	NA	12851218, 11562744	protein-coding gene	BRICHOS domain containing
0.0153	0.0065	0.0025	0.0505	0.0457	0.0314	MMP13	matrix metallopeptidase 13	collagenase 3|matrix metalloproteinase 13 (collagenase 3)	11	11q22.2	600108	NA	NA	NA	NA	NA	NA	NA	NA	NA	NA	NA	NA	NA	NM_002427	ENSG00000137745	NA	8207000	protein-coding gene	M10 matrix metallopeptidases|Endogenous ligands
0.0153	0.0039	0.0084	0.0559	0.0122	0.0966	C1orf186	NA	NA	NA	NA	NA	NA	NA	NA	NA	NA	NA	NA	NA	NA	NA	NA	NA	NA	NA	NA	NA	NA	NA	NA
0.0153	0.0068	0.0091	-0.0938	-0.0675	-0.1011	TOM1L2	target of myb1 like 2 membrane trafficking protein	TOM1-like protein 2|target of Myb-like protein 2|target of myb1-like 2	17	17p11.2	615519	NA	NA	NA	NA	NA	NA	NA	NA	NA	NA	NA	NA	NA	NA	ENSG00000175662	NA	10036180	protein-coding gene	NA
0.0153	0.0054	0.0058	-0.0591	-0.0402	-0.0613	MEOX1	mesenchyme homeobox 1	homeobox protein MOX-1	17	17q21.31	600147	NA	NA	NA	NA	NA	NA	NA	NA	NA	NA	NA	NA	NA	NA	ENSG00000005102	NA	7987315	protein-coding gene	HOXL subclass homeoboxes
0.0153	0.0055	0.0078	-0.0926	-0.0576	-0.0902	ANKDD1A	ankyrin repeat and death domain containing 1A	ankyrin repeat and death domain-containing protein 1A	15	15q22.31	NA	NA	NA	NA	NA	NA	NA	NA	NA	NA	NA	NA	NA	NA	NM_182703	ENSG00000166839	NA	12477932	protein-coding gene	Ankyrin repeat domain containing
0.0153	0.0064	0.0072	0.1074	0.0709	0.1013	DARS2	aspartyl-tRNA synthetase 2, mitochondrial	aspartate--tRNA ligase, mitochondrial|aspartate tRNA ligase 2, mitochondrial|aspartyl-tRNA synthetase, mitochondrial	1	1q25.1	610956	NA	NA	NA	NA	NA	NA	NA	NA	NA	NA	NA	NA	NA	NM_018122	ENSG00000117593	6.1.1.12	15779907	protein-coding gene	Aminoacyl tRNA synthetases, Class II
0.0153	0.0049	0.0074	-0.0892	-0.0623	-0.105	INPP5A	inositol polyphosphate-5-phosphatase A	type I inositol 1,4,5-trisphosphate 5-phosphatase|43 kDa inositol polyphosphate 5-phophatase|CTCL tumor antigen HD-CL-02|InsP3 5-phosphatase|inositol polyphosphate-5-phosphatase, 40kD|inositol polyphosphate-5-phosphatase, 40kDa|inositol trisphosphate-5-phosphatase, 40kD|type I inositol-1,4,5-trisphosphate 5-phophatase	10	10q26.3	600106	NA	NA	NA	NA	NA	NA	NA	NA	NA	NA	NA	NA	NA	NM_005539	ENSG00000068383	3.1.3.56	8013665	protein-coding gene	Phosphoinositide phosphatases
0.0153	0.0052	0.0079	-0.0581	-0.0641	-0.088	JAM2	junctional adhesion molecule 2	junctional adhesion molecule B|JAM-2|JAM-IT/VE-JAM|vascular endothelial junction-associated molecule	21	21q21.3	606870	NA	NA	NA	NA	NA	NA	NA	NA	NA	NA	NA	NA	NA	NA	ENSG00000154721	NA	10779521, 10945976	protein-coding gene	I-set domain containing|CD molecules|V-set domain containing|Ig-like cell adhesion molecule family
0.0153	0.0068	0.0086	0.0904	0.0864	0.1128	C16orf59	NA	NA	NA	NA	NA	NA	NA	NA	NA	NA	NA	NA	NA	NA	NA	NA	NA	NA	NA	NA	NA	NA	NA	NA
0.0153	0.0065	0.0078	-0.0749	-0.0567	-0.0874	TSHZ3	teashirt zinc finger homeobox 3	teashirt homolog 3|teashirt family zinc finger 3|zinc finger protein 537	19	19q12	614119	NA	NA	NA	NA	NA	NA	NA	NA	NA	NA	NA	NA	NA	NM_020856	ENSG00000121297	NA	NA	protein-coding gene	ZF class homeoboxes and pseudogenes|Zinc fingers C2H2-type
0.0153	0.0037	0.0043	-0.0934	-0.0503	-0.0651	P2RX1	purinergic receptor P2X 1	P2X purinoceptor 1|ATP receptor|P2X receptor, subunit 1|P2X1 receptor|purinergic receptor P2X, ligand gated ion channel, 1|purinergic receptor P2X1	17	17p13.2	600845	NA	NA	NA	NA	NA	NA	NA	NA	NA	NA	NA	NA	NA	NM_002558	NA	NA	8834001	protein-coding gene	Purinergic receptors P2X
0.0152	0.0044	0.007	0.0901	0.0541	0.1017	TRIAP1	TP53 regulated inhibitor of apoptosis 1	TP53-regulated inhibitor of apoptosis 1|mitochondrial distribution and morphology 35 homolog|p53-inducible cell-survival factor|protein 15E1.1	12	12q24.31	614943	NA	NA	NA	NA	NA	NA	NA	NA	NA	NA	NA	NA	NA	NM_016399	ENSG00000170855	NA	11042152, 15735003	protein-coding gene	NA
0.0152	0.002	0.002	-0.0369	-0.0039	-0.0355	CLPS	colipase	colipase|colipase, pancreatic|pancreatic colipase preproprotein	6	6p21.31	120105	NA	NA	NA	NA	NA	NA	NA	NA	NA	NA	NA	NA	NA	NM_001832	ENSG00000137392	NA	2045105	protein-coding gene	NA
0.0152	0.0032	0.009	-0.078	-0.032	-0.0973	SLC27A6	solute carrier family 27 member 6	long-chain fatty acid transport protein 6|acyl-CoA synthetase very long chain family, member 2|fatty-acid-Coenzyme A ligase, very long-chain 2|solute carrier family 27 (fatty acid transporter), member 6|very long-chain acyl-CoA synthetase homolog 1	5	5q23.3	604196	NA	NA	NA	NA	NA	NA	NA	NA	NA	NA	NA	NA	NA	NM_014031	ENSG00000113396	NA	12556534, 10479480	protein-coding gene	Acyl-CoA synthetase family|Solute carriers
0.0152	0.0054	0.0019	0.0998	-0.0112	0.0336	FKBP1C	FKBP prolyl isomerase 1C	FK506 binding protein 1C	6	6q12	NA	NA	NA	NA	NA	NA	NA	NA	NA	NA	NA	NA	NA	NA	NG_008622	ENSG00000198225	NA	NA	other	FKBP prolyl isomerases
0.0152	0.0054	0.0051	0.0939	0.0607	0.0724	TRPM2	transient receptor potential cation channel subfamily M member 2	transient receptor potential cation channel subfamily M member 2|estrogen-responsive element-associated gene 1 protein|long transient receptor potential channel 2|transient receptor potential channel 7|transient receptor potential melastatin 2	21	21q22.3	603749	NA	NA	NA	NA	NA	NA	NA	NA	NA	NA	NA	NA	NA	NM_003307	ENSG00000142185	NA	9806837, 11385575, 16382100	protein-coding gene	Nudix hydrolase family|Transient receptor potential cation channels
0.0152	0.0037	0.0059	-0.0684	-0.038	-0.0729	GRIK5	glutamate ionotropic receptor kainate type subunit 5	glutamate receptor ionotropic, kainate 5|excitatory amino acid receptor 2|glutamate receptor KA2	19	19q13.2	600283	NA	NA	NA	NA	NA	NA	NA	NA	NA	NA	NA	NA	NA	NA	ENSG00000105737	NA	7527545	protein-coding gene	Glutamate ionotropic receptor kainate type subunits
0.0152	0.005	0.0049	0.1156	0.0571	0.09	TSN	translin	translin|component 3 of promoter of RISC|recombination hotspot associated factor|recombination hotspot-binding protein|testis brain-RNA binding protein	2	2q14.3	600575	NA	NA	NA	NA	NA	NA	NA	NA	NA	NA	NA	NA	NA	NM_004622	ENSG00000211460	NA	7947454, 9244443	protein-coding gene	NA
0.0152	0.0037	0.0062	-0.0319	0.015	-0.0487	SYT7	synaptotagmin 7	synaptotagmin-7|prostate cancer-associated protein 7|synaptotagmin VII	11	11q12.2	604146	NA	NA	NA	NA	NA	NA	NA	NA	NA	NA	NA	NA	NA	NM_004200	ENSG00000011347	NA	9615227	protein-coding gene	Synaptotagmins
0.0152	0.0055	0.0145	-0.1169	-0.0674	-0.1734	KIAA1737	NA	NA	NA	NA	NA	NA	NA	NA	NA	NA	NA	NA	NA	NA	NA	NA	NA	NA	NA	NA	NA	NA	NA	NA
0.0152	0.0036	0.0044	-0.0678	-0.0448	-0.0638	CMA1	chymase 1	chymase|alpha-chymase|chymase 1 preproprotein transcript E|chymase 1 preproprotein transcript I|chymase 1, mast cell|chymase, heart|chymase, mast cell|mast cell protease I	14	14q12	118938	NA	NA	NA	NA	NA	NA	NA	NA	NA	NA	NA	NA	NA	NM_001836	ENSG00000092009	3.4.21.39	8468056	protein-coding gene	Granule associated serine proteases of immune defence
0.0152	0.0041	0.0026	0.0828	0.0351	0.0224	ATP6V1C1	ATPase H+ transporting V1 subunit C1	V-type proton ATPase subunit C 1|ATPase, H+ transporting, lysosomal 42kDa, V1 subunit C1|H(+)-transporting two-sector ATPase, subunit C|H+ -ATPase C subunit|H+-transporting ATPase chain C, vacuolar|V-ATPase C subunit|V-ATPase subunit C 1|subunit C of vacuolar proton-ATPase V1 domain|testicular tissue protein Li 223|vacuolar ATP synthase subunit C|vacuolar proton pump C subunit|vacuolar proton pum…	8	8q22.3	603097	NA	NA	NA	NA	NA	NA	NA	NA	NA	NA	NA	NA	NA	NM_001695	ENSG00000155097	3.6.3.14	8250920, 14580332	protein-coding gene	V-type ATPases
0.0151	0.0048	0.0092	0.0527	0.0159	0.1064	ACSM2B	acyl-CoA synthetase medium chain family member 2B	acyl-coenzyme A synthetase ACSM2B, mitochondrial|acyl-CoA synthetase medium-chain family member 2|butyrate--CoA ligase 2B|butyryl-coenzyme A synthetase 2B|middle-chain acyl-CoA synthetase 2B|xenobiotic/medium-chain fatty acid-CoA ligase HXM-A|xenobiotic/medium-chain fatty acid:CoA ligase	16	16p12.3	614359	NA	NA	NA	NA	NA	NA	NA	NA	NA	NA	NA	NA	NA	NM_182617	ENSG00000066813	NA	12616642	protein-coding gene	Acyl-CoA synthetase family
0.0151	0.0033	0.003	0.0029	-0.0291	-0.0119	SORCS3	sortilin related VPS10 domain containing receptor 3	VPS10 domain-containing receptor SorCS3|VPS10 domain receptor protein SORCS 3 (SORCS3)	10	10q25.1	606285	NA	NA	NA	NA	NA	NA	NA	NA	NA	NA	NA	NA	NA	NM_014978	ENSG00000156395	NA	11499680	protein-coding gene	NA
0.0151	0.0053	0.0099	-0.0756	-0.0703	-0.0954	DARC	NA	NA	NA	NA	NA	NA	NA	NA	NA	NA	NA	NA	NA	NA	NA	NA	NA	NA	NA	NA	NA	NA	NA	NA
0.0151	0.0035	0.0091	0.1177	0.0443	0.1279	CERS2	ceramide synthase 2	ceramide synthase 2|LAG1 homolog, ceramide synthase 2|LAG1 longevity assurance 2|longevity assurance (LAG1, S. cerevisiae) homolog 2|tumor metastasis-suppressor gene 1 protein	1	1q21.3	606920	NA	NA	NA	NA	NA	NA	NA	NA	NA	NA	NA	NA	NA	NM_022075	ENSG00000143418	NA	11543633	protein-coding gene	CERS class homeoboxes
0.0151	0.007	0.0089	-0.092	-0.0655	-0.1255	FOXP1	forkhead box P1	forkhead box protein P1|fork head-related protein like B|glutamine-rich factor 1|mac-1-regulated forkhead	3	3p13	605515	ALL	NA	oncogene, fusion	PAX5	yes	NA	T	Dom	L	NA	NA	NA	NA	NM_032682	ENSG00000114861	NA	8265594, 11751404	protein-coding gene	Forkhead boxes|MicroRNA protein coding host genes
0.0151	0.0063	0.0029	0.0864	0.0761	0.0309	CBX3	chromobox 3	chromobox protein homolog 3|HP1 gamma homolog|chromobox homolog 3 (HP1 gamma homolog, Drosophila)|heterochromatin protein 1 homolog gamma|heterochromatin protein HP1 gamma|heterochromatin-like protein 1|modifier 2 protein	7	7p15.2	604477	NA	NA	NA	NA	NA	NA	NA	NA	NA	NA	NA	NA	NA	NM_007276	ENSG00000122565	NA	8663349	protein-coding gene	Chromobox family
0.0151	0.0042	0.0015	0.068	0.0542	-0.002	HNRNPC	heterogeneous nuclear ribonucleoprotein C (C1/C2)	heterogeneous nuclear ribonucleoproteins C1/C2|hnRNP C1/C2|nuclear ribonucleoprotein particle C1 protein|nuclear ribonucleoprotein particle C2 protein	14	14q11.2	164020	NA	NA	NA	NA	NA	NA	NA	NA	NA	NA	NA	NA	NA	NA	ENSG00000092199	NA	3457372	protein-coding gene	Spliceosomal P complex|RNA binding motif containing|Spliceosomal C complex
0.0151	0.0056	0.0058	-0.0628	-0.0516	-0.027	RBPMS2	RNA binding protein, mRNA processing factor 2	RNA-binding protein with multiple splicing 2|RNA binding protein with multiple splicing 2	15	15q22.31	NA	NA	NA	NA	NA	NA	NA	NA	NA	NA	NA	NA	NA	NA	NA	ENSG00000166831	NA	25064856	protein-coding gene	RNA binding motif containing|MicroRNA protein coding host genes
0.0151	0.0058	0.0135	0.1041	0.0594	0.1553	SLC39A3	solute carrier family 39 member 3	zinc transporter ZIP3|solute carrier family 39 (zinc transporter), member 3|zrt- and Irt-like protein 3	19	19p13.3	612168	NA	NA	NA	NA	NA	NA	NA	NA	NA	NA	NA	NA	NA	NA	ENSG00000141873	NA	10681536	protein-coding gene	Solute carriers
0.0151	0.0045	0.0091	-0.076	-0.0547	-0.0923	SYNM	synemin	synemin|desmuslin|synemin alpha|synemin beta|synemin, intermediate filament protein	15	15q26.3	606087	NA	NA	NA	NA	NA	NA	NA	NA	NA	NA	NA	NA	NA	NM_145728	ENSG00000182253	NA	11737198, 11454237	protein-coding gene	Intermediate filaments Type IV|A-kinase anchoring proteins
0.0151	0.0031	0.009	0.1196	0.0422	0.138	SLC39A11	solute carrier family 39 member 11	zinc transporter ZIP11|Zrt- and Irt-like protein 11|solute carrier family 39 (metal ion transporter), member 11	17	17q24.3-q25.1	616508	NA	NA	NA	NA	NA	NA	NA	NA	NA	NA	NA	NA	NA	NA	ENSG00000133195	NA	11707075	protein-coding gene	Solute carriers
0.0151	0.0068	0.0055	0.1008	0.0503	0.0329	DIEXF	NA	NA	NA	NA	NA	NA	NA	NA	NA	NA	NA	NA	NA	NA	NA	NA	NA	NA	NA	NA	NA	NA	NA	NA
0.015	0.0046	0.0067	-0.0858	-0.0506	-0.1096	RYR3	ryanodine receptor 3	ryanodine receptor 3|brain ryanodine receptor-calcium release channel|brain-type ryanodine receptor|type 3 ryanodine receptor	15	15q13.3-q14	180903	NA	NA	NA	NA	NA	NA	NA	NA	NA	NA	NA	NA	NA	NA	ENSG00000198838	NA	8276408	protein-coding gene	Ryanodine receptors|EF-hand domain containing
0.015	0.0055	0.0029	0.0769	0.0705	0.0429	RUVBL1	RuvB like AAA ATPase 1	ruvB-like 1|49 kDa TATA box-binding protein-interacting protein|49 kDa TBP-interacting protein|54 kDa erythrocyte cytosolic protein|INO80 complex subunit H|RuvB (E coli homolog)-like 1|RuvB-like AAA ATPase|TAP54-alpha|TATA binding protein interacting protein 49 kDa|TIP60-associated protein 54-alpha|epididymis secretory sperm binding protein|nuclear matrix protein 238|pontin 52	3	3q21.3	603449	NA	NA	NA	NA	NA	NA	NA	NA	NA	NA	NA	NA	NA	NA	ENSG00000175792	NA	9774387, 9588198	protein-coding gene	AAA ATPases|R2TP complex|INO80 complex |DNA helicases|SRCAP complex
0.015	0.006	0.0188	0.1137	0.0779	0.2162	PDZD11	PDZ domain containing 11	PDZ domain-containing protein 11|ATPase-interacting PDZ protein|PMCA-interacting single-PDZ protein|plasma membrane calcium ATPase-interacting single-PDZ protein	X	Xq13.1	300632	NA	NA	NA	NA	NA	NA	NA	NA	NA	NA	NA	NA	NA	NM_016484	ENSG00000120509	NA	11042152, 12975309	protein-coding gene	PDZ domain containing
0.015	0.0056	0.0068	-0.0643	-0.0429	-0.0753	KIAA1644	NA	NA	NA	NA	NA	NA	NA	NA	NA	NA	NA	NA	NA	NA	NA	NA	NA	NA	NA	NA	NA	NA	NA	NA
0.015	0.0063	0.0046	-0.025	0.0205	-0.024	HOXB13	homeobox B13	homeobox protein Hox-B13	17	17q21.32	604607	NA	NA	NA	NA	NA	NA	NA	NA	NA	NA	NA	NA	NA	NM_006361	ENSG00000159184	NA	8756292, 9665387	protein-coding gene	HOXL subclass homeoboxes
0.015	0.0048	0.0115	0.1201	0.0565	0.157	SNX8	sorting nexin 8	sorting nexin-8	7	7p22.3	614905	NA	NA	NA	NA	NA	NA	NA	NA	NA	NA	NA	NA	NA	NA	ENSG00000106266	NA	NA	protein-coding gene	Sorting nexins|PX-BAR domain containing|MicroRNA protein coding host genes
0.015	0.0048	0.0033	0.0014	-0.0171	-0.0253	GFRA1	GDNF family receptor alpha 1	GDNF family receptor alpha-1|GDNFR-alpha-1|GPI-linked anchor protein|Glial cell line-derived neurotrophic factor receptor alpha|PI-linked cell-surface accessory protein|RET ligand 1|TGF-beta-related neurotrophic factor receptor 1	10	10q25.3	601496	NA	NA	NA	NA	NA	NA	NA	NA	NA	NA	NA	NA	NA	NM_145793	ENSG00000151892	NA	9465905, 9545641	protein-coding gene	NA
0.015	0.0055	0.0038	0.0995	0.0559	0.0745	EFTUD2	elongation factor Tu GTP binding domain containing 2	116 kDa U5 small nuclear ribonucleoprotein component|SNU114 homolog|U5 snRNP-specific protein, 116 kDa|elongation factor Tu GTP-binding domain-containing protein 2|hSNU114	17	17q21.31	603892	NA	NA	NA	NA	NA	NA	NA	NA	NA	NA	NA	NA	NA	NM_004247	ENSG00000108883	NA	9233818	protein-coding gene	Spliceosomal Bact complex|Spliceosomal P complex|Spliceosomal C complex|U5 small nucleolar ribonucleoprotein
0.015	0.0047	0.0081	0.1099	0.0482	0.1057	MOCS3	molybdenum cofactor synthesis 3	adenylyltransferase and sulfurtransferase MOCS3|MPT synthase sulfurylase|UBA4, ubiquitin-activating enzyme E1 homolog|molybdenum cofactor synthesis protein 3|molybdopterin synthase sulfurylase|ubiquitin-like modifier activating enzyme 4	20	20q13.13	609277	NA	NA	NA	NA	NA	NA	NA	NA	NA	NA	NA	NA	NA	NM_014484	ENSG00000124217	NA	15910006	protein-coding gene	Ubiquitin like modifier activating enzymes
0.015	0.0052	0.0079	-0.0723	-0.0641	-0.0992	C11orf96	chromosome 11 open reading frame 96	uncharacterized protein C11orf96|protein Ag2 homolog	11	11p11.2	NA	NA	NA	NA	NA	NA	NA	NA	NA	NA	NA	NA	NA	NA	NM_001145033	ENSG00000187479	NA	NA	protein-coding gene	NA
0.015	0.0082	0.0048	0.0876	0.0747	0.073	KIF4A	kinesin family member 4A	chromosome-associated kinesin KIF4A|chromokinesin-A	X	Xq13.1	300521	NA	NA	NA	NA	NA	NA	NA	NA	NA	NA	NA	NA	NA	NM_012310	ENSG00000090889	NA	10773663	protein-coding gene	X-linked mental retardation|Kinesins
0.015	0.0038	0.006	-0.0625	-0.0444	-0.0995	MEIS1	Meis homeobox 1	homeobox protein Meis1|Meis1, myeloid ecotropic viral integration site 1 homolog|WUGSC:H_NH0444B04.1|leukemogenic homolog protein	2	2p14	601739	NA	NA	NA	NA	NA	NA	NA	NA	NA	NA	NA	NA	NA	NM_002398	ENSG00000143995	NA	7565694	protein-coding gene	TALE class homeoboxes and pseudogenes
0.0149	0.0039	0.009	-0.0731	-0.0441	-0.1274	CACNA1C	calcium voltage-gated channel subunit alpha1 C	voltage-dependent L-type calcium channel subunit alpha-1C|DHPR, alpha-1 subunit|calcium channel, L type, alpha-1 polypeptide, isoform 1, cardiac muscle|calcium channel, cardic dihydropyridine-sensitive, alpha-1 subunit|calcium channel, voltage-dependent, L type, alpha 1C subunit|voltage-dependent L-type Ca2+ channel alpha 1 subunit|voltage-gated L-type calcium channel Cav1.2 alpha 1 subunit, spli…	12	12p13.33	114205	NA	NA	NA	NA	NA	NA	NA	NA	NA	NA	NA	NA	NA	NM_000719	ENSG00000151067	NA	1650913, 16382099	protein-coding gene	Calcium voltage-gated channel alpha1 subunits
0.0149	0.0072	0.0079	0.1101	0.0743	0.1303	SPSB2	splA/ryanodine receptor domain and SOCS box containing 2	SPRY domain-containing SOCS box protein 2|SPRY domain-containing SOCS box protein SSB-2|gene-rich cluster protein C9	12	12p13.31	611658	NA	NA	NA	NA	NA	NA	NA	NA	NA	NA	NA	NA	NA	NM_032641	NA	NA	8723724, 12076535	protein-coding gene	NA
0.0149	0.0042	0.0062	-0.0443	-0.0401	-0.0865	TCEAL6	transcription elongation factor A like 6	transcription elongation factor A protein-like 6|TCEA-like protein 6|transcription elongation factor A (SII)-like 3|transcription elongation factor A (SII)-like 6|transcription elongation factor S-II protein-like 6	X	Xq22.1	NA	NA	NA	NA	NA	NA	NA	NA	NA	NA	NA	NA	NA	NA	NM_001006938	ENSG00000204071	NA	16221301	protein-coding gene	Transcription elongation factor A like family
0.0149	0.0038	0.0097	-0.1017	-0.029	-0.1397	CLK1	CDC like kinase 1	dual specificity protein kinase CLK1|CDC28/CDC2-like kinase|protein tyrosine kinase STY	2	2q33.1	601951	NA	NA	NA	NA	NA	NA	NA	NA	NA	NA	NA	NA	NA	NA	ENSG00000013441	NA	9856501	protein-coding gene	CDC like kinases
0.0149	0.0041	0.0067	0.0663	0.0128	0.0788	HAVCR1	hepatitis A virus cellular receptor 1	hepatitis A virus cellular receptor 1|T cell immunoglobin domain and mucin domain protein 1|T-cell immunoglobulin mucin family member 1|T-cell immunoglobulin mucin receptor 1|T-cell membrane protein 1|kidney injury molecule 1	5	5q33.3	606518	NA	NA	NA	NA	NA	NA	NA	NA	NA	NA	NA	NA	NA	NM_012206	ENSG00000113249	NA	9658108, 11725301, 18273441	protein-coding gene	CD molecules|V-set domain containing
0.0149	0.0045	0.0058	-0.0796	-0.0325	-0.1013	DMPK	DM1 protein kinase	myotonin-protein kinase|DM protein kinase|dystrophia myotonica protein kinase|myotonic dystrophy associated protein kinase|myotonin protein kinase A|thymopoietin homolog	19	19q13.32	605377	NA	NA	NA	NA	NA	NA	NA	NA	NA	NA	NA	NA	NA	NM_004409	ENSG00000104936	2.7.11.1	1546325, 1546326, 27991661	protein-coding gene	AGC family kinases
0.0149	0.0047	0.0052	-0.0772	-0.0412	-0.0732	IL11RA	interleukin 11 receptor subunit alpha	interleukin-11 receptor subunit alpha|IL-11 receptor subunit alpha|IL-11R subunit alpha|interleukin 11 receptor, alpha|interleukin-11 receptor alpha chain	9	9p13.3	600939	NA	NA	NA	NA	NA	NA	NA	NA	NA	NA	NA	NA	NA	NM_001142784	ENSG00000137070	NA	7670098, 8808281	protein-coding gene	Immunoglobulin like domain containing|Interleukin receptors
0.0149	0.0048	0.0041	-0.0167	-0.0395	-0.0022	NLGN1	neuroligin 1	neuroligin-1	3	3q26.31	600568	NA	NA	NA	NA	NA	NA	NA	NA	NA	NA	NA	NA	NA	NM_014932	ENSG00000169760	NA	10767552, 10819331	protein-coding gene	Neuroligins
0.0149	0.0043	0.0127	0.1198	0.0576	0.1621	LRRC8D	leucine rich repeat containing 8 VRAC subunit D	volume-regulated anion channel subunit LRRC8D|leucine rich repeat containing 5|leucine rich repeat containing 8 family member D|leucine-rich repeat-containing protein 5|leucine-rich repeat-containing protein 8D	1	1p22.2	612890	NA	NA	NA	NA	NA	NA	NA	NA	NA	NA	NA	NA	NA	NM_018103	ENSG00000171492	NA	24790029	protein-coding gene	Volume regulated anion channel subunits
0.0149	0.0087	0.0041	0.1085	0.0851	0.0697	KPNA2	karyopherin subunit alpha 2	importin subunit alpha-1|RAG cohort protein 1|importin subunit alpha-2|importin-alpha-P1|karyopherin alpha 2 (RAG cohort 1, importin alpha 1)|pendulin	17	17q24.2	600685	NA	NA	NA	NA	NA	NA	NA	NA	NA	NA	NA	NA	NA	NM_002266	NA	NA	8016130, 7754385	protein-coding gene	Importins|Armadillo repeat containing
0.0149	0.004	0.0082	0.0765	0.0339	0.1025	ATP6V1F	ATPase H+ transporting V1 subunit F	V-type proton ATPase subunit F|ATPase, H+ transporting, lysosomal 14kDa, V1 subunit F|ATPase, vacuolar, 14 kD|H(+)-transporting two-sector ATPase, 14kD subunit|V-ATPase 14 kDa subunit|V-ATPase F subunit|V-ATPase subunit F|adenosinetriphosphatase 14k chain|vacuolar ATP synthase subunit F|vacuolar proton pump F subunit|vacuolar proton pump subunit F	7	7q32.1	607160	NA	NA	NA	NA	NA	NA	NA	NA	NA	NA	NA	NA	NA	NM_004231	ENSG00000128524	3.6.3.14	8581736, 8621738	protein-coding gene	V-type ATPases
0.0149	0.0058	0.0081	-0.0795	-0.0513	-0.1047	RGMB	repulsive guidance molecule BMP co-receptor b	RGM domain family member B|DRG11-responsive axonal guidance and outgrowth of neurite|RGM domain family, member B|repulsive guidance molecule B|repulsive guidance molecule family member b	5	5q15	612687	NA	NA	NA	NA	NA	NA	NA	NA	NA	NA	NA	NA	NA	NM_173670	ENSG00000174136	NA	19324014	protein-coding gene	Repulsive guidance molecule family
0.0149	0.0036	0.0023	-0.0734	-0.0289	-0.0299	NYAP1	neuronal tyrosine phosphorylated phosphoinositide-3-kinase adaptor 1	neuronal tyrosine-phosphorylated phosphoinositide-3-kinase adapter 1	7	7q22.1	615477	NA	NA	NA	NA	NA	NA	NA	NA	NA	NA	NA	NA	NA	NM_173564	ENSG00000166924	NA	21946561	protein-coding gene	NA
0.0149	0.0047	0.0052	-0.0852	-0.044	-0.0762	PRDM8	PR/SET domain 8	PR domain zinc finger protein 8|PR domain 8|PR-domain containing protein 8	4	4q21.21	616639	NA	NA	NA	NA	NA	NA	NA	NA	NA	NA	NA	NA	NA	NA	ENSG00000152784	NA	22284184	protein-coding gene	Lysine methyltransferases|PR/SET domain family
0.0149	0.0042	0.0044	0.1031	0.0326	0.0895	FCGR1A	Fc fragment of IgG receptor Ia	high affinity immunoglobulin gamma Fc receptor I|Fc fragment of IgG, high affinity Ia, receptor (CD64)|Fc fragment of IgG, high affinity Ia, receptor for (CD64)|Fc gamma receptor Ia|Fc-gamma RI|Fc-gamma receptor I A1|IgG Fc receptor I|fc-gamma RIA|fcgammaRIa	1	1q21.2	146760	NA	NA	NA	NA	NA	NA	NA	NA	NA	NA	NA	NA	NA	NM_000566	ENSG00000150337	NA	8697799, 9763663	protein-coding gene	Immunoglobulin like domain containing|CD molecules
0.0149	0.0034	0.007	0.0891	0.0458	0.1112	GRINA	glutamate ionotropic receptor NMDA type subunit associated protein 1	protein lifeguard 1|NMDA receptor glutamate-binding subunit|glutamate [NMDA] receptor-associated protein 1|glutamate receptor, NMDA subtype, glutamate-binding subunit|glutamate receptor, ionotropic, N-methyl D-aspartate-associated protein 1 (glutamate binding)|putative MAPK-activating protein PM02|transmembrane BAX inhibitor motif containing 3|transmembrane BAX inhibitor motif-containing protein 3	8	8q24.3	138251	NA	NA	NA	NA	NA	NA	NA	NA	NA	NA	NA	NA	NA	NM_001009184	ENSG00000178719	NA	1719427, 8406459	protein-coding gene	Transmembrane BAX inhibitor motif containing
0.0149	0.0075	0.007	-0.0728	-0.048	-0.0935	C20orf166	NA	NA	NA	NA	NA	NA	NA	NA	NA	NA	NA	NA	NA	NA	NA	NA	NA	NA	NA	NA	NA	NA	NA	NA
0.0148	0.0046	0.009	0.1105	0.0327	0.1264	IFI30	IFI30, lysosomal thiol reductase	gamma-interferon-inducible lysosomal thiol reductase|gamma-interferon-inducible protein IP-30|interferon gamma-inducible protein 30 preproprotein|interferon, gamma-inducible protein 30|legumaturain	19	19p13.11	604664	NA	NA	NA	NA	NA	NA	NA	NA	NA	NA	NA	NA	NA	NM_006332	ENSG00000216490	NA	3136170, 10639150	protein-coding gene	NA
0.0148	0.003	0.0044	0.0799	0.0511	0.0874	RPN2	ribophorin II	dolichyl-diphosphooligosaccharide--protein glycosyltransferase subunit 2|dolichyl-diphosphooligosaccharide--protein glycosyltransferase 63 kDa subunit|oligosaccharyltransferase complex subunit (non-catalytic)|ribophorin-2	20	20q11.23	180490	NA	NA	NA	NA	NA	NA	NA	NA	NA	NA	NA	NA	NA	NM_002951	ENSG00000118705	NA	NA	protein-coding gene	Oligosaccharyltransferase complex subunits
0.0148	0.0074	0.0019	0.0721	-0.0024	-0.0293	CSNK2A3	casein kinase 2 alpha 3	casein kinase II subunit alpha 3|casein kinase 2, alpha 1 polypeptide pseudogene|casein kinase 2, alpha 3 polypeptide	11	11p15.4	NA	NA	NA	NA	NA	NA	NA	NA	NA	NA	NA	NA	NA	NA	NM_001256686	ENSG00000254598	NA	12102635, 1610905, 20625391	protein-coding gene	NA
0.0148	0.0052	0.0106	-0.0847	-0.0478	-0.1445	PRDM2	PR/SET domain 2	PR domain zinc finger protein 2|GATA-3 binding protein G3B|MTE-binding protein|PR domain 2|PR domain containing 2, with ZNF domain|PR domain-containing protein 2|lysine N-methyltransferase 8|retinoblastoma protein-binding zinc finger protein|retinoblastoma protein-interacting zinc finger protein|zinc finger protein RIZ|zinc-finger DNA-binding protein	1	1p36.21	601196	glioma, colon adenocarcinoma, gastric carcinoma, ovarian carcinoma, HNSCC	NA	TSG	NA	yes	NA	O, F	NA	E, O	NA	NA	NA	NA	NM_012231	ENSG00000116731	NA	7538672	protein-coding gene	Lysine methyltransferases|PR/SET domain family
0.0148	0.0044	0.0101	0.0953	0.041	0.1482	APOE	apolipoprotein E	apolipoprotein E|apolipoprotein E3	19	19q13.32	107741	NA	NA	NA	NA	NA	NA	NA	NA	NA	NA	NA	NA	NA	NM_000041	ENSG00000130203	NA	10662539	protein-coding gene	Apolipoproteins
0.0148	0.0083	0.0045	0.0847	0.0594	0.0648	CDCA2	cell division cycle associated 2	cell division cycle-associated protein 2|protein phosphatase 1, regulatory subunit 81|recruits PP1 onto mitotic chromatin at anaphase protein	8	8p21.2	NA	NA	NA	NA	NA	NA	NA	NA	NA	NA	NA	NA	NA	NA	NM_152562	ENSG00000184661	NA	12188893, 16492807	protein-coding gene	Protein phosphatase 1 regulatory subunits
0.0148	0.0047	0.0049	0.0856	0.0611	0.0767	KNOP1	lysine rich nucleolar protein 1	lysine-rich nucleolar protein 1|family with sequence similarity 191, member A|protein C16orf88|testis-specific gene 118 protein	16	16p12.3	NA	NA	NA	NA	NA	NA	NA	NA	NA	NA	NA	NA	NA	NA	NM_001012991	ENSG00000103550	NA	NA	protein-coding gene	NA
0.0148	0.0027	0.0139	0.0719	0.0144	0.1569	RP11-10A14.4	NA	NA	NA	NA	NA	NA	NA	NA	NA	NA	NA	NA	NA	NA	NA	NA	NA	NA	NA	NA	NA	NA	NA	NA
0.0148	0.0035	0.0067	0.0985	0.0488	0.1197	TIMM10	translocase of inner mitochondrial membrane 10	mitochondrial import inner membrane translocase subunit Tim10|translocase of inner mitochondrial membrane 10 homolog	11	11q12.1	602251	NA	NA	NA	NA	NA	NA	NA	NA	NA	NA	NA	NA	NA	NM_012456	ENSG00000134809	NA	10552927	protein-coding gene	TIM22 complex
0.0148	0.0031	0.006	0.0701	0.0381	0.0939	CD276	CD276 molecule	CD276 antigen|B7 homolog 3|costimulatory molecule	15	15q24.1	605715	NA	NA	NA	NA	NA	NA	NA	NA	NA	NA	NA	NA	NA	NM_025240	ENSG00000103855	NA	11224528, 12055244	protein-coding gene	C2-set domain containing|CD molecules|V-set domain containing
0.0148	0.0042	0.0074	0.0295	0.0083	0.0934	NR1H4	nuclear receptor subfamily 1 group H member 4	bile acid receptor|RXR-interacting protein 14|farnesoid X nuclear receptor|farnesoid X-activated receptor|farnesol receptor HRR-1|retinoid X receptor-interacting protein 14	12	12q23.1	603826	NA	NA	NA	NA	NA	NA	NA	NA	NA	NA	NA	NA	NA	NM_005123	ENSG00000012504	NA	7774010, 9223286	protein-coding gene	Nuclear hormone receptors
0.0148	0.0059	0.0055	-0.0597	-0.0653	-0.0567	GPM6A	glycoprotein M6A	neuronal membrane glycoprotein M6-a	4	4q34.2	601275	NA	NA	NA	NA	NA	NA	NA	NA	NA	NA	NA	NA	NA	NA	ENSG00000150625	NA	8661015, 18574501	protein-coding gene	NA
0.0148	0.0065	0.0043	0.0783	0.064	0.0723	FAM111B	family with sequence similarity 111 member B	protein FAM111B|cancer-associated nucleoprotein	11	11q12.1	615584	NA	NA	NA	NA	NA	NA	NA	NA	NA	NA	NA	NA	NA	NM_198947	ENSG00000189057	NA	24268661	protein-coding gene	NA
0.0148	0.0058	0.0085	-0.0818	-0.0635	-0.1132	ZZEF1	zinc finger ZZ-type and EF-hand domain containing 1	zinc finger ZZ-type and EF-hand domain-containing protein 1|zinc finger, ZZ-type with EF hand domain 1	17	17p13.2	NA	NA	NA	NA	NA	NA	NA	NA	NA	NA	NA	NA	NA	NA	NM_015113	ENSG00000074755	NA	9455477	protein-coding gene	Zinc fingers ZZ-type|EF-hand domain containing
0.0148	0.0051	0.0113	0.0383	0.0541	-0.0061	HIST1H3J	histone cluster 1 H3 family member j	histone H3.1|H3 histone family, member J|histone 1, H3j|histone H3/j|histone cluster 1, H3j	6	6p22.1	602817	NA	NA	NA	NA	NA	NA	NA	NA	NA	NA	NA	NA	NA	NM_003535	ENSG00000197153	NA	9439656, 12408966	protein-coding gene	Histones
0.0148	0.0056	0.0076	-0.0656	-0.0698	-0.0531	CLDN5	claudin 5	claudin-5|transmembrane protein deleted in VCFS|transmembrane protein deleted in velocardiofacial syndrome	22	22q11.21	602101	NA	NA	NA	NA	NA	NA	NA	NA	NA	NA	NA	NA	NA	NM_003277	ENSG00000184113	NA	9441748, 9192844	protein-coding gene	Claudins
0.0147	0.005	0.0063	0.0746	0.0531	0.0632	MRPL3	mitochondrial ribosomal protein L3	39S ribosomal protein L3, mitochondrial|L3mt|MRP-L3|mitochondrial 60S ribosomal protein L3|mitochondrial large ribosomal subunit protein uL3m	3	3q22.1	607118	NA	NA	NA	NA	NA	NA	NA	NA	NA	NA	NA	NA	NA	NM_007208	ENSG00000114686	NA	2891103	protein-coding gene	Mitochondrial ribosomal proteins
0.0147	0.0027	0.0073	0.0841	0.0353	0.1132	RPN1	ribophorin I	dolichyl-diphosphooligosaccharide--protein glycosyltransferase subunit 1|RPN-I|dolichyl-diphosphooligosaccharide-protein glycosyltransferase 67 kDa subunit|oligosaccharyltransferase 1 homolog|oligosaccharyltransferase complex subunit (non-catalytic)|ribophorin-1	3	3q21.3	180470	AML	NA	fusion	MECOM	yes	NA	T	Dom	L	NA	NA	NA	NA	NM_002950	ENSG00000163902	NA	NA	protein-coding gene	Oligosaccharyltransferase complex subunits
0.0147	0.0044	0.0073	0.1005	0.0625	0.1124	SNRPG	small nuclear ribonucleoprotein polypeptide G	small nuclear ribonucleoprotein G|sm protein G|snRNP-G	2	2p13.3	603542	NA	NA	NA	NA	NA	NA	NA	NA	NA	NA	NA	NA	NA	NA	ENSG00000143977	NA	7744013	protein-coding gene	Sm spliceosomal proteins
0.0147	0.0051	0.0044	-0.0594	-0.0587	-0.0637	TMOD1	tropomodulin 1	tropomodulin-1|E-Tmod|e-tropomodulin|erythrocyte tropomodulin	9	9q22.33	190930	NA	NA	NA	NA	NA	NA	NA	NA	NA	NA	NA	NA	NA	NM_003275	ENSG00000136842	NA	1370827, 8661028	protein-coding gene	Tropomodulins
0.0147	0.0054	0.0048	0.0624	0.0345	0.0512	ADAM12	ADAM metallopeptidase domain 12	disintegrin and metalloproteinase domain-containing protein 12|meltrin-alpha|metalloprotease-disintegrin 12 transmembrane	10	10q26.2	602714	NA	NA	NA	NA	NA	NA	NA	NA	NA	NA	NA	NA	NA	NA	ENSG00000148848	NA	9417060, 18342566	protein-coding gene	ADAM metallopeptidase domain containing
0.0147	0.0053	0.0069	-0.0744	-0.056	-0.0594	MYL9	myosin light chain 9	myosin regulatory light polypeptide 9|20 kDa myosin light chain|epididymis secretory sperm binding protein|myosin RLC|myosin regulatory light chain 1|myosin regulatory light chain 2, smooth muscle isoform|myosin regulatory light chain 9|myosin regulatory light chain MRLC1|myosin, light chain 9, regulatory|myosin, light polypeptide 9, regulatory	20	20q11.23	609905	NA	NA	NA	NA	NA	NA	NA	NA	NA	NA	NA	NA	NA	NM_006097	ENSG00000101335	NA	2526655	protein-coding gene	Myosin light chains|EF-hand domain containing
0.0147	0.0072	0.0066	0.0978	0.0705	0.1007	AURKA	aurora kinase A	aurora kinase A|aurora 2|aurora/IPL1-like kinase|aurora/IPL1-related kinase 1|breast tumor-amplified kinase|protein phosphatase 1, regulatory subunit 47|serine/threonine protein kinase 15|serine/threonine-protein kinase 6|serine/threonine-protein kinase aurora-A	20	20q13.2	603072	NA	NA	NA	NA	NA	NA	NA	NA	NA	NA	NA	NA	NA	NM_003600	ENSG00000087586	NA	9174055, 9771714	protein-coding gene	Protein phosphatase 1 regulatory subunits
0.0147	0.0032	0.0026	0.0167	-0.0175	0.0174	AC068620.1	NA	NA	NA	NA	NA	NA	NA	NA	NA	NA	NA	NA	NA	NA	NA	NA	NA	NA	NA	NA	NA	NA	NA	NA
0.0147	0.0037	0.007	0.1232	0.0436	0.1138	VPS33A	VPS33A, CORVET/HOPS core subunit	vacuolar protein sorting-associated protein 33A|vacuolar protein sorting 33 homolog A|vacuolar protein sorting 33A	12	12q24.31	610034	NA	NA	NA	NA	NA	NA	NA	NA	NA	NA	NA	NA	NA	NA	ENSG00000139719	NA	11250079, 26463206	protein-coding gene	CORVET complex|HOPS complex
0.0147	0.0033	0.0026	0.0065	0.0015	-0.0294	RP11-598P20.5	NA	NA	NA	NA	NA	NA	NA	NA	NA	NA	NA	NA	NA	NA	NA	NA	NA	NA	NA	NA	NA	NA	NA	NA
0.0147	0.0056	0.0054	-0.0816	-0.0576	-0.0786	ANGPTL7	angiopoietin like 7	angiopoietin-related protein 7|angiopoietin-like factor (CDT6)|angiopoietin-like protein 7|cornea-derived transcript 6 protein	1	1p36.22	NA	NA	NA	NA	NA	NA	NA	NA	NA	NA	NA	NA	NA	NA	NM_021146	ENSG00000171819	NA	9727400, 11682471	protein-coding gene	Fibrinogen C domain containing|Angiopoietin like
0.0147	0.0051	0.0038	0.0929	0.0418	0.0765	CSTF1	cleavage stimulation factor subunit 1	cleavage stimulation factor subunit 1|CF-1 50 kDa subunit|CSTF 50 kDa subunit|cleavage stimulation factor 50 kDa subunit|cleavage stimulation factor, 3' pre-RNA, subunit 1, 50kD|cleavage stimulation factor, 3' pre-RNA, subunit 1, 50kDa	20	20q13.2-q13.31	600369	NA	NA	NA	NA	NA	NA	NA	NA	NA	NA	NA	NA	NA	NM_001033521	ENSG00000101138	NA	1358884, 11257228	protein-coding gene	Cleavage stimulation factor subunits|WD repeat domain containing
0.0147	0.0052	0.0049	-0.0517	-0.0614	-0.0763	RSPO3	R-spondin 3	R-spondin-3|R-spondin 3 homolog|protein with TSP type-1 repeat|roof plate-specific spondin-3|thrombospondin type-1 domain-containing protein 2|thrombospondin, type I, domain containing 2	6	6q22.33	610574	colorectal	NA	oncogene, fusion	PTPRK	yes	NA	T	Dom	E	NA	NA	NA	NA	NM_032784	ENSG00000146374	NA	10842357, 15469841	protein-coding gene	Endogenous ligands
0.0147	0.0042	0.0058	-0.0898	-0.0247	-0.0762	CRNN	cornulin	cornulin|53 kDa putative calcium-binding protein|53 kDa squamous epithelial-induced stress protein|58 kDa heat shock protein|squamous epithelial heat shock protein 53|tumor-related protein	1	1q21.3	611312	NA	NA	NA	NA	NA	NA	NA	NA	NA	NA	NA	NA	NA	NM_016190	ENSG00000143536	NA	11056050, 15854041	protein-coding gene	S100 fused type protein family|EF-hand domain containing|Late cornified envelope proteins
0.0147	0.0058	0.0069	-0.0553	-0.0658	-0.0562	CCL14	C-C motif chemokine ligand 14	C-C motif chemokine 14|chemokine (C-C motif) ligand 14|chemokine CC-1/CC-3|chemokine CC-3|hemofiltrate CC chemokine 1|new CC chemokine 2|small inducible cytokine subfamily A (Cys-Cys), member 14|small-inducible cytokine A14	17	17q12	601392	NA	NA	NA	NA	NA	NA	NA	NA	NA	NA	NA	NA	NA	NM_032962	ENSG00000276409	NA	8661057	protein-coding gene	Chemokine ligands|Endogenous ligands
0.0147	0.0043	0.0091	-0.0739	-0.0558	-0.1194	MAGI1	membrane associated guanylate kinase, WW and PDZ domain containing 1	membrane-associated guanylate kinase, WW and PDZ domain-containing protein 1|BAI1-associated protein 1|WW domain-containing protein 3|atrophin-1-interacting protein 3|membrane-associated guanylate kinase inverted 1|trinucleotide repeat-containing gene 19 protein	3	3p14.1	602625	NA	NA	NA	NA	NA	NA	NA	NA	NA	NA	NA	NA	NA	NM_004742	ENSG00000151276	NA	9647739, 9225980	protein-coding gene	Trinucleotide repeat containing|Membrane associated guanylate kinases|PDZ domain containing
0.0147	0.0053	0.0078	0.0943	0.0622	0.0647	VBP1	VHL binding protein 1	prefoldin subunit 3|von Hippel-Lindau binding protein 1	X	Xq28	300133	NA	NA	NA	NA	NA	NA	NA	NA	NA	NA	NA	NA	NA	NA	ENSG00000155959	NA	8674032, 9339366	protein-coding gene	Prefoldin subunits
0.0147	0.0059	0.0103	0.0803	0.0629	0.1322	SYNGR4	synaptogyrin 4	synaptogyrin-4|testis tissue sperm-binding protein Li 72n	19	19q13.33	608373	NA	NA	NA	NA	NA	NA	NA	NA	NA	NA	NA	NA	NA	NA	ENSG00000105467	NA	NA	protein-coding gene	Synaptogyrins
0.0146	0.0034	0.0058	-0.0182	-0.0316	-0.0213	JUND	JunD proto-oncogene, AP-1 transcription factor subunit	transcription factor jun-D|JunD-FL isoform|activator protein 1|jun D proto-oncogene	19	19p13.11	165162	NA	NA	NA	NA	NA	NA	NA	NA	NA	NA	NA	NA	NA	NM_005354	ENSG00000130522	NA	2112242, 1903194	protein-coding gene	Basic leucine zipper proteins|Jun transcription factor family
0.0146	0.0064	0.0089	-0.1058	-0.0773	-0.1078	DLG2	discs large MAGUK scaffold protein 2	disks large homolog 2|DLG2 protein isoform|channel-associated protein of synapse-110|channel-associated protein of synapses, 110kDa|discs, large homolog 2, chapsyn-110|postsynaptic density protein PSD-93|protein phosphatase 1, regulatory subunit 58	11	11q14.1	603583	NA	NA	NA	NA	NA	NA	NA	NA	NA	NA	NA	NA	NA	NM_001364	ENSG00000150672	NA	8755482, 9806853	protein-coding gene	Protein phosphatase 1 regulatory subunits|Membrane associated guanylate kinases|PDZ domain containing
0.0146	0.0042	0.011	0.0627	-0.0011	0.1308	AC008948.1	NA	NA	NA	NA	NA	NA	NA	NA	NA	NA	NA	NA	NA	NA	NA	NA	NA	NA	NA	NA	NA	NA	NA	NA
0.0146	0.0044	0.0039	-0.0621	-0.0468	-0.0625	MAPK4	mitogen-activated protein kinase 4	mitogen-activated protein kinase 4|Erk3-related|MAP kinase isoform p63|MAPK 4|extracellular signal-regulated kinase 4	18	18q21.1-q21.2	176949	NA	NA	NA	NA	NA	NA	NA	NA	NA	NA	NA	NA	NA	NM_002747	ENSG00000141639	NA	8290275	protein-coding gene	Mitogen-activated protein kinases
0.0146	0.0077	0.0163	0.0477	0.065	0.0209	HIST1H3B	histone cluster 1 H3 family member b	histone H3.1|H3 histone family, member L|histone 1, H3b|histone H3/l|histone cluster 1, H3b	6	6p22.2	602819	glioma	NA	oncogene	NA	yes	NA	Mis	Dom	O	NA	NA	NA	NA	NM_003537	ENSG00000274267	NA	6647026, 9119399, 12408966	protein-coding gene	Histones
0.0146	0.0045	0.0056	-0.0525	-0.0619	-0.0539	GPR133	NA	NA	NA	NA	NA	NA	NA	NA	NA	NA	NA	NA	NA	NA	NA	NA	NA	NA	NA	NA	NA	NA	NA	NA
0.0146	0.0034	0.0059	0.1135	0.0459	0.0953	SLC39A1	solute carrier family 39 member 1	zinc transporter ZIP1|solute carrier family 39 (zinc transporter), member 1|solute carrier family 39 (zinc transporter), member 3|zrt- and Irt-like protein 1	1	1q21.3	604740	NA	NA	NA	NA	NA	NA	NA	NA	NA	NA	NA	NA	NA	NM_014437	ENSG00000143570	NA	10610721, 10681536	protein-coding gene	MicroRNA protein coding host genes|Solute carriers
0.0146	0.0085	0.0052	0.0817	0.0725	0.0745	CDC25C	cell division cycle 25C	M-phase inducer phosphatase 3|dual specificity phosphatase CDC25C|mitosis inducer CDC25|phosphotyrosine phosphatase|protein phosphatase 1, regulatory subunit 60	5	5q31.2	157680	NA	NA	NA	NA	NA	NA	NA	NA	NA	NA	NA	NA	NA	NA	ENSG00000158402	NA	1703321	protein-coding gene	Protein phosphatase 1 regulatory subunits|Class III Cys-based CDC25 phosphatases
0.0146	0.0048	0.0073	-0.0871	-0.0535	-0.1065	AK3	adenylate kinase 3	GTP:AMP phosphotransferase AK3, mitochondrial|GTP:AMP phosphotransferase, mitochondrial|adenylate kinase 3 alpha-like 1|adenylate kinase 6, adenylate kinase 3 like 1	9	9p24.1	609290	NA	NA	NA	NA	NA	NA	NA	NA	NA	NA	NA	NA	NA	NM_016282	ENSG00000147853	NA	8288, 182062	protein-coding gene	Adenylate kinases
0.0146	0.0057	0.0063	-0.0544	-0.071	-0.0601	GRK5	G protein-coupled receptor kinase 5	G protein-coupled receptor kinase 5|g protein-coupled receptor kinase GRK5	10	10q26.11	600870	NA	NA	NA	NA	NA	NA	NA	NA	NA	NA	NA	NA	NA	NM_005308	ENSG00000198873	NA	7685906	protein-coding gene	MicroRNA protein coding host genes|AGC family kinases
0.0146	0.004	0.007	-0.0412	-0.0239	0.0043	GIF	NA	NA	NA	NA	NA	NA	NA	NA	NA	NA	NA	NA	NA	NA	NA	NA	NA	NA	NA	NA	NA	NA	NA	NA
0.0146	0.0076	0.0053	0.0913	0.0788	0.0808	CENPA	centromere protein A	histone H3-like centromeric protein A|centromere autoantigen A|centromere protein A, 17kDa|centromere-specific histone	2	2p23.3	117139	NA	NA	NA	NA	NA	NA	NA	NA	NA	NA	NA	NA	NA	NM_001809	ENSG00000115163	NA	NA	protein-coding gene	Constitutive centromere associated network
0.0146	0.0034	0.0033	0.0252	0.0157	0.0338	GNAT2	G protein subunit alpha transducin 2	guanine nucleotide-binding protein G(t) subunit alpha-2|cone-type transducin alpha subunit|guanine nucleotide binding protein (G protein), alpha transducing activity polypeptide 2|transducin alpha-2 chain|transducin, cone-specific, alpha polypeptide	1	1p13.3	139340	NA	NA	NA	NA	NA	NA	NA	NA	NA	NA	NA	NA	NA	NM_005272	ENSG00000134183	NA	8406495	protein-coding gene	G protein subunits alpha, group i
0.0146	0.0053	0.013	0.0712	0.0375	0.1751	TMEM208	transmembrane protein 208	transmembrane protein 208	16	16q22.1	NA	NA	NA	NA	NA	NA	NA	NA	NA	NA	NA	NA	NA	NA	NM_014187	ENSG00000168701	NA	11042152	protein-coding gene	NA
0.0146	0.0075	0.0042	0.0978	0.0673	0.0808	DTL	denticleless E3 ubiquitin protein ligase homolog	denticleless protein homolog|DDB1- and CUL4-associated factor 2|RA-regulated nuclear matrix-associated protein|lethal(2) denticleless protein homolog|retinoic acid-regulated nuclear matrix-associated protein	1	1q32.3	610617	NA	NA	NA	NA	NA	NA	NA	NA	NA	NA	NA	NA	NA	NM_016448	ENSG00000143476	NA	11278750	protein-coding gene	DDB1 and CUL4 associated factors|WD repeat domain containing|MicroRNA protein coding host genes
0.0146	0.0063	0.0084	-0.0892	-0.0612	-0.1055	PDE5A	phosphodiesterase 5A	cGMP-specific 3',5'-cyclic phosphodiesterase|cGMP-binding cGMP-specific 3',5'-cyclic nucleotide phosphodiesterase|cGMP-specific phosphodiesterase PDE5A2|cGMP-specific phosphodiesterase type 5A|phosphodiesterase 5A, cGMP-specific|phosphodiesterase isozyme 5	4	4q26	603310	NA	NA	NA	NA	NA	NA	NA	NA	NA	NA	NA	NA	NA	NM_001083	ENSG00000138735	3.1.4.17	9714779, 9642111	protein-coding gene	Phosphodiesterases
0.0146	0.0048	0.0072	-0.0808	-0.0472	-0.101	MYOT	myotilin	myotilin|57 kDa cytoskeletal protein|myofibrillar titin-like Ig domains protein|titin immunoglobulin domain protein (myotilin)	5	5q31.2	604103	NA	NA	NA	NA	NA	NA	NA	NA	NA	NA	NA	NA	NA	NM_006790	ENSG00000120729	NA	10486214, 10369880	protein-coding gene	I-set domain containing
0.0146	0.0051	0.0037	-0.0041	-0.0453	-0.0201	ZFPM2	zinc finger protein, FOG family member 2	zinc finger protein ZFPM2|FOG-2|Friend of GATA2|friend of GATA 2|friend of GATA protein 2|transcription factor GATA4, modulator of|zinc finger protein 89B|zinc finger protein, multitype 2	8	8q23.1	603693	NA	NA	NA	NA	NA	NA	NA	NA	NA	NA	NA	NA	NA	NA	ENSG00000169946	NA	9927675, 10438528	protein-coding gene	SET domain containing|Zinc fingers C2HC-type|Zinc fingers C2H2-type
0.0146	0.0046	0.0045	-0.0282	0.0056	-0.0255	FOLH1	folate hydrolase 1	glutamate carboxypeptidase 2|N-acetylated alpha-linked acidic dipeptidase 1|N-acetylated-alpha-linked acidic dipeptidase I|NAALADase I|cell growth-inhibiting gene 27 protein|folylpoly-gamma-glutamate carboxypeptidase|glutamate carboxylase II|glutamate carboxypeptidase II|membrane glutamate carboxypeptidase|prostate specific membrane antigen variant F|pteroylpoly-gamma-glutamate carboxypeptidase	11	11p11.12	600934	NA	NA	NA	NA	NA	NA	NA	NA	NA	NA	NA	NA	NA	NM_004476	ENSG00000086205	3.4.17.21	9838072	protein-coding gene	NA
0.0145	0.0075	0.0095	-0.083	-0.0695	-0.1178	LRRFIP1	LRR binding FLII interacting protein 1	leucine-rich repeat flightless-interacting protein 1|GC-binding factor 2|LRR FLII-interacting protein 1|NEDD8-conjugating enzyme|TAR RNA-interacting protein|leucine rich repeat (in FLII) interacting protein 1	2	2q37.3	603256	NA	NA	NA	NA	NA	NA	NA	NA	NA	NA	NA	NA	NA	NM_004735	ENSG00000124831	NA	9705290, 9525888, 16199883	protein-coding gene	NA
0.0145	0.0054	0.0054	-0.1028	-0.0555	-0.0797	TMEM178A	transmembrane protein 178A	transmembrane protein 178A|transmembrane protein 178	2	2p22.1	NA	NA	NA	NA	NA	NA	NA	NA	NA	NA	NA	NA	NA	NA	NM_152390	ENSG00000152154	NA	12975309	protein-coding gene	NA
0.0145	0.0038	0.0023	-0.0806	-0.027	-0.0346	HMGB4	high mobility group box 4	high mobility group protein B4|HMG2 like	1	1p35.1	617285	NA	NA	NA	NA	NA	NA	NA	NA	NA	NA	NA	NA	NA	NM_145205	ENSG00000176256	NA	NA	protein-coding gene	Canonical high mobility group
0.0145	0.0071	0.0066	0.0978	0.0703	0.1096	ASF1B	anti-silencing function 1B histone chaperone	histone chaperone ASF1B|ASF1 anti-silencing function 1 homolog B|CCG1-interacting factor A-II|anti-silencing function protein 1 homolog B|hAsf1|hAsf1b|hCIA-II	19	19p13.12	609190	NA	NA	NA	NA	NA	NA	NA	NA	NA	NA	NA	NA	NA	NM_018154	ENSG00000105011	NA	11897662, 11470414	protein-coding gene	NA
0.0145	0.0053	0.0065	-0.0848	-0.0236	-0.0841	PRAC1	PRAC1 small nuclear protein	small nuclear protein PRAC1|prostate cancer susceptibility candidate 1|prostate cancer susceptibility candidate protein 1|prostate, rectum and colon expressed gene protein|small nuclear protein PRAC	17	17q21.32	609819	NA	NA	NA	NA	NA	NA	NA	NA	NA	NA	NA	NA	NA	NM_032391	ENSG00000159182	NA	11340635	protein-coding gene	NA
0.0145	0.0039	0.0046	-0.0466	-0.0209	-0.0342	DLX1	distal-less homeobox 1	homeobox protein DLX-1|distal-less homeo box 1	2	2q31.1	600029	NA	NA	NA	NA	NA	NA	NA	NA	NA	NA	NA	NA	NA	NM_178120	ENSG00000144355	NA	7907794	protein-coding gene	NKL subclass homeoboxes and pseudogenes
0.0145	0.0054	0.0059	-0.0944	-0.0576	-0.0614	PHYHIP	phytanoyl-CoA 2-hydroxylase interacting protein	phytanoyl-CoA hydroxylase-interacting protein|DYRK1A interacting protein 3|PAHX-AP1|phytanoyl-CoA alpha-hydroxylase associated protein|phytanoyl-CoA hydroxylase-associated protein 1	8	8p21.3	608511	NA	NA	NA	NA	NA	NA	NA	NA	NA	NA	NA	NA	NA	NM_014759	ENSG00000168490	NA	9039502, 10686344	protein-coding gene	NA
0.0145	0.0041	0.0047	-0.0586	-0.0191	-0.0555	NKX3-1	NK3 homeobox 1	homeobox protein Nkx-3.1|NK homeobox, family 3, A|NK3 transcription factor homolog A|NK3 transcription factor related, locus 1|homeobox protein NK-3 homolog A	8	8p21.2	602041	NA	NA	NA	NA	NA	NA	NA	NA	NA	NA	NA	NA	NA	NA	ENSG00000167034	NA	9226374	protein-coding gene	NKL subclass homeoboxes and pseudogenes
0.0145	0.003	0.0087	0.0644	-0.0078	0.1166	SLCO4C1	solute carrier organic anion transporter family member 4C1	solute carrier organic anion transporter family member 4C1|organic anion transporter M1|solute carrier family 21 member 20	5	5q21.1	609013	NA	NA	NA	NA	NA	NA	NA	NA	NA	NA	NA	NA	NA	NM_180991	ENSG00000173930	NA	NA	protein-coding gene	Solute carriers
0.0145	0.005	0.0064	0.0745	0.0337	0.0959	PKD2L1	polycystin 2 like 1, transient receptor potential cation channel	polycystic kidney disease 2-like 1 protein|polycystin-2 homolog|polycystin-2L1|polycystin-L|polycystin-L1|transient receptor potential cation channel, subfamily P, member 3	10	10q24.31	604532	NA	NA	NA	NA	NA	NA	NA	NA	NA	NA	NA	NA	NA	NM_016112	ENSG00000107593	NA	9878261, 9748274	protein-coding gene	Transient receptor potential cation channels
0.0145	0.0053	0.0084	0.1435	0.0806	0.1322	PIGC	phosphatidylinositol glycan anchor biosynthesis class C	phosphatidylinositol N-acetylglucosaminyltransferase subunit C|PIG-C|phosphatidylinositol-glycan biosynthesis, class C protein	1	1q24.3	601730	NA	NA	NA	NA	NA	NA	NA	NA	NA	NA	NA	NA	NA	NM_153747	ENSG00000135845	2.4.1.198	8806613, 9325057	protein-coding gene	Phosphatidylinositol glycan anchor biosynthesis
0.0145	0.0036	0.0061	-0.0405	-0.0404	0.0165	PSAPL1	prosaposin like 1 (gene/pseudogene)	proactivator polypeptide-like 1|prosaposin-like 1|prosaposin-like protein 1	4	4p16.1	NA	NA	NA	NA	NA	NA	NA	NA	NA	NA	NA	NA	NA	NA	NA	ENSG00000178597	NA	NA	protein-coding gene	NA
0.0145	0.0042	0.0052	-0.0797	-0.0488	-0.082	INSC	INSC, spindle orientation adaptor protein	protein inscuteable homolog|inscuteable homolog|inscuteable spindle orientation adaptor protein	11	11p15.2	610668	NA	NA	NA	NA	NA	NA	NA	NA	NA	NA	NA	NA	NA	NM_001031853	ENSG00000188487	NA	16458856	protein-coding gene	Armadillo-like helical domain containing
0.0145	0.006	0.0031	0.094	0.0344	0.057	AC013449.1	NA	NA	NA	NA	NA	NA	NA	NA	NA	NA	NA	NA	NA	NA	NA	NA	NA	NA	NA	NA	NA	NA	NA	NA
0.0145	0.0048	0.0107	0.1095	0.0501	0.1504	ZC3HC1	zinc finger C3HC-type containing 1	nuclear-interacting partner of ALK|hematopoietic stem/progenitor cell protein 216|nuclear interacting partner of anaplastic lymphoma kinase (ALK)	7	7q32.2	NA	NA	NA	NA	NA	NA	NA	NA	NA	NA	NA	NA	NA	NA	NM_016478	ENSG00000091732	NA	11042152	protein-coding gene	Zinc fingers
0.0145	0.0044	0.0111	0.1198	0.0637	0.1197	CCDC87	coiled-coil domain containing 87	coiled-coil domain-containing protein 87	11	11q13.2	NA	NA	NA	NA	NA	NA	NA	NA	NA	NA	NA	NA	NA	NA	NM_018219	ENSG00000182791	NA	12477932	protein-coding gene	NA
0.0144	0.0035	0.0045	0.0762	0.0228	0.0733	LRP2	LDL receptor related protein 2	low-density lipoprotein receptor-related protein 2|Heymann nephritis antigen homolog|calcium sensor protein|glycoprotein 330|megalin	2	2q31.1	600073	NA	NA	NA	NA	NA	NA	NA	NA	NA	NA	NA	NA	NA	NM_004525	ENSG00000081479	NA	7959795	protein-coding gene	Low density lipoprotein receptors
0.0144	0.0053	0.0038	-0.0697	-0.0638	-0.0567	BVES	blood vessel epicardial substance	blood vessel epicardial substance|popeye domain-containing protein 1	6	6q21	604577	NA	NA	NA	NA	NA	NA	NA	NA	NA	NA	NA	NA	NA	NM_147147	ENSG00000112276	NA	10441744, 10882522	protein-coding gene	NA
0.0144	0.0031	0.0144	0.0695	0.0194	0.1578	ACY3	aminoacylase 3	N-acyl-aromatic-L-amino acid amidohydrolase (carboxylate-forming)|HCV core-binding protein 1|acylase III|aspartoacylase (aminoacylase) 3|aspartoacylase (aminocyclase) 3|aspartoacylase-2|hepatitis C virus core-binding protein 1	11	11q13.2	614413	NA	NA	NA	NA	NA	NA	NA	NA	NA	NA	NA	NA	NA	NM_080658	ENSG00000132744	3.5.1.114	14656720	protein-coding gene	NA
0.0144	0.0038	0.0047	-0.0613	-0.0427	-0.0687	KCNMB1	potassium calcium-activated channel subfamily M regulatory beta subunit 1	calcium-activated potassium channel subunit beta-1|BK channel beta subunit 1|BK channel subunit beta-1|MaxiK channel beta-subunit 1|big potassium channel beta subunit 1|calcium-activated potassium channel, subfamily M subunit beta-1|charybdotoxin receptor subunit beta-1|large conductance Ca2+-activated K+ channel beta 1 subunit|maxi K channel subunit beta-1|potassium channel subfamily M regulator…	5	5q35.1	603951	NA	NA	NA	NA	NA	NA	NA	NA	NA	NA	NA	NA	{Hypertension, diastolic, resistance to}, 608622 (3), Autosomal dominant	NA	ENSG00000145936	NA	8799178, 9888999	protein-coding gene	Potassium calcium-activated channel subfamily M regulatory beta subunits
0.0144	0.0053	0.01	0.1266	0.0644	0.1465	RNF113A	ring finger protein 113A	E3 ubiquitin-protein ligase RNF113A|cwc24 homolog|zinc finger protein 183 (RING finger, C3HC4 type)	X	Xq24	300951	NA	NA	NA	NA	NA	NA	NA	NA	NA	NA	NA	NA	NA	NM_006978	ENSG00000125352	NA	9224902	protein-coding gene	NTC associated proteins|Spliceosomal Bact complex|Spliceosomal P complex|Spliceosomal C complex|Ring finger proteins
0.0144	0.0054	0.004	0.0812	0.0453	0.0712	CCT5	chaperonin containing TCP1 subunit 5	T-complex protein 1 subunit epsilon|chaperonin containing TCP1, subunit 5 (epsilon)|epididymis secretory protein Li 69	5	5p15.2	610150	NA	NA	NA	NA	NA	NA	NA	NA	NA	NA	NA	NA	NA	NA	ENSG00000150753	NA	NA	protein-coding gene	Chaperonins
0.0144	0.0058	0.0066	0.1038	0.0719	0.0526	EPRS	glutamyl-prolyl-tRNA synthetase	bifunctional glutamate/proline--tRNA ligase|bifunctional aminoacyl-tRNA synthetase|cell proliferation-inducing gene 32 protein|glutamate tRNA ligase|glutamatyl-prolyl-tRNA synthetase|glutaminyl-tRNA synthetase|proliferation-inducing gene 32 protein|proliferation-inducing protein 32|proline-tRNA ligase|prolyl-tRNA synthetase	1	1q41	138295	NA	NA	NA	NA	NA	NA	NA	NA	NA	NA	NA	NA	NA	NM_004446	ENSG00000136628	6.1.1.15, 6.1.1.17	1988429	protein-coding gene	Aminoacyl tRNA synthetases, Class I|Aminoacyl tRNA synthetases, Class II
0.0144	0.0072	0.0099	0.1304	0.0805	0.1447	IPO9	importin 9	importin-9|ran-binding protein 9|ranBP9	1	1q32.1	NA	NA	NA	NA	NA	NA	NA	NA	NA	NA	NA	NA	NA	NA	NM_018085	ENSG00000198700	NA	11823430, 10574461	protein-coding gene	Importins|MicroRNA protein coding host genes
0.0144	0.0034	0.0095	-0.0934	-0.0143	-0.1423	RBM6	RNA binding motif protein 6	RNA-binding protein 6|RNA-binding protein DEF-3|lung cancer antigen NY-LU-12|lung cancer protooncogene 11	3	3p21.31	606886	NA	NA	NA	NA	NA	NA	NA	NA	NA	NA	NA	NA	NA	NM_005777	ENSG00000004534	NA	10352938	protein-coding gene	RNA binding motif containing|G-patch domain containing
0.0144	0.0068	0.0096	-0.0708	-0.0682	-0.1108	LRCH2	leucine rich repeats and calponin homology domain containing 2	leucine-rich repeat and calponin homology domain-containing protein 2|leucine-rich repeats and calponin homology (CH) domain containing 2	X	Xq23	NA	NA	NA	NA	NA	NA	NA	NA	NA	NA	NA	NA	NA	NA	NM_020871	ENSG00000130224	NA	10819331	protein-coding gene	NA
0.0144	0.0042	0.0058	-0.0941	-0.0315	-0.0666	ACPP	acid phosphatase, prostate	prostatic acid phosphatase|TMPase|ecto-5'-nucleotidase|prostatic acid phosphotase|thiamine monophosphatase	3	3q22.1	171790	NA	NA	NA	NA	NA	NA	NA	NA	NA	NA	NA	NA	NA	NM_001099	ENSG00000014257	3.1.3.2	1375464, 2842184	protein-coding gene	Acid phosphatases
0.0144	0.0062	0.0094	0.0407	0.0161	0.0758	HOGA1	4-hydroxy-2-oxoglutarate aldolase 1	4-hydroxy-2-oxoglutarate aldolase, mitochondrial|DHDPS-like protein|N-acetylneuraminate pyruvate lyase 2 (putative)|dihydrodipicolinate synthase-like, mitochondrial|dihydrodipicolinate synthetase homolog 2|probable 2-keto-4-hydroxyglutarate aldolase|probable 4-hydroxy-2-oxoglutarate aldolase, mitochondrial|probable KHG-aldolase|protein 569272	10	10q24.2	613597	NA	NA	NA	NA	NA	NA	NA	NA	NA	NA	NA	NA	NA	NM_138413	ENSG00000241935	NA	20797690	protein-coding gene	NA
0.0144	0.0058	0.0062	-0.0487	-0.0714	-0.088	FHL5	four and a half LIM domains 5	four and a half LIM domains protein 5|LIM protein ACT|activator of cAMP-responsive element modulator (CREM) in testis|activator of cAMP-responsive element modulator in testis	6	6q16.1	605126	NA	NA	NA	NA	NA	NA	NA	NA	NA	NA	NA	NA	NA	NM_020482	ENSG00000112214	NA	NA	protein-coding gene	LIM domain containing
0.0144	0.0066	0.0059	0.074	0.0619	0.0781	NEIL3	nei like DNA glycosylase 3	endonuclease 8-like 3|DNA glycosylase FPG2|DNA glycosylase hFPG2|DNA glycosylase/AP lyase Neil3|endonuclease VIII-like 3|nei endonuclease VIII-like 3|nei-like protein 3|zinc finger, GRF-type containing 3	4	4q34.3	608934	NA	NA	NA	NA	NA	NA	NA	NA	NA	NA	NA	NA	NA	NM_018248	ENSG00000109674	3.2.2.-, 4.2.99.18	12713815, 12509226, 19170771, 23755964	protein-coding gene	DNA glycosylases|Zinc fingers RANBP2-type |Zinc fingers GRF-type
0.0144	0.0037	0.0129	0.1432	0.0616	0.1994	COMMD9	COMM domain containing 9	COMM domain-containing protein 9	11	11p13	612299	NA	NA	NA	NA	NA	NA	NA	NA	NA	NA	NA	NA	NA	NM_014186	ENSG00000110442	NA	15799966	protein-coding gene	COMM domain containing|CCC complex
0.0144	0.0031	0.0019	-0.0624	-0.0201	-0.0246	PNLIPRP1	pancreatic lipase related protein 1	inactive pancreatic lipase-related protein 1	10	10q25.3	604422	NA	NA	NA	NA	NA	NA	NA	NA	NA	NA	NA	NA	NA	NM_006229	ENSG00000187021	NA	1379598	protein-coding gene	NA
0.0144	0.0039	0.007	0.0888	0.0544	0.1184	DNAJB11	DnaJ heat shock protein family (Hsp40) member B11	dnaJ homolog subfamily B member 11|APOBEC1-binding protein 2|DnaJ (Hsp40) homolog, subfamily B, member 11|DnaJ protein 9|ER-associated DNAJ protein 3|ER-associated Hsp40 co-chaperone|ER-resident protein ERdj3|PWP1-interacting protein 4|endoplasmic reticulum DNA J domain-containing protein 3	3	3q27.3	611341	NA	NA	NA	NA	NA	NA	NA	NA	NA	NA	NA	NA	NA	NA	ENSG00000090520	NA	10827079, 11147971	protein-coding gene	DNAJ (HSP40) heat shock proteins
0.0144	0.0065	0.0052	-0.094	-0.0557	-0.0918	CKB	creatine kinase B	creatine kinase B-type|brain creatine kinase|creatine kinase B chain|creatine kinase brain|creatine kinase brain-type|creatine phosphokinase B-type|epididymis luminal protein 211|epididymis secretory protein Li 29	14	14q32.33	123280	NA	NA	NA	NA	NA	NA	NA	NA	NA	NA	NA	NA	NA	NA	ENSG00000166165	2.7.3.2	25810257	protein-coding gene	NA
0.0144	0.0049	0.0074	0.0442	-0.0035	0.0873	ACSM5	acyl-CoA synthetase medium chain family member 5	acyl-coenzyme A synthetase ACSM5, mitochondrial	16	16p12.3	614361	NA	NA	NA	NA	NA	NA	NA	NA	NA	NA	NA	NA	NA	NM_017888	ENSG00000183549	NA	17762044	protein-coding gene	Acyl-CoA synthetase family
0.0144	0.0048	0.0085	0.075	0.0324	0.0837	GNGT1	G protein subunit gamma transducin 1	guanine nucleotide-binding protein G(T) subunit gamma-T1|guanine nucleotide binding protein (G protein), gamma transducing activity polypeptide 1|transducin gamma chain	7	7q21.3	189970	NA	NA	NA	NA	NA	NA	NA	NA	NA	NA	NA	NA	NA	NM_021955	ENSG00000127928	NA	8661128	protein-coding gene	G protein subunits gamma
0.0144	0.0054	0.0136	0.119	0.0833	0.1706	PSMB3	proteasome subunit beta 3	proteasome subunit beta type-3|epididymis secretory sperm binding protein|proteasome (prosome, macropain) subunit, beta type, 3|proteasome chain 13|proteasome component C10-II|proteasome theta chain	17	17q12	602176	NA	NA	NA	NA	NA	NA	NA	NA	NA	NA	NA	previously assigned to 2q35	NA	NM_002795	ENSG00000277791	NA	7918633	protein-coding gene	Proteasome
0.0144	0.003	0.0038	-0.0294	-0.0052	0.0017	RAB3B	RAB3B, member RAS oncogene family	ras-related protein Rab-3B|brain antigen RAB3B	1	1p32.3	179510	NA	NA	NA	NA	NA	NA	NA	NA	NA	NA	NA	NA	NA	NM_002867	ENSG00000169213	NA	NA	protein-coding gene	RAB, member RAS oncogene GTPases
0.0144	0.0054	0.0079	-0.0714	-0.0361	-0.1117	SNTG2	syntrophin gamma 2	gamma-2-syntrophin|syntrophin-5	2	2p25.3	608715	NA	NA	NA	NA	NA	NA	NA	NA	NA	NA	NA	NA	NA	NM_018968	ENSG00000172554	NA	10747910	protein-coding gene	PDZ domain containing
0.0143	0.0025	0.0064	0.0557	-0.0023	0.0819	CXorf30	NA	NA	NA	NA	NA	NA	NA	NA	NA	NA	NA	NA	NA	NA	NA	NA	NA	NA	NA	NA	NA	NA	NA	NA
0.0143	0.0035	0.004	-0.0431	-0.0443	-0.0226	SLC17A7	solute carrier family 17 member 7	vesicular glutamate transporter 1|brain-specific Na(+)-dependent inorganic phosphate cotransporter|brain-specific Na-dependent inorganic phosphate cotransporter|solute carrier family 17 (sodium-dependent inorganic phosphate cotransporter), member 7|solute carrier family 17 (vesicular glutamate transporter), member 7	19	19q13.33	605208	NA	NA	NA	NA	NA	NA	NA	NA	NA	NA	NA	NA	NA	NA	ENSG00000104888	NA	8632143, 10820226	protein-coding gene	Solute carriers
0.0143	0.0051	0.0116	-0.0818	-0.0635	-0.1485	CSRNP1	cysteine and serine rich nuclear protein 1	cysteine/serine-rich nuclear protein 1|AXIN1 up-regulated 1|TGF-beta-induced apoptosis protein 3|axin-1 up-regulated gene 1 protein	3	3p22.2	606458	NA	NA	NA	NA	NA	NA	NA	NA	NA	NA	NA	NA	NA	NM_033027	ENSG00000144655	NA	11526492, 17726538	protein-coding gene	NA
0.0143	0.0053	0.0057	-0.0479	-0.0636	-0.065	FAM110D	family with sequence similarity 110 member D	protein FAM110D|glycine/arginine-rich protein 1	1	1p36.11	NA	NA	NA	NA	NA	NA	NA	NA	NA	NA	NA	NA	NA	NA	NM_024869	ENSG00000197245	NA	12477932	protein-coding gene	NA
0.0143	0.0061	0.0113	0.1176	0.0798	0.1637	APEX2	apurinic/apyrimidinic endodeoxyribonuclease 2	DNA-(apurinic or apyrimidinic site) lyase 2|AP endonuclease 2|AP endonuclease XTH2|APEX nuclease (apurinic/apyrimidinic endonuclease) 2|apurinic/apyrimidinic endonuclease-like 2|zinc finger, GRF-type containing 2	X	Xp11.21	300773	NA	NA	NA	NA	NA	NA	NA	NA	NA	NA	NA	NA	NA	NA	ENSG00000169188	4.2.99.18	11376153	protein-coding gene	Zinc fingers GRF-type
0.0143	0.0046	0.0054	-0.0082	-0.0414	-0.0532	CD300LG	CD300 molecule like family member g	CMRF35-like molecule 9|CD300 antigen-like family member G|triggering receptor expressed on myeloid cells 4	17	17q21.31	610520	NA	NA	NA	NA	NA	NA	NA	NA	NA	NA	NA	NA	NA	NM_145273	ENSG00000161649	NA	16876123, 16754720	protein-coding gene	V-set domain containing
0.0143	0.0045	0.0079	0.0761	0.0576	0.1197	BAX	BCL2 associated X, apoptosis regulator	apoptosis regulator BAX|BCL2 associated X protein|BCL2-associated X protein omega|Baxdelta2G9|Baxdelta2G9omega|Baxdelta2omega|bcl-2-like protein 4|bcl2-L-4	19	19q13.33	600040	colorectal cancer	NA	TSG	NA	yes	NA	F, Mis	NA	E	NA	NA	NA	Colorectal cancer, somatic, 114500 (3); T-cell acute lymphoblastic leukemia, somatic, 613065 (3)	NM_138763	ENSG00000087088	NA	8358790	protein-coding gene	BCL2 family
0.0143	0.0039	0.0175	-0.0829	-0.0497	-0.1001	ZFP36	ZFP36 ring finger protein	mRNA decay activator protein ZFP36|G0/G1 switch regulatory protein 24|growth factor-inducible nuclear protein NUP475|tristetraprolin|tristetraproline|zinc finger protein 36 homolog|zinc finger protein 36, C3H type, homolog|zinc finger protein, C3H type, 36 homolog	19	19q13.2	190700	NA	NA	NA	NA	NA	NA	NA	NA	NA	NA	NA	NA	NA	NA	NA	NA	1699942	protein-coding gene	Zinc fingers CCCH-type
0.0143	0.0031	0.0026	-0.0233	-0.0283	-0.0016	PTGDR2	prostaglandin D2 receptor 2	prostaglandin D2 receptor 2|G-protein coupled receptor 44|chemoattractant receptor homologous molecule expressed on T helper type 2 cells|chemoattractant receptor-homologous molecule expressed on TH2 cells|putative G-protein coupled receptor 44	11	11q12.2	604837	NA	NA	NA	NA	NA	NA	NA	NA	NA	NA	NA	NA	NA	NM_004778	ENSG00000183134	NA	10036181	protein-coding gene	Prostaglandin receptors|CD molecules
0.0143	0.0051	0.0063	-0.0709	-0.0592	-0.0563	PDLIM3	PDZ and LIM domain 3	PDZ and LIM domain protein 3|alpha-actinin-2-associated LIM protein|enigma homolog	4	4q35.1	605889	NA	NA	NA	NA	NA	NA	NA	NA	NA	NA	NA	NA	NA	NM_014476	ENSG00000154553	NA	10063829, 8828038	protein-coding gene	LIM domain containing|PDZ domain containing
0.0143	0.0046	0.0148	0.0997	0.0602	0.1785	UBL4A	ubiquitin like 4A	ubiquitin-like protein 4A|ubiquitin-like 4|ubiquitin-like protein GDX	X	Xq28	312070	NA	NA	NA	NA	NA	NA	NA	NA	NA	NA	NA	NA	NA	NM_014235	ENSG00000102178	NA	2829204, 16872915	protein-coding gene	NA
0.0143	0.0048	0.0055	-0.0745	-0.0597	-0.0837	GPR17	G protein-coupled receptor 17	uracil nucleotide/cysteinyl leukotriene receptor|P2Y-like receptor|R12|UDP/CysLT receptor	2	2q14.3	603071	NA	NA	NA	NA	NA	NA	NA	NA	NA	NA	NA	NA	NA	NA	ENSG00000144230	NA	8558062	protein-coding gene	G protein-coupled receptors, Class A orphans
0.0143	0.0037	0.0056	-0.068	-0.0228	0.0019	SLC45A3	solute carrier family 45 member 3	solute carrier family 45 member 3|prostate cancer associated protein 2|prostate cancer associated protein 6|prostate cancer associated protein 8|prostate cancer-associated gene 2|prostate cancer-associated gene 6|prostate cancer-associated gene 8|prostein	1	1q32.1	605097	prostate	NA	fusion	ETV1, ETV5, ELK4, ERG, BRAF	yes	NA	T	Dom	E	NA	NA	NA	NA	NM_033102	ENSG00000158715	NA	10613842, 11245466	protein-coding gene	Solute carriers
0.0143	0.0023	0.003	-0.0075	-0.0183	0.0052	MAPK3	mitogen-activated protein kinase 3	mitogen-activated protein kinase 3|MAP kinase isoform p44|MAPK 1|extracellular signal-regulated kinase 1|extracellular signal-related kinase 1|insulin-stimulated MAP2 kinase|microtubule-associated protein 2 kinase	16	16p11.2	601795	NA	NA	NA	NA	NA	NA	NA	NA	NA	NA	NA	NA	NA	NA	ENSG00000102882	2.7.11.1	9628824	protein-coding gene	Mitogen-activated protein kinases
0.0143	0.0063	0.0073	0.0915	0.0683	0.1078	MYBL2	MYB proto-oncogene like 2	myb-related protein B|myb-like protein 2|v-myb avian myeloblastosis viral oncogene homolog-like 2|v-myb myeloblastosis viral oncogene homolog-like 2	20	20q13.12	601415	NA	NA	NA	NA	NA	NA	NA	NA	NA	NA	NA	NA	NA	NM_002466	ENSG00000101057	NA	8812502	protein-coding gene	Myb/SANT domain containing
0.0143	0.0053	0.0061	-0.0739	-0.0437	-0.0891	NDRG2	NDRG family member 2	protein NDRG2|N-myc downstream regulator 2|N-myc downstream-regulated gene 2 protein|NDR1-related protein NDR2|cytoplasmic protein Ndr1|syld709613 protein	14	14q11.2	605272	NA	NA	NA	NA	NA	NA	NA	NA	NA	NA	NA	NA	NA	NA	ENSG00000165795	NA	10831399	protein-coding gene	MicroRNA protein coding host genes
0.0143	0.0058	0.0035	0.0843	0.0436	0.0261	GPR31	G protein-coupled receptor 31	12-(S)-hydroxy-5,8,10,14-eicosatetraenoic acid receptor|12-(S)-HETE acid receptor|12-(S)-HETE receptor|12-(S)-hydroxy-5,8,10,14-eicosatetraenoic acid (HETE) receptor|bA517H2.2 (G protein-coupled receptor 31)|hydroxyeicosatetraenoic (HETE) acid receptor 1|probable G-protein coupled receptor 31	6	6q27	602043	NA	NA	NA	NA	NA	NA	NA	NA	NA	NA	NA	NA	NA	NM_005299	ENSG00000120436	NA	9205127, 21712392	protein-coding gene	G protein-coupled receptors, Class A orphans
0.0143	0.0041	0.0038	0.0452	-0.0036	0.0381	CLEC6A	C-type lectin domain containing 6A	C-type lectin domain family 6 member A|C-type (calcium dependent, carbohydrate-recognition domain) lectin, superfamily member 10|C-type lectin superfamily member 10|DC-associated C-type lectin 2|dectin 2|dendritic cell-associated C-type lectin 2	12	12p13.31	613579	NA	NA	NA	NA	NA	NA	NA	NA	NA	NA	NA	NA	NA	NM_001007033	ENSG00000205846	NA	NA	protein-coding gene	C-type lectin domain containing
0.0143	0.007	0.0055	-0.0725	-0.0843	-0.0566	C7	complement C7	complement component C7|complement component 7	5	5p13.1	217070	NA	NA	NA	NA	NA	NA	NA	NA	NA	NA	NA	NA	C7 deficiency, 610102 (3)	NA	ENSG00000112936	NA	NA	protein-coding gene	Sushi domain containing|Complement system activation components
0.0143	0.0097	0.0046	0.0944	0.0642	0.0787	CLSPN	claspin	claspin|claspin homolog	1	1p34.3	605434	NA	NA	NA	NA	NA	NA	NA	NA	NA	NA	NA	NA	NA	NM_022111	ENSG00000092853	NA	11090622, 12766152	protein-coding gene	NA
0.0143	0.0053	0.0083	0.0659	0.0219	0.1068	UGT2B7	UDP glucuronosyltransferase family 2 member B7	UDP-glucuronosyltransferase 2B7|3,4-catechol estrogen specific|3,4-catechol estrogen-specific UDPGT|UDP glucuronosyltransferase 2 family, polypeptide B7|UDP-glucuronosyltransferase 2B9|UDP-glucuronyltransferase, family 2, beta-7	4	4q13.2	600068	NA	NA	NA	NA	NA	NA	NA	NA	NA	NA	NA	NA	NA	NM_001074	ENSG00000171234	NA	2159463, 7835904	protein-coding gene	UDP glucuronosyltransferases
0.0142	0.0071	0.0058	-0.1125	-0.0724	-0.0892	AC021860.1	NA	NA	NA	NA	NA	NA	NA	NA	NA	NA	NA	NA	NA	NA	NA	NA	NA	NA	NA	NA	NA	NA	NA	NA
0.0142	0.0053	0.0044	-0.1123	-0.0673	-0.067	FAM118A	family with sequence similarity 118 member A	protein FAM118A|bK268H5.C22.4	22	22q13.31	NA	NA	NA	NA	NA	NA	NA	NA	NA	NA	NA	NA	NA	NA	NM_017911	ENSG00000100376	NA	12477932	protein-coding gene	NA
0.0142	0.0034	0.0084	0.061	0.0179	0.0862	SLC17A3	solute carrier family 17 member 3	sodium-dependent phosphate transport protein 4|Na(+)/PI cotransporter 4|sodium/phosphate cotransporter 4|solute carrier family 17 (organic anion transporter), member 3|solute carrier family 17 (sodium phosphate), member 3	6	6p22.2	611034	NA	NA	NA	NA	NA	NA	NA	NA	NA	NA	NA	NA	NA	NA	ENSG00000124564	NA	9149941	protein-coding gene	Solute carriers
0.0142	0.0034	0.0123	0.074	0.0366	0.1257	IGF2BP1	insulin like growth factor 2 mRNA binding protein 1	insulin-like growth factor 2 mRNA-binding protein 1|IGF-II mRNA-binding protein 1|IGF2 mRNA-binding protein 1|VICKZ family member 1|ZBP-1|coding region determinant-binding protein|insulin-like growth factor 2 mRNA binding protein 1 deltaN CRDBP|zipcode-binding protein 1	17	17q21.32	608288	NA	NA	NA	NA	NA	NA	NA	NA	NA	NA	NA	NA	NA	NM_006546	ENSG00000159217	NA	9891060, 11992722	protein-coding gene	RNA binding motif containing
0.0142	0.005	0.0035	-0.0506	-0.0567	-0.0356	CCL21	C-C motif chemokine ligand 21	C-C motif chemokine 21|Efficient Chemoattractant for Lymphocytes|beta chemokine exodus-2|chemokine (C-C motif) ligand 21|secondary lymphoid tissue chemokine|small inducible cytokine subfamily A (Cys-Cys), member 21	9	9p13.3	602737	NA	NA	NA	NA	NA	NA	NA	NA	NA	NA	NA	NA	NA	NM_002989	ENSG00000137077	NA	9235955	protein-coding gene	Chemokine ligands|Endogenous ligands
0.0142	0.0038	0.005	0.0359	0.0032	0.072	CSF2	colony stimulating factor 2	granulocyte-macrophage colony-stimulating factor|colony stimulating factor 2 (granulocyte-macrophage)|granulocyte macrophage-colony stimulating factor|molgramostim|molgramostin|sargramostim	5	5q31.1	138960	NA	NA	NA	NA	NA	NA	NA	NA	NA	NA	NA	NA	NA	NM_000758	ENSG00000164400	NA	3898082, 2999978	protein-coding gene	NA
0.0142	0.0028	0.0036	-0.0557	-0.0205	-0.0285	SLIT1	slit guidance ligand 1	slit homolog 1 protein|multiple EGF-like domains protein 4|multiple epidermal growth factor-like domains protein 4|slit homolog 1	10	10q24.1	603742	NA	NA	NA	NA	NA	NA	NA	NA	NA	NA	NA	NA	NA	NM_003061	ENSG00000187122	NA	9693030, 9813312	protein-coding gene	NA
0.0142	0.0059	0.0034	-0.0575	-0.0645	-0.0285	FOXP2	forkhead box P2	forkhead box protein P2|CAG repeat protein 44|forkhead/winged-helix transcription factor|trinucleotide repeat containing 10|trinucleotide repeat-containing gene 10 protein	7	7q31.1	605317	NA	NA	NA	NA	NA	NA	NA	NA	NA	NA	NA	NA	NA	NM_014491	ENSG00000128573	NA	11586359, 9225980	protein-coding gene	Forkhead boxes|Trinucleotide repeat containing|MicroRNA protein coding host genes
0.0142	0.0044	0.0051	-0.0303	-0.0266	-0.0587	CNTFR	ciliary neurotrophic factor receptor	ciliary neurotrophic factor receptor subunit alpha|CNTF receptor subunit alpha|CNTFR-alpha	9	9p13.3	118946	NA	NA	NA	NA	NA	NA	NA	NA	NA	NA	NA	NA	NA	NA	ENSG00000122756	NA	1648265	protein-coding gene	Immunoglobulin like domain containing|Fibronectin type III domain containing
0.0142	0.0072	0.0124	0.0881	0.0845	0.1659	COMMD4	COMM domain containing 4	COMM domain-containing protein 4	15	15q24.2	616701	NA	NA	NA	NA	NA	NA	NA	NA	NA	NA	NA	NA	NA	NM_017828	ENSG00000140365	NA	15799966	protein-coding gene	COMM domain containing|CCC complex
0.0142	0.0061	0.0152	0.0977	0.064	0.1706	LBX2	ladybird homeobox 2	transcription factor LBX2|ladybird homeobox protein homolog 2|ladybird-like homeobox 2|ladybird-like homeodomain protein 2	2	2p13.1	607164	NA	NA	NA	NA	NA	NA	NA	NA	NA	NA	NA	NA	NA	NM_001009812	ENSG00000179528	NA	11386758	protein-coding gene	NKL subclass homeoboxes and pseudogenes
0.0142	0.0063	0.0209	0.0897	0.0679	0.2014	ALG3	ALG3, alpha-1,3- mannosyltransferase	dol-P-Man:Man(5)GlcNAc(2)-PP-Dol alpha-1,3-mannosyltransferase|Not56-like protein|asparagine-linked glycosylation 3 homolog (S. cerevisiae, alpha-1,3-mannosyltransferase)|asparagine-linked glycosylation 3 homolog (yeast, alpha-1,3-mannosyltransferase)|asparagine-linked glycosylation 3, alpha-1,3- mannosyltransferase homolog|asparagine-linked glycosylation protein 3 homolog|carbohydrate deficient …	3	3q27.1	608750	NA	NA	NA	NA	NA	NA	NA	NA	NA	NA	NA	NA	NA	NM_005787	ENSG00000214160	2.4.1.258	1058125	protein-coding gene	Dolichyl D-mannosyl phosphate dependent mannosyltransferases
0.0142	0.0049	0.0075	-0.0812	-0.0497	-0.0979	RYR2	ryanodine receptor 2	ryanodine receptor 2|cardiac muscle ryanodine receptor-calcium release channel|cardiac-type ryanodine receptor|islet-type ryanodine receptor|kidney-type ryanodine receptor|ryanodine receptor 2 (cardiac)|type 2 ryanodine receptor	1	1q43	180902	NA	NA	NA	NA	NA	NA	NA	NA	NA	NA	NA	NA	NA	NM_001035	ENSG00000198626	NA	2380170, 8406504, 11159936	protein-coding gene	Ryanodine receptors|Armadillo-like helical domain containing|EF-hand domain containing|MicroRNA protein coding host genes
0.0142	0.0044	0.0015	0.0925	0.0353	0.0139	H3F3C	H3 histone family member 3C	histone H3.3C|H3 histone, family 3C|histone H3.5|histone variant H3.5	12	12p11.21	616134	NA	NA	NA	NA	NA	NA	NA	NA	NA	NA	NA	NA	NA	NM_001013699	ENSG00000188375	NA	21274551	protein-coding gene	Histones
0.0142	0.0063	0.0046	-0.0814	-0.0453	-0.0607	EPHA5	EPH receptor A5	ephrin type-A receptor 5|EPH homology kinase 1|EPH-like kinase 7|brain-specific kinase|epididymis secretory sperm binding protein|receptor protein-tyrosine kinase HEK7|tyrosine-protein kinase receptor EHK-1	4	4q13.1-q13.2	600004	NA	NA	NA	NA	NA	NA	NA	NA	NA	NA	NA	NA	NA	NM_004439	ENSG00000145242	NA	9267020, 7528718	protein-coding gene	Sterile alpha motif domain containing|Fibronectin type III domain containing|EPH receptors
0.0142	0.006	0.0073	0.1278	0.0808	0.0949	METTL13	NA	NA	NA	NA	NA	NA	NA	NA	NA	NA	NA	NA	NA	NA	NA	NA	NA	NA	NA	NA	NA	NA	NA	NA
0.0142	0.006	0.0125	0.1117	0.0834	0.163	NSDHL	NAD(P) dependent steroid dehydrogenase-like	sterol-4-alpha-carboxylate 3-dehydrogenase, decarboxylating|epididymis secretory sperm binding protein|protein H105e3|short chain dehydrogenase/reductase family 31E, member 1	X	Xq28	300275	NA	NA	NA	NA	NA	NA	NA	NA	NA	NA	NA	NA	CHILD syndrome, 308050 (3), X-linked dominant; CK syndrome, 300831 (3), X-linked recessive	NM_015922	ENSG00000147383	1.1.1.170	10710235, 12837764, 19027726	protein-coding gene	Short chain dehydrogenase/reductase superfamily
0.0142	0.0034	0.0052	-0.0765	-0.0151	-0.0551	CRCT1	cysteine rich C-terminal 1	cysteine-rich C-terminal protein 1|protein NICE-1	1	1q21.3	617426	NA	NA	NA	NA	NA	NA	NA	NA	NA	NA	NA	NA	NA	NM_019060	ENSG00000169509	NA	11230159	protein-coding gene	Late cornified envelope proteins
0.0142	0.0052	0.0058	-0.0804	-0.047	-0.0613	MAL	mal, T cell differentiation protein	myelin and lymphocyte protein|T-lymphocyte maturation-associated protein	2	2q11.1	188860	NA	NA	NA	NA	NA	NA	NA	NA	NA	NA	NA	NA	NA	NM_002371	ENSG00000172005	NA	12072368	protein-coding gene	MARVEL domain containing
0.0141	0.0049	0.0087	0.0744	0.0324	0.1184	HAMP	hepcidin antimicrobial peptide	hepcidin|hepcidin preproprotein|liver-expressed antimicrobial peptide 1|putative liver tumor regressor	19	19q13.12	606464	NA	NA	NA	NA	NA	NA	NA	NA	NA	NA	NA	NA	NA	NM_021175	ENSG00000105697	NA	11034317, 11113132	protein-coding gene	NA
0.0141	0.0045	0.0035	0.0838	0.0054	0.0353	MSR1	macrophage scavenger receptor 1	macrophage scavenger receptor types I and II|macrophage acetylated LDL receptor I and II|macrophage scavenger receptor type III|scavenger receptor class A member 1	8	8p22	153622	NA	NA	NA	NA	NA	NA	NA	NA	NA	NA	NA	NA	NA	NA	ENSG00000038945	NA	2251254	protein-coding gene	Scavenger receptors|Scavenger receptor cysteine rich domain containing|CD molecules
0.0141	0.0035	0.01	-0.0918	-0.0385	-0.1458	KLC1	kinesin light chain 1	kinesin light chain 1|kinesin 2 60/70kDa|medulloblastoma antigen MU-MB-2.50	14	14q32.33	600025	NA	NA	NA	NA	NA	NA	NA	NA	NA	NA	NA	NA	NA	NM_005552	ENSG00000126214	NA	8274221, 11106729	protein-coding gene	Tetratricopeptide repeat domain containing
0.0141	0.0044	0.0089	-0.0427	-0.033	-0.1258	RPS6KA5	ribosomal protein S6 kinase A5	ribosomal protein S6 kinase alpha-5|90 kDa ribosomal protein S6 kinase 5|RSK-like protein kinase|RSKL|S6K-alpha-5|nuclear mitogen- and stress-activated protein kinase 1|ribosomal protein S6 kinase, 90kDa, polypeptide 5	14	14q32.11	603607	NA	NA	NA	NA	NA	NA	NA	NA	NA	NA	NA	NA	NA	NM_004755	ENSG00000100784	NA	9687510, 10702687	protein-coding gene	Mitogen-activated protein kinase-activated protein kinases|AGC family kinases
0.0141	0.0082	0.0158	0.1268	0.0929	0.1832	PSMB2	proteasome subunit beta 2	proteasome subunit beta type-2|macropain subunit C7-I|multicatalytic endopeptidase complex subunit C7-1|multicatalytic endopeptidase complex subunit C7-I|proteasome (prosome, macropain) subunit, beta type, 2|proteasome beta 2 subunit|proteasome component C7-I|proteasome subunit, beta type, 2|testicular tissue protein Li 152	1	1p34.3	602175	NA	NA	NA	NA	NA	NA	NA	NA	NA	NA	NA	NA	NA	NM_002794	ENSG00000126067	NA	7918633	protein-coding gene	Proteasome
0.0141	0.0036	0.0045	0.0976	0.0239	0.0698	HAVCR2	hepatitis A virus cellular receptor 2	hepatitis A virus cellular receptor 2|T cell immunoglobulin mucin 3|T-cell immunoglobulin and mucin domain-containing protein 3|T-cell immunoglobulin mucin family member 3|T-cell immunoglobulin mucin receptor 3|T-cell membrane protein 3|kidney injury molecule-3	5	5q33.3	606652	NA	NA	NA	NA	NA	NA	NA	NA	NA	NA	NA	NA	NA	NM_032782	ENSG00000135077	NA	11823861	protein-coding gene	V-set domain containing
0.0141	0.0052	0.007	-0.0955	-0.043	-0.1124	MAPKBP1	mitogen-activated protein kinase binding protein 1	mitogen-activated protein kinase-binding protein 1|JNK-binding protein 1	15	15q15.1	616786	NA	NA	NA	NA	NA	NA	NA	NA	NA	NA	NA	NA	NA	NM_014994	ENSG00000137802	NA	9628581, 10471813	protein-coding gene	WD repeat domain containing
0.0141	0.0049	0.0051	-0.0354	-0.058	-0.013	RERGL	RERG like	ras-related and estrogen-regulated growth inhibitor-like protein|RERG/RAS-like	12	12p12.3	NA	NA	NA	NA	NA	NA	NA	NA	NA	NA	NA	NA	NA	NA	NM_024730	ENSG00000111404	NA	24127187	protein-coding gene	RAS type GTPase family
0.0141	0.0052	0.0064	0.1008	0.0678	0.1004	C19orf40	NA	NA	NA	NA	NA	NA	NA	NA	NA	NA	NA	NA	NA	NA	NA	NA	NA	NA	NA	NA	NA	NA	NA	NA
0.0141	0.0054	0.0031	-0.0686	-0.0653	-0.0027	LRRC4B	leucine rich repeat containing 4B	leucine-rich repeat-containing protein 4B|leucine-rich repeats and immunoglobulin-like domains 4|netrin-G3 ligand	19	19q13.33	NA	NA	NA	NA	NA	NA	NA	NA	NA	NA	NA	NA	NA	NA	NM_001080457	ENSG00000131409	NA	11441184	protein-coding gene	I-set domain containing|Ig-like cell adhesion molecule family|Endogenous ligands
0.0141	0.006	0.0041	-0.0821	-0.0498	-0.0357	PIANP	PILR alpha associated neural protein	PILR alpha-associated neural protein|PILR-associating neural protein|liver endothelial differentiation-associated protein-1|paired immunoglobin-like type 2 receptor-associating neural protein	12	12p13.31	616065	NA	NA	NA	NA	NA	NA	NA	NA	NA	NA	NA	NA	NA	NM_153685	ENSG00000139200	NA	12975309	protein-coding gene	NA
0.0141	0.0045	0.0064	0.1108	0.0679	0.109	PPM1G	protein phosphatase, Mg2+/Mn2+ dependent 1G	protein phosphatase 1G|PP2C-gamma|protein phosphatase 1C|protein phosphatase 1G (formerly 2C), magnesium-dependent, gamma isoform|protein phosphatase 2, catalytic subunit, gamma isoform|protein phosphatase 2C gamma isoform|protein phosphatase 2C isoform gamma|protein phosphatase magnesium-dependent 1 gamma	2	2p23.3	605119	NA	NA	NA	NA	NA	NA	NA	NA	NA	NA	NA	NA	NA	NM_002707	ENSG00000115241	3.1.3.16	9276438	protein-coding gene	Protein phosphatases, Mg2+/Mn2+ dependent
0.0141	0.0033	0.0072	-0.0617	-0.0423	-0.03	PITPNM2	phosphatidylinositol transfer protein membrane associated 2	membrane-associated phosphatidylinositol transfer protein 2|PYK2 N-terminal domain-interacting receptor 3|retinal degeneration B alpha 2	12	12q24.31	608920	NA	NA	NA	NA	NA	NA	NA	NA	NA	NA	NA	NA	NA	NM_020845	ENSG00000090975	NA	10022914	protein-coding gene	Phosphatidylinositol transfer proteins|MicroRNA protein coding host genes
0.0141	0.0056	0.0138	-0.0978	-0.0463	-0.183	MORC3	MORC family CW-type zinc finger 3	MORC family CW-type zinc finger protein 3|nuclear matrix protein 2|nuclear matrix protein NXP2|zinc finger CW-type coiled-coil domain protein 3|zinc finger, CW type with coiled-coil domain 3	21	21q22.12	610078	NA	NA	NA	NA	NA	NA	NA	NA	NA	NA	NA	NA	NA	NM_015358	ENSG00000159256	NA	14607086	protein-coding gene	Zinc fingers CW-type
0.0141	0.0051	0.0055	-0.0095	0.014	-0.0291	HOXA11	homeobox A11	homeobox protein Hox-A11|homeo box 1I|homeobox protein HOXA11|homeobox protein Hox-1I	7	7p15.2	142958	CML	NA	oncogene, TSG, fusion	NUP98	yes	NA	T	Dom	L	NA	NA	NA	NA	NA	ENSG00000005073	NA	1973146, 1358459	protein-coding gene	HOXL subclass homeoboxes
0.0141	0.0061	0.0056	0.0928	0.0573	0.0061	POLR1B	RNA polymerase I subunit B	DNA-directed RNA polymerase I subunit RPA2|DNA-directed RNA polymerase I 135 kDa polypeptide|DNA-directed RNA polymerase I 135kDa polypeptide|RNA polymerase I subunit 2|polymerase (RNA) I polypeptide B, 128kDa|polymerase (RNA) I subunit B	2	2q14.1	602000	NA	NA	NA	NA	NA	NA	NA	NA	NA	NA	NA	NA	NA	NM_019014	ENSG00000125630	NA	NA	protein-coding gene	RNA polymerase subunits
0.0141	0.0044	0.0064	0.1269	0.0462	0.115	VAMP7	vesicle associated membrane protein 7;vesicle associated membrane protein 7	vesicle-associated membrane protein 7|synaptobrevin-like 1|synaptobrevin-like protein 1|tetanus neurotoxin-insensitive VAMP|tetanus-insensitive VAMP;vesicle-associated membrane protein 7|synaptobrevin-like 1|synaptobrevin-like protein 1|tetanus neurotoxin-insensitive VAMP|tetanus-insensitive VAMP	X;Y	Xq28 and Yq12;Xq28 and Yq12	NA	NA	NA	NA	NA	NA	NA	NA	NA	NA	NA	NA	NA	NA	NM_005638	ENSG00000124333	NA	8640232, 11440841	protein-coding gene	Pseudoautosomal region 2|Vesicle associated membrane proteins
0.0141	0.0041	0.004	-0.0599	-0.0173	-0.0194	CPNE4	copine 4	copine-4|copine 8|copine IV	3	3q22.1	604208	NA	NA	NA	NA	NA	NA	NA	NA	NA	NA	NA	NA	NA	NM_130808	ENSG00000196353	NA	9430674, 12670487	protein-coding gene	Copines|MicroRNA protein coding host genes
0.0141	0.0031	0.016	0.1184	0.0455	0.2048	TMEM60	transmembrane protein 60	transmembrane protein 60	7	7q11.23	NA	NA	NA	NA	NA	NA	NA	NA	NA	NA	NA	NA	NA	NA	NM_032936	ENSG00000135211	NA	NA	protein-coding gene	NA
0.0141	0.0038	0.0068	-0.0078	-0.011	-0.0738	DCD	dermcidin	dermcidin|diffusible survival/evasion peptide|preproteolysin|proteolysis inducing factor|survival promoting peptide	12	12q13.2	606634	NA	NA	NA	NA	NA	NA	NA	NA	NA	NA	NA	NA	NA	NM_053283	ENSG00000161634	NA	11694882	protein-coding gene	NA
0.014	0.004	0.0077	-0.0728	-0.0411	-0.1104	VIPR2	vasoactive intestinal peptide receptor 2	vasoactive intestinal polypeptide receptor 2|PACAP type III receptor|VIP and PACAP receptor 2|helodermin-preferring VIP receptor|pituitary adenylate cyclase-activating polypeptide type III receptor	7	7q36.3	601970	NA	NA	NA	NA	NA	NA	NA	NA	NA	NA	NA	NA	NA	NM_003382	ENSG00000106018	NA	7811244	protein-coding gene	Vasoactive intestinal peptide receptor family
0.014	0.0052	0.0064	-0.0777	-0.072	-0.0928	PTPN21	protein tyrosine phosphatase, non-receptor type 21	tyrosine-protein phosphatase non-receptor type 21|dJ1175B15.2 (protein tyrosine phosphatase, non-receptor type 21)|protein-tyrosine phosphatase D1	14	14q31.3	603271	NA	NA	NA	NA	NA	NA	NA	NA	NA	NA	NA	NA	NA	NA	NA	NA	7519780	protein-coding gene	Protein tyrosine phosphatases, non-receptor type|FERM domain containing
0.014	0.0041	0.0052	-0.0791	-0.0434	-0.0887	TPM2	tropomyosin 2	tropomyosin beta chain|epididymis secretory protein Li 273|nemaline myopathy type 4|tropomyosin 2 (beta)	9	9p13.3	190990	NA	NA	NA	NA	NA	NA	NA	NA	NA	NA	NA	NA	NA	NM_003289	ENSG00000198467	NA	7606936, 25369766	protein-coding gene	Tropomyosins
0.014	0.0025	0.0123	0.0584	0.0197	0.1175	HNF1A	HNF1 homeobox A	hepatocyte nuclear factor 1-alpha|HNF-1-alpha|albumin proximal factor|hepatic nuclear factor 1|interferon production regulator factor|liver-specific transcription factor LF-B1|transcription factor 1, hepatic|truncated hepatocyte nuclear factor 1 alpha	12	12q24.31	142410	hepatic adenoma, hepatocellular	hepatic adenoma, hepatocellular carcinoma	TSG	NA	yes	yes	Mis, F	Rec	E	familial hepatic adenoma	Maturity-onset diabetes of the young, TYPE III	NA	NA	NM_000545	ENSG00000135100	NA	1535333, 7795649	protein-coding gene	HNF class homeoboxes
0.014	0.0061	0.0068	-0.0647	-0.0714	-0.0565	CBX7	chromobox 7	chromobox protein homolog 7	22	22q13.1	608457	NA	NA	NA	NA	NA	NA	NA	NA	NA	NA	NA	NA	NA	NM_175709	ENSG00000100307	NA	NA	protein-coding gene	Chromobox family
0.014	0.0046	0.0033	-0.0835	-0.0376	-0.0514	ARHGEF4	Rho guanine nucleotide exchange factor 4	rho guanine nucleotide exchange factor 4|APC-stimulated guanine nucleotide exchange factor 1|Rho guanine nucleotide exchange factor (GEF) 4	2	2q21.1	605216	NA	NA	NA	NA	NA	NA	NA	NA	NA	NA	NA	NA	NA	NA	ENSG00000136002	NA	10873612	protein-coding gene	Pleckstrin homology domain containing|Rho guanine nucleotide exchange factors
0.014	0.0028	0.0132	0.104	0.0468	0.1815	TMEM104	transmembrane protein 104	transmembrane protein 104	17	17q25.1	NA	NA	NA	NA	NA	NA	NA	NA	NA	NA	NA	NA	NA	NA	NM_017728	NA	NA	NA	protein-coding gene	NA
0.014	0.0053	0.0075	-0.0318	-0.0504	-0.0727	ZEB1	zinc finger E-box binding homeobox 1	zinc finger E-box-binding homeobox 1|delta-crystallin enhancer binding factor 1|negative regulator of IL2|posterior polymorphous corneal dystrophy 3|transcription factor 8 (represses interleukin 2 expression)|zinc finger homeodomain enhancer-binding protein	10	10p11.22	189909	CCRCC, melanoma	NA	oncogene	NA	yes	NA	Mis	NA	E	NA	NA	NA	NA	NM_030751	ENSG00000148516	NA	1427828, 1840704, 15384081, 16252232	protein-coding gene	ZF class homeoboxes and pseudogenes|Zinc fingers C2H2-type
0.014	0.0042	0.0063	0.0061	-0.0056	0.0206	C21orf62	chromosome 21 open reading frame 62	uncharacterized protein C21orf62	21	21q22.11	NA	NA	NA	NA	NA	NA	NA	NA	NA	NA	NA	NA	NA	NA	NM_019596	ENSG00000205929	NA	NA	protein-coding gene	NA
0.014	0.0056	0.0057	-0.0381	-0.0502	-0.0439	FXYD6	FXYD domain containing ion transport regulator 6	FXYD domain-containing ion transport regulator 6|phosphohippolin	11	11q23.3	606683	NA	NA	NA	NA	NA	NA	NA	NA	NA	NA	NA	NA	NA	NM_022003	ENSG00000137726	NA	10950925	protein-coding gene	NA
0.014	0.0063	0.008	-0.0703	-0.0694	-0.0925	JAM3	junctional adhesion molecule 3	junctional adhesion molecule C	11	11q25	606871	NA	NA	NA	NA	NA	NA	NA	NA	NA	NA	NA	NA	Hemorrhagic destruction of the brain, subependymal calcification, and cataracts, 613730 (3), Autosomal recessive	NM_032801	ENSG00000166086	NA	NA	protein-coding gene	Immunoglobulin like domain containing|V-set domain containing|Ig-like cell adhesion molecule family
0.014	0.0064	0.0086	-0.0788	-0.0727	-0.1201	TCP11L2	t-complex 11 like 2	T-complex protein 11-like protein 2|t-complex 11, testis-specific-like 2	12	12q23.3	NA	NA	NA	NA	NA	NA	NA	NA	NA	NA	NA	NA	NA	NA	NM_152772	ENSG00000166046	NA	NA	protein-coding gene	NA
0.014	0.006	0.0057	0.1075	0.0758	0.0746	MRPL19	mitochondrial ribosomal protein L19	39S ribosomal protein L19, mitochondrial|39S ribosomal protein L15, mitochondrial|L15mt|mitochondrial large ribosomal subunit protein bL19m	2	2p12	611832	NA	NA	NA	NA	NA	NA	NA	NA	NA	NA	NA	NA	NA	NM_014763	ENSG00000115364	NA	11543634, 17309879	protein-coding gene	Mitochondrial ribosomal proteins
0.014	0.0037	0.0041	-0.0542	-0.0405	0.0389	ATP4A	ATPase H+/K+ transporting subunit alpha	potassium-transporting ATPase alpha chain 1|ATPase H+/K+ transporting alpha subunit|ATPase, H+/K+ exchanging, alpha polypeptide|ATPase, H+/K+ transporting, alpha polypeptide|epididymis secretory sperm binding protein|gastric H+/K+ ATPase alpha subunit|gastric H,K-ATPase catalytic subunit|gastric hydrogen-potassium ATPase|proton pump	19	19q13.12	137216	NA	NA	NA	NA	NA	NA	NA	NA	NA	NA	NA	NA	NA	NM_000704	ENSG00000105675	3.6.3.10	1330887	protein-coding gene	ATPase H+/K+ transporting
0.014	0.005	0.0107	0.0969	0.0553	0.1474	CISD2	CDGSH iron sulfur domain 2	CDGSH iron-sulfur domain-containing protein 2|endoplasmic reticulum intermembrane small protein|mitoNEET-related 1 protein|nutrient-deprivation autophagy factor-1|zinc finger, CDGSH-type domain 2	4	4q24	611507	NA	NA	NA	NA	NA	NA	NA	NA	NA	NA	NA	NA	NA	NM_001008388	ENSG00000145354	NA	17376863, 17584744, 17846994	protein-coding gene	CDGSH iron sulfur domain containing
0.014	0.0042	0.0047	0.0673	0.0489	0.0524	NAA20	N(alpha)-acetyltransferase 20, NatB catalytic subunit	N-alpha-acetyltransferase 20|N-acetyltransferase 3 homolog|N-acetyltransferase 5 (ARD1 homolog, S. cerevisiae)|N-acetyltransferase 5 (GCN5-related, putative)|N-acetyltransferase 5, ARD1 subunit (arrest-defective 1, S. cerevisiae, homolog)|N-terminal acetyltransferase B complex catalytic subunit NAA20|N-terminal acetyltransferase B complex catalytic subunit NAT5|N-terminal acetyltransferase comple…	20	20p11.23	610833	NA	NA	NA	NA	NA	NA	NA	NA	NA	NA	NA	NA	NA	NM_016100	ENSG00000173418	2.3.1.254	18570629, 19660095, 22814378	protein-coding gene	GCN5 related N-acetyltransferases|N(alpha)-acetyltransferase subunits
0.0139	0.0043	0.0053	-0.0658	-0.0247	-0.0831	OR51E2	olfactory receptor family 51 subfamily E member 2	olfactory receptor 51E2|olfactory receptor OR11-16|olfactory receptor, family 51, subfamily E, member 3 pseudogene|olfactory receptor, family 52, subfamily A, member 2|prostate-specific G-protein coupled receptor	11	11p15.4	611268	NA	NA	NA	NA	NA	NA	NA	NA	NA	NA	NA	NA	NA	NM_030774	ENSG00000167332	NA	11118034	protein-coding gene	Olfactory receptors, family 51
0.0139	0.0061	0.007	0.0748	0.0838	0.0928	NME1	NME/NM23 nucleoside diphosphate kinase 1	nucleoside diphosphate kinase A|NDP kinase A|epididymis secretory sperm binding protein|granzyme A-activated DNase|metastasis inhibition factor nm23|non-metastatic cells 1, protein (NM23A) expressed in|tumor metastatic process-associated protein	17	17q21.33	156490	NA	NA	NA	NA	NA	NA	NA	NA	NA	NA	NA	NA	NA	NM_000269	ENSG00000239672	2.7.4.6	8270257, 19852809	protein-coding gene	NME/NM23 family|SET complex
0.0139	0.0041	0.0066	-0.0917	-0.037	-0.0624	KLK11	kallikrein related peptidase 11	kallikrein-11|hK11|hippostasin|serine protease 20|trypsin-like protease	19	19q13.41	604434	NA	NA	NA	NA	NA	NA	NA	NA	NA	NA	NA	NA	NA	NM_006853	ENSG00000167757	NA	9765601, 10662548, 16800724, 16800723	protein-coding gene	Kallikreins|Serine proteases
0.0139	0.0034	0.004	-0.046	-0.0386	-0.047	PRIMA1	proline rich membrane anchor 1	proline-rich membrane anchor 1|acetylcholinesterase membrane anchor precursor PRiMA	14	14q32.12	613851	NA	NA	NA	NA	NA	NA	NA	NA	NA	NA	NA	NA	NA	NM_178013	ENSG00000175785	NA	11804574	protein-coding gene	NA
0.0139	0.0059	0.0062	-0.0929	-0.0635	0.0218	AP001816.1	NA	NA	NA	NA	NA	NA	NA	NA	NA	NA	NA	NA	NA	NA	NA	NA	NA	NA	NA	NA	NA	NA	NA	NA
0.0139	0.0044	0.0046	-0.0462	-0.0091	-0.054	KLK4	kallikrein related peptidase 4	kallikrein-4|androgen-regulated message 1|enamel matrix serine protease 1|enamel matrix serine proteinase 1|kallikrein-like protein 1|prostase|serine protease 17	19	19q13.41	603767	NA	NA	NA	NA	NA	NA	NA	NA	NA	NA	NA	NA	NA	NM_004917	ENSG00000167749	NA	10077646, 10438493, 16800724, 10863090, 9465170	protein-coding gene	Kallikreins|Serine proteases
0.0139	0.0033	0.0022	-0.0698	-0.0326	-0.0308	GFRA3	GDNF family receptor alpha 3	GDNF family receptor alpha-3|GDNF receptor alpha-3|GDNFR-alpha-3|GFR-alpha-3|GPI-linked receptor|glial cell line-derived neurotrophic factor receptor alpha-3	5	5q31.2	605710	NA	NA	NA	NA	NA	NA	NA	NA	NA	NA	NA	NA	NA	NM_001496	ENSG00000146013	NA	9407096	protein-coding gene	NA
0.0139	0.0029	0.007	0.0132	-0.0026	0.0962	GATM	glycine amidinotransferase	glycine amidinotransferase, mitochondrial|glycine amidinotransferase (L-arginine:glycine amidinotransferase)|testicular secretory protein Li 19|transamidinase	15	15q21.1	602360	NA	NA	NA	NA	NA	NA	NA	NA	NA	NA	NA	NA	NA	NM_001482	ENSG00000171766	2.1.4.1	8313955	protein-coding gene	NA
0.0139	0.0044	0.0063	-0.0765	-0.0507	-0.1011	CACNA1H	calcium voltage-gated channel subunit alpha1 H	voltage-dependent T-type calcium channel subunit alpha-1H|calcium channel, voltage-dependent, T type, alpha 1H subunit|calcium channel, voltage-dependent, T type, alpha 1Hb subunit|low-voltage-activated calcium channel alpha1 3.2 subunit|low-voltage-activated calcium channel alpha13.2 subunit|voltage dependent t-type calcium channel alpha-1H subunit|voltage-gated calcium channel alpha subunit Cav…	16	16p13.3	607904	NA	NA	NA	NA	NA	NA	NA	NA	NA	NA	NA	NA	NA	NM_001005407	NA	NA	9670923, 16382099	protein-coding gene	Calcium voltage-gated channel alpha1 subunits
0.0139	0.0061	0.0055	-0.0373	-0.0545	-0.072	PRKG1	protein kinase cGMP-dependent 1	cGMP-dependent protein kinase 1|protein kinase, cGMP-dependent, regulatory, type I, beta|protein kinase, cGMP-dependent, type I	10	10q11.23-q21.1	176894	NA	NA	NA	NA	NA	NA	NA	NA	NA	NA	NA	NA	NA	NA	ENSG00000185532	2.7.11.1	2792381, 1544322	protein-coding gene	AGC family kinases|MicroRNA protein coding host genes
0.0139	0.0035	0.0033	-0.0397	-0.0415	-0.0353	METTL24	methyltransferase like 24	methyltransferase-like protein 24|UPF0624 protein C6orf186	6	6q21	NA	NA	NA	NA	NA	NA	NA	NA	NA	NA	NA	NA	NA	NA	NM_001123364	ENSG00000053328	NA	NA	protein-coding gene	NA
0.0139	0.0062	0.0031	0.0971	0.0499	0.0489	TPM3	tropomyosin 3	tropomyosin alpha-3 chain|alpha-tropomyosin, slow skeletal|cytoskeletal tropomyosin TM30|epididymis luminal protein 189|epididymis secretory sperm binding protein Li 82p|heat-stable cytoskeletal protein 30 kDa|tropomyosin 3 nu|tropomyosin gamma|tropomyosin-5	1	1q21.3	191030	papillary thyroid, ALCL, NSCLC, Spitzoid tumour	NA	TSG, fusion	NTRK1, ALK, ROS1	yes	NA	T	Dom	E, L	NA	NA	NA	NA	NM_152263	ENSG00000143549	NA	1829807, 25369766	protein-coding gene	Tropomyosins
0.0139	0.006	0.0113	-0.0823	-0.0482	-0.1608	ATXN7	ataxin 7	ataxin-7|spinocerebellar ataxia type 7 protein	3	3p14.1	607640	NA	NA	NA	NA	NA	NA	NA	NA	NA	NA	NA	NA	NA	NM_000333	ENSG00000163635	NA	7647798, 10598805	protein-coding gene	Ataxins|SAGA complex
0.0139	0.0062	0.0064	0.1032	0.0721	0.0971	DSN1	DSN1 homolog, MIS12 kinetochore complex component	kinetochore-associated protein DSN1 homolog|DSN1, MIND kinetochore complex component, homolog|DSN1, MIS12 kinetochore complex component|kinetochore null 3 homolog	20	20q11.23	609175	NA	NA	NA	NA	NA	NA	NA	NA	NA	NA	NA	NA	NA	NM_024918	ENSG00000149636	NA	16585270, 20819937	protein-coding gene	MIS12 kinetochore complex
0.0139	0.0058	0.0101	0.0738	0.067	0.1331	RDM1	RAD52 motif containing 1	RAD52 motif-containing protein 1|RAD52 homolog B|RAD52 motif 1	17	17q12	612896	NA	NA	NA	NA	NA	NA	NA	NA	NA	NA	NA	NA	NA	NM_145654	ENSG00000278023	NA	15611051	protein-coding gene	RNA binding motif containing
0.0139	0.0063	0.0134	0.0427	0.0358	-0.0004	HIST1H4K	histone cluster 1 H4 family member k	histone H4|H4 histone family, member D|histone 1, H4k|histone cluster 1, H4k	6	6p22.1	602825	NA	NA	NA	NA	NA	NA	NA	NA	NA	NA	NA	NA	NA	NM_003541	ENSG00000273542	NA	9439656, 12408966	protein-coding gene	Histones
0.0139	0.0038	0.0071	0.064	0.0245	0.0979	EMX1	empty spiracles homeobox 1	homeobox protein EMX1|empty spiracles homolog 1|empty spiracles-like protein 1	2	2p13.2	600034	NA	NA	NA	NA	NA	NA	NA	NA	NA	NA	NA	close to VAX2	NA	NA	ENSG00000135638	NA	7959790	protein-coding gene	NKL subclass homeoboxes and pseudogenes
0.0139	0.0036	0.0046	0.1099	0.0366	0.0938	LILRB4	leukocyte immunoglobulin like receptor B4	leukocyte immunoglobulin-like receptor subfamily B member 4|CD85 antigen-like family member K|immunoglobulin-like transcript 3|leucocyte Ig-like receptor B4|leukocyte immunoglobulin-like receptor 5|leukocyte immunoglobulin-like receptor, subfamily B (with TM and ITIM domains), member 4|monocyte inhibitory receptor HM18	19	19q13.42	604821	NA	NA	NA	NA	NA	NA	NA	NA	NA	NA	NA	NA	NA	NA	ENSG00000186818	NA	9151699, 9079806	protein-coding gene	Inhibitory leukocyte immunoglobulin like receptors|CD molecules
0.0139	0.0047	0.0034	0.1161	0.0552	0.077	XRCC4	X-ray repair cross complementing 4	DNA repair protein XRCC4|X-ray repair complementing defective repair in Chinese hamster cells 4	5	5q14.2	194363	NA	NA	NA	NA	NA	NA	NA	NA	NA	NA	NA	NA	NA	NM_022550	ENSG00000152422	NA	1697445, 7665175	protein-coding gene	NA
0.0139	0.0067	0.0062	0.0916	0.0741	0.0826	MMP11	matrix metallopeptidase 11	stromelysin-3|matrix metallopeptidase 11 (stromelysin 3)|stromelysin III	22	22q11.23	185261	NA	NA	NA	NA	NA	NA	NA	NA	NA	NA	NA	NA	NA	NM_005940	ENSG00000099953	NA	1639418, 7657606, 12006591	protein-coding gene	M10 matrix metallopeptidases
0.0139	0.0044	0.0056	0.0964	0.0767	0.1053	RPL26L1	ribosomal protein L26 like 1	60S ribosomal protein L26-like 1|large ribosomal subunit protein uL24-like 1|ribosomal protein L26 homolog|ribosomal protein L26 pseudogene 1	5	5q35.1	NA	NA	NA	NA	NA	NA	NA	NA	NA	NA	NA	NA	NA	NA	NM_016093	ENSG00000037241	NA	11042152	protein-coding gene	L ribosomal proteins
0.0139	0.004	0.0068	0.0781	0.0293	0.0958	PTH2R	parathyroid hormone 2 receptor	parathyroid hormone 2 receptor|PTH2 receptor|parathyroid hormone receptor 2	2	2q34	601469	NA	NA	NA	NA	NA	NA	NA	NA	NA	NA	NA	NA	NA	NM_005048	ENSG00000144407	NA	NA	protein-coding gene	Parathyroid hormone receptors
0.0139	0.0042	0.0053	-0.0912	-0.0553	-0.0995	PDLIM5	PDZ and LIM domain 5	PDZ and LIM domain protein 5|enigma homolog|enigma-like LIM domain protein|enigma-like PDZ and LIM domains protein	4	4q22.3	605904	NA	NA	NA	NA	NA	NA	NA	NA	NA	NA	NA	NA	NA	NA	ENSG00000163110	NA	15346770	protein-coding gene	LIM domain containing|PDZ domain containing
0.0138	0.0036	0.0061	-0.0463	0.0108	-0.0737	AC008443.1	NA	NA	NA	NA	NA	NA	NA	NA	NA	NA	NA	NA	NA	NA	NA	NA	NA	NA	NA	NA	NA	NA	NA	NA
0.0138	0.0027	0.0056	0.0611	0.0262	0.0768	COPZ1	coatomer protein complex subunit zeta 1	coatomer subunit zeta-1|coatomer protein complex, subunit zeta|zeta-1 COP|zeta-1-coat protein	12	12q13.13	615472	NA	NA	NA	NA	NA	NA	NA	NA	NA	NA	NA	NA	NA	NM_016057	ENSG00000111481	NA	NA	protein-coding gene	MicroRNA protein coding host genes
0.0138	0.0057	0.0064	-0.0425	-0.0429	-0.0807	C3orf70	chromosome 3 open reading frame 70	UPF0524 protein C3orf70	3	3q27.2	NA	NA	NA	NA	NA	NA	NA	NA	NA	NA	NA	NA	NA	NA	NM_001025266	ENSG00000187068	NA	NA	protein-coding gene	NA
0.0138	0.0049	0.004	0.1384	0.0734	0.0939	SNRPB2	small nuclear ribonucleoprotein polypeptide B2	U2 small nuclear ribonucleoprotein B''|U2 snRNP B''|small nuclear ribonucleoprotein polypeptide B	20	20p12.1	603520	NA	NA	NA	NA	NA	NA	NA	NA	NA	NA	NA	NA	NA	NM_003092	ENSG00000125870	NA	2951739	protein-coding gene	RNA binding motif containing|U2 small nucleolar ribonucleoprotein
0.0138	0.0045	0.0053	-0.0901	-0.0466	-0.075	STEAP2	STEAP2 metalloreductase	metalloreductase STEAP2|STEAP family member 2, metalloreductase|SixTransMembrane Protein of Prostate 1|prostate cancer-associated protein 1|protein up-regulated in metastatic prostate cancer|protein upregulated in metastatic prostate cancer|six transmembrane epithelial antigen of the prostate 2|six-transmembrane epithelial antigen of prostate 2	7	7q21.13	605094	NA	NA	NA	NA	NA	NA	NA	NA	NA	NA	NA	NA	NA	NM_152999	ENSG00000157214	1.16.1.-	10613842, 12095985	protein-coding gene	STEAP family
0.0138	0.0044	0.0049	-0.0579	-0.0585	-0.059	GSN	gelsolin	gelsolin|actin-depolymerizing factor|brevin|epididymis secretory sperm binding protein	9	9q33.2	137350	NA	NA	NA	NA	NA	NA	NA	NA	NA	NA	NA	40kb proximal to ABL	Amyloidosis, Finnish type, 105120 (3), Autosomal dominant	NM_000177	ENSG00000148180	NA	1652889	protein-coding gene	Gelsolin/villins
0.0138	0.0041	0.0055	-0.052	-0.0241	-0.0889	TACR2	tachykinin receptor 2	substance-K receptor|NK-2 receptor|NK-2R|neurokinin 2 receptor|neurokinin A receptor|seven transmembrane helix receptor	10	10q22.1	162321	NA	NA	NA	NA	NA	NA	NA	NA	NA	NA	NA	NA	NA	NA	ENSG00000075073	NA	NA	protein-coding gene	Tachykinin receptors
0.0138	0.0057	0.0033	-0.0629	-0.0523	-0.0234	MYOM1	myomesin 1	myomesin-1|190 kDa connectin-associated protein|190 kDa titin-associated protein|EH-myomesin|myomesin (M-protein) 1 (190kD)|myomesin 1 (skelemin) 185kDa|myomesin 1 variant 1|myomesin 1, 185kDa|myomesin family member 1	18	18p11.31	603508	NA	NA	NA	NA	NA	NA	NA	NA	NA	NA	NA	NA	NA	NM_003803	ENSG00000101605	NA	9806852	protein-coding gene	I-set domain containing|Myosin binding proteins|Fibronectin type III domain containing
0.0138	0.0049	0.0045	-0.0798	-0.051	-0.0542	TMEM240	transmembrane protein 240	transmembrane protein 240|transmembrane protein C1orf70	1	1p36.33	616101	NA	NA	NA	NA	NA	NA	NA	NA	NA	NA	NA	NA	NA	NM_001114748	ENSG00000205090	NA	12402269, 25070513	protein-coding gene	NA
0.0138	0.0062	0.0054	-0.0683	-0.0602	-0.0569	MT1M	metallothionein 1M	metallothionein-1M|metallothionein 1K|metallothionein 1Y	16	16q13	156357	NA	NA	NA	NA	NA	NA	NA	NA	NA	NA	NA	NA	NA	NM_176870	NA	NA	2286373, 8049263	protein-coding gene	Metallothioneins
0.0138	0.0059	0.0106	0.0826	0.049	0.1433	FAM58A	NA	NA	NA	NA	NA	NA	NA	NA	NA	NA	NA	NA	NA	NA	NA	NA	NA	NA	NA	NA	NA	NA	NA	NA
0.0138	0.0033	0.007	-0.0856	-0.0141	-0.1114	MAN2C1	mannosidase alpha class 2C member 1	alpha-mannosidase 2C1|alpha mannosidase 6A8B|alpha-D-mannoside mannohydrolase|mannosidase, alpha 6A8|mannosidase, alpha A, cytoplasmic|testicular tissue protein Li 115	15	15q24.2	154580	NA	NA	NA	NA	NA	NA	NA	NA	NA	NA	NA	NA	NA	NA	ENSG00000140400	3.2.1.24	1757461, 752528	protein-coding gene	Mannosidases alpha class 2
0.0138	0.0033	0.0087	0.0862	0.0498	0.1386	TTYH3	tweety family member 3	protein tweety homolog 3|hTTY3|tweety homolog 3	7	7p22.3	608919	NA	NA	NA	NA	NA	NA	NA	NA	NA	NA	NA	NA	NA	NM_025250	ENSG00000136295	NA	NA	protein-coding gene	NA
0.0138	0.0048	0.0035	-0.0414	-0.0435	-0.0569	NECAB1	N-terminal EF-hand calcium binding protein 1	N-terminal EF-hand calcium-binding protein 1|EF-hand calcium-binding protein 1|neuronal calcium binding protein|neuronal calcium-binding protein 1|synaptotagmin interacting protein 1	8	8q21.3	NA	NA	NA	NA	NA	NA	NA	NA	NA	NA	NA	NA	NA	NA	NM_022351	ENSG00000123119	NA	NA	protein-coding gene	N-terminal EF-hand calcium binding proteins|EF-hand domain containing
0.0138	0.0046	0.0055	0.0532	0.0302	0.0585	HN1L	NA	NA	NA	NA	NA	NA	NA	NA	NA	NA	NA	NA	NA	NA	NA	NA	NA	NA	NA	NA	NA	NA	NA	NA
0.0138	0.0064	0.0028	0.097	0.0725	0.037	ILF2	interleukin enhancer binding factor 2	interleukin enhancer-binding factor 2|interleukin enhancer binding factor 2, 45kD|interleukin enhancer binding factor 2, 45kDa|nuclear factor of activated T-cells, 45-kDa	1	1q21.3	603181	NA	NA	NA	NA	NA	NA	NA	NA	NA	NA	NA	NA	NA	NM_004515	ENSG00000143621	NA	7519613	protein-coding gene	NA
0.0138	0.0025	0.0072	-0.0939	-0.0264	-0.1079	LENG8	leukocyte receptor cluster member 8	leukocyte receptor cluster member 8|leukocyte receptor cluster (LRC) member 8	19	19q13.42	616575	NA	NA	NA	NA	NA	NA	NA	NA	NA	NA	NA	NA	NA	NM_052925	ENSG00000167615	NA	10941842	protein-coding gene	NA
0.0138	0.0043	0.0051	0.0541	0.0217	0.0835	SHMT2	serine hydroxymethyltransferase 2	serine hydroxymethyltransferase, mitochondrial|GLY A+|epididymis secretory sperm binding protein Li 51e|glycine auxotroph A, human complement for hamster|glycine hydroxymethyltransferase|serine aldolase|serine hydroxymethylase|serine hydroxymethyltransferase 2 (mitochondrial)|serine methylase|threonine aldolase	12	12q13.3	138450	NA	NA	NA	NA	NA	NA	NA	NA	NA	NA	NA	NA	NA	NM_005412	NA	2.1.2.1	8999870	protein-coding gene	NA
0.0138	0.0037	0.006	-0.0436	-0.0379	-0.0613	OR5K2	olfactory receptor family 5 subfamily K member 2	olfactory receptor 5K2|olfactory receptor OR3-9	3	3q11.2	NA	NA	NA	NA	NA	NA	NA	NA	NA	NA	NA	NA	NA	NA	NA	ENSG00000231861	NA	NA	protein-coding gene	Olfactory receptors, family 5
0.0138	0.0064	0.0056	0.0765	0.0683	0.0778	FAM72C	family with sequence similarity 72 member C	protein FAM72C|RP5-998N21.9	1	1q21.1	616853	NA	NA	NA	NA	NA	NA	NA	NA	NA	NA	NA	NA	NA	NA	ENSG00000263513	NA	26206078	protein-coding gene	NA
0.0138	0.0028	0.0044	0.0779	0.0268	0.0864	HRASLS2	HRAS like suppressor 2	HRAS-like suppressor 2	11	11q12.3	613866	NA	NA	NA	NA	NA	NA	NA	NA	NA	NA	NA	NA	NA	NM_017878	ENSG00000133328	NA	NA	protein-coding gene	HRAS like suppressor family
0.0138	0.0039	0.0047	0.1025	0.023	0.0835	FPR3	formyl peptide receptor 3	N-formyl peptide receptor 3|FMLP-related receptor II|formyl peptide receptor-like 2	19	19q13.41	136539	NA	NA	NA	NA	NA	NA	NA	NA	NA	NA	NA	NA	NA	NM_002030	ENSG00000187474	NA	1612600, 8198572	protein-coding gene	Formyl peptide receptors
0.0138	0.006	0.0031	-0.0308	0.0131	0.029	KM-PA-2	NA	NA	NA	NA	NA	NA	NA	NA	NA	NA	NA	NA	NA	NA	NA	NA	NA	NA	NA	NA	NA	NA	NA	NA
0.0138	0.0041	0.0057	-0.0412	-0.0116	-0.0038	RFPL2	ret finger protein like 2	ret finger protein-like 2|RING finger protein 79	22	22q12.3	605969	NA	NA	NA	NA	NA	NA	NA	NA	NA	NA	NA	NA	NA	NM_006605	NA	NA	10508838	protein-coding gene	Ring finger proteins
0.0138	0.0039	0.0041	-0.0236	-0.0488	-0.0568	ANK2	ankyrin 2	ankyrin-2|ankyrin 2, neuronal|ankyrin B|ankyrin, brain|ankyrin-2, nonerythrocytic|non-erythroid ankyrin	4	4q25-q26	106410	NA	NA	NA	NA	NA	NA	NA	NA	NA	NA	NA	NA	NA	NM_001148	ENSG00000145362	NA	7485162, 12571597	protein-coding gene	Ankyrin repeat domain containing|MicroRNA protein coding host genes
0.0138	0.0059	0.0074	-0.0722	-0.06	-0.0841	PTPN5	protein tyrosine phosphatase, non-receptor type 5	tyrosine-protein phosphatase non-receptor type 5|neural-specific protein-tyrosine phosphatase|protein tyrosine phosphatase, non-receptor type 5 (striatum-enriched)|protein-tyrosine phosphatase striatum-enriched|striatal-enriched protein tyrosine phosphatase|striatum-enriched protein-tyrosine phosphatase	11	11p15.1	176879	NA	NA	NA	NA	NA	NA	NA	NA	NA	NA	NA	NA	NA	NM_001039970	ENSG00000110786	NA	1714595	protein-coding gene	Protein tyrosine phosphatases, non-receptor type
0.0137	0.0055	0.0044	0.1014	0.0668	0.0835	ZBTB9	zinc finger and BTB domain containing 9	zinc finger and BTB domain-containing protein 9	6	6p21.32	NA	NA	NA	NA	NA	NA	NA	NA	NA	NA	NA	NA	NA	NA	NM_152735	ENSG00000213588	NA	12477932	protein-coding gene	BTB domain containing|Zinc fingers C2H2-type
0.0137	0.004	0.0056	-0.0437	-0.0419	-0.0738	C14orf132	chromosome 14 open reading frame 132	uncharacterized protein C14orf132	14	14q32.2	NA	NA	NA	NA	NA	NA	NA	NA	NA	NA	NA	NA	NA	NA	NM_001252507	ENSG00000227051	NA	NA	protein-coding gene	NA
0.0137	0.0048	0.0104	-0.09	-0.0368	-0.1501	RAF1	Raf-1 proto-oncogene, serine/threonine kinase	RAF proto-oncogene serine/threonine-protein kinase|C-Raf proto-oncogene, serine/threonine kinase|Oncogene RAF1|proto-oncogene c-RAF|raf proto-oncogene serine/threonine protein kinase|v-raf-1 murine leukemia viral oncogene homolog 1|v-raf-1 murine leukemia viral oncogene-like protein 1	3	3p25.2	164760	pilocytic astrocytoma, prostate	NA	oncogene, fusion	SRGAP3, ESRP1	yes	NA	T, A	Dom	O, E	NA	NA	NA	NA	NM_002880	ENSG00000132155	NA	1611909	protein-coding gene	RAF family|Mitogen-activated protein kinase kinase kinases
0.0137	0.0032	0.0115	0.0881	0.0256	0.1446	GPR39	G protein-coupled receptor 39	G-protein coupled receptor 39	2	2q21.2	602886	NA	NA	NA	NA	NA	NA	NA	NA	NA	NA	NA	NA	NA	NA	ENSG00000183840	NA	9441746	protein-coding gene	G protein-coupled receptors, Class A orphans
0.0137	0.0032	0.0058	-0.049	-0.0293	-0.0881	PTCHD1	patched domain containing 1	patched domain-containing protein 1|PTCHD1 isoform	X	Xp22.11	300828	NA	NA	NA	NA	NA	NA	NA	NA	NA	NA	NA	NA	NA	NM_173495	ENSG00000165186	NA	NA	protein-coding gene	NA
0.0137	0.0062	0.0085	-0.0585	-0.067	-0.0735	FAM107A	family with sequence similarity 107 member A	actin-associated protein FAM107A|down-regulated in renal cell carcinoma 1|protein FAM107A	3	3p14.3-p14.2	608295	NA	NA	NA	NA	NA	NA	NA	NA	NA	NA	NA	NA	NA	NM_007177	ENSG00000168309	NA	10564580, 10702698	protein-coding gene	NA
0.0137	0.0073	0.0047	0.0737	0.0618	0.0693	DLGAP5	DLG associated protein 5	disks large-associated protein 5|DAP-5|discs large homolog associated protein 5|discs, large homolog 7|disks large-associated protein DLG7|hepatoma up-regulated protein	14	14q22.3	617859	NA	NA	NA	NA	NA	NA	NA	NA	NA	NA	NA	NA	NA	NM_014750	ENSG00000126787	NA	7584026, 7584028	protein-coding gene	NA
0.0137	0.0049	0.0026	0.0921	0.0458	0.0582	GTF2E1	general transcription factor IIE subunit 1	general transcription factor IIE subunit 1|TFIIE alpha subunit|TFIIE-alpha|general transcription factor IIE 56 kDa subunit|general transcription factor IIE, polypeptide 1, alpha 56kDa|transcription initiation factor IIE subunit alpha	3	3q13.33	189962	NA	NA	NA	NA	NA	NA	NA	NA	NA	NA	NA	NA	NA	NM_005513	ENSG00000153767	NA	1454543, 8162052	protein-coding gene	General transcription factors
0.0137	0.0038	0.0042	-0.0516	-0.0406	0.0396	ATP4B	ATPase H+/K+ transporting subunit beta	potassium-transporting ATPase subunit beta|ATPase H+/K+ transporting beta subunit|ATPase, H+/K+ exchanging, beta polypeptide|ATPase, H+/K+ transporting, beta polypeptide|gastric H(+)/K(+) ATPase subunit beta|gastric H+/K+ ATPase beta subunit|gastric hydrogen-potassium ATPase, beta|potassium-transporting ATPase beta chain|proton pump beta chain	13	13q34	137217	NA	NA	NA	NA	NA	NA	NA	NA	NA	NA	NA	NA	NA	NM_000705	ENSG00000186009	3.6.3.10	1330887, 15057823	protein-coding gene	ATPase H+/K+ transporting
0.0137	0.0045	0.0068	-0.0821	-0.0498	-0.0965	C1orf95	NA	NA	NA	NA	NA	NA	NA	NA	NA	NA	NA	NA	NA	NA	NA	NA	NA	NA	NA	NA	NA	NA	NA	NA
0.0137	0.0053	0.0058	-0.0522	-0.0645	-0.0701	RHOJ	ras homolog family member J	rho-related GTP-binding protein RhoJ|RAS-like, family 7, member B|TC10-like Rho GTPase|ras homolog gene family, member J|ras-like protein family member 7B|tc10-like GTP-binding protein	14	14q23.2	607653	NA	NA	NA	NA	NA	NA	NA	NA	NA	NA	NA	NA	NA	NA	ENSG00000126785	NA	10967094	protein-coding gene	Rho family GTPases
0.0137	0.0047	0.0022	-0.0798	-0.0394	-0.0451	XKR4	XK related 4	XK-related protein 4|X Kell blood group precursor-related family, member 4|X-linked Kx blood group related 4|XK, Kell blood group complex subunit-related family, member 4	8	8q12.1	NA	NA	NA	NA	NA	NA	NA	NA	NA	NA	NA	NA	NA	NA	NM_052898	ENSG00000206579	NA	NA	protein-coding gene	XK related family
0.0137	0.0038	0.0076	-0.0848	-0.0483	-0.1077	CADM2	cell adhesion molecule 2	cell adhesion molecule 2|immunoglobulin superfamily member 4D|nectin-like 3|nectin-like protein 3|synaptic cell adhesion molecule 2	3	3p12.1	609938	NA	NA	NA	NA	NA	NA	NA	NA	NA	NA	NA	NA	NA	NM_153184	ENSG00000175161	NA	NA	protein-coding gene	C2-set domain containing|I-set domain containing|V-set domain containing|Ig-like cell adhesion molecule family|MicroRNA protein coding host genes
0.0137	0.0034	0.0078	0.1123	0.0421	0.1187	TTC30B	tetratricopeptide repeat domain 30B	tetratricopeptide repeat protein 30B|TPR repeat protein 30B	2	2q31.2	NA	NA	NA	NA	NA	NA	NA	NA	NA	NA	NA	NA	NA	NA	NM_152517	ENSG00000196659	NA	12477932	protein-coding gene	Intraflagellar transport proteins|Tetratricopeptide repeat domain containing
0.0137	0.0053	0.0108	-0.0717	-0.0508	-0.137	IKZF5	IKAROS family zinc finger 5	zinc finger protein Pegasus|zinc finger protein, subfamily 1A, 5 (Pegasus)|zinc finger transcription factor Pegasus	10	10q26.13	606238	NA	NA	NA	NA	NA	NA	NA	NA	NA	NA	NA	NA	NA	NM_022466	ENSG00000095574	NA	10978333	protein-coding gene	Zinc fingers C2H2-type
0.0137	0.0067	0.0038	-0.0424	-0.0722	-0.022	SDPR	NA	NA	NA	NA	NA	NA	NA	NA	NA	NA	NA	NA	NA	NA	NA	NA	NA	NA	NA	NA	NA	NA	NA	NA
0.0137	0.008	0.0047	0.0948	0.0706	0.0722	FAM72D	family with sequence similarity 72 member D	protein FAM72D|gastric cancer up-regulated protein 2|gastric cancer up-regulated-2	1	1q21.1	614712	NA	NA	NA	NA	NA	NA	NA	NA	NA	NA	NA	NA	NA	NM_207418	ENSG00000215784	NA	26206078	protein-coding gene	NA
0.0137	0.003	0.0042	0.077	0.0269	0.0716	LILRA4	leukocyte immunoglobulin like receptor A4	leukocyte immunoglobulin-like receptor subfamily A member 4|CD85 antigen-like family member G|immunoglobulin-like transcript 7|leucocyte Ig-like receptor A4|leukocyte immunoglobulin-like receptor, subfamily A (with TM domain), member 4|leukocyte immunoglobulin-like receptor, subfamily A (without TM domain), member 4	19	19q13.42	607517	NA	NA	NA	NA	NA	NA	NA	NA	NA	NA	NA	NA	NA	NM_012276	ENSG00000239961	NA	10941842	protein-coding gene	Activating leukocyte immunoglobulin like receptors|CD molecules
0.0137	0.0036	0.0038	-0.0538	-0.0393	-0.055	RGMA	repulsive guidance molecule BMP co-receptor a	repulsive guidance molecule A|RGM domain family, member A|repulsive guidance molecule family member a	15	15q26.1	607362	NA	NA	NA	NA	NA	NA	NA	NA	NA	NA	NA	NA	NA	NM_020211	NA	NA	15975920	protein-coding gene	Repulsive guidance molecule family
0.0137	0.0032	0.0072	-0.0842	-0.0098	-0.1052	SH3GLB2	SH3 domain containing GRB2 like, endophilin B2	endophilin-B2|SH3 domain-containing GRB2-like protein B2|SH3-containing protein SH3GLB2|SH3-domain GRB2-like endophilin B2|retinoid receptor-induced gene 1	9	9q34.11	609288	NA	NA	NA	NA	NA	NA	NA	NA	NA	NA	NA	NA	NA	NA	ENSG00000148341	NA	11161816	protein-coding gene	N-BAR domain containing
0.0137	0.0048	0.0016	0.0441	0.068	0.0129	GGCT	gamma-glutamylcyclotransferase	gamma-glutamylcyclotransferase|cytochrome c-releasing factor 21|gamma -glutamyl cyclotransferase	7	7p14.3	137170	NA	NA	NA	NA	NA	NA	NA	NA	NA	NA	NA	NA	NA	NM_024051	ENSG00000006625	4.3.2.9	17932939, 18515354	protein-coding gene	NA
0.0137	0.0049	0.0116	-0.0977	-0.0639	-0.1568	BCL2L2	BCL2 like 2	bcl-2-like protein 2|apoptosis regulator BCL-W|protein phosphatase 1, regulatory subunit 51	14	14q11.2	601931	NA	NA	NA	NA	NA	NA	NA	NA	NA	NA	NA	NA	NA	NM_004050	ENSG00000129473	NA	8761287	protein-coding gene	Protein phosphatase 1 regulatory subunits|BCL2 family
0.0137	0.0038	0.0046	-0.0583	-0.0171	-0.0336	RDH11	retinol dehydrogenase 11	retinol dehydrogenase 11|HCV core-binding protein HCBP12|androgen-regulated short-chain dehydrogenase/reductase 1|prostate short-chain dehydrogenase reductase 1|retinal reductase 1|retinol dehydrogenase 11 (all-trans/9-cis/11-cis)|short chain dehydrogenase/reductase family 7C, member 1	14	14q24.1	607849	NA	NA	NA	NA	NA	NA	NA	NA	NA	NA	NA	NA	NA	NA	ENSG00000072042	1.1.1.-	12226107, 8018917, 19027726	protein-coding gene	Short chain dehydrogenase/reductase superfamily
0.0137	0.0038	0.0065	-0.0799	-0.0264	-0.0877	TESK2	testis associated actin remodelling kinase 2	dual specificity testis-specific protein kinase 2|testicular protein kinase 2|testis-specific kinase 2	1	1p34.1	604746	NA	NA	NA	NA	NA	NA	NA	NA	NA	NA	NA	NA	NA	NM_007170	ENSG00000070759	2.7.12.1	10512679, 11418599	protein-coding gene	LIMK/TESK kinase family
0.0137	0.0041	0.0042	0.013	-0.0058	0.0761	CST2	cystatin SA	cystatin-SA|cystatin 2|cystatin S5|cysteine-proteinase inhibitor|salivary cysteine (thiol) protease inhibitor	20	20p11.21	123856	NA	NA	NA	NA	NA	NA	NA	NA	NA	NA	NA	NA	NA	NA	ENSG00000170369	NA	NA	protein-coding gene	Cystatins, type 2
0.0137	0.0034	0.0082	-0.1036	-0.0333	-0.1261	LMBR1L	limb development membrane protein 1 like	protein LMBR1L|limb region 1 homolog-like|limb region 1 protein homolog-like|limb region 1-like protein -like|lipocalin-1 interacting membrane receptor|lipocalin-interacting membrane receptor	12	12q13.12	610007	NA	NA	NA	NA	NA	NA	NA	NA	NA	NA	NA	NA	NA	NM_018113	ENSG00000139636	NA	10574461, 11287427	protein-coding gene	NA
0.0137	0.0034	0.0074	-0.0723	-0.0396	-0.1013	ARHGEF26	Rho guanine nucleotide exchange factor 26	rho guanine nucleotide exchange factor 26|Rho guanine nucleotide exchange factor (GEF) 26|SH3 domain-containing guanine exchange factor|Src homology 3 domain-containing guanine nucleotide exchange factor|testicular tissue protein Li 171	3	3q25.2	617552	NA	NA	NA	NA	NA	NA	NA	NA	NA	NA	NA	NA	NA	NM_015595	ENSG00000114790	NA	15133129, 12697679	protein-coding gene	Pleckstrin homology domain containing|Rho guanine nucleotide exchange factors
0.0137	0.0039	0.0071	0.0692	0.0592	0.1015	CBX8	chromobox 8	chromobox protein homolog 8|Pc class 3 homolog|chromobox homolog 8 (Pc class homolog, Drosophila)|polycomb 3|rectachrome 1	17	17q25.3	617354	NA	NA	NA	NA	NA	NA	NA	NA	NA	NA	NA	NA	NA	NM_020649	ENSG00000141570	NA	10825164	protein-coding gene	Chromobox family
0.0136	0.0047	0.006	-0.0361	-0.0596	-0.0816	FILIP1	filamin A interacting protein 1	filamin-A-interacting protein 1	6	6q14.1	607307	NA	NA	NA	NA	NA	NA	NA	NA	NA	NA	NA	NA	NA	NM_001289987	ENSG00000118407	NA	10574462	protein-coding gene	NA
0.0136	0.0052	0.0072	-0.0677	-0.0337	-0.0784	MOB2	MOB kinase activator 2	MOB kinase activator 2|MOB2 Mps One Binder homolog|Mps one binder kinase activator-like 2	11	11p15.5	611969	NA	NA	NA	NA	NA	NA	NA	NA	NA	NA	NA	NA	NA	NM_053005	ENSG00000182208	NA	11223154, 15067004	protein-coding gene	MOB kinase activators
0.0136	0.0037	0.0057	-0.0701	-0.0176	-0.0669	SHISA6	shisa family member 6	protein shisa-6|protein shisa-6 homolog|shisa homolog 6	17	17p12	617327	NA	NA	NA	NA	NA	NA	NA	NA	NA	NA	NA	NA	NA	NM_207386	ENSG00000188803	NA	NA	protein-coding gene	Shisa family members
0.0136	0.0043	0.0041	0.0562	0.0227	0.0081	EMX2	empty spiracles homeobox 2	homeobox protein EMX2|empty spiracles homolog 2|empty spiracles-like protein 2	10	10q26.11	600035	NA	NA	NA	NA	NA	NA	NA	NA	NA	NA	NA	close to VAX1	Schizencephaly, 269160 (3)	NM_004098	ENSG00000170370	NA	7959790	protein-coding gene	NKL subclass homeoboxes and pseudogenes
0.0136	0.006	0.0073	0.0938	0.0684	0.0901	HOXC11	homeobox C11	homeobox protein Hox-C11|homeo box C11|homeobox protein Hox-3H	12	12q13.13	605559	AML	NA	oncogene, fusion	NUP98	yes	NA	T	Dom	L	NA	NA	NA	NA	NA	ENSG00000123388	NA	1973146, 1358459	protein-coding gene	HOXL subclass homeoboxes
0.0136	0.0046	0.0047	-0.0697	-0.0434	-0.0586	DUSP26	dual specificity phosphatase 26	dual specificity protein phosphatase 26|MAP kinase phosphatase 8|Novel amplified gene in thyroid anaplastic cancer|dual specificity phosphatase 26 (putative)|dual specificity phosphatase SKRP3|low-molecular-mass dual-specificity phosphatase 4|mitogen-activated protein kinase phosphatase 8|neuroendocrine-associated phosphatase	8	8p12	NA	NA	NA	NA	NA	NA	NA	NA	NA	NA	NA	NA	NA	NA	NM_024025	ENSG00000133878	NA	15796912, 20562916	protein-coding gene	Atypical dual specificity phosphatases
0.0136	0.0031	0.009	0.0532	0.0129	0.1269	LIPC	lipase C, hepatic type	hepatic triacylglycerol lipase|Triacylglycerol lipase|hepatic lipase|lipase member C|lipase, hepatic	15	15q21.3	151670	NA	NA	NA	NA	NA	NA	NA	NA	NA	NA	NA	NA	NA	NA	ENSG00000166035	3.1.1.3	NA	protein-coding gene	Lipases
0.0136	0.0071	0.0046	0.0902	0.0722	0.074	E2F1	E2F transcription factor 1	transcription factor E2F1|PBR3|PRB-binding protein E2F-1|RBAP-1|RBBP-3|retinoblastoma-associated protein 1|retinoblastoma-binding protein 3	20	20q11.22	189971	NA	NA	NA	NA	NA	NA	NA	NA	NA	NA	NA	NA	NA	NA	ENSG00000101412	NA	8964493	protein-coding gene	E2F transcription factors
0.0136	0.0081	0.0032	0.0845	0.0807	0.0325	C6orf100	NA	NA	NA	NA	NA	NA	NA	NA	NA	NA	NA	NA	NA	NA	NA	NA	NA	NA	NA	NA	NA	NA	NA	NA
0.0136	0.0055	0.0067	-0.0739	-0.0577	-0.0628	SCN2B	sodium voltage-gated channel beta subunit 2	sodium channel subunit beta-2|neuronal voltage-gated sodium channel beta 2 subunit|sodium channel, voltage gated, type II beta subunit|sodium channel, voltage-gated, type II, beta polypeptide	11	11q23.3	601327	NA	NA	NA	NA	NA	NA	NA	NA	NA	NA	NA	NA	NA	NM_004588	ENSG00000149575	NA	10198179	protein-coding gene	Sodium voltage-gated channel beta subunits|V-set domain containing
0.0136	0.0058	0.0053	-0.0662	-0.0344	-0.0907	NMRK2	nicotinamide riboside kinase 2	nicotinamide riboside kinase 2|NRK 2|RNK 2|integrin beta-1-binding protein 3|muscle-specific beta 1 integrin binding protein|nicotinic acid riboside kinase 2|nmR-K 2|ribosylnicotinamide kinase 2|ribosylnicotinic acid kinase 2	19	19p13.3	608705	NA	NA	NA	NA	NA	NA	NA	NA	NA	NA	NA	NA	NA	NM_014446, NM_170678	ENSG00000077009	NA	10613898, 15137942	protein-coding gene	NA
0.0136	0.0037	0.0053	0.0536	0.0343	0.0594	RP11-514O12.4	NA	NA	NA	NA	NA	NA	NA	NA	NA	NA	NA	NA	NA	NA	NA	NA	NA	NA	NA	NA	NA	NA	NA	NA
0.0136	0.0034	0.0057	-0.0389	-0.023	-0.0781	CAMK2A	calcium/calmodulin dependent protein kinase II alpha	calcium/calmodulin-dependent protein kinase type II subunit alpha|CaM kinase II alpha subunit|CaM-kinase II alpha chain|CaMK-II alpha subunit|caM kinase II subunit alpha|caMK-II subunit alpha|calcium/calmodulin-dependent protein kinase (CaM kinase) II alpha|calcium/calmodulin-dependent protein kinase II alpha-B subunit|calcium/calmodulin-dependent protein kinase type II alpha chain	5	5q32	114078	NA	NA	NA	NA	NA	NA	NA	NA	NA	NA	NA	NA	NA	NM_015981	ENSG00000070808	2.7.11.17	10231032, 3475713	protein-coding gene	Calmodulin dependent protein kinases
0.0136	0.0052	0.0039	-0.0809	-0.044	-0.0631	RPRM	reprimo, TP53 dependent G2 arrest mediator homolog	protein reprimo|candidate mediator of the p53 dependent G2 arrest|reprimo, TP53 dependant G2 arrest mediator candidate|reprimo, TP53 dependent G2 arrest mediator candidate	2	2q23.3	612171	NA	NA	NA	NA	NA	NA	NA	NA	NA	NA	NA	NA	NA	NM_019845	ENSG00000177519	NA	10930422	protein-coding gene	NA
0.0136	0.0055	0.0043	-0.0966	-0.0428	-0.0764	CPNE6	copine 6	copine-6|N-copine|copine VI (neuronal)	14	14q11.2	605688	NA	NA	NA	NA	NA	NA	NA	NA	NA	NA	NA	NA	NA	NA	ENSG00000100884	NA	9645480	protein-coding gene	Copines
0.0136	0.0048	0.0097	-0.0698	-0.0638	-0.1263	FGF7	fibroblast growth factor 7	fibroblast growth factor 7|FGF-7|heparin-binding growth factor 7|keratinocyte growth factor	15	15q21.2	148180	NA	NA	NA	NA	NA	NA	NA	NA	NA	NA	NA	NA	NA	NM_002009	ENSG00000140285	NA	7749227, 1409637	protein-coding gene	Endogenous ligands
0.0136	0.0043	0.006	-0.0523	-0.0536	-0.0699	CEP85L	centrosomal protein 85 like	centrosomal protein of 85 kDa-like|centrosomal protein 85kDa-like|serologically defined breast cancer antigen NY-BR-15	6	6q22.31	NA	NA	NA	NA	NA	NA	NA	NA	NA	NA	NA	NA	NA	NA	NM_001042475	ENSG00000111860	NA	NA	protein-coding gene	NA
0.0136	0.0036	0.0058	-0.0702	-0.0283	-0.0538	GSTM2	glutathione S-transferase mu 2	glutathione S-transferase Mu 2|GST class-mu 2|GST, muscle|S-(hydroxyalkyl)glutathione lyase M2|epididymis secretory sperm binding protein|glutathione S-alkyltransferase M2|glutathione S-aralkyltransferase M2|glutathione S-aryltransferase M2|glutathione S-transferase 4|glutathione S-transferase M1|glutathione S-transferase M2 (muscle)|glutathione S-transferase mu 2 (muscle)	1	1p13.3	138380	NA	NA	NA	NA	NA	NA	NA	NA	NA	NA	NA	NA	NA	NM_000848	ENSG00000213366	2.5.1.18	2034681, 2345169	protein-coding gene	Soluble glutathione S-transferases
0.0136	0.0046	0.0024	-0.0418	-0.0447	-0.0238	GLP2R	glucagon like peptide 2 receptor	glucagon-like peptide 2 receptor|GLP-2 receptor|epididymis secretory sperm binding protein	17	17p13.1	603659	NA	NA	NA	NA	NA	NA	NA	NA	NA	NA	NA	NA	NA	NA	ENSG00000065325	NA	9990065	protein-coding gene	Glucagon receptor family
0.0136	0.0061	0.0061	-0.0707	-0.0499	-0.0966	PPP1R12A	protein phosphatase 1 regulatory subunit 12A	protein phosphatase 1 regulatory subunit 12A|myosin binding subunit|myosin phosphatase, target subunit 1|myosin phosphatase-targeting subunit 1|protein phosphatase 1, regulatory (inhibitor) subunit 12A|protein phosphatase myosin-binding subunit	12	12q21.2-q21.31	602021	NA	NA	NA	NA	NA	NA	NA	NA	NA	NA	NA	NA	NA	NM_002480	ENSG00000058272	NA	9286714	protein-coding gene	Myosin phosphatase targeting family|Ankyrin repeat domain containing|Protein phosphatase 1 regulatory subunits
0.0136	0.0043	0.0048	-0.0591	-0.0625	-0.0758	PTGIS	prostaglandin I2 synthase	prostacyclin synthase|cytochrome P450, family 8, subfamily A, polypeptide 1|prostaglandin I2 (prostacyclin) synthase	20	20q13.13	601699	NA	NA	NA	NA	NA	NA	NA	NA	NA	NA	NA	NA	NA	NA	ENSG00000124212	5.3.99.4	8812456	protein-coding gene	Cytochrome P450 family 8
0.0136	0.005	0.0118	-0.0619	-0.0549	-0.1381	USP12	ubiquitin specific peptidase 12	ubiquitin carboxyl-terminal hydrolase 12|deubiquitinating enzyme 12|ubiquitin specific protease 12 like 1|ubiquitin thioesterase 12|ubiquitin thiolesterase 12|ubiquitin-hydrolyzing enzyme 1|ubiquitin-specific-processing protease 12	13	13q12.13	603091	NA	NA	NA	NA	NA	NA	NA	NA	NA	NA	NA	NA	NA	NM_182488	ENSG00000152484	NA	12838346	protein-coding gene	Ubiquitin specific peptidases
0.0136	0.0041	0.0163	0.0918	0.0318	0.1848	CTSA	cathepsin A	lysosomal protective protein|beta-galactosidase 2|beta-galactosidase protective protein|carboxypeptidase C|carboxypeptidase Y-like kininase|carboxypeptidase-L|deamidase|lysosomal carboxypeptidase A|protective protein cathepsin A|urinary kininase	20	20q13.12	613111	NA	NA	NA	NA	NA	NA	NA	NA	NA	NA	NA	NA	NA	NM_000308	ENSG00000064601	3.4.16.5	2071143	protein-coding gene	Cathepsins
0.0136	0.0051	0.0042	-0.0828	-0.062	-0.0469	SOBP	sine oculis binding protein homolog	sine oculis-binding protein homolog|jackson circler protein 1	6	6q21	613667	NA	NA	NA	NA	NA	NA	NA	NA	NA	NA	NA	NA	NA	NM_018013	ENSG00000112320	NA	NA	protein-coding gene	NA
0.0136	0.0055	0.0065	-0.0604	-0.0605	-0.084	MSRB3	methionine sulfoxide reductase B3	methionine-R-sulfoxide reductase B3|methionine-R-sulfoxide reductase B3, mitochondrial	12	12q14.3	613719	NA	NA	NA	NA	NA	NA	NA	NA	NA	NA	NA	NA	NA	NM_198080	ENSG00000174099	NA	21185009	protein-coding gene	Deafness associated genes
0.0136	0.0029	0.0037	0.0654	0.0411	0.0672	FBXO22	F-box protein 22	F-box only protein 22|F-box protein FBX22p44|FIST domain containing 1	15	15q24.2	609096	NA	NA	NA	NA	NA	NA	NA	NA	NA	NA	NA	NA	NA	NM_147188	ENSG00000167196	NA	10531035, 10531037, 17855421	protein-coding gene	F-boxes other
0.0136	0.0054	0.0108	-0.1167	-0.0648	-0.1582	C10orf118	NA	NA	NA	NA	NA	NA	NA	NA	NA	NA	NA	NA	NA	NA	NA	NA	NA	NA	NA	NA	NA	NA	NA	NA
0.0135	0.0036	0.0046	0.0976	0.0269	0.0685	TFEC	transcription factor EC	transcription factor EC|class E basic helix-loop-helix protein 34	7	7q31.2	604732	NA	NA	NA	NA	NA	NA	NA	NA	NA	NA	NA	NA	NA	NM_012252	ENSG00000105967	NA	9256061	protein-coding gene	Basic helix-loop-helix proteins
0.0135	0.0055	0.0067	-0.0571	-0.0622	-0.1021	AHNAK	AHNAK nucleoprotein	neuroblast differentiation-associated protein AHNAK|AHNAK-related|desmoyokin	11	11q12.3	103390	NA	NA	NA	NA	NA	NA	NA	NA	NA	NA	NA	NA	NA	NM_024060	ENSG00000124942	NA	7987395, 12153988	protein-coding gene	PDZ domain containing
0.0135	0.0024	0.0046	0.0577	-0.0008	0.0741	GANAB	glucosidase II alpha subunit	neutral alpha-glucosidase AB|alpha-glucosidase 2	11	11q12.3	104160	NA	NA	NA	NA	NA	NA	NA	NA	NA	NA	NA	NA	NA	NM_198334	ENSG00000089597	3.2.1.84	6342981, 3881423, 10764838	protein-coding gene	Glycoside hydrolase family 31
0.0135	0.0025	0.0106	0.0858	0.0139	0.1448	ANXA4	annexin A4	annexin A4|35-beta calcimedin|annexin IV (placental anticoagulant protein II)|annexin-4|carbohydrate-binding protein p33/p41|chromobindin-4|endonexin I|epididymis secretory protein Li 274|lipocortin IV|placental anticoagulant protein II|proliferation-inducing gene 28|proliferation-inducing protein 28|protein II	2	2p13.3	106491	NA	NA	NA	NA	NA	NA	NA	NA	NA	NA	NA	NA	NA	NM_001153	ENSG00000196975	NA	1346776	protein-coding gene	Annexins
0.0135	0.0026	0.0201	0.0946	0.0348	0.2437	VAC14	Vac14, PIKFYVE complex component	protein VAC14 homolog|Tax1 (human T-cell leukemia virus type I) binding protein	16	16q22.1-q22.2	604632	NA	NA	NA	NA	NA	NA	NA	NA	NA	NA	NA	NA	NA	NM_018052	ENSG00000103043	NA	15542851, 12719380	protein-coding gene	Armadillo-like helical domain containing
0.0135	0.0035	0.0069	0.0805	0.0385	0.091	PDZK1	PDZ domain containing 1	Na(+)/H(+) exchange regulatory cofactor NHE-RF3|CFTR-associated protein of 70 kDa|PDZ-containing kidney protein 1|na/Pi cotransporter C-terminal-associated protein 1|naPi-Cap1|sodium-hydrogen exchanger regulatory factor 3	1	1q21.1	603831	NA	NA	NA	NA	NA	NA	NA	NA	NA	NA	NA	NA	NA	NM_002614	ENSG00000174827	NA	9461128	protein-coding gene	PDZ domain containing
0.0135	0.0049	0.0074	-0.1228	-0.0718	-0.0981	TBRG1	transforming growth factor beta regulator 1	transforming growth factor beta regulator 1|nuclear interactor of ARF and MDM2	11	11q24.2	610614	NA	NA	NA	NA	NA	NA	NA	NA	NA	NA	NA	NA	NA	NM_032811	ENSG00000154144	NA	7654366, 17110379	protein-coding gene	NA
0.0135	0.0041	0.0069	-0.0854	-0.0334	-0.0825	TRIP10	thyroid hormone receptor interactor 10	cdc42-interacting protein 4|TR-interacting protein 10|protein Felic|salt tolerant protein|salt tolerator|thyroid receptor-interacting protein 10	19	19p13.3	604504	NA	NA	NA	NA	NA	NA	NA	NA	NA	NA	NA	NA	NA	NA	ENSG00000125733	NA	7776974, 9210375, 11294612	protein-coding gene	Minor histocompatibility antigens|F-BAR domain containing
0.0135	0.0047	0.0044	0.0918	0.0272	0.0474	ZNF281	zinc finger protein 281	zinc finger protein 281|GC-box-binding zinc finger protein 1|ZNP-99 transcription factor|transcription factor ZBP-99|zinc finger DNA-binding protein 99	1	1q32.1	NA	NA	NA	NA	NA	NA	NA	NA	NA	NA	NA	NA	NA	NA	NM_012482	ENSG00000162702	NA	10448078	protein-coding gene	Zinc fingers C2H2-type
0.0135	0.0064	0.0083	-0.0392	-0.0566	-0.102	SPARCL1	SPARC like 1	SPARC-like protein 1|SPARC-like 1 (hevin)|high endothelial venule protein|proliferation-inducing protein 33	4	4q22.1	606041	NA	NA	NA	NA	NA	NA	NA	NA	NA	NA	NA	NA	NA	NA	ENSG00000152583	NA	8488563, 7600298, 16844696	protein-coding gene	SPARC family
0.0135	0.0064	0.0031	0.0472	0.0494	-0.0109	PPAT	phosphoribosyl pyrophosphate amidotransferase	amidophosphoribosyltransferase|glutamine PRPP amidotransferase|glutamine phosphoribosylpyrophosphatate amidotransferase|glutamine phosphoribosylpyrophosphate amidotransferase	4	4q12	172450	NA	NA	NA	NA	NA	NA	NA	NA	NA	NA	NA	NA	NA	NM_002703	ENSG00000128059	2.4.2.14	NA	protein-coding gene	Purinosome
0.0135	0.0062	0.004	-0.0613	-0.0731	-0.0278	CADM3	cell adhesion molecule 3	cell adhesion molecule 3|TSLC1-like 1|brain immunoglobulin receptor|dendritic cell nectin-like protein 1 short isoform|immunoglobulin superfamily member 4B|synaptic cell adhesion molecule 3	1	1q23.2	609743	NA	NA	NA	NA	NA	NA	NA	NA	NA	NA	NA	NA	NA	NM_021189	ENSG00000162706	NA	11536053	protein-coding gene	Immunoglobulin like domain containing|C2-set domain containing|V-set domain containing|Ig-like cell adhesion molecule family
0.0135	0.0053	0.0077	-0.0585	-0.0607	-0.0585	ZCCHC24	zinc finger CCHC-type containing 24	zinc finger CCHC domain-containing protein 24|zinc finger, 3CxxC-type 8|zinc finger, CCHC domain containing 24	10	10q22.3	NA	NA	NA	NA	NA	NA	NA	NA	NA	NA	NA	NA	NA	NA	NM_153367	ENSG00000165424	NA	12477932	protein-coding gene	Zinc fingers 3CxxC-type|Zinc fingers CCHC-type
0.0135	0.007	0.0099	-0.1128	-0.0712	-0.1421	GTPBP1	GTP binding protein 1	GTP-binding protein 1|G-protein 1	22	22q13.1	602245	NA	NA	NA	NA	NA	NA	NA	NA	NA	NA	NA	NA	NA	NM_004286	ENSG00000100226	NA	9070279	protein-coding gene	NA
0.0135	0.0031	0.0066	-0.0764	-0.0449	-0.0832	HDC	histidine decarboxylase	histidine decarboxylase	15	15q21.2	142704	NA	NA	NA	NA	NA	NA	NA	NA	NA	NA	NA	NA	{Gilles de la Tourette syndrome, susceptibility to}, 137580 (3), Autosomal dominant	NA	ENSG00000140287	4.1.1.22	1487235	protein-coding gene	NA
0.0135	0.0051	0.0052	0.0898	0.0626	0.0587	MSH2	mutS homolog 2	DNA mismatch repair protein Msh2|DNA mismatch repair protein Msh2 transcript|mutS homolog 2, colon cancer, nonpolyposis type 1	2	2p21-p16.3	609309	colorectal, endometrial, ovarian	colorectal, endometrial, ovarian	TSG	NA	yes	yes	D, Mis, N, F, S	Rec	E	hereditary non-polyposis colorectal cancer	NA	NA	NA	NA	ENSG00000095002	NA	8484120, 9843200	protein-coding gene	MutS homologs
0.0135	0.0065	0.0054	-0.0524	-0.084	-0.0638	TNS1	tensin 1	tensin-1|Matrix-remodelling-associated protein 6|matrix-remodelling associated 6|protein phosphatase 1, regulatory subunit 155	2	2q35	600076	NA	NA	NA	NA	NA	NA	NA	NA	NA	NA	NA	NA	NA	NM_022648	ENSG00000079308	NA	NA	protein-coding gene	PTEN protein phosphatases|SH2 domain containing|Protein phosphatase 1 regulatory subunits|C2 tensin-type domain containing|MicroRNA protein coding host genes
0.0135	0.0053	0.0134	0.1109	0.0664	0.1535	USP18	ubiquitin specific peptidase 18	ubl carboxyl-terminal hydrolase 18|43 kDa ISG15-specific protease|ISG15-specific-processing protease|hUBP43|ubiquitin specific protease 18|ubl thioesterase 18|ubl thiolesterase 18	22	22q11.21	607057	NA	NA	NA	NA	NA	NA	NA	NA	NA	NA	NA	NA	NA	NA	ENSG00000184979	NA	12838346	protein-coding gene	Ubiquitin specific peptidases
0.0135	0.004	0.0066	-0.0817	-0.0546	-0.091	RGS2	regulator of G protein signaling 2	regulator of G-protein signaling 2|G0 to G1 switch regulatory 8, 24kD|G0/G1 switch regulatory protein 8|cell growth-inhibiting gene 31 protein|cell growth-inhibiting protein 31|regulator of G-protein signaling 2, 24kDa	1	1q31.2	600861	NA	NA	NA	NA	NA	NA	NA	NA	NA	NA	NA	NA	NA	NM_002923	ENSG00000116741	NA	8179820	protein-coding gene	Regulators of G-protein signaling|Endogenous ligands
0.0135	0.0045	0.0045	-0.0191	0.0187	0.0103	UPK3A	uroplakin 3A	uroplakin-3a|uroplakin 3|uroplakin III	22	22q13.31	611559	NA	NA	NA	NA	NA	NA	NA	NA	NA	NA	NA	NA	NA	NM_006953	ENSG00000100373	NA	9818021	protein-coding gene	NA
0.0135	0.0047	0.0035	0.1065	0.0642	0.0325	GPR89B	G protein-coupled receptor 89B	Golgi pH regulator B|G protein-coupled receptor 89C|Golgi pH regulator A|protein GPR89|putative Golgi pH regulator C|putative MAPK-activating protein PM01|putative NF-kappa-B-activating protein 90|putative protein GPR89C	1	1q21.2	612806	NA	NA	NA	NA	NA	NA	NA	NA	NA	NA	NA	NA	NA	NM_016334	ENSG00000188092	NA	11042152	protein-coding gene	NA
0.0135	0.0083	0.003	0.0978	0.0753	0.0534	SGOL2	NA	NA	NA	NA	NA	NA	NA	NA	NA	NA	NA	NA	NA	NA	NA	NA	NA	NA	NA	NA	NA	NA	NA	NA
0.0135	0.0085	0.0042	-0.0629	-0.087	-0.0511	PLCXD3	phosphatidylinositol specific phospholipase C X domain containing 3	PI-PLC X domain-containing protein 3	5	5p13.1	617016	NA	NA	NA	NA	NA	NA	NA	NA	NA	NA	NA	NA	NA	NM_001005473	ENSG00000182836	NA	NA	protein-coding gene	NA
0.0135	0.0059	0.0049	-0.0803	-0.0585	-0.081	PYGM	glycogen phosphorylase, muscle associated	glycogen phosphorylase, muscle form|myophosphorylase|phosphorylase, glycogen, muscle	11	11q13.1	608455	NA	NA	NA	NA	NA	NA	NA	NA	NA	NA	NA	NA	McArdle disease, 232600 (3), Autosomal recessive	NM_005609	ENSG00000068976	2.4.1.1	2461546, 25914343	protein-coding gene	Glycogen phosphorylases
0.0135	0.0027	0.004	0.0495	0.0336	0.0589	COPG1	coatomer protein complex subunit gamma 1	coatomer subunit gamma-1|coat protein gamma-cop|coatomer protein complex, subunit gamma|coatomer subunit gamma|gamma-1-COP|gamma-1-coat protein|gamma-COP|gamma-coat protein	3	3q21.3	615525	NA	NA	NA	NA	NA	NA	NA	NA	NA	NA	NA	NA	NA	NM_016128	ENSG00000181789	NA	11056392	protein-coding gene	Clathrin/coatomer adaptor, adaptin-like, N-terminal domain containing|MicroRNA protein coding host genes
0.0134	0.0055	0.0052	-0.0524	-0.0498	-0.0599	GNG7	G protein subunit gamma 7	guanine nucleotide-binding protein G(I)/G(S)/G(O) subunit gamma-7|guanine nucleotide binding protein (G protein), gamma 7	19	19p13.3	604430	NA	NA	NA	NA	NA	NA	NA	NA	NA	NA	NA	NA	NA	NM_052847	ENSG00000176533	NA	9600093	protein-coding gene	G protein subunits gamma
0.0134	0.0036	0.0099	0.0962	0.0137	0.1412	PIK3AP1	phosphoinositide-3-kinase adaptor protein 1	phosphoinositide 3-kinase adapter protein 1|B cell adaptor protein|B-cell adapter for phosphoinositide 3-kinase|B-cell phosphoinositide 3-kinase adapter protein 1	10	10q24.1	607942	NA	NA	NA	NA	NA	NA	NA	NA	NA	NA	NA	NA	NA	NM_152309	ENSG00000155629	NA	1251844, 11163197	protein-coding gene	NA
0.0134	0.0037	0.0088	0.0389	-0.0104	0.0964	HNF1B	HNF1 homeobox B	hepatocyte nuclear factor 1-beta|HNF1 beta A|homeoprotein LFB3|transcription factor 2, hepatic	17	17q12	189907	NA	NA	NA	NA	NA	NA	NA	NA	NA	NA	NA	NA	NA	NM_000458	ENSG00000275410	NA	1677179, 10484768	protein-coding gene	HNF class homeoboxes
0.0134	0.0031	0.0029	-0.0434	-0.016	0.0342	MADCAM1	mucosal vascular addressin cell adhesion molecule 1	mucosal addressin cell adhesion molecule 1|MAdCAM-1|hMAdCAM-1	19	19p13.3	102670	NA	NA	NA	NA	NA	NA	NA	NA	NA	NA	NA	NA	NA	NM_130760	ENSG00000099866	NA	9162097, 8609404	protein-coding gene	Immunoglobulin like domain containing|Ig-like cell adhesion molecule family
0.0134	0.0024	0.0059	0.0522	0.025	0.1007	C1orf227	NA	NA	NA	NA	NA	NA	NA	NA	NA	NA	NA	NA	NA	NA	NA	NA	NA	NA	NA	NA	NA	NA	NA	NA
0.0134	0.0052	0.0065	-0.0779	-0.053	-0.0909	RASL12	RAS like family 12	ras-like protein family member 12|Ras family member Ris|ras-like protein Ris	15	15q22.31	NA	NA	NA	NA	NA	NA	NA	NA	NA	NA	NA	NA	NA	NA	NM_016563	ENSG00000103710	NA	12107412	protein-coding gene	RAS type GTPase family
0.0134	0.0052	0.0036	-0.0755	-0.0358	-0.0289	AMT	aminomethyltransferase	aminomethyltransferase, mitochondrial|glycine cleavage system T protein	3	3p21.31	238310	NA	NA	NA	NA	NA	NA	NA	NA	NA	NA	NA	NA	NA	NM_000481	ENSG00000145020	2.1.2.10	1993704, 8188235	protein-coding gene	NA
0.0134	0.0043	0.0035	-0.077	-0.0479	-0.0393	MATN2	matrilin 2	matrilin-2|testis tissue sperm-binding protein Li 94mP	8	8q22.1-q22.2	602108	NA	NA	NA	NA	NA	NA	NA	NA	NA	NA	NA	NA	NA	NA	ENSG00000132561	NA	9083061, 11852232	protein-coding gene	Matrilins
0.0134	0.0024	0.0042	-0.032	-0.0217	-0.0389	SLC6A16	solute carrier family 6 member 16	orphan sodium- and chloride-dependent neurotransmitter transporter NTT5|CTC-301O7.4|solute carrier family 6 (neurotransmitter transporter), member 16	19	19q13.33	607972	NA	NA	NA	NA	NA	NA	NA	NA	NA	NA	NA	NA	NA	NM_014037	ENSG00000063127	NA	10471414, 11112352	protein-coding gene	MicroRNA protein coding host genes|Solute carriers
0.0134	0.0051	0.0064	-0.0864	-0.0587	-0.096	CACNB2	calcium voltage-gated channel auxiliary subunit beta 2	voltage-dependent L-type calcium channel subunit beta-2|CAB2|calcium channel voltage-dependent subunit beta 2|calcium channel, voltage-dependent, beta 2 subunit|lambert-Eaton myasthenic syndrome antigen B|myasthenic (Lambert-Eaton) syndrome antigen B	10	10p12.33-p12.31	600003	NA	NA	NA	NA	NA	NA	NA	NA	NA	NA	NA	NA	Brugada syndrome 4, 611876 (3)	NM_000724	ENSG00000165995	NA	9254841, 8494331	protein-coding gene	Membrane associated guanylate kinases|Calcium voltage-gated channel auxiliary beta subunits
0.0134	0.0065	0.0055	-0.0776	-0.0445	-0.0729	PNPLA7	patatin like phospholipase domain containing 7	patatin-like phospholipase domain-containing protein 7	9	9q34.3	612122	NA	NA	NA	NA	NA	NA	NA	NA	NA	NA	NA	NA	NA	NM_152286	ENSG00000130653	NA	16799181, 12640454, 19029121	protein-coding gene	Patatin like phospholipase domain containing
0.0134	0.0033	0.0103	0.116	0.05	0.1516	ARPC1B	actin related protein 2/3 complex subunit 1B	actin-related protein 2/3 complex subunit 1B|ARP2/3 protein complex subunit p41|actin related protein 2/3 complex, subunit 1B, 41kDa|arp2/3 complex 41 kDa subunit	7	7q22.1	604223	NA	NA	NA	NA	NA	NA	NA	NA	NA	NA	NA	NA	NA	NM_005720	ENSG00000130429	NA	9230079, 9359840	protein-coding gene	Actin related protein 2/3 complex |WD repeat domain containing
0.0134	0.0073	0.0082	0.0768	0.0717	0.1141	KIAA0101	NA	NA	NA	NA	NA	NA	NA	NA	NA	NA	NA	NA	NA	NA	NA	NA	NA	NA	NA	NA	NA	NA	NA	NA
0.0134	0.0059	0.0071	-0.081	-0.0523	-0.1002	FAM126B	family with sequence similarity 126 member B	protein FAM126B	2	2q33.1	NA	NA	NA	NA	NA	NA	NA	NA	NA	NA	NA	NA	NA	NA	NM_173822	ENSG00000155744	NA	12477932	protein-coding gene	PI4KA lipid kinase complex
0.0134	0.0043	0.0054	0.0729	0.0542	0.0894	WBSCR22	NA	NA	NA	NA	NA	NA	NA	NA	NA	NA	NA	NA	NA	NA	NA	NA	NA	NA	NA	NA	NA	NA	NA	NA
0.0134	0.0043	0.0087	-0.0809	-0.0547	-0.1072	GPRASP1	G protein-coupled receptor associated sorting protein 1	G-protein coupled receptor-associated sorting protein 1	X	Xq22.1	300417	NA	NA	NA	NA	NA	NA	NA	NA	NA	NA	NA	NA	NA	NM_014710	ENSG00000198932	NA	9455477, 15086532, 16221301	protein-coding gene	Armadillo repeat containing
0.0134	0.0052	0.0115	-0.038	-0.0175	-0.1348	AC119673.1	NA	NA	NA	NA	NA	NA	NA	NA	NA	NA	NA	NA	NA	NA	NA	NA	NA	NA	NA	NA	NA	NA	NA	NA
0.0134	0.0061	0.0051	0.1006	0.0579	0.0434	IARS2	isoleucyl-tRNA synthetase 2, mitochondrial	isoleucine--tRNA ligase, mitochondrial|isoleucine tRNA ligase 2, mitochondrial|isoleucine-tRNA synthetase 2, mitochondrial|isoleucyl-tRNA synthetase, mitochondrial|mitochondrial isoleucine tRNA synthetase	1	1q41	612801	NA	NA	NA	NA	NA	NA	NA	NA	NA	NA	NA	NA	NA	NM_018060	ENSG00000067704	6.1.1.5	NA	protein-coding gene	Aminoacyl tRNA synthetases, Class I
0.0133	0.0049	0.0049	-0.0438	-0.0657	-0.0844	KIT	KIT proto-oncogene receptor tyrosine kinase	mast/stem cell growth factor receptor Kit|c-Kit protooncogene|p145 c-kit|piebald trait protein|proto-oncogene c-Kit|proto-oncogene tyrosine-protein kinase Kit|soluble KIT variant 1|tyrosine-protein kinase Kit|v-kit Hardy-Zuckerman 4 feline sarcoma viral oncogene homolog|v-kit Hardy-Zuckerman 4 feline sarcoma viral oncogene-like protein	4	4q12	164920	GIST, AML, TGCT, mastocytosis, mucosal melanoma	GIST, epithelioma	oncogene	NA	yes	yes	Mis, O	Dom	L, M, O, E	familial gastrointestinal stromal tumour	Piebald trait	NA	NA	NM_000222	ENSG00000157404	NA	9027509	protein-coding gene	Immunoglobulin like domain containing|CD molecules|Receptor tyrosine kinases
0.0133	0.0072	0.0027	0.0474	0.0277	-0.0439	G3BP1	G3BP stress granule assembly factor 1	ras GTPase-activating protein-binding protein 1|ATP-dependent DNA helicase VIII|DNA helicase VIII|G3BP-1|GAP SH3 domain-binding protein 1|GAP binding protein|GTPase activating protein (SH3 domain) binding protein 1|Ras-GTPase-activating protein SH3-domain-binding protein|RasGAP-associated endoribonuclease G3BP	5	5q33.1	608431	NA	NA	NA	NA	NA	NA	NA	NA	NA	NA	NA	NA	NA	NM_005754	ENSG00000145907	NA	8649363, 9889278, 25229650	protein-coding gene	RNA binding motif containing|Endoribonucleases
0.0133	0.004	0.0112	-0.0828	-0.0475	-0.1621	RPL21	ribosomal protein L21	60S ribosomal protein L21|large ribosomal subunit protein eL21	13	13q12.2	603636	NA	NA	NA	NA	NA	NA	NA	NA	NA	NA	NA	NA	NA	NM_000982	ENSG00000122026	NA	3459254, 7772601	protein-coding gene	L ribosomal proteins
0.0133	0.0049	0.011	-0.0489	-0.0507	-0.1037	NBEAL1	neurobeachin like 1	neurobeachin-like protein 1|amyotrophic lateral sclerosis 2 (juvenile) chromosome region, candidate 16|amyotrophic lateral sclerosis 2 (juvenile) chromosome region, candidate 17|amyotrophic lateral sclerosis 2 chromosomal region candidate gene 16 protein|amyotrophic lateral sclerosis 2 chromosomal region candidate gene 17 protein|beach	2	2q33.2	609816	NA	NA	NA	NA	NA	NA	NA	NA	NA	NA	NA	NA	NA	NM_001114132	ENSG00000144426	NA	15193433	protein-coding gene	BEACH domain containing |Armadillo-like helical domain containing|WD repeat domain containing
0.0133	0.0034	0.0104	-0.1094	-0.0252	-0.1593	DIP2A	disco interacting protein 2 homolog A	disco-interacting protein 2 homolog A|DIP2 disco-interacting protein 2 homolog A|DIP2 homolog A|disco-interacting protein 2A	21	21q22.3	607711	NA	NA	NA	NA	NA	NA	NA	NA	NA	NA	NA	NA	NA	NM_015151	ENSG00000160305	NA	NA	protein-coding gene	NA
0.0133	0.004	0.003	-0.0414	-0.0453	0.0256	ANKRD53	ankyrin repeat domain 53	ankyrin repeat domain-containing protein 53	2	2p13.3	617009	NA	NA	NA	NA	NA	NA	NA	NA	NA	NA	NA	NA	NA	NM_024933	ENSG00000144031	NA	NA	protein-coding gene	Ankyrin repeat domain containing
0.0133	0.0042	0.0073	0.0551	0.0377	0.1182	PDIA4	protein disulfide isomerase family A member 4	protein disulfide-isomerase A4|ER protein 70|ER protein 72|endoplasmic reticulum resident protein 70|endoplasmic reticulum resident protein 72|protein disulfide isomerase related protein (calcium-binding protein, intestinal-related)|protein disulfide isomerase-associated 4|testicular tissue protein Li 137	7	7q36.1	NA	NA	NA	NA	NA	NA	NA	NA	NA	NA	NA	NA	NA	NA	NM_004911	ENSG00000155660	5.3.4.1	2549034, 2002068	protein-coding gene	Protein disulfide isomerases
0.0133	0.0046	0.0026	-0.0255	-0.0638	-0.035	ABI3BP	ABI family member 3 binding protein	target of Nesh-SH3|ABI family, member 3 (NESH) binding protein|ABI gene family member 3-binding protein|ABI gene family, member 3 (NESH) binding protein|nesh-binding protein	3	3q12.2	606279	NA	NA	NA	NA	NA	NA	NA	NA	NA	NA	NA	NA	NA	NA	ENSG00000154175	NA	11501947	protein-coding gene	Fibronectin type III domain containing
0.0133	0.004	0.0051	0.0008	0.0061	-0.0437	SPDEF	SAM pointed domain containing ETS transcription factor	SAM pointed domain-containing Ets transcription factor|prostate epithelium-specific Ets transcription factor|prostate-derived Ets factor|prostate-specific Ets	6	6p21.31	608144	NA	NA	NA	NA	NA	NA	NA	NA	NA	NA	NA	NA	NA	NM_012391	ENSG00000124664	NA	10625666, 6857767	protein-coding gene	ETS transcription factor family
0.0133	0.0039	0.0052	-0.0081	0.0334	0.01	PLEKHN1	pleckstrin homology domain containing N1	pleckstrin homology domain-containing family N member 1|PH domain-containing family N member 1|cardiolipin and phosphatidic acid-binding protein	1	1p36.33	NA	NA	NA	NA	NA	NA	NA	NA	NA	NA	NA	NA	NA	NA	NM_032129	ENSG00000187583	NA	11230166	protein-coding gene	Pleckstrin homology domain containing
0.0133	0.0045	0.0025	0.101	0.0476	0.0179	RBBP5	RB binding protein 5, histone lysine methyltransferase complex subunit	retinoblastoma-binding protein 5|RBBP-5|SWD1, Set1c WD40 repeat protein, homolog|retinoblastoma-binding protein RBQ-3	1	1q32.1	600697	NA	NA	NA	NA	NA	NA	NA	NA	NA	NA	NA	NA	NA	NM_005057	ENSG00000117222	NA	7558034	protein-coding gene	WRAD complex|WD repeat domain containing
0.0133	0.0035	0.0041	-0.0204	-0.0429	-0.0106	KLF2	Kruppel like factor 2	Krueppel-like factor 2|Kruppel-like factor 2 (lung)|Kruppel-like factor LKLF|lung Kruppel-like factor|lung Kruppel-like zinc finger transcription factor|lung krueppel-like factor	19	19p13.11	602016	NA	NA	NA	NA	NA	NA	NA	NA	NA	NA	NA	NA	NA	NA	ENSG00000127528	NA	10217429, 10458913	protein-coding gene	Kruppel like factors|Zinc fingers C2H2-type
0.0133	0.0037	0.0074	0.0091	0.0332	-0.0306	CREB3L4	cAMP responsive element binding protein 3 like 4	cyclic AMP-responsive element-binding protein 3-like protein 4|CREB-4|androgen-induced basic leucine zipper protein|attaching to CRE-like 1|cAMP responsive element binding protein 1|cAMP-responsive element-binding protein 3-like protein 4|cAMP-responsive element-binding protein 4|cyclic AMP-responsive element-binding protein 4|tisp40|transcript induced in spermiogenesis protein 40	1	1q21.3	607138	NA	NA	NA	NA	NA	NA	NA	NA	NA	NA	NA	NA	NA	NM_130898	ENSG00000143578	NA	NA	protein-coding gene	Basic leucine zipper proteins
0.0133	0.0067	0.0081	-0.0953	-0.0775	-0.0987	ARHGAP6	Rho GTPase activating protein 6	rho GTPase-activating protein 6|Rho-type GTPase-activating protein RhoGAPX-1|rho-type GTPase-activating protein 6	X	Xp22.2	300118	NA	NA	NA	NA	NA	NA	NA	NA	NA	NA	NA	NA	NA	NM_013427	ENSG00000047648	NA	9417914	protein-coding gene	Rho GTPase activating proteins|MicroRNA protein coding host genes
0.0133	0.006	0.0079	0.0773	0.0546	0.1052	CLDN14	claudin 14	claudin-14	21	21q22.13	605608	NA	NA	NA	NA	NA	NA	NA	NA	NA	NA	NA	NA	NA	NM_144492	ENSG00000159261	NA	11163249	protein-coding gene	Deafness associated genes|Claudins
0.0133	0.0049	0.0035	-0.0896	-0.061	-0.0463	BEGAIN	brain enriched guanylate kinase associated	brain-enriched guanylate kinase-associated protein|brain-enriched guanylate kinase-associated homolog	14	14q32.2	NA	NA	NA	NA	NA	NA	NA	NA	NA	NA	NA	NA	NA	NA	NM_020836	ENSG00000183092	NA	10819331	protein-coding gene	NA
0.0133	0.0027	0.0026	-0.0633	-0.0306	-0.0338	ANKRD9	ankyrin repeat domain 9	ankyrin repeat domain-containing protein 9	14	14q32.31	NA	NA	NA	NA	NA	NA	NA	NA	NA	NA	NA	NA	NA	NA	NA	ENSG00000156381	NA	NA	protein-coding gene	Ankyrin repeat domain containing
0.0133	0.0041	0.004	-0.0727	-0.0274	-0.0632	CHRNA2	cholinergic receptor nicotinic alpha 2 subunit	neuronal acetylcholine receptor subunit alpha-2|acetylcholine receptor, nicotinic, alpha 2 (neuronal)|cholinergic receptor, nicotinic alpha 2|cholinergic receptor, nicotinic, alpha 2 (neuronal)|cholinergic receptor, nicotinic, alpha polypeptide 2 (neuronal)	8	8p21.2	118502	NA	NA	NA	NA	NA	NA	NA	NA	NA	NA	NA	NA	Epilepsy, nocturnal frontal lobe, type 4, 610353 (3), Autosomal dominant	NA	ENSG00000120903	NA	1505988	protein-coding gene	Cholinergic receptors nicotinic subunits
0.0133	0.0059	0.0211	0.0962	0.0541	0.2187	TRAPPC1	trafficking protein particle complex 1	trafficking protein particle complex subunit 1|BET5 homolog|MUM-2|melanoma ubiquitous mutated 2|multiple myeloma protein 2	17	17p13.1	610969	NA	NA	NA	NA	NA	NA	NA	NA	NA	NA	NA	NA	NA	NM_021210	ENSG00000170043	NA	10582700	protein-coding gene	Trafficking protein particle complex
0.0133	0.005	0.0016	-0.0392	-0.0587	-0.009	NMUR1	neuromedin U receptor 1	neuromedin-U receptor 1|G-protein coupled receptor 66|G-protein coupled receptor FM-3|NMU-R1	2	2q37.1	604153	NA	NA	NA	NA	NA	NA	NA	NA	NA	NA	NA	NA	NA	NM_006056	ENSG00000171596	NA	9782091	protein-coding gene	Neuromedin U receptors
0.0133	0.0056	0.0073	-0.0572	-0.0729	-0.0956	BMX	BMX non-receptor tyrosine kinase	cytoplasmic tyrosine-protein kinase BMX|BTK-like on X chromosome|Etk/Bmx cytosolic tyrosine kinase|NTK38 tyrosine kinase|bone marrow tyrosine kinase gene in chromosome X protein|epithelial and endothelial tyrosine kinase	X	Xp22.2	300101	NA	NA	NA	NA	NA	NA	NA	NA	NA	NA	NA	NA	NA	NM_001721	ENSG00000102010	NA	7970727	protein-coding gene	Tec family tyrosine kinases|Pleckstrin homology domain containing|SH2 domain containing
0.0133	0.0038	0.0089	0.0633	0.0086	0.1229	FMO1	flavin containing monooxygenase 1	dimethylaniline monooxygenase [N-oxide-forming] 1|FMO 1|Flavin-containing monooxygenase 1 (fetal liver)|dimethylaniline oxidase 1|fetal hepatic flavin-containing monooxygenase 1	1	1q24.3	136130	NA	NA	NA	NA	NA	NA	NA	NA	NA	NA	NA	NA	NA	NM_002021	ENSG00000010932	1.14.13.8	NA	protein-coding gene	Flavin containing monooxygenases
0.0133	0.006	0.0093	0.0647	0.0728	0.113	PSMG3	proteasome assembly chaperone 3	proteasome assembly chaperone 3|PAC-3|hPAC3|proteasome (prosome, macropain) assembly chaperone 3|proteasome assembling chaperone 3	7	7p22.3	617528	NA	NA	NA	NA	NA	NA	NA	NA	NA	NA	NA	NA	NA	NM_032302	ENSG00000157778	NA	17189198	protein-coding gene	NA
0.0133	0.0043	0.0047	-0.0826	-0.0628	-0.0649	ELANE	elastase, neutrophil expressed	neutrophil elastase|PMN elastase|bone marrow serine protease|elastase 2, neutrophil|elastase-2|granulocyte-derived elastase|leukocyte elastase|medullasin|polymorphonuclear elastase	19	19p13.3	130130	NA	NA	NA	NA	NA	NA	NA	NA	NA	NA	NA	NA	NA	NM_001972	ENSG00000197561	3.4.21.37	2902087	protein-coding gene	Granule associated serine proteases of immune defence|Complement system regulators and receptors
0.0133	0.009	0.0039	0.0779	0.0682	0.0585	KIF14	kinesin family member 14	kinesin-like protein KIF14|epididymis secretory sperm binding protein	1	1q32.1	611279	NA	NA	NA	NA	NA	NA	NA	NA	NA	NA	NA	NA	NA	NM_014875	ENSG00000118193	NA	7584044	protein-coding gene	Kinesins
0.0133	0.0047	0.0042	-0.0701	-0.0368	-0.072	WFIKKN2	WAP, follistatin/kazal, immunoglobulin, kunitz and netrin domain containing 2	WAP, Kazal, immunoglobulin, Kunitz and NTR domain-containing protein 2|WAP four-disulfide core domain 20B|WAP, FS, Ig, two KU and NTR module related protein|WAP, follistatin, immunoglobulin, kunitz and NTR domain-containing-related protein|WFIKKN-related protein|growth and differentiation factor-associated serum protein 1|multivalent protease inhibitor protein	17	17q21.33	610895	NA	NA	NA	NA	NA	NA	NA	NA	NA	NA	NA	NA	NA	NM_175575	ENSG00000173714	NA	11928817, 12709070	protein-coding gene	WAP four-disulfide core domain containing|I-set domain containing
0.0133	0.0025	0.0089	0.1062	0.0302	0.1517	CLPTM1L	CLPTM1 like	cleft lip and palate transmembrane protein 1-like protein|CLPTM1-like protein|cisplatin resistance related protein CRR9p|cisplatin resistance-related protein 9	5	5p15.33	612585	NA	NA	NA	NA	NA	NA	NA	NA	NA	NA	NA	NA	NA	NM_030782	ENSG00000049656	NA	11162647	protein-coding gene	NA
0.0133	0.0072	0.0042	-0.0625	-0.0497	-0.0646	SYT4	synaptotagmin 4	synaptotagmin-4|synaptotagmin IV|sytIV	18	18q12.3	600103	NA	NA	NA	NA	NA	NA	NA	NA	NA	NA	NA	NA	NA	NM_020783	ENSG00000132872	NA	8058779	protein-coding gene	Synaptotagmins
0.0133	0.0039	0.0043	0.0014	0.0087	0.0311	AC011551.3	NA	NA	NA	NA	NA	NA	NA	NA	NA	NA	NA	NA	NA	NA	NA	NA	NA	NA	NA	NA	NA	NA	NA	NA
0.0133	0.0055	0.0039	-0.0222	-0.0244	0.01	F10	coagulation factor X	coagulation factor X|Stuart-Prower factor|factor X|factor Xa|prothrombinase	13	13q34	613872	NA	NA	NA	NA	NA	NA	NA	NA	NA	NA	NA	NA	Factor X deficiency, 227600 (3), Autosomal recessive	NA	ENSG00000126218	3.4.21.6	NA	protein-coding gene	Gla domain containing
0.0133	0.0091	0.0037	0.0879	0.0828	0.0618	NEK2	NIMA related kinase 2	serine/threonine-protein kinase Nek2|NIMA (never in mitosis gene a)-related kinase 2|nimA-like protein kinase 1|nimA-related protein kinase 2|protein phosphatase 1, regulatory subunit 111	1	1q32.3	604043	NA	NA	NA	NA	NA	NA	NA	NA	NA	NA	NA	NA	NA	NM_002497	ENSG00000117650	NA	8274451, 24043777	protein-coding gene	Protein phosphatase 1 regulatory subunits
0.0133	0.0037	0.0038	0.0517	0.0169	0.0566	RP11-474G23.1	NA	NA	NA	NA	NA	NA	NA	NA	NA	NA	NA	NA	NA	NA	NA	NA	NA	NA	NA	NA	NA	NA	NA	NA
0.0133	0.0028	0.0035	-0.0613	-0.0315	-0.0438	ASB2	ankyrin repeat and SOCS box containing 2	ankyrin repeat and SOCS box protein 2|ankyrin repeat and SOCS box-containing protein 2a	14	14q32.12	605759	NA	NA	NA	NA	NA	NA	NA	NA	NA	NA	NA	NA	NA	NA	ENSG00000100628	NA	NA	protein-coding gene	Ankyrin repeat domain containing|MicroRNA protein coding host genes
0.0133	0.0049	0.003	0.0856	0.054	0.0473	ERH	ERH, mRNA splicing and mitosis factor	enhancer of rudimentary homolog	14	14q24.1	601191	NA	NA	NA	NA	NA	NA	NA	NA	NA	NA	NA	possible pseudogene on 7q34	NA	NM_004450	ENSG00000100632	NA	8786099, 9074495, 23236152	protein-coding gene	NA
0.0133	0.004	0.0022	0.0726	0.0412	-0.0156	SET	SET nuclear proto-oncogene	protein SET|HLA-DR-associated protein II|SET nuclear oncogene|SET translocation (myeloid leukemia-associated)|Template-Activating Factor-I, chromatin remodelling factor|chromatin remodelling factor|inhibitor of granzyme A-activated DNase|inhibitor-2 of protein phosphatase-2A|phosphatase 2A inhibitor I2PP2A|protein phosphatase type 2A inhibitor	9	9q34.11	600960	T-ALL	NA	oncogene, fusion	NUP214	yes	NA	T	Dom	L	NA	NA	NA	NA	NM_001122821	ENSG00000119335	NA	1630450, 8626647	protein-coding gene	INHAT complex|SET complex
0.0133	0.0055	0.003	0.0732	0.0565	0.0352	COL11A1	collagen type XI alpha 1 chain	collagen alpha-1(XI) chain|collagen XI, alpha-1 polypeptide|collagen, type XI, alpha 1	1	1p21.1	120280	NA	NA	NA	NA	NA	NA	NA	NA	NA	NA	NA	NA	NA	NM_080630	ENSG00000060718	NA	3182841	protein-coding gene	Collagens
0.0132	0.0041	0.0091	-0.0243	-0.0141	-0.1105	PGR	progesterone receptor	progesterone receptor|nuclear receptor subfamily 3 group C member 3	11	11q22.1	607311	NA	NA	NA	NA	NA	NA	NA	NA	NA	NA	NA	11q13 = earlier regionalization	?Progesterone resistance, 264080 (2), Autosomal recessive	NM_000926	ENSG00000082175	NA	NA	protein-coding gene	Nuclear hormone receptors
0.0132	0.0063	0.0025	0.0657	0.0553	0.0295	BRIX1	BRX1, biogenesis of ribosomes	ribosome biogenesis protein BRX1 homolog|BRX1, biogenesis of ribosomes, homolog|brix domain containing 2|brix domain-containing protein 2	5	5p13.2	NA	NA	NA	NA	NA	NA	NA	NA	NA	NA	NA	NA	NA	NA	NM_018321	ENSG00000113460	NA	12477932	protein-coding gene	NA
0.0132	0.0035	0.0041	0.004	-0.0193	0.0383	GIPC2	GIPC PDZ domain containing family member 2	PDZ domain-containing protein GIPC2|PDZ domain protein GIPC2|epididymis secretory sperm binding protein|semaF cytoplasmic domain associated protein 2|semaphorin cytoplasmic domain associated protein 2	1	1p31.1	NA	NA	NA	NA	NA	NA	NA	NA	NA	NA	NA	NA	NA	NA	NM_017655	ENSG00000137960	NA	11836570	protein-coding gene	PDZ domain containing
0.0132	0.0039	0.006	-0.0355	-0.0475	-0.0768	PRICKLE2	prickle planar cell polarity protein 2	prickle-like protein 2|prickle homolog 2	3	3p14.1	608501	NA	NA	NA	NA	NA	NA	NA	NA	NA	NA	NA	NA	NA	NM_198859	ENSG00000163637	NA	12525887	protein-coding gene	LIM domain containing|Prickle planar cell polarity proteins
0.0132	0.0078	0.0039	0.085	0.0674	0.0746	NUSAP1	nucleolar and spindle associated protein 1	nucleolar and spindle-associated protein 1|nucleolar protein ANKT	15	15q15.1	612818	NA	NA	NA	NA	NA	NA	NA	NA	NA	NA	NA	NA	NA	NM_016359	NA	NA	12963707	protein-coding gene	NA
0.0132	0.0035	0.0082	-0.0592	-0.0361	-0.107	ADCY4	adenylate cyclase 4	adenylate cyclase type 4|ATP pyrophosphate-lyase 4|adenylate cyclase type IV|adenylyl cyclase 4	14	14q12	600292	NA	NA	NA	NA	NA	NA	NA	NA	NA	NA	NA	NA	NA	NA	ENSG00000129467	4.6.1.1	7766992	protein-coding gene	Adenylate cyclases
0.0132	0.0036	0.0079	-0.0786	-0.0326	-0.1173	C9orf47	chromosome 9 open reading frame 47	uncharacterized protein C9orf47	9	9q22.1	NA	NA	NA	NA	NA	NA	NA	NA	NA	NA	NA	NA	NA	NA	NM_182599	ENSG00000186354	NA	NA	protein-coding gene	NA
0.0132	0.0079	0.0061	0.0897	0.0811	0.0927	GINS1	GINS complex subunit 1	DNA replication complex GINS protein PSF1|GINS complex subunit 1 (Psf1 homolog)|partner of sld five-1	20	20p11.21	610608	NA	NA	NA	NA	NA	NA	NA	NA	NA	NA	NA	NA	NA	NM_021067	ENSG00000101003	NA	8724849, 8786132	protein-coding gene	GINS complex
0.0132	0.0057	0.0116	0.0774	0.0807	0.1289	DTYMK	deoxythymidylate kinase	thymidylate kinase|dTMP kinase|deoxythymidylate kinase (thymidylate kinase)	2	2q37.3	188345	NA	NA	NA	NA	NA	NA	NA	NA	NA	NA	NA	NA	NA	NM_012145	ENSG00000168393	2.7.4.9	2017365, 8024690	protein-coding gene	NA
0.0132	0.005	0.0134	-0.0589	-0.064	-0.166	USP53	ubiquitin specific peptidase 53	inactive ubiquitin carboxyl-terminal hydrolase 53|inactive ubiquitin-specific peptidase 53|ubiquitin specific protease 53|ubiquitin specific proteinase 53	4	4q26	617431	NA	NA	NA	NA	NA	NA	NA	NA	NA	NA	NA	NA	NA	NM_019050	ENSG00000145390	NA	10718198, 14715245	protein-coding gene	Ubiquitin specific peptidases
0.0132	0.0048	0.0074	-0.0716	-0.0532	-0.0761	ABLIM1	actin binding LIM protein 1	actin-binding LIM protein 1|actin-binding LIM protein family member 1|actin-binding double-zinc-finger protein	10	10q25.3	602330	NA	NA	NA	NA	NA	NA	NA	NA	NA	NA	NA	NA	NA	NA	ENSG00000099204	NA	9245787	protein-coding gene	LIM domain containing
0.0132	0.0046	0.0036	-0.0827	-0.0622	-0.0626	KLF4	Kruppel like factor 4	Krueppel-like factor 4|Kruppel-like factor 4 (gut)|endothelial Kruppel-like zinc finger protein|epithelial zinc finger protein EZF|gut Kruppel-like factor|gut-enriched krueppel-like factor	9	9q31.2	602253	meningioma	NA	oncogene, TSG	NA	yes	NA	Mis	Dom	O	NA	NA	NA	NA	NM_004235	ENSG00000136826	NA	9422764, 16372018	protein-coding gene	Kruppel like factors|Zinc fingers C2H2-type
0.0132	0.0056	0.0036	0.1242	0.0862	0.0379	ACBD6	acyl-CoA binding domain containing 6	acyl-CoA-binding domain-containing protein 6|acyl-Coenzyme A binding domain containing 6	1	1q25.2-q25.3	616352	NA	NA	NA	NA	NA	NA	NA	NA	NA	NA	NA	NA	NA	NM_032360	ENSG00000230124	NA	18268358	protein-coding gene	Ankyrin repeat domain containing|MicroRNA protein coding host genes
0.0132	0.0045	0.0024	-0.1151	-0.0516	0.0014	SLC25A41	solute carrier family 25 member 41	solute carrier family 25 member 41	19	19p13.3	610822	NA	NA	NA	NA	NA	NA	NA	NA	NA	NA	NA	NA	NA	NM_173637	ENSG00000181240	NA	16949250	protein-coding gene	Solute carriers
0.0132	0.0041	0.0082	0.0801	0.0113	0.1287	PLA2G15	phospholipase A2 group XV	group XV phospholipase A2|1-O-acylceramide synthase|LCAT-like lysophospholipase|lysophospholipase 3 (lysosomal phospholipase A2)|lysosomal phospholipase A2	16	16q22.1	609362	NA	NA	NA	NA	NA	NA	NA	NA	NA	NA	NA	NA	NA	NM_012320	ENSG00000103066	NA	10092508, 16973413	protein-coding gene	Phospholipases
0.0132	0.0036	0.0019	0.0448	0.042	0.0289	RP11-322E11.6	NA	NA	NA	NA	NA	NA	NA	NA	NA	NA	NA	NA	NA	NA	NA	NA	NA	NA	NA	NA	NA	NA	NA	NA
0.0132	0.0075	0.0057	0.0803	0.0675	0.0895	UBE2C	ubiquitin conjugating enzyme E2 C	ubiquitin-conjugating enzyme E2 C|(E3-independent) E2 ubiquitin-conjugating enzyme C|E2 ubiquitin-conjugating enzyme C|cyclin-selective ubiquitin carrier protein|mitotic-specific ubiquitin-conjugating enzyme|ubiquitin conjugating enzyme E2C|ubiquitin-protein ligase C	20	20q13.12	605574	NA	NA	NA	NA	NA	NA	NA	NA	NA	NA	NA	NA	NA	NM_007019	ENSG00000175063	NA	9122200	protein-coding gene	Ubiquitin conjugating enzymes E2
0.0132	0.0031	0.0021	0.0907	0.015	0.0148	ZMAT2	zinc finger matrin-type 2	zinc finger matrin-type protein 2	5	5q31.3	NA	NA	NA	NA	NA	NA	NA	NA	NA	NA	NA	NA	NA	NA	NM_144723	ENSG00000146007	NA	12477932	protein-coding gene	Spliceosomal B complex|Zinc fingers matrin-type
0.0132	0.0046	0.0062	0.082	0.0373	0.0777	ZDHHC9	zinc finger DHHC-type containing 9	palmitoyltransferase ZDHHC9|Asp-His-His-Cys domain containing protein 9|antigen MMSA-1|zinc finger protein 379|zinc finger protein 380|zinc finger, DHHC domain containing 10	X	Xq26.1	300646	NA	NA	NA	NA	NA	NA	NA	NA	NA	NA	NA	NA	NA	NM_016032	ENSG00000188706	NA	10810093, 17436253	protein-coding gene	Zinc fingers DHHC-type
0.0132	0.0075	0.0053	0.0885	0.0665	0.0563	CENPI	centromere protein I	centromere protein I|FSH primary response 1|follicle-stimulating hormone primary response protein|interphase centromere complex protein 19|leucine-rich primary response protein 1	X	Xq22.1	300065	NA	NA	NA	NA	NA	NA	NA	NA	NA	NA	NA	NA	NA	NM_006733	ENSG00000102384	NA	16622420	protein-coding gene	Constitutive centromere associated network
0.0132	0.0038	0.0043	0.0565	0.0427	0.0426	C5orf46	chromosome 5 open reading frame 46	uncharacterized protein C5orf46|CTC-327F10.5|skin and saliva secreted protein 1	5	5q32	NA	NA	NA	NA	NA	NA	NA	NA	NA	NA	NA	NA	NA	NA	NM_206966	ENSG00000178776	NA	NA	protein-coding gene	NA
0.0132	0.0067	0.0144	0.0781	0.0407	0.1827	ALKBH4	alkB homolog 4, lysine demethylase	alpha-ketoglutarate-dependent dioxygenase alkB homolog 4|alkB homolog 4, lysine demthylase|alkB, alkylation repair homolog 4|alkylated DNA repair protein alkB homolog 4|probable alpha-ketoglutarate-dependent dioxygenase ABH4	7	7q22.1	613302	NA	NA	NA	NA	NA	NA	NA	NA	NA	NA	NA	NA	NA	NM_017621	ENSG00000160993	NA	23673617	protein-coding gene	Alkylation repair homologs
0.0132	0.0041	0.0025	0.0481	0.0389	0.0113	ENOPH1	enolase-phosphatase 1	enolase-phosphatase E1|2,3-diketo-5-methylthio-1-phosphopentane phosphatase|acireductone synthase	4	4q21.22	NA	NA	NA	NA	NA	NA	NA	NA	NA	NA	NA	NA	NA	NA	NM_021204	ENSG00000145293	3.1.3.77	15843022	protein-coding gene	HAD Asp-based non-protein phosphatases
0.0132	0.0024	0.0065	-0.0809	-0.0134	-0.0742	FAM160B2	family with sequence similarity 160 member B2	protein FAM160B2|retinoic acid induced 16|retinoic acid-induced protein 16	8	8p21.3	NA	NA	NA	NA	NA	NA	NA	NA	NA	NA	NA	NA	NA	NA	NA	ENSG00000158863	NA	22971576, 15626329	protein-coding gene	Armadillo-like helical domain containing
0.0132	0.0095	0.0028	-0.1296	-0.1052	0.0332	LRRC37A2	leucine rich repeat containing 37 member A2	leucine-rich repeat-containing protein 37A2|c114 SLIT-like testicular protein	17	17q21.31	616556	NA	NA	NA	NA	NA	NA	NA	NA	NA	NA	NA	NA	NA	NM_001006607	ENSG00000238083	NA	NA	protein-coding gene	NA
0.0132	0.0077	0.0023	-0.0895	-0.0797	-0.0168	RP13-996F3.4	NA	NA	NA	NA	NA	NA	NA	NA	NA	NA	NA	NA	NA	NA	NA	NA	NA	NA	NA	NA	NA	NA	NA	NA
0.0132	0.0038	0.0128	-0.1037	-0.0505	-0.1584	MAFF	MAF bZIP transcription factor F	transcription factor MafF|v-maf avian musculoaponeurotic fibrosarcoma oncogene family protein F|v-maf avian musculoaponeurotic fibrosarcoma oncogene homolog F	22	22q13.1	604877	NA	NA	NA	NA	NA	NA	NA	NA	NA	NA	NA	NA	NA	NM_001161572	ENSG00000185022	NA	10591208	protein-coding gene	Basic leucine zipper proteins
0.0132	0.0034	0.0062	0.0508	0.0261	0.0795	SLC22A11	solute carrier family 22 member 11	solute carrier family 22 member 11|organic anion transporter 4|solute carrier family 22 (organic anion/cation transporter), member 11|solute carrier family 22 (organic anion/urate transporter), member 11	11	11q13.1	607097	NA	NA	NA	NA	NA	NA	NA	NA	NA	NA	NA	NA	NA	NM_018484	ENSG00000168065	NA	10660625, 15576633, 17229912	protein-coding gene	Solute carriers
0.0132	0.0037	0.0064	-0.0456	-0.0194	-0.0885	TNNT3	troponin T3, fast skeletal type	troponin T, fast skeletal muscle|troponin T type 3 (skeletal, fast)	11	11p15.5	600692	NA	NA	NA	NA	NA	NA	NA	NA	NA	NA	NA	NA	NA	NM_006757	ENSG00000130595	NA	8172653	protein-coding gene	Troponin complex subunits
0.0132	0.0036	0.0108	0.1002	0.0443	0.1506	MRPS18B	mitochondrial ribosomal protein S18B	28S ribosomal protein S18b, mitochondrial|28S ribosomal protein S18-2, mitochondrial|MRP-S18-b|S18mt-b|mitochondrial ribosomal protein S18-2|mitochondrial small ribosomal subunit protein bS18b|mitochondrial small ribosomal subunit protein bS18m-B|mitochondrial small ribosomal subunit protein mS40|mrps18-b	6	6p21.33	611982	NA	NA	NA	NA	NA	NA	NA	NA	NA	NA	NA	NA	NA	NA	ENSG00000204568	NA	11279123	protein-coding gene	Mitochondrial ribosomal proteins
0.0132	0.0039	0.0032	-0.1071	-0.0526	-0.0411	TSLP	thymic stromal lymphopoietin	thymic stromal lymphopoietin	5	5q22.1	607003	NA	NA	NA	NA	NA	NA	NA	NA	NA	NA	NA	NA	NA	NM_033035	ENSG00000145777	NA	11418668, 11480573	protein-coding gene	NA
0.0132	0.0049	0.0038	-0.0496	-0.0569	-0.0517	NEXN	nexilin F-actin binding protein	nexilin	1	1p31.1	613121	NA	NA	NA	NA	NA	NA	NA	NA	NA	NA	NA	NA	NA	NM_144573	ENSG00000162614	NA	12053183, 8227983	protein-coding gene	I-set domain containing
0.0132	0.0038	0.0045	0.0933	0.0278	0.0737	DLEU7	deleted in lymphocytic leukemia 7	leukemia-associated protein 7	13	13q14.3	NA	NA	NA	NA	NA	NA	NA	NA	NA	NA	NA	NA	NA	NA	NM_198989	ENSG00000186047	NA	14706829	protein-coding gene	NA
0.0132	0.0039	0.0114	0.1056	0.0435	0.1445	PARS2	prolyl-tRNA synthetase 2, mitochondrial	probable proline--tRNA ligase, mitochondrial|proline tRNA ligase 2, mitochondrial (putative)|prolyl-tRNA synthetase 2, mitochondrial (putative)	1	1p32.3	612036	NA	NA	NA	NA	NA	NA	NA	NA	NA	NA	NA	NA	NA	NM_152268	ENSG00000162396	6.1.1.15	15779907, 25629079	protein-coding gene	Aminoacyl tRNA synthetases, Class II
0.0132	0.0035	0.0026	-0.0533	-0.0273	-0.0523	CELA2A	chymotrypsin like elastase family member 2A	chymotrypsin-like elastase family member 2A|elastase 2A|pancreatic elastase 2|pancreatic elastase IIA	1	1p36.21	609443	NA	NA	NA	NA	NA	NA	NA	NA	NA	NA	NA	NA	NA	NM_033440	ENSG00000142615	3.4.21.71	3646943, 2834346	protein-coding gene	NA
0.0132	0.0036	0.0045	-0.0834	-0.0567	-0.0736	NOS1	nitric oxide synthase 1	nitric oxide synthase, brain|NOS type I|constitutive NOS|neuronal NOS|nitric oxide synthase 1 (neuronal)|peptidyl-cysteine S-nitrosylase NOS1	12	12q24.22	163731	NA	NA	NA	NA	NA	NA	NA	NA	NA	NA	NA	NA	NA	NA	ENSG00000089250	1.14.13.39	1385308, 7682706	protein-coding gene	PDZ domain containing
0.0131	0.0061	0.0075	0.0966	0.0736	0.1161	TYMS	thymidylate synthetase	thymidylate synthase|TSase	18	18p11.32	188350	NA	NA	NA	NA	NA	NA	NA	NA	NA	NA	NA	NA	NA	NM_001071	ENSG00000176890	2.1.1.45	NA	protein-coding gene	NA
0.0131	0.0036	0.006	-0.1164	-0.0416	-0.1061	CLK3	CDC like kinase 3	dual specificity protein kinase CLK3	15	15q24.1	602990	NA	NA	NA	NA	NA	NA	NA	NA	NA	NA	NA	NA	NA	NA	ENSG00000179335	NA	7990150, 9856501	protein-coding gene	CDC like kinases
0.0131	0.0056	0.0089	0.1175	0.0759	0.1267	RABIF	RAB interacting factor	guanine nucleotide exchange factor MSS4|Ras-specific guanine-releasing factor 3|mammalian suppressor of SEC4|rab-interacting factor	1	1q32.1	603417	NA	NA	NA	NA	NA	NA	NA	NA	NA	NA	NA	NA	NA	NA	ENSG00000183155	NA	9441742, 7619808	protein-coding gene	NA
0.0131	0.004	0.0044	-0.0705	-0.0479	-0.0217	CHGA	chromogranin A	chromogranin-A|SP-I|betagranin (N-terminal fragment of chromogranin A)|catestatin|chromofungin|parathyroid secretory protein 1|pituitary secretory protein I	14	14q32.12	118910	NA	NA	NA	NA	NA	NA	NA	NA	NA	NA	NA	NA	NA	NM_001275	ENSG00000100604	NA	3403545	protein-coding gene	Granins
0.0131	0.0072	0.0066	-0.0802	-0.0745	-0.0972	AP000322.54	NA	NA	NA	NA	NA	NA	NA	NA	NA	NA	NA	NA	NA	NA	NA	NA	NA	NA	NA	NA	NA	NA	NA	NA
0.0131	0.0047	0.0042	0.087	0.0567	0.055	CCDC43	coiled-coil domain containing 43	coiled-coil domain-containing protein 43	17	17q21.31	NA	NA	NA	NA	NA	NA	NA	NA	NA	NA	NA	NA	NA	NA	NM_144609	NA	NA	12477932	protein-coding gene	NA
0.0131	0.0048	0.0039	0.0134	-0.0071	0.0034	C14orf180	chromosome 14 open reading frame 180	nutritionally-regulated adipose and cardiac enriched protein homolog|transmembrane protein C14orf180	14	14q32.33	NA	NA	NA	NA	NA	NA	NA	NA	NA	NA	NA	NA	NA	NA	NM_001008404	ENSG00000184601	NA	23029450	protein-coding gene	NA
0.0131	0.0039	0.0096	-0.0794	-0.0611	-0.1284	PRDM5	PR/SET domain 5	PR domain zinc finger protein 5|PR domain 5|PR domain containing 5	4	4q27	614161	NA	NA	NA	NA	NA	NA	NA	NA	NA	NA	NA	NA	NA	NA	ENSG00000138738	2.1.1.-	NA	protein-coding gene	PR/SET domain family|Zinc fingers C2H2-type
0.0131	0.0056	0.0084	-0.0674	-0.0728	-0.107	TACC1	transforming acidic coiled-coil containing protein 1	transforming acidic coiled-coil-containing protein 1|gastric cancer antigen Ga55|taxin-1	8	8p11.22	605301	NA	NA	NA	NA	NA	NA	NA	NA	NA	NA	NA	NA	NA	NM_006283	ENSG00000147526	NA	NA	protein-coding gene	NA
0.0131	0.0043	0.0067	-0.0053	-0.0303	-0.0686	PTGER3	prostaglandin E receptor 3	prostaglandin E2 receptor EP3 subtype|PGE receptor, EP3 subtype|PGE2 receptor EP3 subtype|prostaglandin E receotor EP3 subtype 3 isoform|prostaglandin E receptor 3 (subtype EP3)|prostaglandin receptor (PGE-2)|prostanoid EP3 receptor	1	1p31.1	176806	NA	NA	NA	NA	NA	NA	NA	NA	NA	NA	NA	NA	NA	NM_000957	ENSG00000050628	NA	7759114, 9073510	protein-coding gene	Prostaglandin receptors
0.0131	0.0057	0.0078	0.0997	0.0605	0.1243	HSD3B7	hydroxy-delta-5-steroid dehydrogenase, 3 beta- and steroid delta-isomerase 7	3 beta-hydroxysteroid dehydrogenase type 7|3 beta-hydroxy-delta 5-C27-steroid oxidoreductase|3 beta-hydroxysteroid dehydrogenase type VII|3-beta-HSD VII|3-beta-hydroxy-Delta(5)-C27 steroid oxidoreductase|C(27)-3BETA-HSD|c(27) 3-beta-HSD|cholest-5-ene-3-beta,7-alpha-diol 3-beta-dehydrogenase|short chain dehydrogenase/reductase family 11E, member 3	16	16p11.2	607764	NA	NA	NA	NA	NA	NA	NA	NA	NA	NA	NA	NA	NA	NA	ENSG00000099377	1.1.1.-, 1.1.1.181	11067870, 19027726	protein-coding gene	Short chain dehydrogenase/reductase superfamily
0.0131	0.0043	0.0053	-0.0391	-0.0391	-0.0832	TSPAN2	tetraspanin 2	tetraspanin-2|new EST tetraspan 3|tetraspan 2|tetraspan NET-3|tetraspan TM4SF|tetraspanin 2 isoform	1	1p13.2	613133	NA	NA	NA	NA	NA	NA	NA	NA	NA	NA	NA	NA	NA	NM_005725	ENSG00000134198	NA	9714763, 11739647	protein-coding gene	Tetraspanins
0.0131	0.0031	0.0066	0.0344	0.0032	0.0763	SLC22A2	solute carrier family 22 member 2	solute carrier family 22 member 2|organic cation transporter 2|solute carrier family 22 (organic cation transporter), member 2	6	6q25.3	602608	NA	NA	NA	NA	NA	NA	NA	NA	NA	NA	NA	NA	NA	NM_003058	ENSG00000112499	NA	9605850	protein-coding gene	Solute carriers
0.0131	0.0042	0.0065	-0.0385	-0.0574	-0.0651	CNRIP1	cannabinoid receptor interacting protein 1	CB1 cannabinoid receptor-interacting protein 1|CRIP-1|cannabinoid receptor CB1-interacting protein 1	2	2p14	NA	NA	NA	NA	NA	NA	NA	NA	NA	NA	NA	NA	NA	NA	NM_015463	ENSG00000119865	NA	20590557	protein-coding gene	NA
0.0131	0.003	0.0054	-0.0075	-0.0181	0.0333	OTC	ornithine carbamoyltransferase	ornithine carbamoyltransferase, mitochondrial|OTCase|ornithine transcarbamylase	X	Xp11.4	300461	NA	NA	NA	NA	NA	NA	NA	NA	NA	NA	NA	proximal to DMD, CGD	Ornithine transcarbamylase deficiency, 311250 (3), X-linked recessive	NA	ENSG00000036473	2.1.3.3	NA	protein-coding gene	NA
0.0131	0.0033	0.0032	-0.053	-0.0409	-0.0602	TLE4	TLE family member 4, transcriptional corepressor	transducin-like enhancer protein 4|B lymphocyte gene 1|enhancer of split groucho 4|groucho-related protein 4|transducin like enhancer of split 4|transducin-like enhancer of split 4 (E(sp1) homolog, Drosophila)|transducin-like enhancer of split 4, homolog of Drosophila E(sp1)	9	9q21.31	605132	NA	NA	NA	NA	NA	NA	NA	NA	NA	NA	NA	NA	NA	NM_001282748	ENSG00000106829	NA	8365415	protein-coding gene	WD repeat domain containing|TLE family|Wnt enhanceosome complex
0.0131	0.0059	0.0077	0.085	0.0709	0.1068	ZWINT	ZW10 interacting kinetochore protein	ZW10 interactor|SNAP25 interacting protein of 30 kDa|ZW10 interactor, kinetochore protein|human ZW10 interacting protein-1|zwint-1	10	10q21.1	609177	NA	NA	NA	NA	NA	NA	NA	NA	NA	NA	NA	NA	NA	NA	ENSG00000122952	NA	10806105	protein-coding gene	KNL1 complex
0.0131	0.0055	0.0036	-0.0778	-0.0421	-0.0593	CDH10	cadherin 10	cadherin-10|T2-cadherin|cadherin 10 type 2	5	5p14.2-p14.1	604555	melanoma	pancreatic ductal adenocarcinoma	TSG	NA	yes	yes	Mis, F, N	NA	E	NA	NA	NA	NA	NM_006727	ENSG00000040731	NA	2059658	protein-coding gene	Type II classical cadherins
0.0131	0.0046	0.0042	-0.0421	-0.0415	-0.0327	LRRC2	leucine rich repeat containing 2	leucine-rich repeat-containing protein 2	3	3p21.31	607180	NA	NA	NA	NA	NA	NA	NA	NA	NA	NA	NA	NA	NA	NA	ENSG00000163827	NA	11896456	protein-coding gene	NA
0.0131	0.0079	0.0106	-0.078	-0.0836	-0.0711	ZBTB16	zinc finger and BTB domain containing 16	zinc finger and BTB domain-containing protein 16|promyelocytic leukaemia zinc finger|zinc finger protein 145 (Kruppel-like, expressed in promyelocytic leukemia)|zinc finger protein PLZF	11	11q23.2	176797	APL	NA	TSG, fusion	RARA	yes	NA	T	Dom	L	NA	NA	NA	NA	NM_006006	ENSG00000109906	NA	NA	protein-coding gene	BTB domain containing|Zinc fingers C2H2-type
0.0131	0.011	0.0184	-0.0116	-0.0851	0.1874	PNMA6C	NA	NA	NA	NA	NA	NA	NA	NA	NA	NA	NA	NA	NA	NA	NA	NA	NA	NA	NA	NA	NA	NA	NA	NA
0.0131	0.0032	0.0081	0.0981	0.0251	0.1372	MICU1	mitochondrial calcium uptake 1	calcium uptake protein 1, mitochondrial|atopy-related autoantigen CALC|calcium-binding atopy-related autoantigen 1	10	10q22.1	605084	NA	NA	NA	NA	NA	NA	NA	NA	NA	NA	NA	NA	NA	NM_006077	ENSG00000107745	NA	9806765, 20693986	protein-coding gene	EF-hand domain containing
0.0131	0.006	0.004	-0.0426	-0.0571	-0.0166	PRDM16	PR/SET domain 16	PR domain zinc finger protein 16|MDS1/EVI1-like gene 1|PR domain 16|PR domain containing 16|transcription factor MEL1	1	1p36.32	605557	MDS, AML	NA	oncogene, fusion	MECOM	yes	NA	T	Dom	L	NA	NA	NA	NA	NM_022114	ENSG00000142611	NA	11050005, 27151440	protein-coding gene	Lysine methyltransferases|PR/SET domain family|Zinc fingers C2H2-type|MicroRNA protein coding host genes
0.0131	0.0025	0.009	-0.0867	-0.0313	-0.1437	ATF4	activating transcription factor 4	cyclic AMP-dependent transcription factor ATF-4|DNA-binding protein TAXREB67|cAMP response element-binding protein 2|cAMP-dependent transcription factor ATF-4|cAMP-responsive element-binding protein 2|cyclic AMP-responsive element-binding protein 2|tax-responsive enhancer element B67|tax-responsive enhancer element-binding protein 67	22	22q13.1	604064	NA	NA	NA	NA	NA	NA	NA	NA	NA	NA	NA	NA	NA	NM_001675	ENSG00000128272	NA	1847461, 1534408	protein-coding gene	Basic leucine zipper proteins
0.0131	0.0038	0.0052	-0.0841	-0.0376	-0.0816	SLC2A12	solute carrier family 2 member 12	solute carrier family 2, facilitated glucose transporter member 12|GLUT-12|glucose transporter type 12|solute carrier family 2 (facilitated glucose transporter), member 12	6	6q23.2	610372	NA	NA	NA	NA	NA	NA	NA	NA	NA	NA	NA	NA	NA	NA	ENSG00000146411	NA	11780753, 11832379	protein-coding gene	Solute carriers
0.0131	0.0038	0.0049	-0.0543	-0.0466	-0.0745	DENND2A	DENN domain containing 2A	DENN domain-containing protein 2A|DENN/MADD domain containing 2A	7	7q34	NA	NA	NA	NA	NA	NA	NA	NA	NA	NA	NA	NA	NA	NA	NM_015689	ENSG00000146966	NA	NA	protein-coding gene	DENN/MADD domain containing
0.0131	0.0021	0.0109	0.0814	0.0074	0.1383	CTSD	cathepsin D	cathepsin D|ceroid-lipofuscinosis, neuronal 10|epididymis secretory sperm binding protein Li 130P|lysosomal aspartyl peptidase|lysosomal aspartyl protease	11	11p15.5	116840	NA	NA	NA	NA	NA	NA	NA	NA	NA	NA	NA	NA	NA	NM_001909	ENSG00000117984	3.4.23.5	3927292	protein-coding gene	Cathepsins
0.0131	0.0052	0.0054	-0.0779	-0.0486	-0.0591	RIC3	RIC3 acetylcholine receptor chaperone	protein RIC-3|resistance to inhibitors of cholinesterase 3-like protein|resistant to inhibitor of cholinesterase 3	11	11p15.4	610509	NA	NA	NA	NA	NA	NA	NA	NA	NA	NA	NA	NA	NA	NM_024557	ENSG00000166405	NA	12821669	protein-coding gene	NA
0.013	0.0041	0.0041	-0.0623	-0.0463	-0.0415	ZNF219	zinc finger protein 219	zinc finger protein 219	14	14q11.2	605036	NA	NA	NA	NA	NA	NA	NA	NA	NA	NA	NA	NA	NA	NA	ENSG00000165804	NA	10819330	protein-coding gene	Zinc fingers C2H2-type
0.013	0.0038	0.0092	0.0647	0.0194	0.1428	GPX1	glutathione peroxidase 1	glutathione peroxidase 1|GSHPx-1|cellular glutathione peroxidase	3	3p21.31	138320	NA	NA	NA	NA	NA	NA	NA	NA	NA	NA	NA	NA	NA	NM_000581	ENSG00000233276	1.11.1.9	9605859	protein-coding gene	Selenoproteins
0.013	0.0033	0.0037	-0.065	-0.0006	-0.0624	CTRB1	chymotrypsinogen B1	chymotrypsinogen B	16	16q23.1	118890	NA	NA	NA	NA	NA	NA	NA	NA	NA	NA	NA	HP-7cM-TAT-9cM-CTRB	NA	NM_001906	ENSG00000168925	3.4.21.1	2917002, 8186414	protein-coding gene	NA
0.013	0.0056	0.0198	0.0741	0.0411	0.1835	TMEM223	transmembrane protein 223	transmembrane protein 223	11	11q12.3	NA	NA	NA	NA	NA	NA	NA	NA	NA	NA	NA	NA	NA	NA	NA	NA	NA	NA	protein-coding gene	NA
0.013	0.0043	0.0064	-0.0078	-0.0346	0.0204	GHRL	ghrelin and obestatin prepropeptide	appetite-regulating hormone|In2c-preproghrelin|ghrelin, growth hormone secretagogue receptor ligand|ghrelin/obestatin preprohormone|ghrelin/obestatin prepropeptide|growth hormone-releasing peptide|motilin-related peptide|prepro-appetite regulatory hormone|preproghrelin	3	3p25.3	605353	NA	NA	NA	NA	NA	NA	NA	NA	NA	NA	NA	NA	{Obesity, susceptibility to}, 601665 (3), Autosomal recessive, Autosomal dominant, Multifactorial	NM_016362	ENSG00000157017	NA	10930375, 10604470, 16284174	protein-coding gene	Endogenous ligands
0.013	0.0031	0.0123	0.1127	0.0488	0.1634	NCSTN	nicastrin	nicastrin|anterior pharynx-defective 2	1	1q23.2	605254	NA	NA	NA	NA	NA	NA	NA	NA	NA	NA	NA	NA	Acne inversa, familial, 1, 142690 (3), Autosomal dominant	NM_015331	ENSG00000162736	NA	9039502, 10993067	protein-coding gene	NA
0.013	0.0034	0.0041	-0.0904	-0.0422	-0.0797	ALDH1A3	aldehyde dehydrogenase 1 family member A3	aldehyde dehydrogenase family 1 member A3|acetaldehyde dehydrogenase 6|aldehyde dehydrogenase 6|retinaldehyde dehydrogenase 3	15	15q26.3	600463	NA	NA	NA	NA	NA	NA	NA	NA	NA	NA	NA	NA	NA	NM_000693	ENSG00000184254	1.2.1.5	7698756	protein-coding gene	Aldehyde dehydrogenases
0.013	0.0049	0.0023	-0.0362	-0.0519	0.0105	C14orf159	NA	NA	NA	NA	NA	NA	NA	NA	NA	NA	NA	NA	NA	NA	NA	NA	NA	NA	NA	NA	NA	NA	NA	NA
0.013	0.004	0.004	-0.0631	-0.0188	-0.0639	ITGB1BP2	integrin subunit beta 1 binding protein 2	integrin beta-1-binding protein 2|integrin beta 1 binding protein (melusin) 2	X	Xq13.1	300332	NA	NA	NA	NA	NA	NA	NA	NA	NA	NA	NA	NA	NA	NM_012278	ENSG00000147166	NA	10506186	protein-coding gene	NA
0.013	0.0039	0.0027	0.0558	-0.0112	0.0366	CTD-2370N5.3	NA	NA	NA	NA	NA	NA	NA	NA	NA	NA	NA	NA	NA	NA	NA	NA	NA	NA	NA	NA	NA	NA	NA	NA
0.013	0.0031	0.0028	0.0715	0.0489	0.0287	PPIAL4B	NA	NA	NA	NA	NA	NA	NA	NA	NA	NA	NA	NA	NA	NA	NA	NA	NA	NA	NA	NA	NA	NA	NA	NA
0.013	0.0042	0.0075	-0.0469	-0.0507	-0.0956	STARD13	StAR related lipid transfer domain containing 13	stAR-related lipid transfer protein 13|Rho GTPase activating protein on chromosome 13q12|StAR-related lipid transfer (START) domain containing 13|deleted in liver cancer 2 protein|long intergenic non-protein coding RNA 464	13	13q13.1-q13.2	609866	NA	NA	NA	NA	NA	NA	NA	NA	NA	NA	NA	NA	NA	NM_001243466	ENSG00000133121	NA	8812419	protein-coding gene	StAR related lipid transfer domain containing|Rho GTPase activating proteins
0.013	0.0039	0.0033	-0.0649	-0.0185	-0.0185	CLTB	clathrin light chain B	clathrin light chain B|clathrin, light chain (Lcb)|clathrin, light polypeptide (Lcb)	5	5q35.2	118970	NA	NA	NA	NA	NA	NA	NA	NA	NA	NA	NA	previously mapped to chr. 4	NA	NA	ENSG00000175416	NA	7713494	protein-coding gene	Clathrin subunits
0.013	0.0036	0.0039	0.0782	0.0426	0.0617	NOX4	NADPH oxidase 4	NADPH oxidase 4|kidney oxidase-1|kidney superoxide-producing NADPH oxidase|renal NAD(P)H-oxidase	11	11q14.3	605261	NA	NA	NA	NA	NA	NA	NA	NA	NA	NA	NA	NA	NA	NM_016931	ENSG00000086991	NA	NA	protein-coding gene	NA
0.013	0.004	0.007	0.0918	0.0518	0.0902	APEX1	apurinic/apyrimidinic endodeoxyribonuclease 1	DNA-(apurinic or apyrimidinic site) lyase|AP endonuclease class I|AP lyase|APEX nuclease (multifunctional DNA repair enzyme) 1|apurinic-apyrimidinic endonuclease 1|apurinic/apyrimidinic (abasic) endonuclease|deoxyribonuclease (apurinic or apyrimidinic)|protein REF-1|redox factor-1	14	14q11.2	107748	NA	NA	NA	NA	NA	NA	NA	NA	NA	NA	NA	NA	NA	NM_001641	ENSG00000100823	4.2.99.18	NA	protein-coding gene	SET complex|Endoribonucleases
0.013	0.0035	0.0036	-0.0444	-0.0333	-0.0231	ABCC4	ATP binding cassette subfamily C member 4	multidrug resistance-associated protein 4|MRP/cMOAT-related ABC transporter|bA464I2.1 (ATP-binding cassette, sub-family C (CFTR/MRP), member 4)|canalicular multispecific organic anion transporter (ABC superfamily)|multi-specific organic anion transporter B	13	13q32.1	605250	NA	NA	NA	NA	NA	NA	NA	NA	NA	NA	NA	NA	NA	NM_005845	ENSG00000125257	NA	8894702, 9661885	protein-coding gene	ATP binding cassette subfamily C
0.013	0.0068	0.0031	-0.0523	-0.0682	-0.0254	CA4	carbonic anhydrase 4	carbonic anhydrase 4|CA-IV|carbonate dehydratase IV|carbonic anhydrase IV|carbonic dehydratase IV	17	17q23.1	114760	NA	NA	NA	NA	NA	NA	NA	NA	NA	NA	NA	NA	NA	NM_000717	ENSG00000167434	4.2.1.1	8325641	protein-coding gene	Carbonic anhydrases
0.013	0.0027	0.0042	-0.0693	-0.0028	-0.0629	CENPT	centromere protein T	centromere protein T|interphase centromere complex protein 22	16	16q22.1	611510	NA	NA	NA	NA	NA	NA	NA	NA	NA	NA	NA	NA	NA	NM_025082	NA	NA	16622420, 16622419	protein-coding gene	Constitutive centromere associated network
0.013	0.005	0.0067	-0.0274	-0.0371	-0.0982	TRAF6	TNF receptor associated factor 6	TNF receptor-associated factor 6|E3 ubiquitin-protein ligase TRAF6|RING finger protein 85|RING-type E3 ubiquitin transferase TRAF6|TNF receptor-associated factor 6, E3 ubiquitin protein ligase|interleukin-1 signal transducer	11	11p12	602355	NA	NA	NA	NA	NA	NA	NA	NA	NA	NA	NA	NA	NA	NM_145803	ENSG00000175104	NA	8837778	protein-coding gene	TNF receptor associated factors|Ring finger proteins
0.013	0.0027	0.0103	0.0978	0.0396	0.1445	ALG1	ALG1, chitobiosyldiphosphodolichol beta-mannosyltransferase	chitobiosyldiphosphodolichol beta-mannosyltransferase|GDP-Man:GlcNAc2-PP-dolichol mannosyltransferase|GDP-mannose-dolichol diphosphochitobiose mannosyltransferase|asparagine-linked glycosylation 1 homolog (yeast, beta-1,4-mannosyltransferase)|asparagine-linked glycosylation 1, beta-1,4-mannosyltransferase homolog|asparagine-linked glycosylation protein 1 homolog|beta-1,4-mannosyltransferase|manno…	16	16p13.3	605907	NA	NA	NA	NA	NA	NA	NA	NA	NA	NA	NA	NA	NA	NM_019109	ENSG00000033011	2.4.1.142	10704531, 14973782	protein-coding gene	Glycosyl transferases group 1 domain containing
0.013	0.0036	0.0102	-0.0386	0.029	-0.0266	TMEM79	transmembrane protein 79	transmembrane protein 79|mattrin	1	1q22	615531	NA	NA	NA	NA	NA	NA	NA	NA	NA	NA	NA	NA	NA	NM_032323	ENSG00000163472	NA	24084074, 30463955	protein-coding gene	NA
0.013	0.0043	0.0091	0.095	0.0355	0.1139	DDX28	DEAD-box helicase 28	probable ATP-dependent RNA helicase DDX28|DEAD (Asp-Glu-Ala-Asp) box polypeptide 28|DEAD/H (Asp-Glu-Ala-Asp/His) box polypeptide 28|mitochondrial DEAD box protein 28|mitochondrial DEAD-box polypeptide 28	16	16q22.1	607618	NA	NA	NA	NA	NA	NA	NA	NA	NA	NA	NA	NA	NA	NM_018380	ENSG00000182810	NA	10493829, 11350955	protein-coding gene	DEAD-box helicases
0.013	0.0039	0.0067	-0.0561	-0.0439	-0.1	FNBP1	formin binding protein 1	formin-binding protein 1|formin-binding protein 17	9	9q34.11	606191	AML	NA	fusion	KMT2A	yes	NA	T	Dom	L	NA	NA	NA	NA	NA	ENSG00000187239	NA	9628581, 11438682	protein-coding gene	F-BAR domain containing
0.013	0.0039	0.0086	0.0717	0.0197	0.1214	ACMSD	aminocarboxymuconate semialdehyde decarboxylase	2-amino-3-carboxymuconate-6-semialdehyde decarboxylase|picolinate carboxylase	2	2q21.3	608889	NA	NA	NA	NA	NA	NA	NA	NA	NA	NA	NA	NA	NA	NA	ENSG00000153086	4.1.1.45	12140278	protein-coding gene	MicroRNA protein coding host genes
0.013	0.0048	0.0097	0.0716	0.043	0.1374	APOC2	apolipoprotein C2	apolipoprotein C-II	19	19q13.32	608083	NA	NA	NA	NA	NA	NA	NA	NA	NA	NA	NA	NA	Hyperlipoproteinemia, type Ib, 207750 (3), Autosomal recessive	NM_000483	ENSG00000234906	NA	NA	protein-coding gene	Apolipoproteins
0.0129	0.0043	0.0032	-0.0545	-0.0579	-0.0111	NAALADL1	N-acetylated alpha-linked acidic dipeptidase like 1	N-acetylated-alpha-linked acidic dipeptidase-like protein|100 kDa ileum brush border membrane protein|NAALADase L|ileal dipeptidylpeptidase|ileal peptidase I100|peptidase homolog	11	11q13.1	602640	NA	NA	NA	NA	NA	NA	NA	NA	NA	NA	NA	NA	NA	NM_005468	ENSG00000168060	NA	10085079	protein-coding gene	NA
0.0129	0.0029	0.0079	0.0564	0.0176	0.1078	NAT8	N-acetyltransferase 8 (putative)	N-acetyltransferase 8|N-acetyltransferase 8 (GCN5-related, putative)|N-acetyltransferase 8 (camello like)|acetyltransferase 2|camello-like protein 1|cysteinyl-conjugate N-acetyltransferase|kidney- and liver-specific gene product|probable N-acetyltransferase 8	2	2p13.1	606716	NA	NA	NA	NA	NA	NA	NA	NA	NA	NA	NA	NA	NA	NM_003960	ENSG00000144035	NA	11397015, 9852678, 19011241	protein-coding gene	GCN5 related N-acetyltransferases
0.0129	0.006	0.0054	0.073	0.0514	0.0631	MMP7	matrix metallopeptidase 7	matrilysin|matrin|matrix metallopeptidase 7 (matrilysin, uterine)|matrix metalloproteinase 7 (matrilysin, uterine)|matrix metalloproteinase-7|pump-1 protease|uterine matrilysin|uterine metalloproteinase	11	11q22.2	178990	NA	NA	NA	NA	NA	NA	NA	NA	NA	NA	NA	NA	NA	NA	ENSG00000137673	3.4.24.23	8978768	protein-coding gene	M10 matrix metallopeptidases
0.0129	0.0057	0.0054	-0.0433	-0.0685	-0.0894	SVEP1	sushi, von Willebrand factor type A, EGF and pentraxin domain containing 1	sushi, von Willebrand factor type A, EGF and pentraxin domain-containing protein 1|CCP module-containing protein 22|selectin-like osteoblast-derived protein|selectin-like protein|serologically defined breast cancer antigen NY-BR-38	9	9q31.3	611691	NA	NA	NA	NA	NA	NA	NA	NA	NA	NA	NA	NA	NA	NA	ENSG00000165124	NA	NA	protein-coding gene	Sushi domain containing
0.0129	0.0049	0.006	-0.0599	-0.0571	-0.0586	PRELP	proline and arginine rich end leucine rich repeat protein	prolargin|55 kDa leucine-rich repeat protein of articular cartilage|prolargin proteoglycan|proline-arginine-rich end leucine-rich repeat protein	1	1q32.1	601914	NA	NA	NA	NA	NA	NA	NA	NA	NA	NA	NA	NA	NA	NM_002725	ENSG00000188783	NA	7592739	protein-coding gene	Small leucine rich repeat proteoglycans
0.0129	0.0024	0.0046	0.0346	0.0025	0.0702	C14orf64	NA	NA	NA	NA	NA	NA	NA	NA	NA	NA	NA	NA	NA	NA	NA	NA	NA	NA	NA	NA	NA	NA	NA	NA
0.0129	0.0102	0.0037	0.0918	0.1059	-0.0359	PNMA6A	PNMA family member 6A	paraneoplastic antigen-like protein 6A|paraneoplastic Ma antigen family member 6A|paraneoplastic Ma antigen family member 6C|paraneoplastic antigen-like 6A related protein|paraneoplastic antigen-like protein 6C	X	Xq28	300917	NA	NA	NA	NA	NA	NA	NA	NA	NA	NA	NA	NA	NA	NM_032882	ENSG00000235961	NA	14702039	protein-coding gene	Paraneoplastic Ma antigens
0.0129	0.0031	0.0131	0.0739	-0.0147	0.1714	TMEM37	transmembrane protein 37	voltage-dependent calcium channel gamma-like subunit|neuronal voltage-gated calcium channel gamma-like subunit|voltage-dependent calcium channel gamma subunit-like protein	2	2q14.2	NA	NA	NA	NA	NA	NA	NA	NA	NA	NA	NA	NA	NA	NA	NM_183240	ENSG00000171227	NA	NA	protein-coding gene	NA
0.0129	0.0069	0.0056	-0.073	-0.0706	-0.061	STAB2	stabilin 2	stabilin-2|CD44-like precursor FELL|FAS1 EGF-like and X-link domain containing adhesion molecule-2|fasciclin egf-like, laminin-type egf-like, and link domain-containing scavenger receptor-2|hepatic hyaluronan clearance receptor|hyaluronan receptor for endocytosis|hyaluronic acid receptor for endocytosis	12	12q23.3	608561	NA	NA	NA	NA	NA	NA	NA	NA	NA	NA	NA	NA	NA	NA	ENSG00000136011	NA	11829752, 12077138	protein-coding gene	Scavenger receptors
0.0129	0.0049	0.0171	-0.0776	-0.0463	-0.1771	USP47	ubiquitin specific peptidase 47	ubiquitin carboxyl-terminal hydrolase 47|Trf (TATA binding protein-related factor)-proximal homolog|deubiquitinating enzyme 47|ubiquitin thioesterase 47|ubiquitin thiolesterase 47|ubiquitin-specific-processing protease 47	11	11p15.3	614460	NA	NA	NA	NA	NA	NA	NA	NA	NA	NA	NA	NA	NA	NM_017944	ENSG00000170242	NA	12838346	protein-coding gene	Ubiquitin specific peptidases
0.0129	0.0037	0.0052	-0.0816	-0.0347	-0.0731	PCP4	Purkinje cell protein 4	calmodulin regulator protein PCP4|brain specific polypeptide PEP19|brain-specific antigen PCP-4|brain-specific polypeptide PEP-19	21	21q22.2	601629	NA	NA	NA	NA	NA	NA	NA	NA	NA	NA	NA	NA	NA	NM_006198	ENSG00000183036	NA	8931698, 8914602	protein-coding gene	NA
0.0129	0.0041	0.0046	-0.0237	-0.0198	-0.0669	C1QTNF4	C1q and TNF related 4	complement C1q tumor necrosis factor-related protein 4|C1q and tumor necrosis factor related protein 4|C1q/TNF-related protein 4|complement-c1q tumor necrosis factor-related protein 4	11	11p11.2	614911	NA	NA	NA	NA	NA	NA	NA	NA	NA	NA	NA	NA	NA	NM_031909	ENSG00000172247	NA	16094384	protein-coding gene	C1q and TNF related
0.0129	0.0039	0.0022	0.0942	0.0424	0.0356	RBBP4	RB binding protein 4, chromatin remodeling factor	histone-binding protein RBBP4|CAF-1 subunit C|CAF-I 48 kDa subunit|CAF-I p48|MSI1 protein homolog|RBBP-4|chromatin assembly factor 1 subunit C|chromatin assembly factor I p48 subunit|chromatin assembly factor/CAF-1 p48 subunit|nucleosome-remodeling factor subunit RBAP48|retinoblastoma-binding protein 4|retinoblastoma-binding protein p48	1	1p35.1	602923	NA	NA	NA	NA	NA	NA	NA	NA	NA	NA	NA	NA	NA	NM_005610	ENSG00000162521	NA	8350924, 14609955, 17531812	protein-coding gene	NuRD complex|Polycomb repressive complex 2|EMSY complex|NURF complex|SIN3 histone deacetylase complex subunits|WD repeat domain containing
0.0129	0.006	0.0057	-0.074	-0.0601	-0.0738	LCN10	lipocalin 10	epididymal-specific lipocalin-10	9	9q34.3	612904	NA	NA	NA	NA	NA	NA	NA	NA	NA	NA	NA	NA	NA	NM_001001712	ENSG00000187922	NA	15363845	protein-coding gene	Lipocalins
0.0129	0.0047	0.0027	0.1225	0.0612	0.0042	POLR3C	RNA polymerase III subunit C	DNA-directed RNA polymerase III subunit RPC3|DNA-directed III 62 kDa polypeptide|DNA-directed RNA polymerase III subunit C|RNA polymerase III 62 kDa subunit|RNA polymerase III subunit C3|polymerase (RNA) III (DNA directed) polypeptide C (62kD)|polymerase (RNA) III subunit C	1	1q21.1	617454	NA	NA	NA	NA	NA	NA	NA	NA	NA	NA	NA	NA	NA	NM_006468	ENSG00000186141	NA	9171375, 12391170	protein-coding gene	RNA polymerase subunits
0.0129	0.004	0.0096	0.0598	0.0213	0.1156	GLYAT	glycine-N-acyltransferase	glycine N-acyltransferase|AAc|HRP-1(CLP)|acyl-CoA:glycine N-acyltransferase|aralkyl acyl-CoA N-acyltransferase|aralkyl acyl-CoA:amino acid N-acyltransferase|aralkyl-CoA N-acyltransferase|benzoyl-coenzyme A:glycine N-acyltransferase|epididymis secretory sperm binding protein|glycine N-benzoyltransferase	11	11q12.1	607424	NA	NA	NA	NA	NA	NA	NA	NA	NA	NA	NA	NA	NA	NM_201648	ENSG00000149124	2.3.1.13	NA	protein-coding gene	NA
0.0129	0.0034	0.0033	-0.028	-0.0179	-0.004	CCDC146	coiled-coil domain containing 146	coiled-coil domain-containing protein 146	7	7q11.23	NA	NA	NA	NA	NA	NA	NA	NA	NA	NA	NA	NA	NA	NA	NM_020879	ENSG00000135205	NA	10819331, 25074808	protein-coding gene	NA
0.0129	0.0062	0.0038	-0.0546	-0.0762	-0.0338	TMEM100	transmembrane protein 100	transmembrane protein 100	17	17q22	616334	NA	NA	NA	NA	NA	NA	NA	NA	NA	NA	NA	NA	NA	NM_018286	NA	NA	25640077	protein-coding gene	NA
0.0129	0.0049	0.004	-0.0747	-0.0368	-0.0629	NLGN3	neuroligin 3	neuroligin-3|gliotactin homolog	X	Xq13.1	300336	NA	NA	NA	NA	NA	NA	NA	NA	NA	NA	NA	NA	NA	NM_018977	ENSG00000196338	NA	10767552, 10819331	protein-coding gene	Neuroligins
0.0129	0.0031	0.0067	0.0898	0.0176	0.0951	TTC30A	tetratricopeptide repeat domain 30A	tetratricopeptide repeat protein 30A|TPR repeat protein 30A|TPR repeat protein 30B|Tetratricopeptide repeat protein 30B	2	2q31.2	NA	NA	NA	NA	NA	NA	NA	NA	NA	NA	NA	NA	NA	NA	NM_152275	ENSG00000197557	NA	12477932	protein-coding gene	Intraflagellar transport proteins|Tetratricopeptide repeat domain containing
0.0129	0.005	0.0061	0.0079	-0.0216	0.0646	BHMT2	betaine--homocysteine S-methyltransferase 2	S-methylmethionine--homocysteine S-methyltransferase BHMT2|SMM-hcy methyltransferase|betaine-homocysteine methyltransferase 2	5	5q14.1	605932	NA	NA	NA	NA	NA	NA	NA	NA	NA	NA	NA	NA	NA	NM_017614	ENSG00000132840	2.1.1.5	11087663, 18230605	protein-coding gene	NA
0.0129	0.0046	0.0089	0.0309	-0.005	0.0384	ATP6V0D2	ATPase H+ transporting V0 subunit d2	V-type proton ATPase subunit d 2|ATPase, H+ transporting, lysosomal 38kDa, V0 subunit d2|V-ATPase subunit d 2|vacuolar proton pump subunit d 2	8	8q21.3	618072	NA	NA	NA	NA	NA	NA	NA	NA	NA	NA	NA	NA	NA	NM_152565	ENSG00000147614	NA	12384298	protein-coding gene	V-type ATPases
0.0129	0.0044	0.0056	-0.0723	-0.0561	-0.078	SVIL	supervillin	supervillin|archvillin|membrane-associated F-actin binding protein p205|p205/p250	10	10p11.23	604126	NA	NA	NA	NA	NA	NA	NA	NA	NA	NA	NA	NA	NA	NA	ENSG00000197321	NA	9382871	protein-coding gene	Gelsolin/villins|MicroRNA protein coding host genes
0.0129	0.0023	0.0054	0.1026	0.0435	0.0998	SPG21	SPG21, maspardin	maspardin|acid cluster protein 33|spastic paraplegia 21 (autosomal recessive, Mast syndrome)	15	15q22.31	608181	NA	NA	NA	NA	NA	NA	NA	NA	NA	NA	NA	NA	NA	NM_016630	ENSG00000090487	NA	11113139, 14564668	protein-coding gene	NA
0.0129	0.004	0.0039	-0.0284	-0.0355	-0.0444	SLITRK2	SLIT and NTRK like family member 2	SLIT and NTRK-like protein 2|slit and trk like gene 2|slit-like 1|transmembrane protein 257	X	Xq27.3	300561	NA	NA	NA	NA	NA	NA	NA	NA	NA	NA	NA	NA	NA	NM_032539	ENSG00000185985	NA	11347906, 14557068	protein-coding gene	NA
0.0129	0.0043	0.0032	0.0765	0.0527	0.0333	OLA1	Obg like ATPase 1	obg-like ATPase 1|DNA damage-regulated overexpressed in cancer 45 protein|GTP-binding protein 9 (putative)|GTP-binding protein PTD004|homologous yeast-44.2 protein	2	2q31.1	611175	NA	NA	NA	NA	NA	NA	NA	NA	NA	NA	NA	NA	NA	NM_013341	ENSG00000138430	NA	17430889, 24486488	protein-coding gene	NA
0.0129	0.0038	0.0014	0.0498	0.0095	0.0052	MS4A15	membrane spanning 4-domains A15	membrane-spanning 4-domains subfamily A member 15	11	11q12.2	NA	NA	NA	NA	NA	NA	NA	NA	NA	NA	NA	NA	NA	NA	NA	NA	NA	NA	protein-coding gene	Membrane spanning 4-domains
0.0129	0.0047	0.0082	0.1075	0.0597	0.1173	FANCF	FA complementation group F	Fanconi anemia group F protein|Fanconi anemia complementation group F	11	11p14.3	613897	NA	AML, leukaemia	TSG	NA	NA	yes	N, F	Rec	L	Fanconi anaemia F	NA	NA	Fanconi anemia, complementation group F, 603467 (3)	NM_022725	ENSG00000183161	NA	9382107	protein-coding gene	FA complementation groups
0.0128	0.0027	0.0099	0.1162	0.0345	0.1591	LASP1	LIM and SH3 protein 1	LIM and SH3 domain protein 1|metastatic lymph node gene 50 protein	17	17q12	602920	AML	NA	fusion	KMT2A	yes	NA	T	Dom	L	NA	NA	NA	NA	NM_006148	ENSG00000002834	NA	7490069, 25622104	protein-coding gene	LIM domain containing|MicroRNA protein coding host genes
0.0128	0.005	0.0057	0.1022	0.0484	0.0969	IL4I1	interleukin 4 induced 1	L-amino-acid oxidase|Fig-1 protein|IL4-induced protein 1|interleukin four induced 1	19	19q13.33	609742	NA	NA	NA	NA	NA	NA	NA	NA	NA	NA	NA	NA	NA	NA	ENSG00000104951	NA	12031486	protein-coding gene	NA
0.0128	0.004	0.0048	-0.0048	-0.0296	-0.0554	FABP4	fatty acid binding protein 4	fatty acid-binding protein, adipocyte|adipocyte fatty acid binding protein|adipocyte lipid-binding protein|adipocyte-type fatty acid-binding protein|epididymis secretory protein Li 104|fatty acid binding protein 4, adipocyte	8	8q21.13	600434	NA	NA	NA	NA	NA	NA	NA	NA	NA	NA	NA	NA	NA	NM_001442	ENSG00000170323	NA	2481498	protein-coding gene	Fatty acid binding protein family
0.0128	0.0044	0.0077	0.0493	0.0179	0.1011	CLRN3	clarin 3	clarin-3|transmembrane protein 12|usher syndrome type-3A-like protein 1	10	10q26.2	NA	NA	NA	NA	NA	NA	NA	NA	NA	NA	NA	NA	NA	NA	NM_152311	ENSG00000180745	NA	12145752, 12080385	protein-coding gene	Clarins
0.0128	0.0059	0.0067	0.1003	0.0749	0.1107	COMMD5	COMM domain containing 5	COMM domain-containing protein 5|hypertension-related calcium-regulated gene protein	8	8q24.3	608216	NA	NA	NA	NA	NA	NA	NA	NA	NA	NA	NA	NA	NA	NM_014066	ENSG00000170619	NA	15799966, 10918053	protein-coding gene	COMM domain containing
0.0128	0.0069	0.0053	0.0285	0.0249	0.0259	HOXA10	homeobox A10	homeobox protein Hox-A10|homeo box A10|homeobox protein 1H|homeobox protein HOXA10|homeobox protein Hox-1.8|homeobox protein Hox-1H	7	7p15.2	142957	NA	NA	NA	NA	NA	NA	NA	NA	NA	NA	NA	NA	NA	NA	ENSG00000253293	NA	1973146, 1358459	protein-coding gene	HOXL subclass homeoboxes
0.0128	0.0055	0.0025	-0.0809	-0.0675	-0.0321	TSPAN11	tetraspanin 11	tetraspanin-11|tspan-11	12	12p11.21	NA	NA	NA	NA	NA	NA	NA	NA	NA	NA	NA	NA	NA	NA	NM_001080509	NA	NA	NA	protein-coding gene	Tetraspanins
0.0128	0.0035	0.0032	-0.0572	-0.0212	-0.0466	CPA1	carboxypeptidase A1	carboxypeptidase A1|carboxypeptidase A1 (pancreatic)|pancreatic carboxypeptidase A	7	7q32.2	114850	NA	NA	NA	NA	NA	NA	NA	NA	NA	NA	NA	both CPA and TRY1 = serine proteases	NA	NM_001868	ENSG00000091704	3.4.17.1	NA	protein-coding gene	M14 carboxypeptidases
0.0128	0.005	0.0045	-0.0585	-0.0475	-0.0644	ACTA2	actin, alpha 2, smooth muscle, aorta	actin, aortic smooth muscle|alpha-cardiac actin|cell growth-inhibiting gene 46 protein	10	10q23.31	102620	NA	NA	NA	NA	NA	NA	NA	NA	NA	NA	NA	NA	NA	NM_001613	ENSG00000107796	NA	2398629	protein-coding gene	Actins
0.0128	0.0044	0.0087	0.089	0.0375	0.1343	HPS3	HPS3, biogenesis of lysosomal organelles complex 2 subunit 1	Hermansky-Pudlak syndrome 3 protein	3	3q24	606118	NA	NA	NA	NA	NA	NA	NA	NA	NA	NA	NA	NA	Hermansky-Pudlak syndrome 3, 614072 (3), Autosomal recessive	NM_032383	ENSG00000163755	NA	11455388	protein-coding gene	Biogenesis of lysosomal organelles complex 2
0.0128	0.0079	0.0095	0.1109	0.1015	0.1126	COA6	cytochrome c oxidase assembly factor 6	cytochrome c oxidase assembly factor 6 homolog	1	1q42.2	614772	NA	NA	NA	NA	NA	NA	NA	NA	NA	NA	NA	NA	NA	NM_001012985	ENSG00000168275	NA	22984289, 25339201	protein-coding gene	Mitochondrial respiratory chain complex assembly factors
0.0128	0.0034	0.0045	-0.0568	-0.0138	-0.0522	TRPV6	transient receptor potential cation channel subfamily V member 6	transient receptor potential cation channel subfamily V member 6|Alu-binding protein with zinc finger domain|calcium transport protein 1|calcium transporter-like protein|epithelial apical membrane calcium transporter/channel CaT1|epithelial calcium channel 2	7	7q34	606680	NA	NA	NA	NA	NA	NA	NA	NA	NA	NA	NA	NA	NA	NM_014274	ENSG00000165125	NA	11097838, 11549322, 16382100, 16717058	protein-coding gene	Ankyrin repeat domain containing|Transient receptor potential cation channels
0.0128	0.0044	0.0077	0.0639	0.0551	0.0731	PRPF19	pre-mRNA processing factor 19	pre-mRNA-processing factor 19|PRP19/PSO4 homolog|PRP19/PSO4 pre-mRNA processing factor 19 homolog|RING-type E3 ubiquitin transferase PRP19|nuclear matrix protein 200|nuclear matrix protein NMP200 related to splicing factor PRP19|psoralen 4|senescence evasion factor	11	11q12.2	608330	NA	NA	NA	NA	NA	NA	NA	NA	NA	NA	NA	NA	NA	NM_014502	ENSG00000110107	NA	12960389	protein-coding gene	NineTeen complex|U-box domain containing|Spliceosomal C complex|WD repeat domain containing
0.0128	0.0039	0.0041	-0.0747	-0.0428	-0.0422	ST6GALNAC1	ST6 N-acetylgalactosaminide alpha-2,6-sialyltransferase 1	alpha-N-acetylgalactosaminide alpha-2,6-sialyltransferase 1|GalNAc alpha-2, 6-sialyltransferase I, long form|SIAT7-A|ST6 (alpha-N-acetyl-neuraminyl-2,3-beta-galactosyl-1,3)-N-acetylgalactosaminide alpha-2,6-sialyltransferase 1|ST6 GalNAc alpha-2,6-sialyltransferase 1|ST6GALNAC1, alpha-2,6-sialyltransferase 1|ST6GalNAc I|galNAc alpha-2,6-sialyltransferase I|sialyltransferase 7 ((alpha-N-acetylneur…	17	17q25.1	610138	NA	NA	NA	NA	NA	NA	NA	NA	NA	NA	NA	NA	NA	NM_018414	ENSG00000070526	2.4.99.3	NA	protein-coding gene	Sialyltransferases
0.0128	0.0022	0.0083	0.0972	0.0335	0.1298	TMEM169	transmembrane protein 169	transmembrane protein 169	2	2q35	NA	NA	NA	NA	NA	NA	NA	NA	NA	NA	NA	NA	NA	NA	NM_138390	ENSG00000163449	NA	12477932	protein-coding gene	NA
0.0128	0.0042	0.0046	-0.0675	-0.0415	-0.0833	PPP3CA	protein phosphatase 3 catalytic subunit alpha	serine/threonine-protein phosphatase 2B catalytic subunit alpha isoform|CAM-PRP catalytic subunit|calcineurin A alpha|calmodulin-dependent calcineurin A subunit alpha isoform|protein phosphatase 2B, catalytic subunit, alpha isoform|protein phosphatase 3 (formerly 2B), catalytic subunit, alpha isoform|protein phosphatase 3 catalytic subunit alpha isozyme	4	4q24	114105	NA	NA	NA	NA	NA	NA	NA	NA	NA	NA	NA	NA	NA	NM_000944	ENSG00000138814	3.1.3.16	2848250, 1659808	protein-coding gene	Protein phosphatase catalytic subunits|MicroRNA protein coding host genes
0.0128	0.0041	0.0051	-0.056	-0.0342	-0.0665	NWD1	NACHT and WD repeat domain containing 1	NACHT domain- and WD repeat-containing protein 1|NACHT and WD repeat domain-containing protein 1	19	19p13.11	616250	NA	NA	NA	NA	NA	NA	NA	NA	NA	NA	NA	NA	NA	NM_001007525	ENSG00000188039	NA	NA	protein-coding gene	WD repeat domain containing
0.0128	0.0065	0.013	0.1033	0.078	0.1416	LAMTOR2	late endosomal/lysosomal adaptor, MAPK and MTOR activator 2	ragulator complex protein LAMTOR2|MAPBP-interacting protein|MAPKSP1 adaptor protein|endosomal adaptor protein p14|late endosomal/lysosomal Mp1-interacting protein|late endosomal/lysosomal adaptor and MAPK and MTOR activator 2|mitogen-activated protein-binding protein-interacting protein (MAPBPIP)|roadblock domain containing 3|roadblock domain-containing protein 3	1	1q22	610389	NA	NA	NA	NA	NA	NA	NA	NA	NA	NA	NA	NA	NA	NM_014017	ENSG00000116586	NA	11042152	protein-coding gene	Ragulator complex
0.0128	0.007	0.0052	-0.1008	-0.0876	-0.0466	SIDT2	SID1 transmembrane family member 2	SID1 transmembrane family member 2	11	11q23.3	617551	NA	NA	NA	NA	NA	NA	NA	NA	NA	NA	NA	NA	NA	NM_015996	ENSG00000149577	NA	10810093, 12975309	protein-coding gene	NA
0.0128	0.0034	0.0052	0.0009	-0.0004	0.0693	CLDN16	claudin 16	claudin-16|PCLN-1|hypomagnesemia 3, with hypercalciuria and nephrocalcinosis|paracellin-1	3	3q28	603959	NA	NA	NA	NA	NA	NA	NA	NA	NA	NA	NA	NA	NA	NM_006580	ENSG00000113946	NA	10390358	protein-coding gene	Claudins
0.0128	0.0035	0.0032	-0.0228	-0.0344	0.0068	USP2	ubiquitin specific peptidase 2	ubiquitin carboxyl-terminal hydrolase 2|41 kDa ubiquitin-specific protease|deubiquitinating enzyme 2|ubiquitin specific protease 12|ubiquitin specific protease 9|ubiquitin thioesterase 2|ubiquitin-specific-processing protease 2	11	11q23.3	604725	NA	NA	NA	NA	NA	NA	NA	NA	NA	NA	NA	NA	NA	NM_171997	NA	NA	12838346	protein-coding gene	Ubiquitin specific peptidases
0.0128	0.005	0.0102	-0.0941	-0.0375	-0.1276	ENDOU	endonuclease, poly(U) specific	poly(U)-specific endoribonuclease|22 serine protease|26 serine protease|endonuclease, polyU-specific|placental protein 11|protein endoU|uridylate-specific endoribonuclease	12	12q13.11	606720	NA	NA	NA	NA	NA	NA	NA	NA	NA	NA	NA	NA	NA	NM_006025.2	ENSG00000111405	NA	2350438, 1710108, 15755742, 18936097	protein-coding gene	Serine proteases|Endoribonucleases
0.0128	0.005	0.0115	0.1034	0.0516	0.1625	DUSP23	dual specificity phosphatase 23	dual specificity protein phosphatase 23|VH1-like member Z|VH1-like phosphatase Z|low-molecular-mass dual-specificity phosphatase 3|testicular tissue protein Li 59	1	1q23.2	NA	NA	NA	NA	NA	NA	NA	NA	NA	NA	NA	NA	NA	NA	NM_017823	ENSG00000158716	NA	15147733	protein-coding gene	Atypical dual specificity phosphatases
0.0128	0.0037	0.0047	0.0246	-0.0243	0.077	KCNJ16	potassium voltage-gated channel subfamily J member 16	inward rectifier potassium channel 16|inward rectifier K(+) channel Kir5.1|inward rectifier K+ channel KIR5.1|potassium channel, inwardly rectifying subfamily J member 16|potassium inwardly-rectifying channel, subfamily J, member 16	17	17q24.3	605722	NA	NA	NA	NA	NA	NA	NA	NA	NA	NA	NA	NA	NA	NM_018658	NA	NA	11240146, 16382105	protein-coding gene	Potassium voltage-gated channel subfamily J
0.0128	0.0076	0.0037	0.1016	0.0742	0.0662	ZNF367	zinc finger protein 367	zinc finger protein 367|C2H2 zinc finger protein ZFF29|C2H2 zinc finger protein ZFF29a|CDC14 cell division cycle 14 homolog B	9	9q22.32	610160	NA	NA	NA	NA	NA	NA	NA	NA	NA	NA	NA	NA	NA	NA	ENSG00000165244	NA	NA	protein-coding gene	Zinc fingers C2H2-type
0.0128	0.0059	0.0133	0.1357	0.0802	0.1718	SF3B4	splicing factor 3b subunit 4	splicing factor 3B subunit 4|SAP 49|SF3b50|pre-mRNA-splicing factor SF3b 49 kDa subunit|spliceosomal protein|spliceosome-associated protein (U2 snRNP)|spliceosome-associated protein 49|splicing factor 3b, subunit 4, 49kD|splicing factor 3b, subunit 4, 49kDa	1	1q21.2	605593	NA	NA	NA	NA	NA	NA	NA	NA	NA	NA	NA	NA	NA	NM_005850	ENSG00000143368	NA	7958871	protein-coding gene	RNA binding motif containing|SF3b complex
0.0128	0.0037	0.0043	0.0653	0.0233	0.0406	PGK1	phosphoglycerate kinase 1	phosphoglycerate kinase 1|PRP 2|cell migration-inducing gene 10 protein|epididymis secretory sperm binding protein Li 68p|primer recognition protein 2	X	Xq21.1	311800	NA	NA	NA	NA	NA	NA	NA	NA	NA	NA	NA	NA	NA	NA	ENSG00000102144	2.7.2.3	6188151, 6099325	protein-coding gene	NA
0.0128	0.0041	0.0092	0.0918	0.0656	0.1282	AIMP2	aminoacyl tRNA synthetase complex interacting multifunctional protein 2	aminoacyl tRNA synthase complex-interacting multifunctional protein 2|ARS-interacting multi-functional protein 2|multisynthase complex auxiliary component p38|multisynthetase complex auxiliary component p38|protein JTV-1	7	7p22.1	600859	NA	NA	NA	NA	NA	NA	NA	NA	NA	NA	NA	NA	NA	NM_006303	ENSG00000106305	NA	8666379, 18695251	protein-coding gene	NA
0.0128	0.0056	0.0047	-0.046	-0.0621	-0.0443	CLEC3B	C-type lectin domain family 3 member B	tetranectin|plasminogen kringle 4-binding protein|tetranectin (plasminogen-binding protein)	3	3p21.31	187520	NA	NA	NA	NA	NA	NA	NA	NA	NA	NA	NA	NA	NA	NM_003278	ENSG00000163815	NA	NA	protein-coding gene	C-type lectin domain containing
0.0128	0.0055	0.0034	-0.0825	-0.0236	-0.0429	SOX15	SRY-box 15	protein SOX-15|SRY (sex determining region Y)-box 15|SRY (sex determining region Y)-box 20	17	17p13.1	601297	NA	NA	NA	NA	NA	NA	NA	NA	NA	NA	NA	NA	NA	NM_006942	ENSG00000129194	NA	8978787, 9730625	protein-coding gene	SRY-boxes
0.0128	0.0061	0.0092	-0.1025	-0.0725	-0.1148	SOCS2	suppressor of cytokine signaling 2	suppressor of cytokine signaling 2|CIS-2|STAT-induced STAT inhibitor 2|cytokine-inducible SH2 protein 2	12	12q22	605117	NA	NA	NA	NA	NA	NA	NA	NA	NA	NA	NA	NA	NA	NA	ENSG00000120833	NA	9344848, 9266833	protein-coding gene	Suppressors of cytokine signaling|SH2 domain containing
0.0128	0.0049	0.006	-0.0642	-0.0586	-0.0766	MYLK	myosin light chain kinase	myosin light chain kinase, smooth muscle|kinase-related protein|myosin, light polypeptide kinase|smooth muscle myosin light chain kinase|telokin	3	3q21.1	600922	NA	NA	NA	NA	NA	NA	NA	NA	NA	NA	NA	NA	NA	NM_053025	ENSG00000065534	2.7.11.18	8575746	protein-coding gene	Myosin light chain kinase family|I-set domain containing|Fibronectin type III domain containing
0.0128	0.0042	0.0038	0.0085	-0.0102	-0.0102	MYL3	myosin light chain 3	myosin light chain 3|CMLC1|cardiac myosin light chain 1|myosin light chain 1, slow-twitch muscle B/ventricular isoform|myosin, light chain 3, alkali; ventricular, skeletal, slow|myosin, light polypeptide 3, alkali; ventricular, skeletal, slow|ventricular myosin alkali light chain|ventricular myosin light chain 1|ventricular/slow twitch myosin alkali light chain	3	3p21.31	160790	NA	NA	NA	NA	NA	NA	NA	NA	NA	NA	NA	NA	NA	NM_000258	ENSG00000160808	NA	1479618, 2784124	protein-coding gene	Myosin light chains|EF-hand domain containing
0.0128	0.0043	0.0065	-0.1124	-0.0325	-0.1126	SGSM2	small G protein signaling modulator 2	small G protein signaling modulator 2|RUN and TBC1 domain containing 1|small G protein signaling modulator 2 protein	17	17p13.3	611418	NA	NA	NA	NA	NA	NA	NA	NA	NA	NA	NA	NA	NA	NM_014853	NA	NA	9455477, 17509819, 21808068	protein-coding gene	Small G protein signaling modulators
0.0128	0.0026	0.0089	0.0732	0.0047	0.1262	KLHDC7A	kelch domain containing 7A	kelch domain-containing protein 7A	1	1p36.13	NA	NA	NA	NA	NA	NA	NA	NA	NA	NA	NA	NA	NA	NA	NM_152375	ENSG00000179023	NA	NA	protein-coding gene	NA
0.0127	0.0044	0.0092	-0.0647	-0.0523	-0.1239	ABL1	ABL proto-oncogene 1, non-receptor tyrosine kinase	tyrosine-protein kinase ABL1|ABL protooncogene 1 nonreceptor tyrosine kinase|Abelson tyrosine-protein kinase 1|bcr/c-abl oncogene protein|c-abl oncogene 1, receptor tyrosine kinase|proto-oncogene c-Abl|proto-oncogene tyrosine-protein kinase ABL1|truncated ABL protooncogene 1 nonreceptor tyrosine kinase|v-abl Abelson murine leukemia viral oncogene homolog 1	9	9q34.12	189980	CML, ALL, T-ALL	NA	oncogene, fusion	BCR, ETV6, NUP214	yes	NA	T, Mis	Dom	L	NA	NA	NA	NA	NM_007313	ENSG00000097007	NA	1857987, 12626632	protein-coding gene	SH2 domain containing|Abl family tyrosine kinases
0.0127	0.0065	0.0045	0.0885	0.0625	0.0609	HOXC13	homeobox C13	homeobox protein Hox-C13|NUP98/HOXC13|homeo box 3G|homeobox protein Hox-3G	12	12q13.13	142976	AML	NA	oncogene, fusion	NUP98	yes	NA	T	Dom	L	NA	NA	NA	NA	NA	ENSG00000123364	NA	1973146, 1358459	protein-coding gene	HOXL subclass homeoboxes
0.0127	0.0035	0.0016	-0.053	-0.0075	0.0001	CLDND2	claudin domain containing 2	claudin domain-containing protein 2	19	19q13.41	NA	NA	NA	NA	NA	NA	NA	NA	NA	NA	NA	NA	NA	NA	NM_152353	NA	NA	12477932	protein-coding gene	NA
0.0127	0.0055	0.01	-0.0902	-0.0479	-0.1372	DDX17	DEAD-box helicase 17	probable ATP-dependent RNA helicase DDX17|DEAD (Asp-Glu-Ala-Asp) box helicase 17|DEAD (Asp-Glu-Ala-Asp) box polypeptide 17|DEAD box protein p72|DEAD box protein p82|DEAD/H (Asp-Glu-Ala-Asp/His) box polypeptide 17 (72kD)|RNA-dependent helicase p72	22	22q13.1	608469	NA	NA	NA	NA	NA	NA	NA	NA	NA	NA	NA	NA	NA	NM_030881	ENSG00000100201	NA	8871553, 17226766	protein-coding gene	DEAD-box helicases
0.0127	0.0049	0.0027	-0.0529	-0.0591	-0.0264	SCN3A	sodium voltage-gated channel alpha subunit 3	sodium channel protein type 3 subunit alpha|brain III voltage-gated sodium channel|sodium channel protein brain III subunit alpha|sodium channel protein type III subunit alpha|sodium channel, voltage gated, type III alpha subunit|sodium channel, voltage-gated, type III, alpha polypeptide|voltage-gated sodium channel subtype III|voltage-gated sodium channel subunit alpha Nav1.3	2	2q24.3	182391	NA	NA	NA	NA	NA	NA	NA	NA	NA	NA	NA	NA	NA	NM_006922	ENSG00000153253	NA	9589372, 16382098	protein-coding gene	Sodium voltage-gated channel alpha subunits
0.0127	0.0076	0.0099	-0.0879	-0.0772	-0.0768	PER1	period circadian regulator 1	period circadian protein homolog 1|Period, drosophila, homolog of|circadian clock protein PERIOD 1|circadian pacemaker protein RIGUI|hPER1|period circadian clock 1|period homolog 1	17	17p13.1	602260	AML, CMML	NA	TSG, fusion	ETV6	yes	NA	T	Dom	L	NA	NA	NA	NA	NA	NA	NA	9323128	protein-coding gene	MicroRNA protein coding host genes
0.0127	0.0042	0.01	0.0998	0.0603	0.1362	FAM86A	NA	NA	NA	NA	NA	NA	NA	NA	NA	NA	NA	NA	NA	NA	NA	NA	NA	NA	NA	NA	NA	NA	NA	NA
0.0127	0.0052	0.0069	0.0985	0.052	0.0859	BPNT1	3'(2'), 5'-bisphosphate nucleotidase 1	3'(2'),5'-bisphosphate nucleotidase 1|BPntase|PAP-inositol-1,4-phosphatase|bisphosphate 3'-nucleotidase 1|epididymis luminal protein 20|testicular tissue protein Li 29	1	1q41	604053	NA	NA	NA	NA	NA	NA	NA	NA	NA	NA	NA	NA	NA	NM_006085	ENSG00000162813	3.1.3.7	10224133	protein-coding gene	Phosphoinositide phosphatases
0.0127	0.0027	0.0032	-0.0424	-0.0287	-0.0441	RASGRP2	RAS guanyl releasing protein 2	RAS guanyl-releasing protein 2|F25B3.3 kinase-like protein|RAS guanyl nucleotide-releasing protein 2|RAS guanyl releasing protein 2 (calcium and DAG-regulated)|calcium and DAG-regulated guanine nucleotide exchange factor I|calcium and diacylglycerol-regulated guanine nucleotide exchange factor I|cdc25-like protein|guanine exchange factor MCG7	11	11q13.1	605577	NA	NA	NA	NA	NA	NA	NA	NA	NA	NA	NA	NA	NA	NM_153819	ENSG00000068831	NA	9789079	protein-coding gene	EF-hand domain containing
0.0127	0.0035	0.0183	0.1082	0.0334	0.2336	ABHD15	abhydrolase domain containing 15	protein ABHD15|abhydrolase domain-containing protein 15|alpha/beta hydrolase domain-containing protein 15	17	17q11.2	NA	NA	NA	NA	NA	NA	NA	NA	NA	NA	NA	NA	NA	NA	NM_198147	ENSG00000168792	NA	12975309	protein-coding gene	Abhydrolase domain containing
0.0127	0.0028	0.0046	-0.0231	-0.0096	-0.0349	CIDEA	cell death inducing DFFA like effector a	cell death activator CIDE-A	18	18	604440	NA	NA	NA	NA	NA	NA	NA	NA	NA	NA	NA	NA	NA	NM_001279	ENSG00000176194	NA	9564035, 18509062	protein-coding gene	NA
0.0127	0.004	0.0055	-0.0596	-0.0278	-0.0602	PRR16	proline rich 16	protein Largen|mesenchymal stem cell protein DSC54|proline-rich protein 16	5	5q23.1	615931	NA	NA	NA	NA	NA	NA	NA	NA	NA	NA	NA	NA	NA	NM_016644	ENSG00000184838	NA	15971941, 24656129	protein-coding gene	NA
0.0127	0.006	0.003	0.0379	-0.0306	0.0143	EIF2S3L	NA	NA	NA	NA	NA	NA	NA	NA	NA	NA	NA	NA	NA	NA	NA	NA	NA	NA	NA	NA	NA	NA	NA	NA
0.0127	0.0029	0.0062	-0.081	-0.0102	-0.1233	ZCCHC6	NA	NA	NA	NA	NA	NA	NA	NA	NA	NA	NA	NA	NA	NA	NA	NA	NA	NA	NA	NA	NA	NA	NA	NA
0.0127	0.0038	0.0083	-0.0391	-0.048	-0.097	DCHS1	dachsous cadherin-related 1	protocadherin-16|cadherin-19|cadherin-25|cadherin-related family member 6|fibroblast cadherin 1|fibroblast cadherin FIB1|protein dachsous homolog 1	11	11p15.4	603057	NA	NA	NA	NA	NA	NA	NA	NA	NA	NA	NA	NA	NA	NM_003737	ENSG00000166341	NA	9199196	protein-coding gene	Cadherin related
0.0127	0.006	0.0077	-0.0958	-0.0598	-0.0905	CPEB3	cytoplasmic polyadenylation element binding protein 3	cytoplasmic polyadenylation element-binding protein 3|CPE-BP3|CPE-binding protein 3|hCPEB-3	10	10q23.32	610606	lung cancer	NA	TSG	NA	yes	NA	D	NA	E	NA	NA	NA	NA	NM_014912	ENSG00000107864	NA	10231032, 12672660	protein-coding gene	RNA binding motif containing
0.0127	0.0038	0.0032	-0.0497	-0.0113	-0.0281	GABRG3	gamma-aminobutyric acid type A receptor gamma3 subunit	gamma-aminobutyric acid receptor subunit gamma-3|GABA(A) receptor subunit gamma-3|GABA(G) receptor, gamma 3|gamma-aminobutyric acid (GABA) A receptor, gamma 3	15	15q12	600233	NA	NA	NA	NA	NA	NA	NA	NA	NA	NA	NA	cen--G3--A5--B3	NA	NA	ENSG00000182256	NA	7601451	protein-coding gene	Gamma-aminobutyric acid type A receptor subunits
0.0127	0.004	0.009	0.0651	0.029	0.1233	TSPAN33	tetraspanin 33	tetraspanin-33|penumbra|proerythroblast new membrane	7	7q32.1	610120	NA	NA	NA	NA	NA	NA	NA	NA	NA	NA	NA	NA	NA	NM_178562	ENSG00000158457	NA	16213355, 16242907	protein-coding gene	Tetraspanins
0.0127	0.0083	0.0045	0.087	0.0764	0.0694	ASPM	abnormal spindle microtubule assembly	abnormal spindle-like microcephaly-associated protein|asp (abnormal spindle) homolog, microcephaly associated	1	1q31.3	605481	NA	NA	NA	NA	NA	NA	NA	NA	NA	NA	NA	NA	NA	NM_018136	ENSG00000066279	NA	11078481	protein-coding gene	NA
0.0127	0.0063	0.0059	-0.0004	-0.0432	0.073	ALDH1A1	aldehyde dehydrogenase 1 family member A1	retinal dehydrogenase 1|ALDH class 1|ALHDII|RALDH 1|acetaldehyde dehydrogenase 1|aldehyde dehydrogenase 1, soluble|aldehyde dehydrogenase, liver cytosolic|epididymis luminal protein 12|epididymis luminal protein 9|epididymis secretory sperm binding protein Li 53e|retinaldehyde dehydrogenase 1	9	9q21.13	100640	NA	NA	NA	NA	NA	NA	NA	NA	NA	NA	NA	NA	NA	NA	ENSG00000165092	1.2.1.36	1709013	protein-coding gene	Aldehyde dehydrogenases
0.0127	0.0078	0.0037	0.0815	0.0679	0.0591	BUB1	BUB1 mitotic checkpoint serine/threonine kinase	mitotic checkpoint serine/threonine-protein kinase BUB1|BUB1 budding uninhibited by benzimidazoles 1 homolog|budding uninhibited by benzimidazoles 1 homolog|mitotic spindle checkpoint kinase|putative serine/threonine-protein kinase	2	2q13	602452	NA	NA	NA	NA	NA	NA	NA	NA	NA	NA	NA	NA	Colorectal cancer with chromosomal instability, somatic (3)	NM_004336	ENSG00000169679	NA	9441741	protein-coding gene	NA
0.0127	0.0073	0.0045	0.0779	0.0746	0.0592	CKS2	CDC28 protein kinase regulatory subunit 2	cyclin-dependent kinases regulatory subunit 2|CDC28 protein kinase 2|CKS-2|CKS1(S. cerevisiae Cdc28/Cdc2 kinase subunit) homolog-2	9	9q22.2	116901	NA	NA	NA	NA	NA	NA	NA	NA	NA	NA	NA	NA	NA	NM_001827	ENSG00000123975	NA	2227411, 8697818	protein-coding gene	MicroRNA protein coding host genes
0.0127	0.0055	0.009	0.0843	0.0525	0.0972	PRAME	preferentially expressed antigen in melanoma	melanoma antigen preferentially expressed in tumors|Opa-interacting protein OIP4|cancer/testis antigen 130|opa-interacting protein 4|preferentially expressed antigen of melanoma	22	22q11.22	606021	NA	NA	NA	NA	NA	NA	NA	NA	NA	NA	NA	NA	NA	NM_206953	ENSG00000185686	NA	9047241, 10591208	protein-coding gene	PRAME family
0.0127	0.0058	0.0153	0.0221	0.046	0.0307	HIST1H2AM	histone cluster 1 H2A family member m	histone H2A type 1|H2A histone family, member N|histone 1, H2am|histone H2A/ptl|histone cluster 1, H2am	6	6p22.1	602796	NA	NA	NA	NA	NA	NA	NA	NA	NA	NA	NA	NA	NA	NM_003514	ENSG00000278677	NA	1768865, 9439656, 12408966	protein-coding gene	Histones
0.0127	0.003	0.0046	0.04	0.0293	0.0024	RP11-762I7.5	NA	NA	NA	NA	NA	NA	NA	NA	NA	NA	NA	NA	NA	NA	NA	NA	NA	NA	NA	NA	NA	NA	NA	NA
0.0127	0.0062	0.0072	-0.0863	-0.041	-0.0951	ATP8B1	ATPase phospholipid transporting 8B1	phospholipid-transporting ATPase IC|ATPase, aminophospholipid transporter, class I, type 8B, member 1|ATPase, class I, type 8B, member 1|E1-E2 ATPase|P4-ATPase flippase complex alpha subunit ATP8B1|familial intrahepatic cholestasis type 1|probable phospholipid-transporting ATPase IC	18	18q21.31	602397	NA	NA	NA	NA	NA	NA	NA	NA	NA	NA	NA	NA	NA	NM_005603	ENSG00000081923	3.6.3.1	9500542, 7655458	protein-coding gene	ATPase phospholipid transporting
0.0127	0.0045	0.0047	-0.07	-0.0506	-0.0718	JPH2	junctophilin 2	junctophilin-2|junctophilin type 2	20	20q13.12	605267	NA	NA	NA	NA	NA	NA	NA	NA	NA	NA	NA	NA	NA	NA	ENSG00000149596	NA	10891348, 10949023	protein-coding gene	Junctophilins
0.0126	0.0039	0.0093	0.1084	0.0477	0.1558	FUCA2	alpha-L-fucosidase 2	plasma alpha-L-fucosidase|I+/--L-fucosidase 2|a-L-fucosidase 2|alpha-L-fucoside fucohydrolase 2|fucosidase, alpha-L- 2, plasma|plasma fucosidase	6	6q24.2	136820	NA	NA	NA	NA	NA	NA	NA	NA	NA	NA	NA	linked to PLG	NA	NM_032020	ENSG00000001036	3.2.1.51	6590153	protein-coding gene	Alpha-L-fucosidases
0.0126	0.0055	0.0051	0.0261	-0.0187	-0.0544	IFRG15	NA	NA	NA	NA	NA	NA	NA	NA	NA	NA	NA	NA	NA	NA	NA	NA	NA	NA	NA	NA	NA	NA	NA	NA
0.0126	0.0061	0.0157	0.0136	0.028	-0.0054	HIST1H4C	histone cluster 1 H4 family member c	histone H4|H4 histone family, member G|histone 1, H4c|histone cluster 1, H4c	6	6p22.2	602827	NA	NA	NA	NA	NA	NA	NA	NA	NA	NA	NA	NA	NA	NM_003542	ENSG00000197061	NA	9119399, 12408966	protein-coding gene	Histones
0.0126	0.0051	0.0034	-0.0666	-0.0352	-0.0379	UNC5D	unc-5 netrin receptor D	netrin receptor UNC5D|netrin receptor Unc5h4|protein unc-5 homolog 4|protein unc-5 homolog D|unc-5 homolog 4|unc-5 homolog D	8	8p12	616466	NA	NA	NA	NA	NA	NA	NA	NA	NA	NA	NA	NA	NA	NA	ENSG00000156687	NA	18402767	protein-coding gene	I-set domain containing|Ig-like cell adhesion molecule family
0.0126	0.0044	0.0166	0.0897	0.0554	0.1827	POLDIP2	DNA polymerase delta interacting protein 2	polymerase delta-interacting protein 2|38 kDa DNA polymerase delta interaction protein|polymerase (DNA) delta interacting protein 2|polymerase (DNA-directed), delta interacting protein 2|polymerase delta interacting protein 38	17	17q11.2	611519	NA	NA	NA	NA	NA	NA	NA	NA	NA	NA	NA	NA	NA	NM_015584	ENSG00000004142	NA	12522211	protein-coding gene	NA
0.0126	0.0036	0.0026	0.0002	0.0051	-0.0357	ATP2C1	ATPase secretory pathway Ca2+ transporting 1	calcium-transporting ATPase type 2C member 1|ATP-dependent Ca(2+) pump PMR1|ATPase 2C1|ATPase, Ca(2+)-sequestering|ATPase, Ca++ transporting, type 2C, member 1|HUSSY-28|secretory pathway Ca2+/Mn2+ ATPase 1	3	3q22.1	604384	NA	NA	NA	NA	NA	NA	NA	NA	NA	NA	NA	NA	NA	NM_001001486	ENSG00000017260	3.6.3.8	10615129, 10767338	protein-coding gene	ATPases Ca2+ transporting
0.0126	0.0049	0.005	0.0934	0.056	0.0764	TXNDC9	thioredoxin domain containing 9	thioredoxin domain-containing protein 9|ATP binding protein associated with cell differentiation|protein 1-4	2	2q11.2	612564	NA	NA	NA	NA	NA	NA	NA	NA	NA	NA	NA	NA	NA	NM_005783	ENSG00000115514	NA	12477932	protein-coding gene	NA
0.0126	0.0038	0.0057	0.0832	0.0401	0.101	THNSL1	threonine synthase like 1	threonine synthase-like 1	10	10p12.1	611260	NA	NA	NA	NA	NA	NA	NA	NA	NA	NA	NA	NA	NA	NM_024838	ENSG00000185875	NA	17034760	protein-coding gene	NA
0.0126	0.0046	0.0041	-0.0489	-0.0541	-0.0488	ACACB	acetyl-CoA carboxylase beta	acetyl-CoA carboxylase 2|ACC-beta|acetyl-Coenzyme A carboxylase beta	12	12q24.11	601557	NA	NA	NA	NA	NA	NA	NA	NA	NA	NA	NA	NA	NA	NM_001093	ENSG00000076555	6.4.1.2	8670171	protein-coding gene	NA
0.0126	0.0046	0.0042	-0.0366	-0.0532	-0.0581	KCNA5	potassium voltage-gated channel subfamily A member 5	potassium voltage-gated channel subfamily A member 5|cardiac potassium channel|insulinoma and islet potassium channel|potassium channel 1|potassium channel, voltage gated shaker related subfamily A, member 5|potassium voltage-gated channel, shaker-related subfamily, member 5|voltage-gated potassium channel HK2|voltage-gated potassium channel protein Kv1.5|voltage-gated potassium channel subunit K…	12	12p13.32	176267	NA	NA	NA	NA	NA	NA	NA	NA	NA	NA	NA	NA	NA	NM_002234	ENSG00000130037	NA	16382104	protein-coding gene	Potassium voltage-gated channels
0.0126	0.0051	0.0086	-0.0736	-0.0491	-0.1179	CKMT2	creatine kinase, mitochondrial 2	creatine kinase S-type, mitochondrial|S-MtCK|basic-type mitochondrial creatine kinase|creatine kinase, mitochondrial 2 (sarcomeric)|mib-CK|sarcomeric mitochondrial creatine kinase	5	5q14.1	123295	NA	NA	NA	NA	NA	NA	NA	NA	NA	NA	NA	NA	NA	NM_001825	ENSG00000131730	2.7.3.2	2324105	protein-coding gene	NA
0.0126	0.0052	0.0027	0.064	0.0582	0.028	PAICS	phosphoribosylaminoimidazole carboxylase and phosphoribosylaminoimidazolesuccinocarboxamide synthase	multifunctional protein ADE2|AIR carboxylase|SAICAR synthetase|multifunctional protein ADE2H1|phosphoribosylaminoimidazole carboxylase, phosphoribosylaminoimidazole succinocarboxamide synthetase|phosphoribosylaminoimidazole carboxylase; phosphoribosylaminoimidazolesuccinocarboxamide synthase	4	4q12	172439	NA	NA	NA	NA	NA	NA	NA	NA	NA	NA	NA	NA	NA	NM_006452	ENSG00000128050	4.1.1.21, 6.3.2.6	2253271, 8106516	protein-coding gene	Purinosome
0.0126	0.0072	0.0048	0.0999	0.0701	0.0582	CACYBP	calcyclin binding protein	calcyclin-binding protein|S100A6-binding protein|Siah-interacting protein (SIP)|growth-inhibiting gene 5 protein|hCacyBP	1	1q25.1	606186	NA	NA	NA	NA	NA	NA	NA	NA	NA	NA	NA	NA	NA	NM_014412	ENSG00000116161	NA	11389839, 12421809	protein-coding gene	NA
0.0126	0.0044	0.0036	-0.0854	-0.0577	-0.048	MROH7	maestro heat like repeat family member 7	maestro heat-like repeat-containing protein family member 7|HEAT repeat-containing protein 8	1	1p32.3	NA	NA	NA	NA	NA	NA	NA	NA	NA	NA	NA	NA	NA	NA	NM_198547	ENSG00000184313	NA	12477932	protein-coding gene	Maestro heat like repeat containing
0.0126	0.0035	0.0072	0.0907	0.0221	0.1009	KMO	kynurenine 3-monooxygenase	kynurenine 3-monooxygenase|kynurenine 3-hydroxylase	1	1q43	603538	NA	NA	NA	NA	NA	NA	NA	NA	NA	NA	NA	NA	NA	NM_003679	ENSG00000117009	1.14.13.9	9237672	protein-coding gene	NA
0.0126	0.0042	0.0033	-0.0683	-0.0527	-0.0511	SH3GL2	SH3 domain containing GRB2 like 2, endophilin A1	endophilin-A1|Endophilin A1 BAR domain|SH3 domain protein 2A|SH3 domain-containing GRB2-like protein 2|SH3-domain GRB2-like 2|bA335L15.1 (SH3-domain GRB2-like 2)|endophilin-1	9	9p22.2	604465	NA	NA	NA	NA	NA	NA	NA	NA	NA	NA	NA	NA	NA	NM_003026	ENSG00000107295	NA	9169142	protein-coding gene	N-BAR domain containing
0.0126	0.0065	0.0071	0.0951	0.0846	0.1074	GINS2	GINS complex subunit 2	DNA replication complex GINS protein PSF2|GINS complex subunit 2 (Psf2 homolog)	16	16q24.1	610609	NA	NA	NA	NA	NA	NA	NA	NA	NA	NA	NA	NA	NA	NM_016095	ENSG00000131153	NA	11042152, 10810093	protein-coding gene	GINS complex
0.0126	0.0039	0.0049	-0.0789	-0.0084	-0.0749	EXD3	exonuclease 3'-5' domain containing 3	exonuclease mut-7 homolog|exonuclease 3'-5' domain-containing protein 3|probable exonuclease mut-7 homolog|testicular tissue protein Li 125	9	9q34.3	NA	NA	NA	NA	NA	NA	NA	NA	NA	NA	NA	NA	NA	NA	NM_017820	ENSG00000187609	NA	NA	protein-coding gene	NA
0.0126	0.0035	0.0052	-0.0631	-0.0283	-0.0773	SCRG1	stimulator of chondrogenesis 1	scrapie-responsive protein 1|scrapie responsive gene 1|scrapie-responsive gene 1 protein	4	4q34.1	603163	NA	NA	NA	NA	NA	NA	NA	NA	NA	NA	NA	NA	NA	NM_007281	ENSG00000164106	NA	9660755, 9516475	protein-coding gene	NA
0.0126	0.004	0.0058	0.0767	0.0338	0.0884	CHRNA1	cholinergic receptor nicotinic alpha 1 subunit	acetylcholine receptor subunit alpha|acetylcholine receptor, nicotinic, alpha 1 (muscle)|cholinergic receptor, nicotinic alpha 1|cholinergic receptor, nicotinic, alpha 1 (muscle)|cholinergic receptor, nicotinic, alpha polypeptide 1 (muscle)|muscle nicotinic acetylcholine receptor|nicotinic acetylcholine receptor alpha subunit|nicotinic cholinergic receptor alpha 1	2	2q31.1	100690	NA	NA	NA	NA	NA	NA	NA	NA	NA	NA	NA	NA	NA	NA	ENSG00000138435	NA	NA	protein-coding gene	Cholinergic receptors nicotinic subunits
0.0126	0.0069	0.0069	0.0924	0.0926	0.097	FLAD1	flavin adenine dinucleotide synthetase 1	FAD synthase|FAD pyrophosphorylase|FAD-synthetase|FMN adenylyltransferase|Fad1, flavin adenine dinucleotide synthetase, homolog	1	1q21.3	610595	NA	NA	NA	NA	NA	NA	NA	NA	NA	NA	NA	NA	NA	NM_025207	ENSG00000160688	2.7.7.2	NA	protein-coding gene	NA
0.0126	0.0029	0.0057	0.1025	0.0302	0.1076	UCP2	uncoupling protein 2	mitochondrial uncoupling protein 2|solute carrier family 25 member 8|uncoupling protein 2 (mitochondrial, proton carrier)	11	11q13.4	601693	NA	NA	NA	NA	NA	NA	NA	NA	NA	NA	NA	NA	NA	NM_003355	NA	NA	9196039, 11381268	protein-coding gene	Solute carriers
0.0126	0.0043	0.0038	-0.078	-0.0515	-0.0756	MPRIP	myosin phosphatase Rho interacting protein	myosin phosphatase Rho-interacting protein|Rho interacting protein 3	17	17p11.2	612935	NA	NA	NA	NA	NA	NA	NA	NA	NA	NA	NA	NA	NA	NM_015134	ENSG00000133030	NA	10048485	protein-coding gene	Pleckstrin homology domain containing
0.0126	0.0053	0.0022	0.0915	0.0574	0.0322	TRMT6	tRNA methyltransferase 6	tRNA (adenine(58)-N(1))-methyltransferase non-catalytic subunit TRM6|mRNA methyladenosine-N(1)-methyltransferase non-catalytic subunit TRM6|tRNA methyltransferase 6 homolog|tRNA(m1A58)MTase subunit TRM6	20	20p12.3	NA	NA	NA	NA	NA	NA	NA	NA	NA	NA	NA	NA	NA	NA	NA	ENSG00000089195	NA	16043508	protein-coding gene	tRNA methyltransferases
0.0126	0.0043	0.0024	-0.0784	-0.0188	-0.0226	MIB2	mindbomb E3 ubiquitin protein ligase 2	E3 ubiquitin-protein ligase MIB2|RING-type E3 ubiquitin transferase MIB2|mind bomb homolog 2|mindbomb homolog 2|novel zinc finger protein|novelzin|putative NF-kappa-B-activating protein 002N|skeletrophin|zinc finger ZZ type with ankyrin repeat domain protein 1|zinc finger, ZZ type with ankyrin repeat domain 1	1	1p36.33	611141	NA	NA	NA	NA	NA	NA	NA	NA	NA	NA	NA	NA	NA	NM_080875	ENSG00000197530	NA	12761501	protein-coding gene	Zinc fingers ZZ-type|Ankyrin repeat domain containing|Ring finger proteins
0.0126	0.0029	0.0026	0.0942	0.024	0.057	GLUD2	glutamate dehydrogenase 2	glutamate dehydrogenase 2, mitochondrial|GDH 2|glutamate dehydrogenase pseudogene 1|testicular secretory protein Li 14	X	Xq24	300144	NA	NA	NA	NA	NA	NA	NA	NA	NA	NA	NA	NA	{Parkinson disease, age of onset, modifier}, 168600 (3), Isolated cases, Multifactorial	NM_012084	ENSG00000182890	NA	8207021, 9109504	protein-coding gene	NA
0.0126	0.0055	0.0109	0.0806	0.0725	0.1357	POP7	POP7 homolog, ribonuclease P/MRP subunit	ribonuclease P protein subunit p20|POP7 (processing of precursor, S. cerevisiae) homolog|RNaseP protein p20|hPOP7|processing of precursor 7, ribonuclease P subunit|processing of precursor 7, ribonuclease P/MRP subunit|ribonucleases P/MRP protein subunit POP7 homolog	7	7q22.1	606113	NA	NA	NA	NA	NA	NA	NA	NA	NA	NA	NA	NA	NA	NM_005837	ENSG00000172336	NA	9630247	protein-coding gene	NA
0.0126	0.0034	0.0118	-0.0928	-0.0413	-0.1395	NDEL1	nudE neurodevelopment protein 1 like 1	nuclear distribution protein nudE-like 1|endooligopeptidase A|mitosin-associated protein 1|mitosin-associated protein MITAP1|nudE nuclear distribution E homolog-like 1|nudE nuclear distribution gene E homolog-like 1|protein Nudel	17	17p13.1	607538	NA	NA	NA	NA	NA	NA	NA	NA	NA	NA	NA	NA	NA	NM_030808	ENSG00000166579	NA	11163260, 11163259	protein-coding gene	NA
0.0126	0.0064	0.0055	-0.0955	-0.0715	-0.0735	ADRB1	adrenoceptor beta 1	beta-1 adrenergic receptor|adrenergic, beta-1-, receptor|beta-1 adrenoceptor|beta-1 adrenoreceptor	10	10q25.3	109630	NA	NA	NA	NA	NA	NA	NA	NA	NA	NA	NA	NA	NA	NA	ENSG00000043591	NA	NA	protein-coding gene	Adrenoceptors
0.0126	0.0037	0.0048	0.0791	0.0168	0.0503	CALCR	calcitonin receptor	calcitonin receptor	7	7q21.3	114131	NA	NA	NA	NA	NA	NA	NA	NA	NA	NA	NA	NA	NA	NM_001742	ENSG00000004948	NA	1331173	protein-coding gene	Calcitonin receptors|MicroRNA protein coding host genes
0.0126	0.004	0.0029	-0.0359	-0.0437	-0.0038	MMP28	matrix metallopeptidase 28	matrix metalloproteinase-28|matrix metalloprotease MMP25	17	17q12	608417	NA	NA	NA	NA	NA	NA	NA	NA	NA	NA	NA	NA	NA	NM_024302	ENSG00000271447	NA	11121398, 11255011	protein-coding gene	M10 matrix metallopeptidases
0.0126	0.0033	0.0096	0.0961	0.0409	0.1212	NIF3L1	NGG1 interacting factor 3 like 1	NIF3-like protein 1|GTP cyclohydrolase I|NIF3 (Ngg1 interacting factor 3, S.pombe homolog)-like 1|NIF3 NGG1 interacting factor 3-like 1|amyotrophic lateral sclerosis 2 (juvenile) chromosome region, candidate 1|amyotrophic lateral sclerosis 2 chromosomal region candidate gene 1 protein|putative GTP cyclohydrolase 1 type 2 NIF3L1	2	2q33.1	605778	NA	NA	NA	NA	NA	NA	NA	NA	NA	NA	NA	NA	NA	NM_021824	ENSG00000196290	NA	11124544, 11161814, 12522100	protein-coding gene	NA
0.0126	0.0049	0.0041	0.0129	-0.0267	0.0633	SEC14L6	SEC14 like lipid binding 6	putative SEC14-like protein 6|SEC14-like 6	22	22q12.2	NA	NA	NA	NA	NA	NA	NA	NA	NA	NA	NA	NA	NA	NA	NM_001193336	ENSG00000214491	NA	17428729	protein-coding gene	SEC14 family
0.0126	0.0031	0.0081	0.0697	0.0087	0.1156	TMEM27	NA	NA	NA	NA	NA	NA	NA	NA	NA	NA	NA	NA	NA	NA	NA	NA	NA	NA	NA	NA	NA	NA	NA	NA
0.0126	0.0039	0.0024	-0.0347	-0.0349	0.0256	SLC25A34	solute carrier family 25 member 34	solute carrier family 25 member 34	1	1p36.21	610817	NA	NA	NA	NA	NA	NA	NA	NA	NA	NA	NA	NA	NA	NM_207348	ENSG00000162461	NA	NA	protein-coding gene	Solute carriers
0.0126	0.0051	0.0052	-0.0093	-0.0474	-0.0682	RELL1	RELT like 1	RELT-like protein 1|receptor expressed in lymphoid tissues like 1|tmp_locus_29	4	4p14	611212	NA	NA	NA	NA	NA	NA	NA	NA	NA	NA	NA	NA	NA	NM_001085400	ENSG00000181826	NA	16389068, 22052202	protein-coding gene	RELT family
0.0126	0.0088	0.0041	0.0875	0.0759	0.0558	MCM10	minichromosome maintenance 10 replication initiation factor	protein MCM10 homolog|MCM10 minichromosome maintenance deficient 10|homolog of yeast MCM10|hsMCM10|minichromosome maintenance complex component 10	10	10p13	609357	NA	NA	NA	NA	NA	NA	NA	NA	NA	NA	NA	NA	NA	NM_182751	ENSG00000065328	NA	11095689, 17699597	protein-coding gene	NA
0.0126	0.0056	0.0022	0.0783	0.054	0.0351	INTS7	integrator complex subunit 7	integrator complex subunit 7	1	1q32.3	611350	NA	NA	NA	NA	NA	NA	NA	NA	NA	NA	NA	NA	NA	NM_015434	ENSG00000143493	NA	16239144	protein-coding gene	Armadillo-like helical domain containing|Integrator complex
0.0126	0.004	0.006	0.094	0.0509	0.0781	PIGM	phosphatidylinositol glycan anchor biosynthesis class M	GPI mannosyltransferase 1|DPM:GlcN-(acyl-)PI mannosyltransferase|GPI mannosyltransferase I|PIG-M mannosyltransferase|dol-P-Man dependent GPI mannosyltransferase|phosphatidylinositol-glycan biosynthesis class M protein	1	1q23.2	610273	NA	NA	NA	NA	NA	NA	NA	NA	NA	NA	NA	NA	Glycosylphosphatidylinositol deficiency, 610293 (3), Autosomal recessive	NM_145167	ENSG00000143315	NA	11226175	protein-coding gene	Dolichyl D-mannosyl phosphate dependent mannosyltransferases|Phosphatidylinositol glycan anchor biosynthesis
0.0126	0.005	0.0027	-0.0313	-0.0519	-0.0136	CORO2B	coronin 2B	coronin-2B|clipin C|coronin, actin binding protein, 2B|coronin-like protein C	15	15q23	605002	NA	NA	NA	NA	NA	NA	NA	NA	NA	NA	NA	NA	NA	NM_006091	ENSG00000103647	NA	10224093, 10231032	protein-coding gene	Coronins|WD repeat domain containing
0.0126	0.0049	0.0124	0.0895	0.0385	0.1674	SRCRB4D	NA	NA	NA	NA	NA	NA	NA	NA	NA	NA	NA	NA	NA	NA	NA	NA	NA	NA	NA	NA	NA	NA	NA	NA
0.0125	0.0042	0.0058	0.0309	-0.0035	0.0858	BHMT	betaine--homocysteine S-methyltransferase	betaine--homocysteine S-methyltransferase 1|epididymis secretory sperm binding protein Li 61p	5	5q14.1	602888	NA	NA	NA	NA	NA	NA	NA	NA	NA	NA	NA	NA	NA	NM_001713	ENSG00000145692	2.1.1.5	8798461, 9281325	protein-coding gene	NA
0.0125	0.0052	0.0057	-0.0787	-0.0593	-0.0887	C15orf59	NA	NA	NA	NA	NA	NA	NA	NA	NA	NA	NA	NA	NA	NA	NA	NA	NA	NA	NA	NA	NA	NA	NA	NA
0.0125	0.0051	0.019	0.1245	0.0815	0.1996	KRTCAP2	keratinocyte associated protein 2	keratinocyte-associated protein 2|KCP-2|dolichyl-diphosphooligosaccharide--protein glycosyltransferase subunit KCP2|keratinocytes associated protein 2|oligosaccharyl transferase subunit KCP2	1	1q22	NA	NA	NA	NA	NA	NA	NA	NA	NA	NA	NA	NA	NA	NA	NM_173852	ENSG00000163463	NA	15835887, 22266900	protein-coding gene	Oligosaccharyltransferase complex subunits
0.0125	0.0062	0.0171	0.1017	0.0792	0.1716	ICT1	NA	NA	NA	NA	NA	NA	NA	NA	NA	NA	NA	NA	NA	NA	NA	NA	NA	NA	NA	NA	NA	NA	NA	NA
0.0125	0.0037	0.0074	0.0981	0.038	0.1086	RIMBP3B	RIMS binding protein 3B	RIMS-binding protein 3B|RIMS binding protein 3.2	22	22q11.21	612700	NA	NA	NA	NA	NA	NA	NA	NA	NA	NA	NA	NA	NA	NM_001128635	ENSG00000274600	NA	17855024	protein-coding gene	NA
0.0125	0.0056	0.0164	0.0798	0.028	0.1933	DNAJC30	DnaJ heat shock protein family (Hsp40) member C30	dnaJ homolog subfamily C member 30, mitochondrial|DnaJ (Hsp40) homolog, subfamily C, member 30|Williams Beuren syndrome chromosome region 18|dnaJ homolog subfamily C member 30|williams-Beuren syndrome chromosomal region 18 protein	7	7q11.23	618202	NA	NA	NA	NA	NA	NA	NA	NA	NA	NA	NA	NA	NA	NA	ENSG00000176410	NA	12073013	protein-coding gene	DNAJ (HSP40) heat shock proteins
0.0125	0.0034	0.0064	0.0206	-0.0016	0.0748	PLA2G7	phospholipase A2 group VII	platelet-activating factor acetylhydrolase|1-alkyl-2-acetylglycerophosphocholine esterase|2-acetyl-1-alkylglycerophosphocholine esterase|LDL-PLA(2)|LDL-associated phospholipase A2|PAF 2-acylhydrolase|PAF acetylhydrolase|gVIIA-PLA2|group-VIIA phospholipase A2|lipoprotein-associated phospholipase A2|phospholipase A2, group VII (platelet-activating factor acetylhydrolase, plasma)	6	6p12.3	601690	NA	NA	NA	NA	NA	NA	NA	NA	NA	NA	NA	NA	NA	NA	ENSG00000146070	3.1.1.4	7700381, 8624782	protein-coding gene	Phospholipases
0.0125	0.0026	0.0112	0.0866	0.0267	0.1531	SLC35F6	solute carrier family 35 member F6	solute carrier family 35 member F6|ANT2-binding protein|transmembrane protein C2orf18|transport and golgi organization 9 homolog	2	2p23.3	NA	NA	NA	NA	NA	NA	NA	NA	NA	NA	NA	NA	NA	NA	NM_017877	ENSG00000213699	NA	15911612, 19154410	protein-coding gene	NA
0.0125	0.0026	0.0025	0.078	0.0141	0.0414	MBTPS2	membrane bound transcription factor peptidase, site 2	membrane-bound transcription factor site-2 protease|SREBPs intramembrane protease|endopeptidase S2P|keratosis follicularis spinulosa decalvans|membrane-bound transcription factor protease, site 2|site-2 protease|sterol regulatory element-binding proteins intramembrane protease	X	Xp22.12	300294	NA	NA	NA	NA	NA	NA	NA	NA	NA	NA	NA	NA	NA	NA	ENSG00000012174	NA	9847074, 9659902, 20672378	protein-coding gene	NA
0.0125	0.0054	0.0112	0.0738	0.0602	0.0981	EXOSC5	exosome component 5	exosome complex component RRP46|chronic myelogenous leukemia tumor antigen 28|exosome complex exonuclease RRP46|exosome component Rrp46|ribosomal RNA-processing protein 46	19	19q13.2	606492	NA	NA	NA	NA	NA	NA	NA	NA	NA	NA	NA	NA	NA	NM_020158	ENSG00000077348	NA	11110791, 11812149	protein-coding gene	Exosome complex
0.0125	0.0056	0.0068	-0.0657	-0.0641	-0.0957	ITIH5	inter-alpha-trypsin inhibitor heavy chain family member 5	inter-alpha-trypsin inhibitor heavy chain H5|ITI heavy chain H5|inter-alpha (globulin) inhibitor H5	10	10p14	609783	NA	NA	NA	NA	NA	NA	NA	NA	NA	NA	NA	NA	NA	NM_030569	ENSG00000123243	NA	14744536	protein-coding gene	NA
0.0125	0.0025	0.0054	-0.0277	0.0013	-0.0773	RGR	retinal G protein coupled receptor	RPE-retinal G protein-coupled receptor|RGR-opsin	10	10q23.1	600342	NA	NA	NA	NA	NA	NA	NA	NA	NA	NA	NA	NA	NA	NM_002921	ENSG00000148604	NA	8641686	protein-coding gene	Opsin receptors
0.0125	0.0032	0.0022	-0.0394	-0.0114	-0.0178	STEAP1	STEAP family member 1	metalloreductase STEAP1|STEAP1 metalloreductase|six transmembrane epithelial antigen of the prostate 1|six-transmembrane epithelial antigen of prostate 1	7	7q21.13	604415	NA	NA	NA	NA	NA	NA	NA	NA	NA	NA	NA	NA	NA	NM_012449	ENSG00000164647	1.16.1.-	NA	protein-coding gene	Serine proteases|STEAP family
0.0125	0.0021	0.0046	0.0643	0.0052	0.0793	XCL2	X-C motif chemokine ligand 2	cytokine SCM-1 beta|XC chemokine ligand 2|c motif chemokine 2|chemokine (C motif) ligand 2|small inducible cytokine subfamily C, member 2	1	1q24.2	604828	NA	NA	NA	NA	NA	NA	NA	NA	NA	NA	NA	NA	NA	NM_003175	ENSG00000143185	NA	7875320	protein-coding gene	Chemokine ligands|Endogenous ligands
0.0125	0.0055	0.0041	-0.0628	-0.0525	-0.0441	KCNA2	potassium voltage-gated channel subfamily A member 2	potassium voltage-gated channel subfamily A member 2|potassium channel, voltage gated shaker related subfamily A, member 2|potassium voltage-gated channel, shaker-related subfamily, member 2|voltage-gated K(+) channel HuKIV|voltage-gated potassium channel HBK5|voltage-gated potassium channel protein Kv1.2|voltage-gated potassium channel subunit Kv1.2	1	1p13.3	176262	NA	NA	NA	NA	NA	NA	NA	NA	NA	NA	NA	NA	NA	NM_004974	ENSG00000177301	NA	16382104	protein-coding gene	Potassium voltage-gated channels
0.0125	0.004	0.0047	-0.0402	-0.0436	-0.0642	SCUBE1	signal peptide, CUB domain and EGF like domain containing 1	signal peptide, CUB and EGF-like domain-containing protein 1|signal peptide, CUB domain, EGF-like 1|signal peptide-CUB domain-EGF-related 1	22	22q13.2	611746	NA	NA	NA	NA	NA	NA	NA	NA	NA	NA	NA	NA	NA	NM_173050	ENSG00000159307	NA	11087664	protein-coding gene	NA
0.0125	0.0036	0.0016	0.0617	0.0409	0.018	NCBP2	nuclear cap binding protein subunit 2	nuclear cap-binding protein subunit 2|20 kDa nuclear cap-binding protein|NCBP 20 kDa subunit|NCBP interacting protein 1|cell proliferation-inducing gene 55 protein|nuclear cap binding protein subunit 2, 20kD|nuclear cap binding protein subunit 2, 20kDa	3	3q29	605133	NA	NA	NA	NA	NA	NA	NA	NA	NA	NA	NA	NA	NA	NM_007362	ENSG00000114503	NA	7478990, 7651522, 8682299	protein-coding gene	RNA binding motif containing
0.0125	0.0028	0.0027	-0.0352	-0.0264	-0.0409	KBTBD12	kelch repeat and BTB domain containing 12	kelch repeat and BTB domain-containing protein 12|kelch domain containing 6|kelch domain-containing protein 6|kelch repeat and BTB (POZ) domain containing 12	3	3q21.3	NA	NA	NA	NA	NA	NA	NA	NA	NA	NA	NA	NA	NA	NA	NM_207335	ENSG00000187715	NA	NA	protein-coding gene	BTB domain containing
0.0125	0.0055	0.0128	0.1019	0.0657	0.1396	MRPL24	mitochondrial ribosomal protein L24	39S ribosomal protein L24, mitochondrial|mitochondrial large ribosomal subunit protein uL24m	1	1q23.1	611836	NA	NA	NA	NA	NA	NA	NA	NA	NA	NA	NA	NA	NA	NM_145729	ENSG00000143314	NA	NA	protein-coding gene	Mitochondrial ribosomal proteins
0.0125	0.0029	0.0137	-0.0581	-0.0108	-0.1712	HNRNPDL	heterogeneous nuclear ribonucleoprotein D like	heterogeneous nuclear ribonucleoprotein D-like|A+U-rich element RNA binding factor|AU-rich element RNA-binding factor|JKT41-binding protein|hnRNP D-like|hnRNP DL|protein laAUF1	4	4q21.22	607137	NA	NA	NA	NA	NA	NA	NA	NA	NA	NA	NA	NA	NA	NM_005463	ENSG00000152795	NA	10072754, 9524220	protein-coding gene	RNA binding motif containing
0.0125	0.0033	0.0064	0.08	0.0262	0.105	NEU1	neuraminidase 1	sialidase-1|G9 sialidase|N-acetyl-alpha-neuraminidase 1|acetylneuraminyl hydrolase|exo-alpha-sialidase|lysosomal sialidase|sialidase 1 (lysosomal sialidase)	6	6p21.33	608272	NA	NA	NA	NA	NA	NA	NA	NA	NA	NA	NA	NA	NA	NA	ENSG00000204386	3.2.1.18	9054950	protein-coding gene	Neuraminidases
0.0125	0.0032	0.0037	-0.0228	-0.0375	-0.0255	IGSF10	immunoglobulin superfamily member 10	immunoglobulin superfamily member 10|calvaria mechanical force protein 608	3	3q25.1	617351	NA	NA	NA	NA	NA	NA	NA	NA	NA	NA	NA	NA	NA	NM_178822	ENSG00000152580	NA	12477932	protein-coding gene	I-set domain containing|MicroRNA protein coding host genes
0.0125	0.0048	0.0053	-0.0675	-0.0584	-0.0659	GNA11	G protein subunit alpha 11	guanine nucleotide-binding protein subunit alpha-11|g alpha-11|guanine nucleotide binding protein (G protein), alpha 11 (Gq class)|guanine nucleotide-binding protein G(y) subunit alpha	19	19p13.3	139313	uveal melanoma, primary central nervous system melanocytic neoplasms	NA	oncogene	NA	yes	NA	Mis	Dom	E, O	NA	NA	NA	NA	NM_002067	ENSG00000088256	NA	1302014, 23802516	protein-coding gene	G protein subunits alpha, group q
0.0125	0.0043	0.0089	0.0663	0.0602	0.1097	PYCRL	NA	NA	NA	NA	NA	NA	NA	NA	NA	NA	NA	NA	NA	NA	NA	NA	NA	NA	NA	NA	NA	NA	NA	NA
0.0125	0.0043	0.0041	-0.0236	0.0136	-0.0221	RLN1	relaxin 1	prorelaxin H1|preprorelaxin H1	9	9p24.1	179730	NA	NA	NA	NA	NA	NA	NA	NA	NA	NA	NA	NA	NA	NA	ENSG00000107018	NA	NA	protein-coding gene	Endogenous ligands
0.0125	0.0048	0.0127	-0.0591	-0.0537	-0.0561	VAMP2	vesicle associated membrane protein 2	vesicle-associated membrane protein 2|synaptobrevin 2	17	17p13.1	185881	NA	NA	NA	NA	NA	NA	NA	NA	NA	NA	NA	NA	NA	NA	ENSG00000220205	NA	1976629	protein-coding gene	Vesicle associated membrane proteins
0.0125	0.0031	0.0066	0.0479	0.0104	0.0808	SLC5A10	solute carrier family 5 member 10	sodium/glucose cotransporter 5|Na(+)/glucose cotransporter 5|solute carrier family 5 (sodium/glucose cotransporter), member 10|solute carrier family 5 (sodium/sugar cotransporter), member 10	17	17p11.2	NA	NA	NA	NA	NA	NA	NA	NA	NA	NA	NA	NA	NA	NA	NM_152351	ENSG00000154025	NA	NA	protein-coding gene	Solute carriers
0.0125	0.0036	0.0034	-0.0505	-0.0081	-0.0323	SPRR2E	small proline rich protein 2E	small proline-rich protein 2E|SPR-2E|SPR-II|small proline-rich protein II	1	1q21.3	617588	NA	NA	NA	NA	NA	NA	NA	NA	NA	NA	NA	NA	NA	NA	ENSG00000203785	NA	8325635	protein-coding gene	Small proline rich proteins
0.0125	0.0044	0.0033	-0.0717	-0.0318	-0.0342	KCNN2	potassium calcium-activated channel subfamily N member 2	small conductance calcium-activated potassium channel protein 2|apamin-sensitive small-conductance Ca2+-activated potassium channel|potassium channel, calcium activated intermediate/small conductance subfamily N alpha, member 2|potassium intermediate/small conductance calcium-activated channel, subfamily N, member 2|small conductance calcium-activated potassium channel 2	5	5q22.3	605879	NA	NA	NA	NA	NA	NA	NA	NA	NA	NA	NA	NA	NA	NM_021614	ENSG00000080709	NA	16382103	protein-coding gene	Potassium calcium-activated channels
0.0125	0.0031	0.0057	-0.0374	-0.0407	-0.0655	RADIL	Rap associating with DIL domain	ras-associating and dilute domain-containing protein|Rap GTPase interactor|Ras association and DIL domains	7	7p22.1	611491	NA	NA	NA	NA	NA	NA	NA	NA	NA	NA	NA	NA	NA	NM_018059	ENSG00000157927	NA	16051602, 17704304	protein-coding gene	PDZ domain containing
0.0125	0.0055	0.007	0.092	0.0646	0.1164	POLR2G	RNA polymerase II subunit G	DNA-directed RNA polymerase II subunit RPB7|DNA directed RNA polymerase II 19 kda polypeptide|DNA-directed RNA polymerase II 19 kDa polypeptide|DNA-directed RNA polymerase II subunit G|RNA polymerase II 19 kDa subunit|RNA polymerase II seventh subunit|RNA polymerase II subunit B7|polymerase (RNA) II (DNA directed) polypeptide G|polymerase (RNA) II subunit G	11	11q12.3	602013	NA	NA	NA	NA	NA	NA	NA	NA	NA	NA	NA	NA	NA	NM_002696	ENSG00000168002	NA	7579693, 9256063	protein-coding gene	RNA polymerase subunits
0.0125	0.006	0.0131	-0.0607	-0.0496	-0.1507	CDK17	cyclin dependent kinase 17	cyclin-dependent kinase 17|PCTAIRE-motif protein kinase 2|cell division protein kinase 17|protein kinase cdc2-related PCTAIRE-2|serine/threonine-protein kinase PCTAIRE-2	12	12q23.1	603440	NA	NA	NA	NA	NA	NA	NA	NA	NA	NA	NA	NA	NA	NM_002595	NA	NA	9370357, 19884882	protein-coding gene	Cyclin dependent kinases
0.0125	0.0068	0.0042	0.0922	0.0676	0.0489	CKAP5	cytoskeleton associated protein 5	cytoskeleton-associated protein 5|colonic and hepatic tumor over-expressed gene protein|colonic and hepatic tumor overexpressed gene protein	11	11p11.2	611142	NA	NA	NA	NA	NA	NA	NA	NA	NA	NA	NA	NA	NA	NM_014756	ENSG00000175216	NA	7788527, 8536682	protein-coding gene	TOG domain containing|MicroRNA protein coding host genes
0.0125	0.0031	0.0057	0.0668	0.0192	0.0666	PAX2	paired box 2	paired box protein Pax-2|paired box homeotic gene 2	10	10q24.31	167409	NA	NA	NA	NA	NA	NA	NA	NA	NA	NA	NA	NA	NA	NA	ENSG00000075891	NA	8431641, 7981748	protein-coding gene	Paired boxes|PRD class homeoboxes and pseudogenes
0.0125	0.0038	0.0057	0.0458	0.0349	0.0446	HOXC6	homeobox C6	homeobox protein Hox-C6|homeo box 3C|homeo box C8 protein|homeobox protein CP25|homeobox protein HHO.C8|homeobox protein Hox-3C	12	12q13.13	142972	NA	NA	NA	NA	NA	NA	NA	NA	NA	NA	NA	NA	NA	NA	ENSG00000197757	NA	1973146, 1358459	protein-coding gene	HOXL subclass homeoboxes
0.0125	0.0046	0.007	-0.0137	-0.0131	-0.025	SERPINB1	serpin family B member 1	leukocyte elastase inhibitor|epididymis luminal protein 57|epididymis secretory protein Li 27|peptidase inhibitor 2|protease inhibitor 2 (anti-elastase), monocyte/neutrophil derived|serine (or cysteine) proteinase inhibitor, clade B (ovalbumin), member 1|serpin peptidase inhibitor, clade B (ovalbumin), member 1	6	6p25.2	130135	NA	NA	NA	NA	NA	NA	NA	NA	NA	NA	NA	NA	NA	NA	ENSG00000021355	NA	1376927, 24172014	protein-coding gene	Serpin peptidase inhibitors
0.0125	0.0071	0.0047	-0.0511	-0.0631	-0.0307	AVPR2	arginine vasopressin receptor 2	vasopressin V2 receptor|AVPR V2|antidiuretic hormone receptor|renal-type arginine vasopressin receptor	X	Xq28	300538	NA	NA	NA	NA	NA	NA	NA	NA	NA	NA	NA	NA	NA	NA	ENSG00000126895	NA	1324225	protein-coding gene	Arginine vasopressin and oxytocin receptors
0.0125	0.0061	0.004	0.0685	0.0524	0.0762	PLAC1	placenta specific 1	placenta-specific protein 1|cancer/testis antigen 92	X	Xq26.3	300296	NA	NA	NA	NA	NA	NA	NA	NA	NA	NA	NA	NA	NA	NM_021796	ENSG00000170965	NA	10995572	protein-coding gene	OOSP family
0.0125	0.0058	0.01	0.087	0.08	0.1224	DPY30	dpy-30, histone methyltransferase complex regulatory subunit	protein dpy-30 homolog|dpy-30 homolog|dpy-30-like protein|dpy-30L	2	2p22.3	612032	NA	NA	NA	NA	NA	NA	NA	NA	NA	NA	NA	NA	NA	NM_032574	ENSG00000162961	NA	16260194, 23872946	protein-coding gene	WRAD complex
0.0124	0.0042	0.0055	-0.0686	-0.037	-0.0701	STXBP5L	syntaxin binding protein 5 like	syntaxin-binding protein 5-like|lethal(2) giant larvae protein homolog 4|tomosyn-2|tomosyn-like	3	3q13.33	609381	NA	NA	NA	NA	NA	NA	NA	NA	NA	NA	NA	NA	NA	NA	ENSG00000145087	NA	10231032, 14767561	protein-coding gene	WD repeat domain containing|MicroRNA protein coding host genes
0.0124	0.0034	0.0017	0.0915	0.0357	0.0114	COPA	coatomer protein complex subunit alpha	coatomer subunit alpha|alpha coat protein|proxenin|xenin	1	1q23.2	601924	NA	NA	NA	NA	NA	NA	NA	NA	NA	NA	NA	NA	NA	NM_004371	ENSG00000122218	NA	8647451	protein-coding gene	WD repeat domain containing|Endogenous ligands
0.0124	0.0028	0.0041	0.0727	0.0208	0.0706	C5orf15	chromosome 5 open reading frame 15	keratinocyte-associated transmembrane protein 2|keratinocytes associated transmembrane protein 2	5	5q31.1	NA	NA	NA	NA	NA	NA	NA	NA	NA	NA	NA	NA	NA	NA	NM_020199	ENSG00000113583	NA	NA	protein-coding gene	NA
0.0124	0.0039	0.0077	0.0811	0.0572	0.132	SLC35B2	solute carrier family 35 member B2	adenosine 3'-phospho 5'-phosphosulfate transporter 1|3'-phosphoadenosine 5'-phosphosulfate transporter|PAPS transporter 1|putative MAPK-activating protein PM15|putative NF-kappa-B-activating protein 48|solute carrier family 35 (adenosine 3'-phospho 5'-phosphosulfate transporter), member B2|solute carrier family 35 member B2 variant 2	6	6p21.1	610788	NA	NA	NA	NA	NA	NA	NA	NA	NA	NA	NA	NA	NA	NA	ENSG00000157593	NA	NA	protein-coding gene	MicroRNA protein coding host genes|Solute carriers
0.0124	0.0034	0.0047	0.0468	0.0013	0.0686	ENAM	enamelin	enamelin|amelogenesis imperfecta 2, hypocalcification (autosomal dominant)	4	4q13.3	606585	NA	NA	NA	NA	NA	NA	NA	NA	NA	NA	NA	NA	NA	NM_031889	ENSG00000132464	NA	11978766	protein-coding gene	NA
0.0124	0.0072	0.0102	-0.105	-0.0656	-0.1374	NHLRC2	NHL repeat containing 2	NHL repeat-containing protein 2|1200003G01Rik|novel NHL repeat domain containing protein	10	10q25.3	NA	NA	NA	NA	NA	NA	NA	NA	NA	NA	NA	NA	NA	NA	NM_198514	ENSG00000196865	NA	12477932	protein-coding gene	NA
0.0124	0.0027	0.003	-0.0314	-0.021	-0.0685	CELA2B	chymotrypsin like elastase family member 2B	chymotrypsin-like elastase family member 2B|RP11-265F14.2|elastase 2B|pancreatic elastase IIB (ELA2B)	1	1p36.21	609444	NA	NA	NA	NA	NA	NA	NA	NA	NA	NA	NA	NA	NA	NM_015849	ENSG00000215704	NA	3646943, 16327289	protein-coding gene	NA
0.0124	0.0052	0.0042	-0.083	-0.0569	-0.0357	MEIS2	Meis homeobox 2	homeobox protein Meis2|Meis homolog 2|Meis1, myeloid ecotropic viral integration site 1 homolog 2|Meis1-related gene 1|TALE homeobox protein Meis2|meis1-related protein 1	15	15q14	601740	NA	NA	NA	NA	NA	NA	NA	NA	NA	NA	NA	NA	NA	NM_170677	ENSG00000134138	NA	9383298	protein-coding gene	TALE class homeoboxes and pseudogenes|MicroRNA protein coding host genes
0.0124	0.0032	0.0068	0.0641	0.0299	0.1069	SEMA5B	semaphorin 5B	semaphorin-5B|sema domain, seven thrombospondin repeats (type 1 and type 1-like), transmembrane domain (TM) and short cytoplasmic domain, (semaphorin) 5B	3	3q21.1	609298	NA	NA	NA	NA	NA	NA	NA	NA	NA	NA	NA	NA	NA	NM_001031702	ENSG00000082684	NA	8817451	protein-coding gene	Semaphorins
0.0124	0.0034	0.0038	-0.0548	-0.0307	-0.0328	KLHDC8A	kelch domain containing 8A	kelch domain-containing protein 8A|S-delta-E1|substitute for delta-EGFR expression 1	1	1q32.1	614503	NA	NA	NA	NA	NA	NA	NA	NA	NA	NA	NA	NA	NA	NM_018203	ENSG00000162873	NA	NA	protein-coding gene	NA
0.0124	0.006	0.0027	0.0831	0.0827	0.032	DAP3	death associated protein 3	28S ribosomal protein S29, mitochondrial|ionizing radiation resistance conferring protein|mitochondrial 28S ribosomal protein S29|mitochondrial small ribosomal subunit protein mS29	1	1q22	602074	NA	NA	NA	NA	NA	NA	NA	NA	NA	NA	NA	NA	NA	NM_004632	ENSG00000132676	NA	7499268, 9284927	protein-coding gene	Mitochondrial ribosomal proteins
0.0124	0.005	0.0037	-0.0111	-0.0167	0.0236	C16orf86	chromosome 16 open reading frame 86	uncharacterized protein C16orf86	16	16q22.1	NA	NA	NA	NA	NA	NA	NA	NA	NA	NA	NA	NA	NA	NA	NM_001012984	ENSG00000159761	NA	NA	protein-coding gene	NA
0.0124	0.0028	0.0089	0.0629	0.0182	0.1081	HKDC1	hexokinase domain containing 1	putative hexokinase HKDC1|hexokinase domain-containing protein 1	10	10q22.1	617221	NA	NA	NA	NA	NA	NA	NA	NA	NA	NA	NA	NA	NA	NM_025130	ENSG00000156510	NA	12477932	protein-coding gene	NA
0.0124	0.0052	0.0087	-0.0751	-0.061	-0.1118	CALCOCO1	calcium binding and coiled-coil domain 1	calcium-binding and coiled-coil domain-containing protein 1|coiled-coil coactivator protein|coiled-coil leucine zipper coactivator 1|inorganic pyrophosphatase activator|sarcoma antigen NY-SAR-3	12	12q13.13	NA	NA	NA	NA	NA	NA	NA	NA	NA	NA	NA	NA	NA	NA	NM_020898	ENSG00000012822	NA	10819331, 11230166	protein-coding gene	NA
0.0124	0.0032	0.0121	0.107	0.0146	0.1775	CTSZ	cathepsin Z	cathepsin Z|carboxypeptidase LB|cathepsin B2|cathepsin IV|cathepsin P|cathepsin X|cathepsin Y|cathepsin Z1|cysteine-type carboxypeptidase|lysosomal carboxypeptidase B|preprocathepsin P	20	20q13.32	603169	NA	NA	NA	NA	NA	NA	NA	NA	NA	NA	NA	NA	NA	NM_001336	ENSG00000101160	NA	9642240	protein-coding gene	Cathepsins
0.0124	0.0067	0.0067	-0.0887	-0.0768	-0.0919	FAM13C	family with sequence similarity 13 member C	protein FAM13C|family with sequence similarity 13, member C1	10	10q21.1	NA	NA	NA	NA	NA	NA	NA	NA	NA	NA	NA	NA	NA	NA	NA	ENSG00000148541	NA	NA	protein-coding gene	NA
0.0124	0.0042	0.0069	-0.108	-0.063	-0.1024	MKNK2	MAP kinase interacting serine/threonine kinase 2	MAP kinase-interacting serine/threonine-protein kinase 2|G protein-coupled receptor kinase 7|MAP kinase signal-integrating kinase 2|MAPK signal-integrating kinase 2	19	19p13.3	605069	NA	NA	NA	NA	NA	NA	NA	NA	NA	NA	NA	NA	NA	NM_199054	ENSG00000099875	NA	11013076	protein-coding gene	Mitogen-activated protein kinase-activated protein kinases
0.0124	0.0028	0.0091	-0.0366	-0.0408	-0.1058	CASP12	caspase 12 (gene/pseudogene)	inactive caspase-12|caspase 12 pseudogene 1	11	11q22.3	608633	NA	NA	NA	NA	NA	NA	NA	NA	NA	NA	NA	NA	NA	NM_001191016	ENSG00000204403	NA	12054529, 9038361, 16917906, 16532395	protein-coding gene	Caspases|Caspase recruitment domain containing
0.0124	0.0049	0.0034	0.0945	0.0597	0.0483	LRRIQ3	leucine rich repeats and IQ motif containing 3	leucine-rich repeat and IQ domain-containing protein 3|leucine rich repeat containing 44|leucine-rich repeat-containing protein 44	1	1p31.1	617957	NA	NA	NA	NA	NA	NA	NA	NA	NA	NA	NA	NA	NA	NM_145258	ENSG00000162620	NA	12477932	protein-coding gene	NA
0.0124	0.0082	0.0043	0.08	0.0656	0.0761	CEP55	centrosomal protein 55	centrosomal protein of 55 kDa|cancer/testis antigen 111|centrosomal protein 55kDa|up-regulated in colon cancer 6	10	10q23.33	610000	NA	NA	NA	NA	NA	NA	NA	NA	NA	NA	NA	NA	NA	NM_018131	ENSG00000138180	NA	16198290	protein-coding gene	NA
0.0124	0.0057	0.0102	0.0668	0.0287	0.1412	SLC37A4	solute carrier family 37 member 4	glucose-6-phosphate exchanger SLC37A4|glucose-5-phosphate transporter|glucose-6-phosphatase, transport (glucose) protein 3|glucose-6-phosphatase, transport (glucose-6-phosphate) protein 1|glucose-6-phosphatase, transport (phosphate/pyrophosphate) protein 2|glucose-6-phosphate translocase|microsomal glucose-6-phosphate transporter|solute carrier family 37 (glucose-6-phosphate transporter), member …	11	11q23.3	602671	NA	NA	NA	NA	NA	NA	NA	NA	NA	NA	NA	NA	NA	NM_001467	NA	NA	9428641, 9463334	protein-coding gene	Solute carriers
0.0124	0.0026	0.0023	0.0728	-0.0083	0.0425	TRAM1	translocation associated membrane protein 1	translocating chain-associated membrane protein 1|translocating chain-associating membrane protein|translocation-associating membrane protein 1	8	8q13.3	605190	NA	NA	NA	NA	NA	NA	NA	NA	NA	NA	NA	NA	NA	NM_014294	ENSG00000067167	NA	1315422	protein-coding gene	TLC domain containing
0.0124	0.0038	0.0033	-0.0285	-0.0448	-0.0006	PPARGC1A	PPARG coactivator 1 alpha	peroxisome proliferator-activated receptor gamma coactivator 1-alpha|L-PGC-1alpha|PGC-1-alpha|PPAR gamma coactivator variant form|PPARGC-1-alpha|PPARgamma coactivator 1alpha|ligand effect modulator-6|peroxisome proliferator-activated receptor gamma coactivator 1 alpha transcript variant B4-3ext|peroxisome proliferator-activated receptor gamma coactivator 1 alpha transcript variant B4-8a|peroxisom…	4	4p15.2	604517	NA	NA	NA	NA	NA	NA	NA	NA	NA	NA	NA	NA	NA	NM_013261	ENSG00000109819	NA	10585775	protein-coding gene	RNA binding motif containing
0.0124	0.0047	0.0047	-0.03	-0.0134	0.0256	TTR	transthyretin	transthyretin|epididymis luminal protein 111|prealbumin, amyloidosis type I|thyroxine-binding prealbumin	18	18q12.1	176300	NA	NA	NA	NA	NA	NA	NA	NA	NA	NA	NA	NA	NA	NM_000371	ENSG00000118271	NA	8309582	protein-coding gene	Gla domain containing
0.0124	0.005	0.0042	0.0769	0.0718	0.0643	PFDN2	prefoldin subunit 2	prefoldin subunit 2|prefoldin 2	1	1q23.3	613466	NA	NA	NA	NA	NA	NA	NA	NA	NA	NA	NA	NA	NA	NM_012394	ENSG00000143256	NA	10051400	protein-coding gene	Prefoldin subunits
0.0124	0.0046	0.0077	-0.0699	-0.0501	-0.0746	LONRF2	LON peptidase N-terminal domain and ring finger 2	LON peptidase N-terminal domain and RING finger protein 2|RING finger protein 192|neuroblastoma apoptosis-related protease	2	2q11.2	NA	NA	NA	NA	NA	NA	NA	NA	NA	NA	NA	NA	NA	NA	NM_198461	ENSG00000170500	NA	NA	protein-coding gene	Ring finger proteins
0.0124	0.006	0.0063	-0.0645	-0.0544	-0.0894	RNF150	ring finger protein 150	RING finger protein 150	4	4q31.21	NA	NA	NA	NA	NA	NA	NA	NA	NA	NA	NA	NA	NA	NA	NM_020724	ENSG00000170153	NA	10574462	protein-coding gene	Ring finger proteins
0.0124	0.0038	0.0078	0.0645	0.0133	0.101	TRIM55	tripartite motif containing 55	tripartite motif-containing protein 55|muscle specific ring finger 2|muscle-specific RING finger protein 2|ring finger protein 29	8	8q13.1	606469	NA	NA	NA	NA	NA	NA	NA	NA	NA	NA	NA	NA	NA	NM_184085	ENSG00000147573	NA	11243782	protein-coding gene	Ring finger proteins|Tripartite motif containing
0.0124	0.0037	0.0064	-0.0868	-0.0428	-0.0929	CHD5	chromodomain helicase DNA binding protein 5	chromodomain-helicase-DNA-binding protein 5|ATP-dependent helicase CHD5	1	1p36.31	610771	NA	NA	NA	NA	NA	NA	NA	NA	NA	NA	NA	NA	NA	NM_015557	ENSG00000116254	NA	11889561, 12592387	protein-coding gene	NuRD complex|PHD finger proteins
0.0124	0.0054	0.0046	-0.0478	-0.0607	-0.0597	NDNF	neuron derived neurotrophic factor	protein NDNF|fibronectin type-III domain-containing protein C4orf31	4	4q27	616506	NA	NA	NA	NA	NA	NA	NA	NA	NA	NA	NA	NA	NA	NM_024574	ENSG00000173376	NA	12975309, 20969804	protein-coding gene	NA
0.0124	0.003	0.0041	-0.0657	-0.0424	-0.0631	PPARGC1B	PPARG coactivator 1 beta	peroxisome proliferator-activated receptor gamma coactivator 1-beta|PGC-1-related estrogen receptor alpha coactivator|PPAR-gamma coactivator 1-beta|PPARGC-1-beta|PPARgamma coactivator 1 beta|peroxisome proliferator-activated receptor gamma, coactivator 1 beta	5	5q32	608886	NA	NA	NA	NA	NA	NA	NA	NA	NA	NA	NA	NA	NA	NM_133263	ENSG00000155846	NA	11793024, 11854298	protein-coding gene	RNA binding motif containing|MicroRNA protein coding host genes
0.0124	0.0029	0.0015	-0.0674	-0.0199	-0.0226	LELP1	late cornified envelope like proline rich 1	late cornified envelope-like proline-rich protein 1|novel small proline rich protein	1	1q21.3	611042	NA	NA	NA	NA	NA	NA	NA	NA	NA	NA	NA	NA	NA	NM_001010857	ENSG00000203784	NA	NA	protein-coding gene	NA
0.0124	0.0043	0.0099	0.0265	-0.0004	0.1351	MED11	mediator complex subunit 11	mediator of RNA polymerase II transcription subunit 11|mediator of RNA polymerase II transcription, subunit 11 homolog	17	17p13.2	612383	NA	NA	NA	NA	NA	NA	NA	NA	NA	NA	NA	NA	NA	NM_001001683	NA	NA	15175163, 12584197	protein-coding gene	Mediator complex
0.0124	0.0057	0.0068	-0.102	-0.0738	-0.0959	SATB1	SATB homeobox 1	DNA-binding protein SATB1|special AT-rich sequence binding protein 1 (binds to nuclear matrix/scaffold-associating DNA)	3	3p24.3	602075	NA	NA	NA	NA	NA	NA	NA	NA	NA	NA	NA	NA	NA	NM_001131010	ENSG00000182568	NA	1505028	protein-coding gene	CUT class homeoboxes and pseudogenes
0.0124	0.0085	0.004	0.0681	0.0799	0.0438	C1orf112	chromosome 1 open reading frame 112	uncharacterized protein C1orf112	1	1q24.2	NA	NA	NA	NA	NA	NA	NA	NA	NA	NA	NA	NA	NA	NA	NM_018186	ENSG00000000460	NA	23039964	protein-coding gene	NA
0.0124	0.0052	0.0076	0.0996	0.0601	0.1042	CETN2	centrin 2	centrin-2|caltractin (20kD calcium-binding protein)|centrin, EF-hand protein, 2	X	Xq28	300006	NA	NA	NA	NA	NA	NA	NA	NA	NA	NA	NA	NA	NA	NM_004344	ENSG00000147400	NA	7713520, 8597638	protein-coding gene	Nucleotide excision repair|Transcription and export complex 2|EF-hand domain containing
0.0123	0.0037	0.0048	-0.0119	-0.0223	0.0507	TRIM50	tripartite motif containing 50	E3 ubiquitin-protein ligase TRIM50|RING-type E3 ubiquitin transferase TRIM50|tripartite motif-containing 50A|tripartite motif-containing protein 50	7	7q11.23	612548	NA	NA	NA	NA	NA	NA	NA	NA	NA	NA	NA	NA	NA	NM_178125	ENSG00000146755	6.3.2.-	NA	protein-coding gene	Ring finger proteins|Tripartite motif containing
0.0123	0.0069	0.0048	0.0824	0.0697	0.0903	GPR19	G protein-coupled receptor 19	probable G-protein coupled receptor 19|GPR-NGA	12	12p13.1	602927	NA	NA	NA	NA	NA	NA	NA	NA	NA	NA	NA	NA	NA	NM_006143	ENSG00000183150	NA	NA	protein-coding gene	G protein-coupled receptors, Class A orphans
0.0123	0.0065	0.0051	0.0549	0.0656	0.0211	ZNF695	zinc finger protein 695	zinc finger protein 695|zinc finger protein SBZF3	1	1q44	616348	NA	NA	NA	NA	NA	NA	NA	NA	NA	NA	NA	NA	NA	NM_020394	ENSG00000197472	NA	24007497	protein-coding gene	Zinc fingers C2H2-type
0.0123	0.0076	0.0054	0.0778	0.0693	0.0708	MELK	maternal embryonic leucine zipper kinase	maternal embryonic leucine zipper kinase|pEg3 kinase|protein kinase Eg3|protein kinase PK38|tyrosine-protein kinase MELK	9	9p13.2	607025	NA	NA	NA	NA	NA	NA	NA	NA	NA	NA	NA	NA	NA	NM_014791	ENSG00000165304	NA	8724849, 9136115	protein-coding gene	NA
0.0123	0.0032	0.004	0.0468	0.0298	0.0698	TRIB3	tribbles pseudokinase 3	tribbles homolog 3|TRB-3|neuronal cell death inducible putative kinase|p65-interacting inhibitor of NF-kappa-B|p65-interacting inhibitor of NF-kappaB	20	20p13	607898	NA	NA	NA	NA	NA	NA	NA	NA	NA	NA	NA	NA	NA	NM_021158	ENSG00000101255	NA	12791994, 16715410	protein-coding gene	NA
0.0123	0.0045	0.0034	-0.0943	-0.0563	-0.0323	C9orf3	NA	NA	NA	NA	NA	NA	NA	NA	NA	NA	NA	NA	NA	NA	NA	NA	NA	NA	NA	NA	NA	NA	NA	NA
0.0123	0.0042	0.0082	0.1028	0.0516	0.0988	NSL1	NSL1, MIS12 kinetochore complex component	kinetochore-associated protein NSL1 homolog|NSL1, MIND kinetochore complex component, homolog	1	1q32.3	609174	NA	NA	NA	NA	NA	NA	NA	NA	NA	NA	NA	NA	NA	NM_015471	ENSG00000117697	NA	20819937	protein-coding gene	MIS12 kinetochore complex
0.0123	0.0047	0.0042	0.0834	0.0613	0.0453	TFB2M	transcription factor B2, mitochondrial	dimethyladenosine transferase 2, mitochondrial|HCV NS5A-transactivated protein 5|S-adenosylmethionine-6-N', N'-adenosyl(rRNA) dimethyltransferase 2|h-mtTFB|h-mtTFB2|hTFB2M|hepatitis C virus NS5A-transactivated protein 5|mitochondrial 12S rRNA dimethylase 2|mitochondrial transcription factor B2	1	1q44	607055	NA	NA	NA	NA	NA	NA	NA	NA	NA	NA	NA	NA	NA	NM_022366	ENSG00000162851	NA	NA	protein-coding gene	Seven-beta-strand methyltransferase motif containing
0.0123	0.0028	0.0029	0.0089	-0.0107	0.0032	TOMM20L	translocase of outer mitochondrial membrane 20 like	TOMM20-like protein 1|translocase of outer mitochondrial membrane 20 homolog type I|translocase of outer mitochondrial membrane 20 homolog-like	14	14q23.1	NA	NA	NA	NA	NA	NA	NA	NA	NA	NA	NA	NA	NA	NA	NM_207377	ENSG00000196860	NA	15733919	protein-coding gene	NA
0.0123	0.0063	0.0051	0.0955	0.0804	0.078	MAGOHB	mago homolog B, exon junction complex subunit	protein mago nashi homolog 2|mago homolog B, exon junction complex core component|mago-nashi homolog B	12	12p13.2	NA	NA	NA	NA	NA	NA	NA	NA	NA	NA	NA	NA	NA	NA	NM_018048	ENSG00000111196	NA	23917022	protein-coding gene	Exon junction complex
0.0123	0.006	0.0051	0.0255	-0.0037	0.0729	COLEC10	collectin subfamily member 10	collectin-10|collectin liver 1|collectin liver protein 1|collectin sub-family member 10 (C-type lectin)|collectin-34	8	8q24.12	607620	NA	NA	NA	NA	NA	NA	NA	NA	NA	NA	NA	NA	NA	NA	ENSG00000184374	NA	10224141	protein-coding gene	Collectins|C-type lectin domain containing|Complement system activation components
0.0123	0.0037	0.0024	0.0883	0.0655	0.0102	CRNKL1	crooked neck pre-mRNA splicing factor 1	crooked neck-like protein 1|Crn, crooked neck-like 1|SYF3 pre-mRNA-splicing factor|crooked neck homolog|crooked neck pre-mRNA splicing factor-like 1|crooked neck-like 1	20	20p11.23	610952	base cell carcinoma	NA	NA	NA	yes	NA	Mis	NA	E	NA	NA	NA	NA	NA	ENSG00000101343	NA	NA	protein-coding gene	Spliceosomal B complex|Spliceosomal Bact complex|Spliceosomal P complex|Spliceosomal C complex
0.0123	0.0032	0.0045	-0.0436	-0.0383	-0.0647	DCN	decorin	decorin|bone proteoglycan II|dermatan sulphate proteoglycans II|proteoglycan core protein|small leucine-rich protein 1B	12	12q21.33	125255	NA	NA	NA	NA	NA	NA	NA	NA	NA	NA	NA	NA	NA	NM_133507	ENSG00000011465	NA	8432526	protein-coding gene	Small leucine rich repeat proteoglycans
0.0123	0.0035	0.0081	-0.0717	-0.0415	-0.1049	BOC	BOC cell adhesion associated, oncogene regulated	brother of CDO|Boc homolog|brother of CDON|cell adhesion associated, oncogene regulated 2	3	3q13.2	608708	NA	NA	NA	NA	NA	NA	NA	NA	NA	NA	NA	NA	NA	NM_033254	ENSG00000144857	NA	11782431	protein-coding gene	Immunoglobulin like domain containing|I-set domain containing|Fibronectin type III domain containing|Ig-like cell adhesion molecule family
0.0123	0.0033	0.003	-0.0378	-0.023	-0.037	ASTN2	astrotactin 2	astrotactin-2	9	9q33.1	612856	NA	NA	NA	NA	NA	NA	NA	NA	NA	NA	NA	NA	NA	NM_014010	ENSG00000148219	NA	9734811	protein-coding gene	Fibronectin type III domain containing
0.0123	0.0044	0.0061	0.0626	0.0076	0.0769	C1orf134	chromosome 1 open reading frame 134	NA	1	1p36.13	NA	NA	NA	NA	NA	NA	NA	NA	NA	NA	NA	NA	NA	NA	NA	NA	NA	NA	other	NA
0.0123	0.0047	0.0025	0.0694	0.0527	0.0319	RAN	RAN, member RAS oncogene family	GTP-binding nuclear protein Ran|GTPase Ran|OK/SW-cl.81|RanGTPase|androgen receptor-associated protein 24|guanosine triphosphatase Ran|member RAS oncogene family|ras-like protein TC4|ras-related nuclear protein	12	12q24.33	601179	NA	NA	NA	NA	NA	NA	NA	NA	NA	NA	NA	NA	NA	NM_006325	ENSG00000132341	NA	8421051	protein-coding gene	RAN family GTPases
0.0123	0.0038	0.004	-0.0929	-0.0289	-0.0594	PPP6R2	protein phosphatase 6 regulatory subunit 2	serine/threonine-protein phosphatase 6 regulatory subunit 2|SAPS domain family, member 2	22	22q13.33	610877	NA	NA	NA	NA	NA	NA	NA	NA	NA	NA	NA	NA	NA	NM_014678	ENSG00000100239	NA	16769727	protein-coding gene	Armadillo-like helical domain containing|Protein phosphatase 6 regulatory subunits
0.0123	0.0024	0.0066	-0.0761	-0.0448	-0.1038	GPM6B	glycoprotein M6B	neuronal membrane glycoprotein M6-b|protolipid M6B	X	Xp22.2	300051	NA	NA	NA	NA	NA	NA	NA	NA	NA	NA	NA	NA	NA	NM_001001995	ENSG00000046653	NA	8661015	protein-coding gene	NA
0.0123	0.0052	0.0026	0.0565	0.016	-0.0054	UHMK1	U2AF homology motif kinase 1	serine/threonine-protein kinase Kist|KIS protein kinase|PAM COOH-terminal interactor protein 2|U2AF homology motif (UHM) kinase 1|kinase interacting with leukemia-associated gene (stathmin)	1	1q23.3	608849	NA	NA	NA	NA	NA	NA	NA	NA	NA	NA	NA	NA	NA	NM_175866	ENSG00000152332	NA	12093740, 12782393	protein-coding gene	RNA binding motif containing
0.0123	0.0057	0.0096	-0.0027	-0.0453	-0.1413	DDX3X	DEAD-box helicase 3 X-linked	ATP-dependent RNA helicase DDX3X|DEAD (Asp-Glu-Ala-Asp) box helicase 3, X-linked|DEAD (Asp-Glu-Ala-Asp) box polypeptide 3, X-linked|DEAD box protein 3, X-chromosomal|DEAD box, X isoform|DEAD/H (Asp-Glu-Ala-Asp/His) box polypeptide 3|DEAD/H box-3|helicase-like protein 2	X	Xp11.4	300160	CLL, medulloblastoma	NA	TSG	NA	yes	NA	Mis, N, F	NA	L, O	NA	Mental retardation, X-linked 102	NA	NA	NM_024005	ENSG00000215301	NA	9381176, 9730595	protein-coding gene	DEAD-box helicases
0.0123	0.0026	0.0034	0.0325	-0.0234	-0.0036	NRG3	neuregulin 3	pro-neuregulin-3, membrane-bound isoform|neuregulin 3 variant 1|neuregulin 3 variant 10|neuregulin 3 variant 11|neuregulin 3 variant 12|neuregulin 3 variant 13|neuregulin 3 variant 14|neuregulin 3 variant 3|neuregulin 3 variant 4|neuregulin 3 variant 5|neuregulin 3 variant 6|neuregulin 3 variant 7|neuregulin 3 variant 8|neuregulin 3 variant 9|neuregulin-3-like polypeptide	10	10q23.1	605533	NA	NA	NA	NA	NA	NA	NA	NA	NA	NA	NA	NA	NA	NM_001010848	ENSG00000185737	NA	9275162	protein-coding gene	Neuregulins
0.0123	0.0033	0.0039	0.0059	0.0179	-0.0144	COMP	cartilage oligomeric matrix protein	cartilage oligomeric matrix protein|cartilage oligomeric matrix protein (pseudoachondroplasia, epiphyseal dysplasia 1, multiple)|pseudoachondroplasia (epiphyseal dysplasia 1, multiple)|thrombospondin-5	19	19p13.11	600310	NA	NA	NA	NA	NA	NA	NA	NA	NA	NA	NA	NA	NA	NM_000095	ENSG00000105664	NA	7713493, 8307576	protein-coding gene	NA
0.0123	0.0025	0.0017	-0.0213	-0.0318	-0.025	CDKN1C	cyclin dependent kinase inhibitor 1C	cyclin-dependent kinase inhibitor 1C|cyclin-dependent kinase inhibitor 1C (p57, Kip2)|cyclin-dependent kinase inhibitor p57	11	11p15.4	600856	NA	NA	NA	NA	NA	NA	NA	NA	NA	NA	NA	NA	NA	NM_000076	ENSG00000129757	NA	7729684	protein-coding gene	NA
0.0123	0.0065	0.0096	0.0837	0.0526	0.1308	NDUFA1	NADH:ubiquinone oxidoreductase subunit A1	NADH dehydrogenase [ubiquinone] 1 alpha subcomplex subunit 1|NADH dehydrogenase (ubiquinone) 1 alpha subcomplex, 1, 7.5kDa|NADH-ubiquinone oxidoreductase MWFE subunit|NADH:ubiquinone oxidoreductase (complex 1)|complex I MWFE subunit|type I dehydrogenase	X	Xq24	300078	NA	NA	NA	NA	NA	NA	NA	NA	NA	NA	NA	NA	NA	NM_004541	ENSG00000125356	NA	8938439	protein-coding gene	NADH:ubiquinone oxidoreductase supernumerary subunits
0.0123	0.003	0.008	0.0518	0.0323	0.1055	LYG1	lysozyme g1	lysozyme g-like protein 1|lysozyme G-like 1	2	2q11.2	NA	NA	NA	NA	NA	NA	NA	NA	NA	NA	NA	NA	NA	NA	NM_174898	ENSG00000144214	NA	12574869	protein-coding gene	Lysozymes, g-type
0.0123	0.0035	0.0108	-0.0785	-0.0001	-0.1309	TIAL1	TIA1 cytotoxic granule associated RNA binding protein like 1	nucleolysin TIAR|T-cluster binding protein|TIA-1-related nucleolysin|aging-associated gene 7 protein	10	10q26.11	603413	NA	NA	NA	NA	NA	NA	NA	NA	NA	NA	NA	NA	NA	NM_022333, NM_003252	ENSG00000151923	NA	1326761	protein-coding gene	RNA binding motif containing
0.0123	0.0029	0.0035	-0.0576	-0.0252	-0.0215	PRRT4	proline rich transmembrane protein 4	proline-rich transmembrane protein 4	7	7q32.1	NA	NA	NA	NA	NA	NA	NA	NA	NA	NA	NA	NA	NA	NA	NM_001114726	ENSG00000224940	NA	NA	protein-coding gene	NA
0.0123	0.0064	0.0068	0.0871	0.0513	0.104	QPRT	quinolinate phosphoribosyltransferase	nicotinate-nucleotide pyrophosphorylase [carboxylating]|epididymis secretory sperm binding protein Li 90n|nicotinate-nucleotide pyrophosphorylase (carboxylating)	16	16p11.2	606248	NA	NA	NA	NA	NA	NA	NA	NA	NA	NA	NA	NA	NA	NM_014298	ENSG00000103485	2.4.2.19	9473669	protein-coding gene	NA
0.0123	0.0034	0.0041	-0.0639	-0.0317	-0.0704	KCNT1	potassium sodium-activated channel subfamily T member 1	potassium channel subfamily T member 1|Sequence like a calcium-activated K+ channel|potassium channel, sodium activated subfamily T, member 1|potassium channel, subfamily T, member 1	9	9q34.3	608167	NA	NA	NA	NA	NA	NA	NA	NA	NA	NA	NA	NA	NA	NM_020822	ENSG00000107147	NA	10718198, 16382103	protein-coding gene	Potassium sodium-activated channel subfamily T
0.0123	0.0043	0.0055	0.0817	0.0295	0.0948	ANKEF1	ankyrin repeat and EF-hand domain containing 1	ankyrin repeat and EF-hand domain-containing protein 1|ankyrin repeat domain-containing protein 5	20	20p12.2	NA	NA	NA	NA	NA	NA	NA	NA	NA	NA	NA	NA	NA	NA	NM_022096	ENSG00000132623	NA	17142250	protein-coding gene	Ankyrin repeat domain containing|EF-hand domain containing
0.0123	0.0028	0.0029	-0.0248	-0.0257	-0.0414	LMX1A	LIM homeobox transcription factor 1 alpha	LIM homeobox transcription factor 1-alpha|LIM/homeobox protein 1.1	1	1q23.3	600298	NA	NA	NA	NA	NA	NA	NA	NA	NA	NA	NA	NA	NA	NM_177398	ENSG00000162761	NA	7698771	protein-coding gene	LIM class homeoboxes
0.0123	0.0054	0.0038	-0.0535	-0.0595	-0.0151	ANO5	anoctamin 5	anoctamin-5|gnathodiaphyseal dysplasia 1 protein|integral membrane protein GDD1|transmembrane protein 16E	11	11p14.3	608662	NA	NA	NA	NA	NA	NA	NA	NA	NA	NA	NA	NA	NA	NM_213599	ENSG00000171714	NA	15067359, 20096397, 24692353	protein-coding gene	Anoctamins
0.0122	0.0046	0.0047	-0.0592	-0.0462	-0.0717	NTN1	netrin 1	netrin-1|epididymis tissue protein Li 131P|netrin 1, mouse, homolog of	17	17p13.1	601614	NA	NA	NA	NA	NA	NA	NA	NA	NA	NA	NA	NA	NA	NA	ENSG00000065320	NA	9950216	protein-coding gene	Netrins
0.0122	0.0027	0.0061	0.0714	-0.0012	0.0769	VEPH1	ventricular zone expressed PH domain containing 1	ventricular zone-expressed PH domain-containing protein homolog 1|protein melted|ventricular zone expressed PH domain homolog 1	3	3q25.31-q25.32	609594	NA	NA	NA	NA	NA	NA	NA	NA	NA	NA	NA	NA	NA	NM_024621	ENSG00000197415	NA	11214970, 15388229	protein-coding gene	Pleckstrin homology domain containing|Armadillo-like helical domain containing
0.0122	0.0042	0.0055	-0.0614	-0.0345	-0.0584	CARTPT	CART prepropeptide	cocaine- and amphetamine-regulated transcript protein	5	5q13.2	602606	NA	NA	NA	NA	NA	NA	NA	NA	NA	NA	NA	NA	NA	NM_004291	ENSG00000164326	NA	9590691, 8647455	protein-coding gene	NA
0.0122	0.0052	0.0145	-0.0829	-0.0388	-0.1803	BTAF1	B-TFIID TATA-box binding protein associated factor 1	TATA-binding protein-associated factor 172|ATP-dependent helicase BTAF1|B-TFIID transcription factor-associated 170 kDa subunit|BTAF1 RNA polymerase II, B-TFIID transcription factor-associated, 170kDa (Mot1 homolog, S. cerevisiae)|Mot1 homolog|TBP-associated factor 172	10	10q23.32	605191	NA	NA	NA	NA	NA	NA	NA	NA	NA	NA	NA	NA	NA	NM_003972	ENSG00000095564	NA	9342322, 9488487	protein-coding gene	Armadillo-like helical domain containing
0.0122	0.0045	0.0076	-0.0453	-0.0571	-0.0855	SYNE3	spectrin repeat containing nuclear envelope family member 3	nesprin-3|KASH domain-containing protein 3|long intergenic non-protein coding RNA 341|nuclear envelope spectrin repeat protein 3|uncharacterized protein C14orf113	14	14q32.13	610861	NA	NA	NA	NA	NA	NA	NA	NA	NA	NA	NA	NA	NA	NM_152592	ENSG00000176438	NA	NA	protein-coding gene	Spectrin repeat containing nuclear envelope family
0.0122	0.0038	0.0049	0.0933	0.0482	0.0903	ADAT1	adenosine deaminase, tRNA specific 1	tRNA-specific adenosine deaminase 1|adenosine deaminase acting on tRNA|tRNA-specific adenosine-37 deaminase	16	16q23.1	604230	NA	NA	NA	NA	NA	NA	NA	NA	NA	NA	NA	NA	NA	NM_012091	ENSG00000065457	NA	10430867	protein-coding gene	Adenosine deaminases acting on RNA
0.0122	0.0053	0.0109	-0.0995	-0.0459	-0.1448	MON2	MON2 homolog, regulator of endosome-to-Golgi trafficking	protein MON2 homolog|MON2 regulator of endosome-to-Golgi trafficking	12	12q14.1	616822	NA	NA	NA	NA	NA	NA	NA	NA	NA	NA	NA	NA	NA	NM_015026	ENSG00000061987	NA	16301316, 24285343	protein-coding gene	Armadillo-like helical domain containing
0.0122	0.0069	0.0073	-0.0595	-0.0646	-0.1042	STX12	syntaxin 12	syntaxin-12	1	1p35.3	606892	NA	NA	NA	NA	NA	NA	NA	NA	NA	NA	NA	NA	NA	NM_177424	ENSG00000117758	NA	9507000	protein-coding gene	Syntaxins
0.0122	0.0048	0.0073	0.0939	0.0434	0.0947	HOXB7	homeobox B7	homeobox protein Hox-B7|homeo box 2C|homeo box B7|homeo box c1 protein|homeobox protein HHO.C1|homeobox protein Hox-2C	17	17q21.32	142962	NA	NA	NA	NA	NA	NA	NA	NA	NA	NA	NA	NA	NA	NA	ENSG00000260027	NA	1973146, 1358459	protein-coding gene	HOXL subclass homeoboxes
0.0122	0.0063	0.0033	-0.0742	-0.0566	-0.0491	PRPH2	peripherin 2	peripherin-2|peripherin 2 (retinal degeneration, slow)|peripherin 2, homolog of mouse|peripherin, photoreceptor type|retinal degeneration slow protein|retinal peripherin|tetraspanin-22|tspan-22	6	6p21.1	179605	NA	NA	NA	NA	NA	NA	NA	NA	NA	NA	NA	NA	NA	NM_000322	ENSG00000112619	NA	1749427	protein-coding gene	Tetraspanins
0.0122	0.0046	0.004	-0.0806	-0.0636	-0.0587	AATK	apoptosis associated tyrosine kinase	serine/threonine-protein kinase LMTK1|CDK5-binding protein|brain apoptosis-associated tyrosine kinase|lemur tyrosine kinase 1|p35-binding protein|protein phosphatase 1, regulatory subunit 77	17	17q25.3	605276	NA	NA	NA	NA	NA	NA	NA	NA	NA	NA	NA	NA	NA	NM_004920	ENSG00000181409	NA	9734811, 10083745, 22573681	protein-coding gene	Protein phosphatase 1 regulatory subunits|Receptor tyrosine kinases|MicroRNA protein coding host genes
0.0122	0.0036	0.0112	0.0611	0.038	0.118	TRUB2	TruB pseudouridine synthase family member 2	mitochondrial mRNA pseudouridine synthase TRUB2|TruB pseudouridine (psi) synthase family member 2|TruB pseudouridine (psi) synthase homolog 2|probable tRNA pseudouridine synthase 2	9	9q34.11	610727	NA	NA	NA	NA	NA	NA	NA	NA	NA	NA	NA	NA	NA	NM_015679	ENSG00000167112	NA	12736709	protein-coding gene	Pseudouridine synthases
0.0122	0.0033	0.0042	0.1112	0.0483	0.0679	SMG8	SMG8, nonsense mediated mRNA decay factor	protein SMG8|amplified in breast cancer gene 2 protein|protein smg-8 homolog|smg-8 homolog, nonsense mediated mRNA decay factor	17	17q22	613175	NA	NA	NA	NA	NA	NA	NA	NA	NA	NA	NA	NA	NA	NM_018149	NA	NA	19417104	protein-coding gene	NA
0.0122	0.0029	0.0094	-0.0919	-0.0337	-0.1336	MBD1	methyl-CpG binding domain protein 1	methyl-CpG-binding domain protein 1|CXXC-type zinc finger protein 3|methyl-CpG binding domain protein 1 isoform PCM1|protein containing methyl-CpG-binding domain 1|the regulator of fibroblast growth factor 2 (FGF-2) transcription	18	18q21.1	156535	NA	NA	NA	NA	NA	NA	NA	NA	NA	NA	NA	NA	NA	NM_015846	ENSG00000141644	NA	9207790, 10441743	protein-coding gene	Methyl-CpG binding domain containing|Zinc fingers CXXC-type
0.0122	0.0037	0.0091	0.0575	0.0185	0.1013	C14orf105	NA	NA	NA	NA	NA	NA	NA	NA	NA	NA	NA	NA	NA	NA	NA	NA	NA	NA	NA	NA	NA	NA	NA	NA
0.0122	0.0058	0.0076	-0.0938	-0.0455	-0.1095	FAM219B	family with sequence similarity 219 member B	protein FAM219B|uncharacterized protein C15orf17	15	15q24.1-q24.2	NA	NA	NA	NA	NA	NA	NA	NA	NA	NA	NA	NA	NA	NA	NM_020447	ENSG00000178761	NA	11214971	protein-coding gene	NA
0.0122	0.0036	0.0053	0.0511	0.023	0.0607	MYOM3	myomesin 3	myomesin-3|myomesin family, member 3	1	1p36.11	616832	NA	NA	NA	NA	NA	NA	NA	NA	NA	NA	NA	NA	NA	NM_152372	ENSG00000142661	NA	18177667	protein-coding gene	Fibronectin type III domain containing|Immunoglobulin like domain containing|I-set domain containing|Myosin binding proteins
0.0122	0.0034	0.0041	-0.0361	-0.0427	-0.0483	TWIST2	twist family bHLH transcription factor 2	twist-related protein 2|class A basic helix-loop-helix protein 39|dermis-expressed protein 1|twist basic helix-loop-helix transcription factor 2|twist homolog 2|twist-related bHLH protein Dermo1	2	2q37.3	607556	NA	NA	NA	NA	NA	NA	NA	NA	NA	NA	NA	NA	NA	NA	ENSG00000233608	NA	7589808, 9061034	protein-coding gene	Basic helix-loop-helix proteins
0.0122	0.0054	0.0033	0.0528	0.0217	0.0051	COL5A2	collagen type V alpha 2 chain	collagen alpha-2(V) chain|AB collagen|collagen, fetal membrane, A polypeptide|type V preprocollagen alpha 2 chain	2	2q32.2	120190	NA	NA	NA	NA	NA	NA	NA	NA	NA	NA	NA	NA	NA	NM_000393	ENSG00000204262	NA	1572660	protein-coding gene	Collagens|MicroRNA protein coding host genes
0.0122	0.0046	0.0052	-0.0579	-0.0377	-0.0696	KLHL33	kelch like family member 33	kelch-like protein 33	14	14q11.2	NA	NA	NA	NA	NA	NA	NA	NA	NA	NA	NA	NA	NA	NA	NM_001109997	ENSG00000185271	NA	NA	protein-coding gene	Kelch like
0.0122	0.0059	0.0027	0.0682	0.043	0.0561	METTL11B	methyltransferase like 11B	alpha N-terminal protein methyltransferase 1B|X-Pro-Lys N-terminal protein methyltransferase 1B|methyltransferase-like protein 11B	1	1q24.2	NA	NA	NA	NA	NA	NA	NA	NA	NA	NA	NA	NA	NA	NA	NM_001136107	ENSG00000203740	NA	24090352	protein-coding gene	Methyltransferase like|MicroRNA protein coding host genes
0.0122	0.0057	0.0024	-0.0292	-0.0484	-0.0423	FAM150B	NA	NA	NA	NA	NA	NA	NA	NA	NA	NA	NA	NA	NA	NA	NA	NA	NA	NA	NA	NA	NA	NA	NA	NA
0.0122	0.0037	0.0133	-0.0817	-0.0416	-0.1776	FAM53C	family with sequence similarity 53 member C	protein FAM53C|putative nuclear protein	5	5q31.2	609372	NA	NA	NA	NA	NA	NA	NA	NA	NA	NA	NA	NA	NA	NM_016605	ENSG00000120709	NA	11087669, 11161817	protein-coding gene	NA
0.0122	0.0056	0.0052	0.0731	0.0459	0.0585	NLN	neurolysin	neurolysin, mitochondrial|angiotensin binding protein|endopeptidase 24.16|microsomal endopeptidase|mitochondrial oligopeptidase M|neurolysin (metallopeptidase M3 family)|neurotensin endopeptidase	5	5q12.3	611530	NA	NA	NA	NA	NA	NA	NA	NA	NA	NA	NA	NA	NA	NA	ENSG00000123213	3.4.24.16	10574462	protein-coding gene	M3 metallopeptidases
0.0122	0.0027	0.0048	-0.0508	-0.0159	-0.0341	GP2	glycoprotein 2	pancreatic secretory granule membrane major glycoprotein GP2|glycoprotein 2 (zymogen granule membrane)|pancreatic zymogen granule membrane associated protein GP2	16	16p12.3	602977	NA	NA	NA	NA	NA	NA	NA	NA	NA	NA	NA	previously assigned to chr.9	NA	NM_016295	ENSG00000169347	NA	9605860	protein-coding gene	NA
0.0122	0.0044	0.0133	0.0919	0.0584	0.153	APOA1BP	NA	NA	NA	NA	NA	NA	NA	NA	NA	NA	NA	NA	NA	NA	NA	NA	NA	NA	NA	NA	NA	NA	NA	NA
0.0122	0.0067	0.0044	0.1046	0.0777	0.059	RP11-345J4.5	NA	NA	NA	NA	NA	NA	NA	NA	NA	NA	NA	NA	NA	NA	NA	NA	NA	NA	NA	NA	NA	NA	NA	NA
0.0122	0.0073	0.0017	-0.1099	-0.075	-0.0215	LRRC37A	leucine rich repeat containing 37A	leucine-rich repeat-containing protein 37A	17	17q21.31	616555	NA	NA	NA	NA	NA	NA	NA	NA	NA	NA	NA	NA	NA	NM_014834	ENSG00000176681	NA	9628581, 15533724	protein-coding gene	NA
0.0122	0.0055	0.0089	0.1191	0.0892	0.1245	PSMD4	proteasome 26S subunit, non-ATPase 4	26S proteasome non-ATPase regulatory subunit 4|26S proteasome regulatory subunit S5A|S5a/antisecretory factor protein|angiocidin|antisecretory factor 1|multiubiquitin chain-binding protein|proteasome (prosome, macropain) 26S subunit, non-ATPase, 4	1	1q21.3	601648	NA	NA	NA	NA	NA	NA	NA	NA	NA	NA	NA	NA	NA	NM_002810	ENSG00000159352	NA	8641424	protein-coding gene	Proteasome
0.0122	0.0028	0.0031	-0.0546	-0.0231	-0.0192	NKX6-2	NK6 homeobox 2	homeobox protein Nkx-6.2|NK homeobox family 6, B|NK6 transcription factor related, locus 2|glial and testis-specific homeobox protein|homeobox 6B|homeobox protein NK-6 homolog B	10	10q26.3	605955	NA	NA	NA	NA	NA	NA	NA	NA	NA	NA	NA	NA	NA	NA	ENSG00000148826	NA	11210186	protein-coding gene	NKL subclass homeoboxes and pseudogenes
0.0122	0.0027	0.0052	0.0426	0.0031	0.0369	POU3F3	POU class 3 homeobox 3	POU domain, class 3, transcription factor 3|brain-specific homeobox/POU domain protein 1|octamer-binding protein 8|octamer-binding transcription factor 8	2	2q12.1	602480	NA	NA	NA	NA	NA	NA	NA	NA	NA	NA	NA	previously mapped to 3p14.2	NA	NA	ENSG00000198914	NA	NA	protein-coding gene	POU class homeoboxes and pseudogenes
[truncated: 17,102 more rows]
